# Supplementary material for: Balancing nutrient remobilization and photosynthesis: proteomic insights into the dual role of lupin cotyledons after germination
Source: Plant J. 2025 Jul 21;123(2):e70357. doi: 10.1111/tpj.70357 (PMC12279399; doi:10.1111/tpj.70357)
Supplement: Supplementary file 2 — Dataset S1. Metabolite profiles of cotyledons and 28‐day‐old plants. [file TPJ-123-0-s002.xlsx]

## Sheet: INFO Supplementary dataset S1
Supplementary Dataset S1: Exploring the role of the cotyledons after germination
Sheet A: Metabolites in mg · g¯¹ DW		Sheet B: Metabolites in mg · plant¯¹/cotyledone pair¯¹		Sheet C: Free amino acid profiles		Sheet D: Minerals in mg · g¯¹ DW and mg · mg ·cotyledone pair¯¹/shoot¯¹/ root¯¹*		Sheet E: Nutrient analysis report clay substrate
Header		Header		Header		Header
Fresh & dry weight		Fresh & dry weight		…in µmol · L¯¹		Magnesium (Mg)
Protein		Protein		…in µmol · g¯¹ DW		Phosphorus (P)
Free amino acid (Sum of free amino acids (sheet (C)))		Free amino acid (Sum of free amino acids (sheet (C)))		…in µmol · plant¯¹/cotyledone pair¯¹		Sulfur (S)
Chlorophyll		Chlorophyll		…in mg · g¯¹ DW		Iron (Fe)
Nitrogen		Nitrogen		…in mg · plant¯¹/cotyledone pair¯¹		Copper (Cu)
Carbon		Carbon				Zinc (Zn)
Organic phosphate		Organic phosphate
Inorganic phosphate		Inorganic phosphate				*Total plant mineral contents were calculated using a root-to-shoot ratio of 1:2 (O’Sullivan et al. 2022 (https://doi.org/10.1007/s11104-022-05311-w), Tiziani et al. 2020 (https://doi.org/10.3389/fpls.2020.584568)).
Total carbohydrate		Total carbohydrate
Lipid		Lipid

## Sheet: A
A: Metabolites in mg · g¯¹ DW
		Sample	Plant age (days)	Fresh weight · plant¯¹/cotyledone pair¯¹ (g)	Dry weight · plant¯¹/cotyledone pair¯¹ (g)	Mean	SD	ANOVA
	Fresh & dry weight	d0 - 1	0	0.3066	0.27158	0.238878	0.0212881	a
		d0 - 2	0	0.26347	0.23359
		d0 - 3	0	0.25513	0.22155
		d0 - 4	0	0.24997	0.22034
		d0 - 5	0	0.28141	0.24733
		cot. d8 -1	8	0.827583	0.112783	0.123567	0.00919962	b
		cot. d8 -2	8	0.903733	0.12655
		cot. d8 -3	8	0.863467	0.114833
		cot. d8 -4	8	0.9461	0.132283
		cot. d8 -5	8	0.9235	0.131383
		cot. d12 -1	12	0.95936	0.09642	0.090812	0.00797672	c
		cot. d12 -2	12	1.04056	0.08826
		cot. d12 -3	12	0.9577	0.07952
		cot. d12 -4	12	0.94614	0.08968
		cot. d12 -5	12	1.00886	0.10018
		cot. d16 -1	16	0.90592	0.07068	0.057036	0.014097	d
		cot. d16 -2	16	0.56474	0.03564
		cot. d16 -3	16	0.80892	0.0516
		cot. d16 -4	16	0.8018	0.05948
		cot. d16 -5	16	0.88322	0.06778
		cot. d20 -1	20	0.4879	0.0429	0.046724	0.00593396	d
		cot. d20 -2	20	0.67576	0.05286
		cot. d20 -3	20	0.7746	0.05014
		cot. d20 -4	20	0.39728	0.03836
		cot. d20 -5	20	0.58236	0.04936
		cot. d28 -1	28	0.3063	0.0266	0.0367	0.00598305	d
		cot. d28 -2	28	0.371325	0.039025
		cot. d28 -3	28	0.3185	0.036325
		cot. d28 -4	28	0.343125	0.039675
		cot. d28 -5	28	0.364975	0.041875
		plant cot. removed d8 -1	28	2.71327	0.332767	0.35284	0.0472373	B
		plant cot. removed d8 -2	28	2.6628	0.317367
		plant cot. removed d8 -3	28	2.86313	0.357767
		plant cot. removed d8 -4	28	3.43737	0.432733
		plant cot. removed d8 -5	28	2.7207	0.323567
		plant cot. removed d12 -1	28	5.28085	0.6328	0.53908	0.0869245	AB
		plant cot. removed d12 -2	28	4.86385	0.5889
		plant cot. removed d12 -3	28	4.60985	0.57925
		plant cot. removed d12 -4	28	4.32875	0.46255
		plant cot. removed d12 -5	28	3.6589	0.4319
		plant cot. removed d16 -1	28	5.494	0.6782	0.70061	0.101786	A
		plant cot. removed d16 -2	28	5.89335	0.63625
		plant cot. removed d16 -3	28	5.83435	0.65805
		plant cot. removed d16 -4	28	5.5793	0.6499
		plant cot. removed d16 -5	28	7.9297	0.88065
		plant cot. removed d20 -1	28	6.84755	0.7922	0.67611	0.0949136	A
		plant cot. removed d20 -2	28	5.90695	0.62215
		plant cot. removed d20 -3	28	5.38385	0.5588
		plant cot. removed d20 -4	28	6.1276	0.657
		plant cot. removed d20 -5	28	6.8974	0.7504
		plant cot. removed d28 -1	28	6.5748	0.7363	0.64377	0.0838739	A
		plant cot. removed d28 -2	28	4.7939	0.5405
		plant cot. removed d28 -3	28	5.72985	0.67745
		plant cot. removed d28 -4	28	5.2196	0.571
		plant cot. removed d28 -5	28	6.29915	0.6936
								mg · ml¯¹			mg · g¯¹ DW
		Sample	Plant age (days)	Dry weight · plant¯¹/cotyledone pair¯¹ (g)	Sample weight (mg)	Volume extraction buffer (µl)	DF	tech. Rep. 1	tech. Rep. 2	tech. Rep. 3	tech. Rep. 1	tech. Rep. 2	tech. Rep. 3	Avg. tech. Rep.	Mean	SD	fold change	T-Test, p-value	ANOVA
	Protein	d0 - 1	0	0.27158	5.6	1400	10	0.1385	0.1413	0.1368	346.25	353.25	342	347.167	340.241	5.95581			a
		d0 - 2	0	0.23359	5.2	1400	10	0.1237	0.126	0.1226	333.038	339.231	330.077	334.115
		d0 - 3	0	0.22155	6.2	1400	10	0.1506	0.1473	0.1499	340.065	332.613	338.484	337.054
		d0 - 4	0	0.22034	6.6	1400	10	0.1571	0.1636	0.1556	333.242	347.03	330.061	336.778
		d0 - 5	0	0.24733	4.3	1400	10	0.1076	0.1048	0.1065	350.326	341.209	346.744	346.093
		cot. d8 -1	8	0.112783	3.9	1400	10	0.06146	0.06371	0.06235	220.626	228.703	223.821	224.383	259.288	20.9032	0.762072	3.26546e-05	b
		cot. d8 -2	8	0.12655	4	1400	10	0.0774	0.07775	0.07736	270.9	272.125	270.76	271.262
		cot. d8 -3	8	0.114833	4.8	1400	10	0.08668	0.08909	0.08806	252.817	259.846	256.842	256.501
		cot. d8 -4	8	0.132283	5	1400	10	0.09743	0.09928	0.1001	272.804	277.984	280.28	277.023
		cot. d8 -5	8	0.131383	5.5	1400	10	0.105	0.1046	0.1054	267.273	266.255	268.291	267.273
		cot. d12 -1	12	0.09642	3.9	1400	10	0.06979	0.06955	0.06835	250.528	249.667	245.359	248.518	251.701	15.4952	0.739772	2.24683e-06	b
		cot. d12 -2	12	0.08826	4.4	1400	10	0.07832	0.07605	0.0757	249.2	241.977	240.864	244.014
		cot. d12 -3	12	0.07952	4.7	1400	10	0.07947	0.08003	0.07883	236.719	238.387	234.813	236.64
		cot. d12 -4	12	0.08968	5.3	1400	10	0.09893	0.09276	0.09435	261.325	245.026	249.226	251.859
		cot. d12 -5	12	0.10018	3.9	1400	10	0.07707	0.07664	0.07818	276.662	275.118	280.646	277.475
		cot. d16 -1	16	0.07068	4.9	1400	10	0.07752	0.08019	0.07808	221.486	229.114	223.086	224.562	225.62	6.08392	0.663119	1.60877e-09	b
		cot. d16 -2	16	0.03564	3.9	1400	10	0.05917	0.05939	0.06446	212.405	213.195	231.395	218.998
		cot. d16 -3	16	0.0516	4.8	1400	10	0.07504	0.07695	0.07521	218.867	224.438	219.363	220.889
		cot. d16 -4	16	0.05948	3.8	1400	10	0.0618	0.06462	0.06125	227.684	238.074	225.658	230.472
		cot. d16 -5	16	0.06778	5.2	1400	10	0.08777	0.08827	0.08379	236.304	237.65	225.588	233.181
		cot. d20 -1	20	0.0429	3.7	1400	10	0.052	0.05212	0.05511	196.757	197.211	208.524	200.831	212.501	15.4768	0.624559	1.31355e-07	b
		cot. d20 -2	20	0.05286	4.9	1400	10	0.08303	0.08099	0.0854	237.229	231.4	244	237.543
		cot. d20 -3	20	0.05014	5.4	1400	10	0.08527	0.08373	0.08272	221.07	217.078	214.459	217.536
		cot. d20 -4	20	0.03836	4.1	1400	10	0.05965	0.06085	0.05826	203.683	207.78	198.937	203.467
		cot. d20 -5	20	0.04936	4.4	1400	10	0.06158	0.06576	0.06418	195.936	209.236	204.209	203.127
		cot. d28 -1	28	0.0266	3.9	1400	10	0.04676	0.04732	0.04603	167.856	169.867	165.236	167.653	214.133	93.4642	0.629357	0.0167894	b
		cot. d28 -2	28	0.039025	4.5	1400	10	0.122	0.1233	0.1215	379.556	383.6	378	380.385
		cot. d28 -3	28	0.036325	5	1400	10	0.06369	0.06113	0.05417	178.332	171.164	151.676	167.057
		cot. d28 -4	28	0.039675	3.7	1400	10	0.04881	0.05177	0.04982	184.686	195.886	188.508	189.694
		cot. d28 -5	28	0.041875	6	1400	10	0.07218	0.07119	0.0699	168.42	166.11	163.1	165.877
		plant cot. removed d8 -1	28	0.332767	5.7	1400	10	0.04233	0.03857	0.03784	103.968	94.7333	92.9404	97.214	82.176	13.381	0.651817	0.00161232	C
		plant cot. removed d8 -2	28	0.317367	4.6	1400	10	0.02927	0.02908	0.02719	89.0826	88.5043	82.7522	86.7797
		plant cot. removed d8 -3	28	0.357767	5.6	1400	10	0.0358	0.03261	0.0338	89.5	81.525	84.5	85.175
		plant cot. removed d8 -4	28	0.432733	4.2	1400	10	0.01895	0.01942	0.01632	63.1667	64.7333	54.4	60.7667
		plant cot. removed d8 -5	28	0.323567	5.3	1400	10	0.03076	0.03053	0.03064	81.2528	80.6453	80.9358	80.9447
		plant cot. removed d12 -1	28	0.6328	4.8	1400	10	0.03363	0.03614	0.03411	98.0875	105.408	99.4875	100.994	95.7502	21.0626	0.759487	0.0341997	BC
		plant cot. removed d12 -2	28	0.5889	6.1	1400	10	0.05323	0.0546	0.05854	122.167	125.311	134.354	127.278
		plant cot. removed d12 -3	28	0.57925	4.8	1400	10	0.02397	0.02547	0.02585	69.9125	74.2875	75.3958	73.1986
		plant cot. removed d12 -4	28	0.46255	4.6	1400	10	0.03256	0.03108	0.03208	99.0957	94.5913	97.6348	97.1072
		plant cot. removed d12 -5	28	0.4319	4	1400	10	0.02168	0.0208	0.02624	75.88	72.8	91.84	80.1733
		plant cot. removed d16 -1	28	0.6782	5.4	1400	10	0.04055	0.04221	0.04301	105.13	109.433	111.507	108.69	97.869	13.6219	0.776294	0.0177175	BC
		plant cot. removed d16 -2	28	0.63625	4	1400	10	0.02281	0.02416	0.02681	79.835	84.56	93.835	86.0767
		plant cot. removed d16 -3	28	0.65805	4.1	1400	10	0.02866	0.0289	0.02667	97.8634	98.6829	91.0683	95.8715
		plant cot. removed d16 -4	28	0.6499	3.7	1400	10	0.022	0.02095	0.02357	83.2432	79.2703	89.1838	83.8991
		plant cot. removed d16 -5	28	0.88065	6	1400	10	0.05159	0.04682	0.0492	120.377	109.247	114.8	114.808
		plant cot. removed d20 -1	28	0.7922	4.5	1400	10	0.04084	0.03778	0.04339	127.058	117.538	134.991	126.529	145.056	19.0229	1.15058	0.128077	A
		plant cot. removed d20 -2	28	0.62215	5.8	1400	10	0.06091	0.06186	0.06243	147.024	149.317	150.693	149.011
		plant cot. removed d20 -3	28	0.5588	5.1	1400	10	0.06294	0.06387	0.06531	172.776	175.329	179.282	175.796
		plant cot. removed d20 -4	28	0.657	5.8	1400	10	0.05704	0.05893	0.05742	137.683	142.245	138.6	139.509
		plant cot. removed d20 -5	28	0.7504	4.3	1400	10	0.03738	0.04578	0.04071	121.702	149.051	132.544	134.433
		plant cot. removed d28 -1	28	0.7363	4.6	1400	10	0.03512	0.04104	0.04192	106.887	124.904	127.583	119.791	126.072	16.2358			AB
		plant cot. removed d28 -2	28	0.5405	6	1400	10	0.05961	0.06018	0.06112	139.09	140.42	142.613	140.708
		plant cot. removed d28 -3	28	0.67745	4.2	1400	10	0.03125	0.03125	0.03125	104.167	104.167	104.167	104.167
		plant cot. removed d28 -4	28	0.571	5.1	1400	10	0.05173	0.05222	0.05293	142.004	143.349	145.298	143.55
		plant cot. removed d28 -5	28	0.6936	4.6	1400	10	0.04099	0.0391	0.04031	124.752	119	122.683	122.145
		Sample	Plant age (days)	Dry weight · plant¯¹/cotyledone pair¯¹ (g)	mg · g¯¹ DW	Mean	SD	fold change	T-Test, p-value	ANOVA
	Free amino acid (Sum of all quantified free amino acids (Dataset 3))	d0 - 1	0	0.27158	15.11	15.4646	1.93099			c
		d0 - 2	0	0.23359	13.277
		d0 - 3	0	0.22155	15.0325
		d0 - 4	0	0.22034	15.3098
		d0 - 5	0	0.24733	18.594
		cot. d8 -1	8	0.112783	182.888	179.888	7.89227	11.6322	6.28283e-11	b
		cot. d8 -2	8	0.12655	178.143
		cot. d8 -3	8	0.114833	169.491
		cot. d8 -4	8	0.132283	191.063
		cot. d8 -5	8	0.131383	177.854
		cot. d12 -1	12	0.09642	249.806	264.489	11.737	17.1028	4.7924e-11	a
		cot. d12 -2	12	0.08826	280.59
		cot. d12 -3	12	0.07952	270.443
		cot. d12 -4	12	0.08968	263.408
		cot. d12 -5	12	0.10018	258.198
		cot. d16 -1	16	0.07068	233.24	237.086	16.4652	15.3308	1.70127e-09	a
		cot. d16 -2	16	0.03564	216.653
		cot. d16 -3	16	0.0516	229.167
		cot. d16 -4	16	0.05948	247.225
		cot. d16 -5	16	0.06778	259.145
		cot. d20 -1	20	0.0429	96.7931	146.302	65.3951	9.46041	0.00207828	b
		cot. d20 -2	20	0.05286	162.299
		cot. d20 -3	20	0.05014	247.635
		cot. d20 -4	20	0.03836	82.1351
		cot. d20 -5	20	0.04936	142.647
		cot. d28 -1	28	0.0266	15.4469	19.5028	8.77027	1.26112	0.344098	c
		cot. d28 -2	28	0.039025	32.8605
		cot. d28 -3	28	0.036325	21.7156
		cot. d28 -4	28	0.039675	18.3066
		cot. d28 -5	28	0.041875	9.18458
		plant cot. removed d8 -1	28	0.332767	3.10457	2.94717	0.45832	0.467114	0.104565	A
		plant cot. removed d8 -2	28	0.317367	2.55694
		plant cot. removed d8 -3	28	0.357767	3.58139
		plant cot. removed d8 -4	28	0.432733	2.44616
		plant cot. removed d8 -5	28	0.323567	3.04677
		plant cot. removed d12 -1	28	0.6328	2.79428	2.73692	0.4169	0.43379	0.0873947	A
		plant cot. removed d12 -2	28	0.5889	2.61499
		plant cot. removed d12 -3	28	0.57925	2.30433
		plant cot. removed d12 -4	28	0.46255	3.41348
		plant cot. removed d12 -5	28	0.4319	2.5575
		plant cot. removed d16 -1	28	0.6782	2.77809	3.17748	0.305563	0.503617	0.125447	A
		plant cot. removed d16 -2	28	0.63625	3.15138
		plant cot. removed d16 -3	28	0.65805	3.54919
		plant cot. removed d16 -4	28	0.6499	3.39628
		plant cot. removed d16 -5	28	0.88065	3.01244
		plant cot. removed d20 -1	28	0.7922	5.05858	5.34082	2.4165	0.846499	0.660124	A
		plant cot. removed d20 -2	28	0.62215	9.5365
		plant cot. removed d20 -3	28	0.5588	4.64766
		plant cot. removed d20 -4	28	0.657	3.79777
		plant cot. removed d20 -5	28	0.7504	3.66362
		plant cot. removed d28 -1	28	0.7363	3.48002	6.30931	4.08152			A
		plant cot. removed d28 -2	28	0.5405	7.43007
		plant cot. removed d28 -3	28	0.67745	3.58735
		plant cot. removed d28 -4	28	0.571	13.0051
		plant cot. removed d28 -5	28	0.6936	4.044
												mg · g¯¹ DW
		Sample	Plant age (days)	Dry weight · plant¯¹/cotyledone pair¯¹ (g)	Sample weight (g)	Volume extraction buffer (ml)	DF	OD470	OD653	OD666	light path (cm)	Chlorophyll a	Mean	SD	Chlorophyll b	Mean	SD	SUM Chlorophyll	Mean	SD	fold change	T-Test, p-value	ANOVA
	Chlorophyll	d0 - 1	0	0.27158	0.0074	0.63	4	0.044	0.0392	0.0388	0.556	0.00122864	0.0126646	0.0122766	0.0169924	0.0372291	0.0318092	0.0182211	0.0498937	0.0430373			d
		d0 - 2	0	0.23359	0.0062	0.63	4	0.0502	0.0445	0.0441	0.556	0.0307573			0.0931597			0.123917
		d0 - 3	0	0.22155	0.0056	0.63	4	0.048	0.0404	0.0407	0.556	0.0184387			0.0320661			0.0505048
		d0 - 4	0	0.22034	0.0071	0.63	4	0.0477	0.0398	0.04	0.556	0.0105802			0.0190625			0.0296427
		d0 - 5	0	0.24733	0.0054	0.63	4	0.0456	0.0393	0.0389	0.556	0.00231823			0.0248647			0.0271829
		Blank1						0.04005	0.03805	0.03805
		cot. d8 -1	8	0.112783	0.0052	0.63	4	0.1706	0.1254	0.1903	0.556	1.5239	1.6002	0.111835	0.548201	0.574099	0.0414475	2.0721	2.17429	0.152815	43.5786	1.68837e-09	c
		cot. d8 -2	8	0.12655	0.0055	0.63	4	0.179	0.1312	0.2003	0.556	1.53478			0.555318			2.09009
		cot. d8 -3	8	0.114833	0.0062	0.63	4	0.2128	0.1563	0.2441	0.556	1.72878			0.628881			2.35766
		cot. d8 -4	8	0.132283	0.0057	0.63	4	0.1968	0.1451	0.2255	0.556	1.71472			0.606439			2.32115
		cot. d8 -5	8	0.131383	0.007	0.63	4	0.2075	0.153	0.2393	0.556	1.49881			0.531658			2.03047
		cot. d12 -1	12	0.09642	0.0056	0.63	4	0.2292	0.1724	0.2707	0.556	2.15461	2.51439	0.253169	0.811514	0.981796	0.149833	2.96612	3.49619	0.389325	70.0727	4.63583e-08	b
		cot. d12 -2	12	0.08826	0.006	0.63	4	0.2899	0.2276	0.3554	0.556	2.69879			1.20125			3.90004
		cot. d12 -3	12	0.07952	0.0052	0.63	4	0.2643	0.2002	0.3192	0.556	2.8052			1.05403			3.85923
		cot. d12 -4	12	0.08968	0.0055	0.63	4	0.2495	0.1867	0.2955	0.556	2.42754			0.915715			3.34326
		cot. d12 -5	12	0.10018	0.0066	0.63	4	0.2881	0.2199	0.354	0.556	2.48581			0.926473			3.41228
		cot. d16 -1	16	0.07068	0.0052	0.63	4	0.3112	0.2319	0.3701	0.556	3.29389	3.44354	0.111904	1.31804	1.44183	0.113106	4.61193	4.88537	0.175077	97.9156	6.6391e-12	a
		cot. d16 -2	16	0.03564	0.0052	0.63	4	0.3387	0.252	0.4005	0.556	3.57644			1.51041			5.08685
		cot. d16 -3	16	0.0516	0.0063	0.63	4	0.3827	0.2871	0.4637	0.556	3.48089			1.41277			4.89367
		cot. d16 -4	16	0.05948	0.006	0.63	4	0.3639	0.2796	0.4369	0.556	3.36835			1.59961			4.96796
		cot. d16 -5	16	0.06778	0.006	0.63	4	0.3642	0.2738	0.444	0.556	3.49815			1.3683			4.86645
		cot. d20 -1	20	0.0429	0.0057	0.63	4	0.408	0.2777	0.4391	0.556	3.58871	3.52251	0.211941	1.60557	1.54054	0.180365	5.19428	5.06305	0.389543	101.477	2.41407e-09	a
		cot. d20 -2	20	0.05286	0.0054	0.63	4	0.3554	0.2547	0.4063	0.556	3.50462			1.45733			4.96195
		cot. d20 -3	20	0.05014	0.0053	0.63	4	0.3164	0.2338	0.3725	0.556	3.25117			1.3172			4.56838
		cot. d20 -4	20	0.03836	0.0063	0.63	4	0.4344	0.2908	0.4622	0.556	3.43847			1.52			4.95847
		cot. d20 -5	20	0.04936	0.0055	0.63	4	0.4153	0.289	0.4533	0.556	3.82957			1.8026			5.63216
		cot. d28 -1	28	0.0266	0.0057	0.63	4	0.3473	0.2096	0.3142	0.556	2.42419	2.49912	0.214095	1.27713	1.20948	0.109383	3.70131	3.7086	0.296997	74.33	3.53263e-09	b
		cot. d28 -2	28	0.039025	0.0051	0.63	4	0.3343	0.2027	0.3139	0.556	2.7611			1.22241			3.98351
		cot. d28 -3	28	0.036325	0.0058	0.63	4	0.3496	0.2141	0.3297	0.556	2.5527			1.18991			3.74261
		cot. d28 -4	28	0.039675	0.0058	0.63	4	0.3627	0.2217	0.3356	0.556	2.57538			1.32192			3.8973
		cot. d28 -5	28	0.041875	0.0052	0.63	4	0.2957	0.174	0.2621	0.556	2.18224			1.03602			3.21826
		Blank2						0.04099	0.03882	0.0383
		plant cot. removed d8 -1	28	0.332767	0.0053	0.63	4	0.3415	0.1906	0.2935	0.556	2.46	2.38475	0.253128	1.0901	1.06086	0.109581	3.5501	3.44562	0.344647	0.636636	0.00243258	B
		plant cot. removed d8 -2	28	0.317367	0.0055	0.63	4	0.3736	0.2068	0.3239	0.556	2.66713			1.12277			3.78989
		plant cot. removed d8 -3	28	0.357767	0.0055	0.63	4	0.3575	0.2003	0.3108	0.556	2.53569			1.10512			3.64081
		plant cot. removed d8 -4	28	0.432733	0.0067	0.63	4	0.3915	0.2202	0.3346	0.556	2.22742			1.12009			3.34751
		plant cot. removed d8 -5	28	0.323567	0.0061	0.63	4	0.313	0.1814	0.2801	0.556	2.03352			0.866239			2.89976
		plant cot. removed d12 -1	28	0.6328	0.006	0.63	4	0.431	0.244	0.3839	0.556	2.94528	2.7881	0.430093	1.29461	1.24886	0.197358	4.23989	4.03697	0.623382	0.745898	0.0267577	B
		plant cot. removed d12 -2	28	0.5889	0.0056	0.63	4	0.3583	0.2038	0.3129	0.556	2.49288			1.15598			3.64886
		plant cot. removed d12 -3	28	0.57925	0.0062	0.63	4	0.3475	0.1963	0.3039	0.556	2.19185			0.957738			3.14959
		plant cot. removed d12 -4	28	0.46255	0.0052	0.63	4	0.3976	0.2309	0.3574	0.556	3.11679			1.45747			4.57426
		plant cot. removed d12 -5	28	0.4319	0.0053	0.63	4	0.4196	0.2342	0.3687	0.556	3.19371			1.37852			4.57222
		plant cot. removed d16 -1	28	0.6782	0.006	0.63	4	0.4246	0.2445	0.3794	0.556	2.88498	3.14082	0.21774	1.35943	1.42228	0.117455	4.24441	4.56311	0.308767	0.843111	0.0937018	AB
		plant cot. removed d16 -2	28	0.63625	0.0058	0.63	4	0.4474	0.2531	0.4027	0.556	3.22733			1.35719			4.58452
		plant cot. removed d16 -3	28	0.65805	0.0058	0.63	4	0.4701	0.2761	0.4316	0.556	3.4403			1.62482			5.06512
		plant cot. removed d16 -4	28	0.6499	0.0058	0.63	4	0.4257	0.2452	0.3794	0.556	2.97945			1.42495			4.4044
		plant cot. removed d16 -5	28	0.88065	0.0056	0.63	4	0.4259	0.2427	0.3844	0.556	3.17206			1.34503			4.51709
		plant cot. removed d20 -1	28	0.7922	0.0059	0.63	4	0.4968	0.2892	0.4562	0.556	3.60578	3.80636	0.305261	1.65158	1.61666	0.095277	5.25736	5.42302	0.388092	1.00199	0.981802	A
		plant cot. removed d20 -2	28	0.62215	0.006	0.63	4	0.5744	0.3309	0.5386	0.556	4.29787			1.74679			6.04467
		plant cot. removed d20 -3	28	0.5588	0.0055	0.63	4	0.474	0.2763	0.4426	0.556	3.77801			1.58055			5.35856
		plant cot. removed d20 -4	28	0.657	0.0057	0.63	4	0.4675	0.2683	0.4279	0.556	3.50828			1.48685			4.99512
		plant cot. removed d20 -5	28	0.7504	0.005	0.63	4	0.4504	0.2588	0.4123	0.556	3.84188			1.61751			5.45939
		plant cot. removed d28 -1	28	0.7363	0.0061	0.63	4	0.4103	0.2354	0.3716	0.556	2.80272	3.83523	0.695617	1.1952	1.57699	0.255625	3.99792	5.41223	0.949393			A
		plant cot. removed d28 -2	28	0.5405	0.0061	0.63	4	0.6325	0.3643	0.5974	0.556	4.73058			1.89659			6.62716
		plant cot. removed d28 -3	28	0.67745	0.0061	0.63	4	0.5189	0.2961	0.4795	0.556	3.73005			1.50768			5.23773
		plant cot. removed d28 -4	28	0.571	0.0054	0.63	4	0.4847	0.2875	0.4648	0.556	4.07341			1.64557			5.71898
		plant cot. removed d28 -5	28	0.6936	0.0058	0.63	4	0.5141	0.295	0.4725	0.556	3.8394			1.63994			5.47934
		Blank3						0.04099	0.03882	0.0383
		Sample	Plant age (days)	Dry weight · plant¯¹/cotyledone pair¯¹ (g)	N (%) CN-Analysis	mg · g¯¹ DW	Mean	SD	ANOVA
	Nitrogen	d0 - 1	0	0.27158	8.089	80.89	77.614	2.7304	c
		d0 - 2	0	0.23359	7.42	74.2
		d0 - 3	0	0.22155	7.642	76.42
		d0 - 4	0	0.22034	7.668	76.68
		d0 - 5	0	0.24733	7.988	79.88
		cot. d8 -1	8	0.112783	8.794	87.94	91.584	4.52339	ab
		cot. d8 -2	8	0.12655	9.412	94.12
		cot. d8 -3	8	0.114833	8.636	86.36
		cot. d8 -4	8	0.132283	9.747	97.47
		cot. d8 -5	8	0.131383	9.203	92.03
		cot. d12 -1	12	0.09642	9.812	98.12	97.29	3.1667	a
		cot. d12 -2	12	0.08826	9.414	94.14
		cot. d12 -3	12	0.07952	9.378	93.78
		cot. d12 -4	12	0.08968	10.051	100.51
		cot. d12 -5	12	0.10018	9.99	99.9
		cot. d16 -1	16	0.07068	8.4	84	82.854	3.29074	bc
		cot. d16 -2	16	0.03564	7.806	78.06
		cot. d16 -3	16	0.0516	8.096	80.96
		cot. d16 -4	16	0.05948	8.582	85.82
		cot. d16 -5	16	0.06778	8.543	85.43
		cot. d20 -1	20	0.0429	4.9	49	59.7474	15.65	d
		cot. d20 -2	20	0.05286	6.435	64.35
		cot. d20 -3	20	0.05014	8.359	83.59
		cot. d20 -4	20	0.03836	4.322	43.22
		cot. d20 -5	20	0.04936	5.8577	58.577
		cot. d28 -1	28	0.0266	2.265	22.65	24.354	3.272	e
		cot. d28 -2	28	0.039025	2.954	29.54
		cot. d28 -3	28	0.036325	2.508	25.08
		cot. d28 -4	28	0.039675	2.36	23.6
		cot. d28 -5	28	0.041875	2.09	20.9
		plant cot. removed d8 -1	28	0.332767	1.73	17.3	16.682	0.91568	B
		plant cot. removed d8 -2	28	0.317367	1.777	17.77
		plant cot. removed d8 -3	28	0.357767	1.627	16.27
		plant cot. removed d8 -4	28	0.432733	1.541	15.41
		plant cot. removed d8 -5	28	0.323567	1.666	16.66
		plant cot. removed d12 -1	28	0.6328	1.826	18.26	16.952	2.01894	B
		plant cot. removed d12 -2	28	0.5889	1.514	15.14
		plant cot. removed d12 -3	28	0.57925	1.488	14.88
		plant cot. removed d12 -4	28	0.46255	1.96	19.6
		plant cot. removed d12 -5	28	0.4319	1.688	16.88
		plant cot. removed d16 -1	28	0.6782	1.813	18.13	19.266	1.37473	AB
		plant cot. removed d16 -2	28	0.63625	2.079	20.79
		plant cot. removed d16 -3	28	0.65805	2.073	20.73
		plant cot. removed d16 -4	28	0.6499	1.813	18.13
		plant cot. removed d16 -5	28	0.88065	1.855	18.55
		plant cot. removed d20 -1	28	0.7922	2.299	22.99	23.892	2.72106	A
		plant cot. removed d20 -2	28	0.62215	2.846	28.46
		plant cot. removed d20 -3	28	0.5588	2.418	24.18
		plant cot. removed d20 -4	28	0.657	2.205	22.05
		plant cot. removed d20 -5	28	0.7504	2.178	21.78
		plant cot. removed d28 -1	28	0.7363	1.987	19.87	24.02	3.94916	A
		plant cot. removed d28 -2	28	0.5405	2.817	28.17
		plant cot. removed d28 -3	28	0.67745	2.1	21
		plant cot. removed d28 -4	28	0.571	2.82	28.2
		plant cot. removed d28 -5	28	0.6936	2.286	22.86
		Sample	Plant age (days)	Dry weight · plant¯¹/cotyledone pair¯¹ (g)	C (%) CN-Analysis	mg · g¯¹ DW	Mean	SD	ANOVA
	Carbon	d0 - 1	0	0.27158	51.508	515.08	503.88	8.21458	a
		d0 - 2	0	0.23359	49.811	498.11
		d0 - 3	0	0.22155	51.029	510.29
		d0 - 4	0	0.22034	49.8	498
		d0 - 5	0	0.24733	49.792	497.92
		cot. d8 -1	8	0.112783	45.905	459.05	470.812	18.2233	b
		cot. d8 -2	8	0.12655	47.499	474.99
		cot. d8 -3	8	0.114833	49.041	490.41
		cot. d8 -4	8	0.132283	44.588	445.88
		cot. d8 -5	8	0.131383	48.373	483.73
		cot. d12 -1	12	0.09642	45.332	453.32	466.15	7.24072	b
		cot. d12 -2	12	0.08826	47.036	470.36
		cot. d12 -3	12	0.07952	46.94	469.4
		cot. d12 -4	12	0.08968	46.993	469.93
		cot. d12 -5	12	0.10018	46.774	467.74
		cot. d16 -1	16	0.07068	46.882	468.82	445.368	20.0747	b
		cot. d16 -2	16	0.03564	42.236	422.36
		cot. d16 -3	16	0.0516	43.461	434.61
		cot. d16 -4	16	0.05948	46.401	464.01
		cot. d16 -5	16	0.06778	43.704	437.04
		cot. d20 -1	20	0.0429	44.236	442.36	450.191	7.80902	b
		cot. d20 -2	20	0.05286	46.064	460.64
		cot. d20 -3	20	0.05014	45.603	456.03
		cot. d20 -4	20	0.03836	44.463	444.63
		cot. d20 -5	20	0.04936	44.7293	447.293
		cot. d28 -1	28	0.0266	47.9	479	449.082	20.2482	b
		cot. d28 -2	28	0.039025	43.617	436.17
		cot. d28 -3	28	0.036325	43.184	431.84
		cot. d28 -4	28	0.039675	46.105	461.05
		cot. d28 -5	28	0.041875	43.735	437.35
		plant cot. removed d8 -1	28	0.332767	46.071	460.71	430.138	25.7614	A
		plant cot. removed d8 -2	28	0.317367	41.245	412.45
		plant cot. removed d8 -3	28	0.357767	44.308	443.08
		plant cot. removed d8 -4	28	0.432733	43.851	438.51
		plant cot. removed d8 -5	28	0.323567	39.594	395.94
		plant cot. removed d12 -1	28	0.6328	44.975	449.75	422.954	23.7908	A
		plant cot. removed d12 -2	28	0.5889	40.654	406.54
		plant cot. removed d12 -3	28	0.57925	39.512	395.12
		plant cot. removed d12 -4	28	0.46255	44.49	444.9
		plant cot. removed d12 -5	28	0.4319	41.846	418.46
		plant cot. removed d16 -1	28	0.6782	40.938	409.38	429.498	24.9985	A
		plant cot. removed d16 -2	28	0.63625	42.591	425.91
		plant cot. removed d16 -3	28	0.65805	47.024	470.24
		plant cot. removed d16 -4	28	0.6499	40.921	409.21
		plant cot. removed d16 -5	28	0.88065	43.275	432.75
		plant cot. removed d20 -1	28	0.7922	40.806	408.06	419.82	11.7086	A
		plant cot. removed d20 -2	28	0.62215	42.783	427.83
		plant cot. removed d20 -3	28	0.5588	42.171	421.71
		plant cot. removed d20 -4	28	0.657	43.38	433.8
		plant cot. removed d20 -5	28	0.7504	40.77	407.7
		plant cot. removed d28 -1	28	0.7363	44.549	445.49	448.068	10.8157	A
		plant cot. removed d28 -2	28	0.5405	46.357	463.57
		plant cot. removed d28 -3	28	0.67745	44.362	443.62
		plant cot. removed d28 -4	28	0.571	43.474	434.74
		plant cot. removed d28 -5	28	0.6936	45.292	452.92
								µg · ml¯¹		mg · g¯¹ DW
		Sample	Plant age (days)	Dry weight · plant¯¹/cotyledone pair¯¹ (g)	Sample weight (mg)	Volume extraction buffer (ml)	DF	tech. Rep. 1	tech. Rep. 2	tech. Rep. 1	tech. Rep. 2	Avg. tech. Rep.	Mean	SD	fold change	T-Test, p-value	ANOVA
	Organic phosphate	d0 - 1	0	0.27158	7	0.25	30	3.315	3.33	3.12964	3.14571	3.13768	2.32131	0.576727			a
		d0 - 2	0	0.23359	6.4	0.25	30	1.809	1.832	1.82898	1.85594	1.84246
		d0 - 3	0	0.22155	7	0.25	30	2.866	2.902	2.68464	2.72321	2.70393
		d0 - 4	0	0.22034	5.8	0.25	30	1.771	1.781	2.07522	2.08815	2.08168
		d0 - 5	0	0.24733	6.5	0.25	30	1.923	1.913	1.84658	1.83504	1.84081
		cot. d8 -1	8	0.112783	5.7	0.25	30	1.832	1.859	2.22149	2.25702	2.23925	2.34243	1.19347	1.0091	0.972449	a
		cot. d8 -2	8	0.12655	7.6	0.25	30	2.231	2.186	1.95914	1.91474	1.93694
		cot. d8 -3	8	0.114833	5.8	0.25	30	1.151	1.14	1.33142	1.3172	1.32431
		cot. d8 -4	8	0.132283	5.3	0.25	30	3.398	3.401	4.39217	4.39642	4.39429
		cot. d8 -5	8	0.131383	5.7	0.25	30	1.586	1.576	1.82395	1.81079	1.81737
		cot. d12 -1	12	0.09642	5.8	0.25	30	2.282	2.299	2.27198	2.29397	2.28297	2.02897	0.464952	0.874064	0.403296	ab
		cot. d12 -2	12	0.08826	5.6	0.25	30	2.66	2.682	2.27009	2.29955	2.28482
		cot. d12 -3	12	0.07952	7.6	0.25	30	2.733	2.669	1.80329	1.74013	1.77171
		cot. d12 -4	12	0.08968	7.4	0.25	30	3.705	3.725	2.45676	2.47703	2.46689
		cot. d12 -5	12	0.10018	7.7	0.25	30	2.448	2.429	1.34773	1.32922	1.33847
		cot. d16 -1	16	0.07068	6.8	0.25	30	4.251	4.214	2.76507	2.72426	2.74467	2.08249	0.601198	0.89712	0.539451	ab
		cot. d16 -2	16	0.03564	6.1	0.25	30	2.668	2.732	1.6709	1.74959	1.71025
		cot. d16 -3	16	0.0516	5.5	0.25	30	2.832	2.825	2.22727	2.21773	2.2225
		cot. d16 -4	16	0.05948	7.2	0.25	30	2.255	2.279	1.23993	1.26493	1.25243
		cot. d16 -5	16	0.06778	5.9	0.25	30	3.325	3.347	2.46864	2.49661	2.48263
		cot. d20 -1	20	0.0429	6.6	0.25	30	1.834	1.829	1.27159	1.26591	1.26875	1.74108	1.23654	0.75004	0.36949	ab
		cot. d20 -2	20	0.05286	5.9	0.25	30	2.192	2.173	1.62627	1.60212	1.61419
		cot. d20 -3	20	0.05014	7	0.25	30	5.71	5.719	3.85	3.85964	3.85482
		cot. d20 -4	20	0.03836	6.3	0.25	30	1.564	1.559	1.34881	1.34286	1.34583
		cot. d20 -5	20	0.04936	6.1	0.25	30	0.7249	0.7398	0.612623	0.630943	0.621783
		cot. d28 -1	28	0.0266	5.9	0.25	30	0.3482	0.3638	0.408246	0.428076	0.418161	0.627779	0.346383	0.270441	0.000493362	b
		cot. d28 -2	28	0.039025	7.8	0.25	30	1.235	1.235	1.16761	1.16761	1.16761
		cot. d28 -3	28	0.036325	6.6	0.25	30	0.671	0.6859	0.759138	0.776069	0.767603
		cot. d28 -4	28	0.039675	6.2	0.25	30	0.2595	0.2716	0.300161	0.314798	0.30748
		cot. d28 -5	28	0.041875	6.1	0.25	30	0.3993	0.3815	0.488981	0.467095	0.478038
		plant cot. removed d8 -1	28	0.332767	7.5	0.25	30	1.511	1.524	1.00433	1.01733	1.01083	0.895088	0.159969	1.1788	0.147779	A
		plant cot. removed d8 -2	28	0.317367	6.5	0.25	30	1.31	1.325	1.07462	1.09192	1.08327
		plant cot. removed d8 -3	28	0.357767	6.3	0.25	30	0.8981	0.8924	0.688333	0.681548	0.68494
		plant cot. removed d8 -4	28	0.432733	7.1	0.25	30	1.146	1.146	0.798239	0.798239	0.798239
		plant cot. removed d8 -5	28	0.323567	6.1	0.25	30	1.07	1.091	0.885246	0.911066	0.898156
		plant cot. removed d12 -1	28	0.6328	6.6	0.25	30	0.8959	0.8853	0.672386	0.660341	0.666364	0.627154	0.0982822	0.825941	0.0698884	A
		plant cot. removed d12 -2	28	0.5889	6.8	0.25	30	0.9846	0.9917	0.753934	0.761765	0.757849
		plant cot. removed d12 -3	28	0.57925	6.5	0.25	30	0.7015	0.7142	0.535846	0.5505	0.543173
		plant cot. removed d12 -4	28	0.46255	5.9	0.25	30	0.811	0.8082	0.654068	0.650508	0.652288
		plant cot. removed d12 -5	28	0.4319	8	0.25	30	0.9401	0.9569	0.508219	0.523969	0.516094
		plant cot. removed d16 -1	28	0.6782	6.6	0.25	30	0.6952	0.6896	0.504015	0.497652	0.500833	0.711067	0.23693	0.936452	0.68654	A
		plant cot. removed d16 -2	28	0.63625	5.5	0.25	30	0.999	0.9871	0.858182	0.841955	0.850068
		plant cot. removed d16 -3	28	0.65805	6.9	0.25	30	0.6882	0.6868	0.445326	0.443804	0.444565
		plant cot. removed d16 -4	28	0.6499	7.3	0.25	30	1.094	1.089	0.75411	0.748973	0.751541
		plant cot. removed d16 -5	28	0.88065	5.3	0.25	30	0.9843	0.9878	1.00585	1.0108	1.00833
		plant cot. removed d20 -1	28	0.7922	7.5	0.25	30	1.303	1.324	0.795333	0.816333	0.805833	0.754478	0.14578	0.993623	0.9529	A
		plant cot. removed d20 -2	28	0.62215	6.9	0.25	30	1.109	1.103	0.825725	0.819203	0.822464
		plant cot. removed d20 -3	28	0.5588	7	0.25	30	1.118	1.135	0.827857	0.846071	0.836964
		plant cot. removed d20 -4	28	0.657	5.7	0.25	30	0.8727	0.8903	0.801009	0.824167	0.812588
		plant cot. removed d20 -5	28	0.7504	7.9	0.25	30	0.8313	0.8362	0.492215	0.496867	0.494541
		plant cot. removed d28 -1	28	0.7363	7.8	0.25	30	1.207	1.224	0.705449	0.721795	0.713622	0.75932	0.101552			A
		plant cot. removed d28 -2	28	0.5405	6.5	0.25	30	0.9155	0.9345	0.773846	0.795769	0.784808
		plant cot. removed d28 -3	28	0.67745	5.9	0.25	30	0.7226	0.7114	0.628136	0.613898	0.621017
		plant cot. removed d28 -4	28	0.571	6.5	0.25	30	0.8699	0.8734	0.778154	0.782192	0.780173
		plant cot. removed d28 -5	28	0.6936	5.3	0.25	30	0.8924	0.8896	0.898962	0.895	0.896981
		Sample	Plant age (days)	Dry weight · plant¯¹/cotyledone pair¯¹ (g)	Sample weight (mg)	Volume extraction buffer (ml)	DF	µg · ml¯¹	mg · g¯¹ DW	Mean	SD	fold change	T-Test, p-value	ANOVA
	Inorganic phosphate	d0 - 1	0	0.27158	7	0.25	10	1.182	0.422143	0.337258	0.0835736			bc
		d0 - 2	0	0.23359	6.4	0.25	10	0.7448	0.290938
		d0 - 3	0	0.22155	7	0.25	10	1.081	0.386071
		d0 - 4	0	0.22034	5.8	0.25	10	0.4985	0.214871
		d0 - 5	0	0.24733	6.5	0.25	10	0.9679	0.372269
		cot. d8 -1	8	0.112783	5.7	0.25	10	0.431	0.189035	0.253538	0.100249	0.751762	0.189386	c
		cot. d8 -2	8	0.12655	7.6	0.25	10	0.7372	0.2425
		cot. d8 -3	8	0.114833	5.8	0.25	10	0.3641	0.15694
		cot. d8 -4	8	0.132283	5.3	0.25	10	0.8826	0.416321
		cot. d8 -5	8	0.131383	5.7	0.25	10	0.5994	0.262895
		cot. d12 -1	12	0.09642	5.8	0.25	10	1.575	0.678879	1.04001	0.265633	3.08371	0.00048537	ab
		cot. d12 -2	12	0.08826	5.6	0.25	10	2.895	1.29241
		cot. d12 -3	12	0.07952	7.6	0.25	10	2.717	0.89375
		cot. d12 -4	12	0.08968	7.4	0.25	10	3.843	1.29831
		cot. d12 -5	12	0.10018	7.7	0.25	10	3.193	1.03669
		cot. d16 -1	16	0.07068	6.8	0.25	10	5.232	1.92353	1.60692	0.304856	4.76464	1.88158e-05	a
		cot. d16 -2	16	0.03564	6.1	0.25	10	3.927	1.60943
		cot. d16 -3	16	0.0516	5.5	0.25	10	3.596	1.63455
		cot. d16 -4	16	0.05948	7.2	0.25	10	3.194	1.10903
		cot. d16 -5	16	0.06778	5.9	0.25	10	4.149	1.75805
		cot. d20 -1	20	0.0429	6.6	0.25	10	2.145	0.8125	1.00645	0.778699	2.98422	0.0924384	ab
		cot. d20 -2	20	0.05286	5.9	0.25	10	2.738	1.16017
		cot. d20 -3	20	0.05014	7	0.25	10	6.35	2.26786
		cot. d20 -4	20	0.03836	6.3	0.25	10	1.293	0.513095
		cot. d20 -5	20	0.04936	6.1	0.25	10	0.6799	0.278648
		cot. d28 -1	28	0.0266	5.9	0.25	10	0.08114	0.0343814	0.0146687	0.013285	0.043494	2.75797e-05	c
		cot. d28 -2	28	0.039025	7.8	0.25	10	0.06205	0.0198878
		cot. d28 -3	28	0.036325	6.6	0.25	10	0.008877	0.0033625
		cot. d28 -4	28	0.039675	6.2	0.25	10	0.0341	0.01375
		cot. d28 -5	28	0.041875	6.1	0.25	10	0.004787	0.00196189
		plant cot. removed d8 -1	28	0.332767	7.5	0.25	10	1.52	0.506667	0.433415	0.0463608	1.33977	0.0392975	A
		plant cot. removed d8 -2	28	0.317367	6.5	0.25	10	1.136	0.436923
		plant cot. removed d8 -3	28	0.357767	6.3	0.25	10	0.9597	0.380833
		plant cot. removed d8 -4	28	0.432733	7.1	0.25	10	1.171	0.412324
		plant cot. removed d8 -5	28	0.323567	6.1	0.25	10	1.05	0.430328
		plant cot. removed d12 -1	28	0.6328	6.6	0.25	10	0.9126	0.345682	0.340254	0.0417249	1.05179	0.711729	A
		plant cot. removed d12 -2	28	0.5889	6.8	0.25	10	0.9031	0.332022
		plant cot. removed d12 -3	28	0.57925	6.5	0.25	10	0.7113	0.273577
		plant cot. removed d12 -4	28	0.46255	5.9	0.25	10	0.8894	0.376864
		plant cot. removed d12 -5	28	0.4319	8	0.25	10	1.194	0.373125
		plant cot. removed d16 -1	28	0.6782	6.6	0.25	10	0.755	0.285985	0.369937	0.0863942	1.14355	0.425486	A
		plant cot. removed d16 -2	28	0.63625	5.5	0.25	10	1.109	0.504091
		plant cot. removed d16 -3	28	0.65805	6.9	0.25	10	0.8355	0.302717
		plant cot. removed d16 -4	28	0.6499	7.3	0.25	10	1.08	0.369863
		plant cot. removed d16 -5	28	0.88065	5.3	0.25	10	0.8205	0.387028
		plant cot. removed d20 -1	28	0.7922	7.5	0.25	10	1.523	0.507667	0.38033	0.0780367	1.17568	0.312841	A
		plant cot. removed d20 -2	28	0.62215	6.9	0.25	10	1.048	0.37971
		plant cot. removed d20 -3	28	0.5588	7	0.25	10	1.036	0.37
		plant cot. removed d20 -4	28	0.657	5.7	0.25	10	0.7918	0.347281
		plant cot. removed d20 -5	28	0.7504	7.9	0.25	10	0.9385	0.296994
		plant cot. removed d28 -1	28	0.7363	7.8	0.25	10	1.42	0.455128	0.323499	0.0884866			A
		plant cot. removed d28 -2	28	0.5405	6.5	0.25	10	0.7345	0.2825
		plant cot. removed d28 -3	28	0.67745	5.9	0.25	10	0.6854	0.290424
		plant cot. removed d28 -4	28	0.571	6.5	0.25	10	0.5865	0.225577
		plant cot. removed d28 -5	28	0.6936	5.3	0.25	10	0.7714	0.363868
								mg Glucose · l¯¹		mg Glucose · g¯¹ DW
		Sample	Plant age (days)	Dry weight · plant¯¹/cotyledone pair¯¹ (g)	Sample weight (mg)	Volume extraction buffer (ml)	DF	tech. Rep. 1	tech. Rep. 2	tech. Rep. 1	tech. Rep. 2	Avg. tech. Rep.	Mean	SD	fold change	T-Test, p-value	ANOVA
	Total carbohydrate	d0 - 1	0	0.27158	6.7	1	50	31.41	31.44	234.403	234.627	234.515	234.241	12.5989			c
		d0 - 2	0	0.23359	5.2	1	50	22.29	22.51	214.327	216.442	215.385
		d0 - 3	0	0.22155	6	1	50	29.08	28.09	242.333	234.083	238.208
		d0 - 4	0	0.22034	5.6	1	50	28.33	27.76	252.946	247.857	250.402
		d0 - 5	0	0.24733	7.6	1	50	35.29	35.45	232.171	233.224	232.697
		cot. d8 -1	8	0.112783	5.5	1	50	29.1	28.92	264.545	262.909	263.727	240.259	22.5782	1.02569	0.69989	c
		cot. d8 -2	8	0.12655	7.5	1	50	38.05	36.96	253.667	246.4	250.033
		cot. d8 -3	8	0.114833	7.3	1	50	35.09	35.75	240.342	244.863	242.603
		cot. d8 -4	8	0.132283	7.3	1	50	29.71	29.58	203.493	202.603	203.048
		cot. d8 -5	8	0.131383	6.9	1	50	33.35	33.41	241.667	242.101	241.884
		cot. d12 -1	12	0.09642	5.2	1	50	21.76	21.94	209.231	210.962	210.096	234.465	19.4304	1.00095	0.987247	c
		cot. d12 -2	12	0.08826	6.7	1	50	33.9	34.68	252.985	258.806	255.896
		cot. d12 -3	12	0.07952	4.6	1	50	22.29	22.64	242.283	246.087	244.185
		cot. d12 -4	12	0.08968	6.9	1	50	30.23	29.95	219.058	217.029	218.043
		cot. d12 -5	12	0.10018	5.3	1	50	25.67	26.08	242.17	246.038	244.104
		cot. d16 -1	16	0.07068	6.1	1	50	33.47	33.21	274.344	272.213	273.279	281.4	11.5847	1.20133	0.00194922	bc
		cot. d16 -2	16	0.03564	5.3	1	50	28.84	29.02	272.075	273.774	272.925
		cot. d16 -3	16	0.0516	6.3	1	50	37.82	37.98	300.159	301.429	300.794
		cot. d16 -4	16	0.05948	5.6	1	50	30.74	31.29	274.464	279.375	276.92
		cot. d16 -5	16	0.06778	6.4	1	50	35.92	36.55	280.625	285.547	283.086
		cot. d20 -1	20	0.0429	6.8	1	50	51.21	50.98	376.544	374.853	375.699	353.71	47.9045	1.51002	0.00327278	b
		cot. d20 -2	20	0.05286	5.9	1	50	37.76	37.68	320	319.322	319.661
		cot. d20 -3	20	0.05014	4.9	1	50	28.08	28.92	286.531	295.102	290.816
		cot. d20 -4	20	0.03836	6.9	1	50	56.8	56.59	411.594	410.072	410.833
		cot. d20 -5	20	0.04936	5.2	1	50	38.73	38.55	372.404	370.673	371.538
		cot. d28 -1	28	0.0266	6.8	1	50	56.78	56.54	417.5	415.735	416.618	450.778	23.2333	1.92442	2.05931e-05	a
		cot. d28 -2	28	0.039025	5.7	1	50	50.45	50.43	442.544	442.368	442.456
		cot. d28 -3	28	0.036325	4.8	1	50	42.72	43.86	445	456.875	450.938
		cot. d28 -4	28	0.039675	5.1	1	50	48.45	48.58	475	476.275	475.637
		cot. d28 -5	28	0.041875	5.4	1	50	50.3	50.84	465.741	470.741	468.241
		plant cot. removed d8 -1	28	0.332767	5.2	1	50	59.26	58.42	569.808	561.731	565.769	569.529	40.3908	1.244	0.014198	A
		plant cot. removed d8 -2	28	0.317367	5.2	1	50	58.7	58.82	564.423	565.577	565
		plant cot. removed d8 -3	28	0.357767	6.9	1	50	72.98	72.89	528.841	528.188	528.514
		plant cot. removed d8 -4	28	0.432733	5.9	1	50	75.24	74.99	637.627	635.508	636.568
		plant cot. removed d8 -5	28	0.323567	6	1	50	65.87	66.56	548.917	554.667	551.792
		plant cot. removed d12 -1	28	0.6328	6.9	1	50	69.28	68.71	502.029	497.899	499.964	512.558	27.1784	1.11956	0.041946	ABC
		plant cot. removed d12 -2	28	0.5889	5.8	1	50	64.83	62.66	558.879	540.172	549.526
		plant cot. removed d12 -3	28	0.57925	7	1	50	67.25	68.08	480.357	486.286	483.321
		plant cot. removed d12 -4	28	0.46255	5.6	1	50	55.59	56.01	496.339	500.089	498.214
		plant cot. removed d12 -5	28	0.4319	5.1	1	50	54.13	54.35	530.686	532.843	531.765
		plant cot. removed d16 -1	28	0.6782	5.3	1	50	53.3	53.82	502.83	507.736	505.283	520.486	17.4482	1.13687	0.0106853	AB
		plant cot. removed d16 -2	28	0.63625	5.9	1	50	63.42	63.5	537.458	538.136	537.797
		plant cot. removed d16 -3	28	0.65805	5.9	1	50	59.95	59.53	508.051	504.492	506.271
		plant cot. removed d16 -4	28	0.6499	5.7	1	50	58.22	58.56	510.702	513.684	512.193
		plant cot. removed d16 -5	28	0.88065	4.8	1	50	51.87	51.98	540.312	541.458	540.885
		plant cot. removed d20 -1	28	0.7922	5.3	1	50	45.47	45.05	428.962	425	426.981	452.838	22.315	0.989114	0.788085	C
		plant cot. removed d20 -2	28	0.62215	5.8	1	50	52.53	52.14	452.845	449.483	451.164
		plant cot. removed d20 -3	28	0.5588	5.4	1	50	47.39	47.31	438.796	438.056	438.426
		plant cot. removed d20 -4	28	0.657	5.7	1	50	55.02	55.47	482.632	486.579	484.605
		plant cot. removed d20 -5	28	0.7504	6.3	1	50	57.64	59.04	457.46	468.571	463.016
		plant cot. removed d28 -1	28	0.7363	5.9	1	50	54.29	54.45	460.085	461.441	460.763	457.822	28.8605			BC
		plant cot. removed d28 -2	28	0.5405	5.3	1	50	45.33	44.97	427.642	424.245	425.943
		plant cot. removed d28 -3	28	0.67745	5.3	1	50	49	49.52	462.264	467.17	464.717
		plant cot. removed d28 -4	28	0.571	4.9	1	50	42.83	42.84	437.041	437.143	437.092
		plant cot. removed d28 -5	28	0.6936	6.3	1	50	63.11	63.04	500.873	500.317	500.595
								µg · ml¯¹		mg · g¯¹ DW
		Sample	Plant age (days)	Dry weight · plant¯¹/cotyledone pair¯¹ (g)	Sample weight (mg)	Volume solubilisation buffer (ml)	DF	tech. Rep. 1	tech. Rep. 2	tech. Rep. 1	tech. Rep. 2	Avg. tech. Rep.	Mean	SD	fold change	T-Test, p-value	ANOVA
	Lipid	d0 - 1	0	0.27158	7.3	1.05	13.32	48.66	47.85	93.2272	91.6754	92.4513	116.403	19.5949			a
		d0 - 2	0	0.23359	8.4	1.05	13.32	90.38	85.42	150.483	142.224	146.353
		d0 - 3	0	0.22155	5.7	1.05	13.32	46.58	48.66	114.293	119.396	116.844
		d0 - 4	0	0.22034	6.1	1.05	13.32	51.43	51.4	117.918	117.849	117.884
		d0 - 5	0	0.24733	5.4	1.05	13.32	41.72	42.05	108.055	108.909	108.482
		cot. d8 -1	8	0.112783	5.6	1.05	6.66	51.31	50.52	64.0734	63.0869	63.5801	54.4246	7.18166	0.467553	0.00561848	b
		cot. d8 -2	8	0.12655	5.4	1.05	6.66	38.03	35.88	49.2489	46.4646	47.8567
		cot. d8 -3	8	0.114833	5.2	1.05	6.66	42.96	43.82	57.7729	58.9295	58.3512
		cot. d8 -4	8	0.132283	5.7	1.05	6.66	37.8	38.08	46.3746	46.7181	46.5464
		cot. d8 -5	8	0.131383	6.3	1.05	6.66	49.74	50.78	55.2114	56.3658	55.7886
		cot. d12 -1	12	0.09642	6.6	1.05	6.66	43.64	42.18	46.2386	44.6916	45.4651	39.5958	6.20632	0.340161	0.00083308	b
		cot. d12 -2	12	0.08826	5.3	1.05	6.66	35.09	36.48	46.2989	48.133	47.2159
		cot. d12 -3	12	0.07952	5.5	1.05	6.66	27.81	28.04	35.3592	35.6516	35.5054
		cot. d12 -4	12	0.08968	5	1.05	6.66	25.09	25.63	35.0909	35.8461	35.4685
		cot. d12 -5	12	0.10018	5.4	1.05	6.66	26.26	26.75	34.0067	34.6412	34.324
		cot. d16 -1	16	0.07068	5.6	1.05	6.66	29.74	30.3	37.1378	37.8371	37.4875	35.9834	3.82502	0.309128	0.00131278	b
		cot. d16 -2	16	0.03564	5.1	1.05	6.66	22.15	23.87	30.3716	32.73	31.5508
		cot. d16 -3	16	0.0516	5	1.05	6.66	23.8	23.16	33.2867	32.3916	32.8391
		cot. d16 -4	16	0.05948	5.8	1.05	6.66	30.56	30.79	36.8459	37.1232	36.9845
		cot. d16 -5	16	0.06778	5.5	1.05	6.66	30.73	33.85	39.0718	43.0387	41.0553
		cot. d20 -1	20	0.0429	5	1.05	6.66	28.48	28.54	39.8321	39.916	39.8741	36.8886	3.32202	0.316904	0.00113666	b
		cot. d20 -2	20	0.05286	6.3	1.05	6.66	31.68	33.2	35.1648	36.852	36.0084
		cot. d20 -3	20	0.05014	5.4	1.05	6.66	24.09	24.92	31.1966	32.2714	31.734
		cot. d20 -4	20	0.03836	5.8	1.05	6.66	31.06	30.55	37.4487	36.8338	37.1413
		cot. d20 -5	20	0.04936	5.4	1.05	6.66	30.53	30.76	39.5363	39.8342	39.6853
		cot. d28 -1	28	0.0266	5.6	1.05	6.66	30.63	29.99	38.2492	37.45	37.8496	37.9276	10.2691	0.32583	0.00211011	b
		cot. d28 -2	28	0.039025	5.2	1.05	6.66	25.09	26.3	33.7412	35.3684	34.5548
		cot. d28 -3	28	0.036325	5.7	1.05	6.66	26.79	27.56	32.8671	33.8118	33.3394
		cot. d28 -4	28	0.039675	6.1	1.05	6.66	24.76	25.11	28.3847	28.7859	28.5853
		cot. d28 -5	28	0.041875	6	1.05	6.66	46.69	48.22	54.4172	56.2004	55.3088
		plant cot. removed d8 -1	28	0.332767	5	1.05	6.66	28.35	28.4	39.6503	39.7202	39.6853	42.5826	2.34773	0.773706	0.00190409	B
		plant cot. removed d8 -2	28	0.317367	5.8	1.05	6.66	37.16	33.86	44.8034	40.8247	42.814
		plant cot. removed d8 -3	28	0.357767	5.6	1.05	6.66	34.13	34.92	42.6198	43.6064	43.1131
		plant cot. removed d8 -4	28	0.432733	6.6	1.05	6.66	39.27	38.69	41.6084	40.9938	41.3011
		plant cot. removed d8 -5	28	0.323567	6.8	1.05	6.66	44.39	45.07	45.6499	46.3492	45.9995
		plant cot. removed d12 -1	28	0.6328	7.1	1.05	6.66	47.73	49.26	47.0107	48.5176	47.7642	50.8585	9.41682	0.924075	0.315216	AB
		plant cot. removed d12 -2	28	0.5889	4.7	1.05	6.66	28.63	29.81	42.5978	44.3535	43.4756
		plant cot. removed d12 -3	28	0.57925	6.9	1.05	6.66	39.46	42.3	39.9919	42.8701	41.431
		plant cot. removed d12 -4	28	0.46255	5.5	1.05	6.66	48.38	49.4	61.513	62.8099	62.1614
		plant cot. removed d12 -5	28	0.4319	5.3	1.05	6.66	43.47	46.66	57.3558	61.5648	59.4603
		plant cot. removed d16 -1	28	0.6782	6.3	1.05	6.66	45.02	45.8	49.9722	50.838	50.4051	55.4388	4.04469	1.0073	0.848432	A
		plant cot. removed d16 -2	28	0.63625	5.7	1.05	6.66	44.83	45.02	54.9993	55.2324	55.1159
		plant cot. removed d16 -3	28	0.65805	6.3	1.05	6.66	49.72	50.2	55.1892	55.722	55.4556
		plant cot. removed d16 -4	28	0.6499	5.8	1.05	6.66	44.93	45.51	54.1716	54.8709	54.5213
		plant cot. removed d16 -5	28	0.88065	5.1	1.05	6.66	43.61	46.38	59.797	63.5952	61.6961
		plant cot. removed d20 -1	28	0.7922	4.9	1.05	6.66	46.52	48.94	66.3907	69.8444	68.1175	55.113	8.54922	1.00138	0.98845	AB
		plant cot. removed d20 -2	28	0.62215	5.9	1.05	6.66	47.99	48.57	56.8804	57.5678	57.2241
		plant cot. removed d20 -3	28	0.5588	5.3	1.05	6.66	37.89	38.76	49.9934	51.1413	50.5673
		plant cot. removed d20 -4	28	0.657	5.8	1.05	6.66	37.6	37.43	45.3339	45.129	45.2314
		plant cot. removed d20 -5	28	0.7504	5.5	1.05	6.66	42.59	43.02	54.1512	54.698	54.4246
		plant cot. removed d28 -1	28	0.7363	5.6	1.05	6.66	40.59	40.95	50.6868	51.1363	50.9115	55.0372	3.65506			AB
		plant cot. removed d28 -2	28	0.5405	5.4	1.05	6.66	44.48	45.3	57.6016	58.6635	58.1325
		plant cot. removed d28 -3	28	0.67745	6.5	1.05	6.66	47.34	48.54	50.9306	52.2216	51.5761
		plant cot. removed d28 -4	28	0.571	6.1	1.05	6.66	51.12	51.51	58.6036	59.0507	58.8272
		plant cot. removed d28 -5	28	0.6936	6.3	1.05	6.66	50.41	50.02	55.9551	55.5222	55.7387

## Sheet: B
B: Metabolites in mg · plant¯¹/cotyledon pair¯¹
		Sample	Plant age (days)	Fresh weight · plant¯¹/cotyledone pair¯¹ (g)	Dry weight · plant¯¹/cotyledone pair¯¹ (g)	Mean	SD	ANOVA
	Fresh & dry weight	d0 - 1	0	0.3066	0.27158	0.238878	0.0212881	a
		d0 - 2	0	0.26347	0.23359
		d0 - 3	0	0.25513	0.22155
		d0 - 4	0	0.24997	0.22034
		d0 - 5	0	0.28141	0.24733
		cot. d8 -1	8	0.827583	0.112783	0.123567	0.00919962	b
		cot. d8 -2	8	0.903733	0.12655
		cot. d8 -3	8	0.863467	0.114833
		cot. d8 -4	8	0.9461	0.132283
		cot. d8 -5	8	0.9235	0.131383
		cot. d12 -1	12	0.95936	0.09642	0.090812	0.00797672	c
		cot. d12 -2	12	1.04056	0.08826
		cot. d12 -3	12	0.9577	0.07952
		cot. d12 -4	12	0.94614	0.08968
		cot. d12 -5	12	1.00886	0.10018
		cot. d16 -1	16	0.90592	0.07068	0.057036	0.014097	d
		cot. d16 -2	16	0.56474	0.03564
		cot. d16 -3	16	0.80892	0.0516
		cot. d16 -4	16	0.8018	0.05948
		cot. d16 -5	16	0.88322	0.06778
		cot. d20 -1	20	0.4879	0.0429	0.046724	0.00593396	d
		cot. d20 -2	20	0.67576	0.05286
		cot. d20 -3	20	0.7746	0.05014
		cot. d20 -4	20	0.39728	0.03836
		cot. d20 -5	20	0.58236	0.04936
		cot. d28 -1	28	0.3063	0.0266	0.0367	0.00598305	d
		cot. d28 -2	28	0.371325	0.039025
		cot. d28 -3	28	0.3185	0.036325
		cot. d28 -4	28	0.343125	0.039675
		cot. d28 -5	28	0.364975	0.041875
		plant cot. removed d8 -1	28	2.71327	0.332767	0.35284	0.0472373	B
		plant cot. removed d8 -2	28	2.6628	0.317367
		plant cot. removed d8 -3	28	2.86313	0.357767
		plant cot. removed d8 -4	28	3.43737	0.432733
		plant cot. removed d8 -5	28	2.7207	0.323567
		plant cot. removed d12 -1	28	5.28085	0.6328	0.53908	0.0869245	AB
		plant cot. removed d12 -2	28	4.86385	0.5889
		plant cot. removed d12 -3	28	4.60985	0.57925
		plant cot. removed d12 -4	28	4.32875	0.46255
		plant cot. removed d12 -5	28	3.6589	0.4319
		plant cot. removed d16 -1	28	5.494	0.6782	0.70061	0.101786	A
		plant cot. removed d16 -2	28	5.89335	0.63625
		plant cot. removed d16 -3	28	5.83435	0.65805
		plant cot. removed d16 -4	28	5.5793	0.6499
		plant cot. removed d16 -5	28	7.9297	0.88065
		plant cot. removed d20 -1	28	6.84755	0.7922	0.67611	0.0949136	A
		plant cot. removed d20 -2	28	5.90695	0.62215
		plant cot. removed d20 -3	28	5.38385	0.5588
		plant cot. removed d20 -4	28	6.1276	0.657
		plant cot. removed d20 -5	28	6.8974	0.7504
		plant cot. removed d28 -1	28	6.5748	0.7363	0.64377	0.0838739	A
		plant cot. removed d28 -2	28	4.7939	0.5405
		plant cot. removed d28 -3	28	5.72985	0.67745
		plant cot. removed d28 -4	28	5.2196	0.571
		plant cot. removed d28 -5	28	6.29915	0.6936
								mg · ml¯¹			mg · plant¯¹/cotyledone pair¯¹
		Sample	Plant age (days)	Dry weight · plant¯¹/cotyledone pair¯¹ (g)	Sample weight (mg)	Volume extraction buffer (µl)	DF	tech. Rep. 1	tech. Rep. 2	tech. Rep. 3	tech. Rep. 1	tech. Rep. 2	tech. Rep. 3	Avg. tech. Rep.	Mean	SD	fold change	T-Test, p-value	ANOVA
	Protein	d0 - 1	0	0.27158	5.6	1400	10	0.1385	0.1413	0.1368	94.0346	95.9356	92.8804	94.2835	81.3617	8.54188			a
		d0 - 2	0	0.23359	5.2	1400	10	0.1237	0.126	0.1226	77.7945	79.2409	77.1027	78.046
		d0 - 3	0	0.22155	6.2	1400	10	0.1506	0.1473	0.1499	75.3413	73.6904	74.9911	74.6743
		d0 - 4	0	0.22034	6.6	1400	10	0.1571	0.1636	0.1556	73.4266	76.4647	72.7256	74.2056
		d0 - 5	0	0.24733	4.3	1400	10	0.1076	0.1048	0.1065	86.646	84.3913	85.7602	85.5992
		cot. d8 -1	8	0.112783	3.9	1400	10	0.06146	0.06371	0.06235	24.8829	25.7938	25.2432	25.3067	32.1701	4.68612	0.395396	3.40785e-06	b
		cot. d8 -2	8	0.12655	4	1400	10	0.0774	0.07775	0.07736	34.2824	34.4374	34.2647	34.3282
		cot. d8 -3	8	0.114833	4.8	1400	10	0.08668	0.08909	0.08806	29.0318	29.839	29.494	29.4549
		cot. d8 -4	8	0.132283	5	1400	10	0.09743	0.09928	0.1001	36.0874	36.7727	37.0764	36.6455
		cot. d8 -5	8	0.131383	5.5	1400	10	0.105	0.1046	0.1054	35.1152	34.9814	35.249	35.1152
		cot. d12 -1	12	0.09642	3.9	1400	10	0.06979	0.06955	0.06835	24.1559	24.0729	23.6575	23.9621	22.9401	3.30636	0.281952	5.6935e-07	b
		cot. d12 -2	12	0.08826	4.4	1400	10	0.07832	0.07605	0.0757	21.9944	21.3569	21.2586	21.5366
		cot. d12 -3	12	0.07952	4.7	1400	10	0.07947	0.08003	0.07883	18.8239	18.9566	18.6723	18.8176
		cot. d12 -4	12	0.08968	5.3	1400	10	0.09893	0.09276	0.09435	23.4356	21.974	22.3506	22.5867
		cot. d12 -5	12	0.10018	3.9	1400	10	0.07707	0.07664	0.07818	27.716	27.5613	28.1151	27.7975
		cot. d16 -1	16	0.07068	4.9	1400	10	0.07752	0.08019	0.07808	15.6546	16.1938	15.7677	15.872	12.9177	3.39626	0.158769	1.7122e-07	c
		cot. d16 -2	16	0.03564	3.9	1400	10	0.05917	0.05939	0.06446	7.57012	7.59827	8.24691	7.8051
		cot. d16 -3	16	0.0516	4.8	1400	10	0.07504	0.07695	0.07521	11.2935	11.581	11.3191	11.3979
		cot. d16 -4	16	0.05948	3.8	1400	10	0.0618	0.06462	0.06125	13.5427	14.1606	13.4221	13.7085
		cot. d16 -5	16	0.06778	5.2	1400	10	0.08777	0.08827	0.08379	16.0167	16.1079	15.2904	15.805
		cot. d20 -1	20	0.0429	3.7	1400	10	0.052	0.05212	0.05511	8.44086	8.46034	8.94569	8.61563	9.98215	1.877	0.122689	8.3556e-08	c
		cot. d20 -2	20	0.05286	4.9	1400	10	0.08303	0.08099	0.0854	12.5399	12.2318	12.8978	12.5565
		cot. d20 -3	20	0.05014	5.4	1400	10	0.08527	0.08373	0.08272	11.0845	10.8843	10.753	10.9072
		cot. d20 -4	20	0.03836	4.1	1400	10	0.05965	0.06085	0.05826	7.81328	7.97046	7.63121	7.80498
		cot. d20 -5	20	0.04936	4.4	1400	10	0.06158	0.06576	0.06418	9.67142	10.3279	10.0798	10.0264
		cot. d28 -1	28	0.0266	3.9	1400	10	0.04676	0.04732	0.04603	4.46498	4.51845	4.39527	4.45957	7.96893	4.01385	0.0979444	1.21981e-07	c
		cot. d28 -2	28	0.039025	4.5	1400	10	0.122	0.1233	0.1215	14.8122	14.97	14.7515	14.8445
		cot. d28 -3	28	0.036325	5	1400	10	0.06369	0.06113	0.05417	6.47791	6.21753	5.50963	6.06836
		cot. d28 -4	28	0.039675	3.7	1400	10	0.04881	0.05177	0.04982	7.32744	7.7718	7.47906	7.5261
		cot. d28 -5	28	0.041875	6	1400	10	0.07218	0.07119	0.0699	7.05259	6.95586	6.82981	6.94609
		plant cot. removed d8 -1	28	0.332767	5.7	1400	10	0.04233	0.03857	0.03784	34.5972	31.5241	30.9275	32.3496	28.57	2.72931	0.355783	3.23068e-07	C
		plant cot. removed d8 -2	28	0.317367	4.6	1400	10	0.02927	0.02908	0.02719	28.2719	28.0883	26.2628	27.541
		plant cot. removed d8 -3	28	0.357767	5.6	1400	10	0.0358	0.03261	0.0338	32.0201	29.1669	30.2313	30.4728
		plant cot. removed d8 -4	28	0.432733	4.2	1400	10	0.01895	0.01942	0.01632	27.3343	28.0123	23.5407	26.2958
		plant cot. removed d8 -5	28	0.323567	5.3	1400	10	0.03076	0.03053	0.03064	26.2907	26.0941	26.1881	26.191
		plant cot. removed d12 -1	28	0.6328	4.8	1400	10	0.03363	0.03614	0.03411	62.0698	66.7024	62.9557	63.9093	52.1614	16.6788	0.649567	0.00835976	BC
		plant cot. removed d12 -2	28	0.5889	6.1	1400	10	0.05323	0.0546	0.05854	71.9443	73.7959	79.1211	74.9538
		plant cot. removed d12 -3	28	0.57925	4.8	1400	10	0.02397	0.02547	0.02585	40.4968	43.031	43.673	42.4003
		plant cot. removed d12 -4	28	0.46255	4.6	1400	10	0.03256	0.03108	0.03208	45.8367	43.7532	45.161	44.917
		plant cot. removed d12 -5	28	0.4319	4	1400	10	0.02168	0.0208	0.02624	32.7726	31.4423	39.6657	34.6269
		plant cot. removed d16 -1	28	0.6782	5.4	1400	10	0.04055	0.04221	0.04301	71.2989	74.2177	75.6243	73.7136	69.4399	19.3588	0.864736	0.272146	AB
		plant cot. removed d16 -2	28	0.63625	4	1400	10	0.02281	0.02416	0.02681	50.795	53.8013	59.7025	54.7663
		plant cot. removed d16 -3	28	0.65805	4.1	1400	10	0.02866	0.0289	0.02667	64.399	64.9383	59.9275	63.0883
		plant cot. removed d16 -4	28	0.6499	3.7	1400	10	0.022	0.02095	0.02357	54.0998	51.5177	57.9605	54.526
		plant cot. removed d16 -5	28	0.88065	6	1400	10	0.05159	0.04682	0.0492	106.01	96.2081	101.099	101.105
		plant cot. removed d20 -1	28	0.7922	4.5	1400	10	0.04084	0.03778	0.04339	100.655	93.1134	106.94	100.236	96.7429	4.2917	1.20474	0.00209766	A
		plant cot. removed d20 -2	28	0.62215	5.8	1400	10	0.06091	0.06186	0.06243	91.4711	92.8977	93.7537	92.7075
		plant cot. removed d20 -3	28	0.5588	5.1	1400	10	0.06294	0.06387	0.06531	96.5475	97.9741	100.183	98.2348
		plant cot. removed d20 -4	28	0.657	5.8	1400	10	0.05704	0.05893	0.05742	90.4576	93.4549	91.0602	91.6575
		plant cot. removed d20 -5	28	0.7504	4.3	1400	10	0.03738	0.04578	0.04071	91.3254	111.848	99.4612	100.878
		plant cot. removed d28 -1	28	0.7363	4.6	1400	10	0.03512	0.04104	0.04192	78.7009	91.9671	93.9391	88.2023	80.3019	7.02707			AB
		plant cot. removed d28 -2	28	0.5405	6	1400	10	0.05961	0.06018	0.06112	75.1781	75.897	77.0825	76.0526
		plant cot. removed d28 -3	28	0.67745	4.2	1400	10	0.03125	0.03125	0.03125	70.5677	70.5677	70.5677	70.5677
		plant cot. removed d28 -4	28	0.571	5.1	1400	10	0.05173	0.05222	0.05293	81.0842	81.8523	82.9652	81.9672
		plant cot. removed d28 -5	28	0.6936	4.6	1400	10	0.04099	0.0391	0.04031	86.5281	82.5384	85.0927	84.7197
		Sample	Plant age (days)	Dry weight · plant¯¹/cotyledone pair¯¹ (g)	mg · plant¯¹/cotyledone pair¯¹	Mean	SD	fold change	T-Test, p-value	ANOVA
	Free amino acid (Sum of all quantified free amino acids (Dataset 3))	d0 - 1	0	0.27158	4.10356	3.70152	0.626974			cd
		d0 - 2	0	0.23359	3.10138
		d0 - 3	0	0.22155	3.33044
		d0 - 4	0	0.22034	3.37336
		d0 - 5	0	0.24733	4.59885
		cot. d8 -1	8	0.112783	20.6267	22.2551	2.28487	6.01242	1.15519e-07	a
		cot. d8 -2	8	0.12655	22.544
		cot. d8 -3	8	0.114833	19.4632
		cot. d8 -4	8	0.132283	25.2744
		cot. d8 -5	8	0.131383	23.3671
		cot. d12 -1	12	0.09642	24.0863	23.9691	1.61518	6.47548	4.90151e-09	a
		cot. d12 -2	12	0.08826	24.7649
		cot. d12 -3	12	0.07952	21.5056
		cot. d12 -4	12	0.08968	23.6224
		cot. d12 -5	12	0.10018	25.8663
		cot. d16 -1	16	0.07068	16.4854	13.6604	3.96723	3.69047	0.000544584	b
		cot. d16 -2	16	0.03564	7.72151
		cot. d16 -3	16	0.0516	11.825
		cot. d16 -4	16	0.05948	14.7049
		cot. d16 -5	16	0.06778	17.5649
		cot. d20 -1	20	0.0429	4.15242	7.06794	3.69917	1.90947	0.0797318	cd
		cot. d20 -2	20	0.05286	8.57913
		cot. d20 -3	20	0.05014	12.4164
		cot. d20 -4	20	0.03836	3.1507
		cot. d20 -5	20	0.04936	7.04106
		cot. d28 -1	28	0.0266	0.410889	0.718601	0.363689	0.194137	1.5733e-05	d
		cot. d28 -2	28	0.039025	1.28238
		cot. d28 -3	28	0.036325	0.788821
		cot. d28 -4	28	0.039675	0.726313
		cot. d28 -5	28	0.041875	0.384604
		plant cot. removed d8 -1	28	0.332767	1.0331	1.03405	0.168518	0.268733	0.017293	C
		plant cot. removed d8 -2	28	0.317367	0.811488
		plant cot. removed d8 -3	28	0.357767	1.2813
		plant cot. removed d8 -4	28	0.432733	1.05853
		plant cot. removed d8 -5	28	0.323567	0.985833
		plant cot. removed d12 -1	28	0.6328	1.76822	1.46529	0.25367	0.380805	0.0356506	BC
		plant cot. removed d12 -2	28	0.5889	1.53997
		plant cot. removed d12 -3	28	0.57925	1.33478
		plant cot. removed d12 -4	28	0.46255	1.57891
		plant cot. removed d12 -5	28	0.4319	1.10458
		plant cot. removed d16 -1	28	0.6782	1.8841	2.21697	0.299958	0.576155	0.123376	ABC
		plant cot. removed d16 -2	28	0.63625	2.00506
		plant cot. removed d16 -3	28	0.65805	2.33555
		plant cot. removed d16 -4	28	0.6499	2.20724
		plant cot. removed d16 -5	28	0.88065	2.6529
		plant cot. removed d20 -1	28	0.7922	4.00741	3.55639	1.46205	0.924248	0.805152	AB
		plant cot. removed d20 -2	28	0.62215	5.93313
		plant cot. removed d20 -3	28	0.5588	2.59711
		plant cot. removed d20 -4	28	0.657	2.49513
		plant cot. removed d20 -5	28	0.7504	2.74918
		plant cot. removed d28 -1	28	0.7363	2.56234	3.84788	2.09646			A
		plant cot. removed d28 -2	28	0.5405	4.01595
		plant cot. removed d28 -3	28	0.67745	2.43025
		plant cot. removed d28 -4	28	0.571	7.42591
		plant cot. removed d28 -5	28	0.6936	2.80492
												mg · plant¯¹/cotyledone pair¯¹
		Sample	Plant age (days)	Dry weight · plant¯¹/cotyledone pair¯¹ (g)	Sample weight (g)	Volume extraction buffer (ml)	DF	OD470	OD653	OD666	light path (cm)	Chlorophyll a	Mean	SD	Chlorophyll b	Mean	SD	SUM Chlorophyll	Mean	SD	fold change	T-Test, p-value	ANOVA
	Chlorophyll	d0 - 1	0	0.27158	0.0074	0.63	4	0.044	0.0392	0.0388	0.556	0.000333674	0.00290159	0.00283218	0.0046148	0.00876605	0.00735797	0.00494848	0.0116676	0.009934			d
		d0 - 2	0	0.23359	0.0062	0.63	4	0.0502	0.0445	0.0441	0.556	0.00718459			0.0217612			0.0289458
		d0 - 3	0	0.22155	0.0056	0.63	4	0.048	0.0404	0.0407	0.556	0.00408509			0.00710425			0.0111893
		d0 - 4	0	0.22034	0.0071	0.63	4	0.0477	0.0398	0.04	0.556	0.00233125			0.00420022			0.00653147
		d0 - 5	0	0.24733	0.0054	0.63	4	0.0456	0.0393	0.0389	0.556	0.000573367			0.00614978			0.00672315
		Blank1						0.04005	0.03805	0.03805
		cot. d8 -1	8	0.112783	0.0052	0.63	4	0.1706	0.1254	0.1903	0.556	0.17187	0.197673	0.0195512	0.061828	0.0708785	0.00656541	0.233698	0.268551	0.0260829	23.0168	3.2534e-08	ab
		cot. d8 -2	8	0.12655	0.0055	0.63	4	0.179	0.1312	0.2003	0.556	0.194226			0.0702755			0.264501
		cot. d8 -3	8	0.114833	0.0062	0.63	4	0.2128	0.1563	0.2441	0.556	0.198521			0.0722165			0.270738
		cot. d8 -4	8	0.132283	0.0057	0.63	4	0.1968	0.1451	0.2255	0.556	0.226828			0.0802218			0.30705
		cot. d8 -5	8	0.131383	0.007	0.63	4	0.2075	0.153	0.2393	0.556	0.196919			0.069851			0.26677
		cot. d12 -1	12	0.09642	0.0056	0.63	4	0.2292	0.1724	0.2707	0.556	0.207747	0.227148	0.0164549	0.0782461	0.088604	0.0111057	0.285993	0.315752	0.0260236	27.0622	8.46788e-09	a
		cot. d12 -2	12	0.08826	0.006	0.63	4	0.2899	0.2276	0.3554	0.556	0.238195			0.106022			0.344217
		cot. d12 -3	12	0.07952	0.0052	0.63	4	0.2643	0.2002	0.3192	0.556	0.223069			0.0838166			0.306886
		cot. d12 -4	12	0.08968	0.0055	0.63	4	0.2495	0.1867	0.2955	0.556	0.217702			0.0821213			0.299823
		cot. d12 -5	12	0.10018	0.0066	0.63	4	0.2881	0.2199	0.354	0.556	0.249028			0.0928141			0.341842
		cot. d16 -1	16	0.07068	0.0052	0.63	4	0.3112	0.2319	0.3701	0.556	0.232812	0.195469	0.0447992	0.0931593	0.0815555	0.017945	0.325971	0.277024	0.0618308	23.743	1.2678e-05	ab
		cot. d16 -2	16	0.03564	0.0052	0.63	4	0.3387	0.252	0.4005	0.556	0.127464			0.0538308			0.181295
		cot. d16 -3	16	0.0516	0.0063	0.63	4	0.3827	0.2871	0.4637	0.556	0.179614			0.072899			0.252513
		cot. d16 -4	16	0.05948	0.006	0.63	4	0.3639	0.2796	0.4369	0.556	0.200349			0.0951449			0.295494
		cot. d16 -5	16	0.06778	0.006	0.63	4	0.3642	0.2738	0.444	0.556	0.237105			0.0927436			0.329848
		cot. d20 -1	20	0.0429	0.0057	0.63	4	0.408	0.2777	0.4391	0.556	0.153956	0.16463	0.0234969	0.0688789	0.0718483	0.0116846	0.222835	0.236478	0.0345426	20.2679	6.62202e-07	b
		cot. d20 -2	20	0.05286	0.0054	0.63	4	0.3554	0.2547	0.4063	0.556	0.185254			0.0770347			0.262289
		cot. d20 -3	20	0.05014	0.0053	0.63	4	0.3164	0.2338	0.3725	0.556	0.163014			0.0660446			0.229058
		cot. d20 -4	20	0.03836	0.0063	0.63	4	0.4344	0.2908	0.4622	0.556	0.1319			0.0583074			0.190207
		cot. d20 -5	20	0.04936	0.0055	0.63	4	0.4153	0.289	0.4533	0.556	0.189028			0.0889761			0.278004
		cot. d28 -1	28	0.0266	0.0057	0.63	4	0.3473	0.2096	0.3142	0.556	0.0644834	0.0917043	0.0166535	0.0339716	0.0441459	0.00682868	0.0984549	0.13585	0.0231112	11.6433	4.04086e-06	c
		cot. d28 -2	28	0.039025	0.0051	0.63	4	0.3343	0.2027	0.3139	0.556	0.107752			0.0477045			0.155456
		cot. d28 -3	28	0.036325	0.0058	0.63	4	0.3496	0.2141	0.3297	0.556	0.0927268			0.0432234			0.13595
		cot. d28 -4	28	0.039675	0.0058	0.63	4	0.3627	0.2217	0.3356	0.556	0.102178			0.0524471			0.154625
		cot. d28 -5	28	0.041875	0.0052	0.63	4	0.2957	0.174	0.2621	0.556	0.0913813			0.0433831			0.134764
		Blank2						0.04099	0.03882	0.0383
		plant cot. removed d8 -1	28	0.332767	0.0053	0.63	4	0.3415	0.1906	0.2935	0.556	0.818606	0.838822	0.115633	0.362749	0.375888	0.0740184	1.18136	1.21471	0.187142	0.35435	1.14901e-06	C
		plant cot. removed d8 -2	28	0.317367	0.0055	0.63	4	0.3736	0.2068	0.3239	0.556	0.846457			0.356329			1.20279
		plant cot. removed d8 -3	28	0.357767	0.0055	0.63	4	0.3575	0.2003	0.3108	0.556	0.907186			0.395375			1.30256
		plant cot. removed d8 -4	28	0.432733	0.0067	0.63	4	0.3915	0.2202	0.3346	0.556	0.96388			0.484701			1.44858
		plant cot. removed d8 -5	28	0.323567	0.0061	0.63	4	0.313	0.1814	0.2801	0.556	0.65798			0.280286			0.938266
		plant cot. removed d12 -1	28	0.6328	0.006	0.63	4	0.431	0.244	0.3839	0.556	1.86377	1.4845	0.225374	0.81923	0.664859	0.101386	2.683	2.14936	0.324802	0.627002	0.000269071	BC
		plant cot. removed d12 -2	28	0.5889	0.0056	0.63	4	0.3583	0.2038	0.3129	0.556	1.46806			0.680758			2.14882
		plant cot. removed d12 -3	28	0.57925	0.0062	0.63	4	0.3475	0.1963	0.3039	0.556	1.26963			0.55477			1.8244
		plant cot. removed d12 -4	28	0.46255	0.0052	0.63	4	0.3976	0.2309	0.3574	0.556	1.44167			0.674153			2.11583
		plant cot. removed d12 -5	28	0.4319	0.0053	0.63	4	0.4196	0.2342	0.3687	0.556	1.37936			0.595382			1.97474
		plant cot. removed d16 -1	28	0.6782	0.006	0.63	4	0.4246	0.2445	0.3794	0.556	1.95659	2.20074	0.355859	0.921964	0.993053	0.131123	2.87856	3.19379	0.479634	0.93168	0.395031	AB
		plant cot. removed d16 -2	28	0.63625	0.0058	0.63	4	0.4474	0.2531	0.4027	0.556	2.05339			0.863513			2.9169
		plant cot. removed d16 -3	28	0.65805	0.0058	0.63	4	0.4701	0.2761	0.4316	0.556	2.26389			1.06921			3.3331
		plant cot. removed d16 -4	28	0.6499	0.0058	0.63	4	0.4257	0.2452	0.3794	0.556	1.93635			0.926076			2.86242
		plant cot. removed d16 -5	28	0.88065	0.0056	0.63	4	0.4259	0.2427	0.3844	0.556	2.79347			1.1845			3.97797
		plant cot. removed d20 -1	28	0.7922	0.0059	0.63	4	0.4968	0.2892	0.4562	0.556	2.8565	2.56589	0.343341	1.30838	1.0938	0.172129	4.16488	3.65969	0.510364	1.06759	0.419086	A
		plant cot. removed d20 -2	28	0.62215	0.006	0.63	4	0.5744	0.3309	0.5386	0.556	2.67392			1.08677			3.76069
		plant cot. removed d20 -3	28	0.5588	0.0055	0.63	4	0.474	0.2763	0.4426	0.556	2.11115			0.883213			2.99436
		plant cot. removed d20 -4	28	0.657	0.0057	0.63	4	0.4675	0.2683	0.4279	0.556	2.30494			0.976857			3.2818
		plant cot. removed d20 -5	28	0.7504	0.005	0.63	4	0.4504	0.2588	0.4123	0.556	2.88295			1.21378			4.09673
		plant cot. removed d28 -1	28	0.7363	0.0061	0.63	4	0.4103	0.2354	0.3716	0.556	2.06364	2.42727	0.237066	0.880026	1.00072	0.0974928	2.94367	3.42799	0.330866			A
		plant cot. removed d28 -2	28	0.5405	0.0061	0.63	4	0.6325	0.3643	0.5974	0.556	2.55688			1.02511			3.58198
		plant cot. removed d28 -3	28	0.67745	0.0061	0.63	4	0.5189	0.2961	0.4795	0.556	2.52693			1.02137			3.5483
		plant cot. removed d28 -4	28	0.571	0.0054	0.63	4	0.4847	0.2875	0.4648	0.556	2.32591			0.939621			3.26554
		plant cot. removed d28 -5	28	0.6936	0.0058	0.63	4	0.5141	0.295	0.4725	0.556	2.66301			1.13746			3.80047
		Blank3						0.04099	0.03882	0.0383
		Sample	Plant age (days)	Dry weight · plant¯¹/cotyledone pair¯¹ (g)	N (%) CN-Analysis	mg · plant¯¹/cotyledone pair¯¹	Mean	SD	ANOVA
	Nitrogen	d0 - 1	0	0.27158	8.089	21.9681	18.5767	2.23479	a
		d0 - 2	0	0.23359	7.42	17.3324
		d0 - 3	0	0.22155	7.642	16.9309
		d0 - 4	0	0.22034	7.668	16.8957
		d0 - 5	0	0.24733	7.988	19.7567
		cot. d8 -1	8	0.112783	8.794	9.91817	11.3462	1.35558	b
		cot. d8 -2	8	0.12655	9.412	11.9109
		cot. d8 -3	8	0.114833	8.636	9.91701
		cot. d8 -4	8	0.132283	9.747	12.8937
		cot. d8 -5	8	0.131383	9.203	12.0912
		cot. d12 -1	12	0.09642	9.812	9.46073	8.84973	0.996619	b
		cot. d12 -2	12	0.08826	9.414	8.3088
		cot. d12 -3	12	0.07952	9.378	7.45739
		cot. d12 -4	12	0.08968	10.051	9.01374
		cot. d12 -5	12	0.10018	9.99	10.008
		cot. d16 -1	16	0.07068	8.4	5.93712	4.75835	1.30553	c
		cot. d16 -2	16	0.03564	7.806	2.78206
		cot. d16 -3	16	0.0516	8.096	4.17754
		cot. d16 -4	16	0.05948	8.582	5.10457
		cot. d16 -5	16	0.06778	8.543	5.79045
		cot. d20 -1	20	0.0429	4.9	2.1021	2.84882	1.01059	cd
		cot. d20 -2	20	0.05286	6.435	3.40154
		cot. d20 -3	20	0.05014	8.359	4.1912
		cot. d20 -4	20	0.03836	4.322	1.65792
		cot. d20 -5	20	0.04936	5.8577	2.89136
		cot. d28 -1	28	0.0266	2.265	0.60249	0.895567	0.196455	d
		cot. d28 -2	28	0.039025	2.954	1.1528
		cot. d28 -3	28	0.036325	2.508	0.911031
		cot. d28 -4	28	0.039675	2.36	0.93633
		cot. d28 -5	28	0.041875	2.09	0.875187
		plant cot. removed d8 -1	28	0.332767	1.73	5.75686	5.85527	0.483346	C
		plant cot. removed d8 -2	28	0.317367	1.777	5.63961
		plant cot. removed d8 -3	28	0.357767	1.627	5.82086
		plant cot. removed d8 -4	28	0.432733	1.541	6.66842
		plant cot. removed d8 -5	28	0.323567	1.666	5.39062
		plant cot. removed d12 -1	28	0.6328	1.826	11.5549	9.08931	1.5465	BC
		plant cot. removed d12 -2	28	0.5889	1.514	8.91595
		plant cot. removed d12 -3	28	0.57925	1.488	8.61924
		plant cot. removed d12 -4	28	0.46255	1.96	9.06598
		plant cot. removed d12 -5	28	0.4319	1.688	7.29047
		plant cot. removed d16 -1	28	0.6782	1.813	12.2958	13.4567	1.7697	AB
		plant cot. removed d16 -2	28	0.63625	2.079	13.2276
		plant cot. removed d16 -3	28	0.65805	2.073	13.6414
		plant cot. removed d16 -4	28	0.6499	1.813	11.7827
		plant cot. removed d16 -5	28	0.88065	1.855	16.3361
		plant cot. removed d20 -1	28	0.7922	2.299	18.2127	16.0523	2.02441	A
		plant cot. removed d20 -2	28	0.62215	2.846	17.7064
		plant cot. removed d20 -3	28	0.5588	2.418	13.5118
		plant cot. removed d20 -4	28	0.657	2.205	14.4869
		plant cot. removed d20 -5	28	0.7504	2.178	16.3437
		plant cot. removed d28 -1	28	0.7363	1.987	14.6303	15.2081	0.793193	A
		plant cot. removed d28 -2	28	0.5405	2.817	15.2259
		plant cot. removed d28 -3	28	0.67745	2.1	14.2265
		plant cot. removed d28 -4	28	0.571	2.82	16.1022
		plant cot. removed d28 -5	28	0.6936	2.286	15.8557
		Sample	Plant age (days)	Dry weight · plant¯¹/cotyledone pair¯¹ (g)	C (%) CN-Analysis	mg · plant¯¹/cotyledone pair¯¹	Mean	SD	ANOVA
	Carbon	d0 - 1	0	0.27158	51.508	139.885	120.435	11.9523	a
		d0 - 2	0	0.23359	49.811	116.354
		d0 - 3	0	0.22155	51.029	113.055
		d0 - 4	0	0.22034	49.8	109.729
		d0 - 5	0	0.24733	49.792	123.151
		cot. d8 -1	8	0.112783	45.905	51.7732	58.147	4.4093	b
		cot. d8 -2	8	0.12655	47.499	60.11
		cot. d8 -3	8	0.114833	49.041	56.3154
		cot. d8 -4	8	0.132283	44.588	58.9825
		cot. d8 -5	8	0.131383	48.373	63.5541
		cot. d12 -1	12	0.09642	45.332	43.7091	42.3103	3.46909	c
		cot. d12 -2	12	0.08826	47.036	41.514
		cot. d12 -3	12	0.07952	46.94	37.3267
		cot. d12 -4	12	0.08968	46.993	42.1433
		cot. d12 -5	12	0.10018	46.774	46.8582
		cot. d16 -1	16	0.07068	46.882	33.1362	25.5674	7.04066	d
		cot. d16 -2	16	0.03564	42.236	15.0529
		cot. d16 -3	16	0.0516	43.461	22.4259
		cot. d16 -4	16	0.05948	46.401	27.5993
		cot. d16 -5	16	0.06778	43.704	29.6226
		cot. d20 -1	20	0.0429	44.236	18.9772	21.0653	2.97852	d
		cot. d20 -2	20	0.05286	46.064	24.3494
		cot. d20 -3	20	0.05014	45.603	22.8653
		cot. d20 -4	20	0.03836	44.463	17.056
		cot. d20 -5	20	0.04936	44.7293	22.0784
		cot. d28 -1	28	0.0266	47.9	12.7414	16.4111	2.31969	d
		cot. d28 -2	28	0.039025	43.617	17.0215
		cot. d28 -3	28	0.036325	43.184	15.6866
		cot. d28 -4	28	0.039675	46.105	18.2922
		cot. d28 -5	28	0.041875	43.735	18.314
		plant cot. removed d8 -1	28	0.332767	46.071	153.309	152.119	24.9283	B
		plant cot. removed d8 -2	28	0.317367	41.245	130.898
		plant cot. removed d8 -3	28	0.357767	44.308	158.519
		plant cot. removed d8 -4	28	0.432733	43.851	189.758
		plant cot. removed d8 -5	28	0.323567	39.594	128.113
		plant cot. removed d12 -1	28	0.6328	44.975	284.602	227.882	38.9301	AB
		plant cot. removed d12 -2	28	0.5889	40.654	239.411
		plant cot. removed d12 -3	28	0.57925	39.512	228.873
		plant cot. removed d12 -4	28	0.46255	44.49	205.788
		plant cot. removed d12 -5	28	0.4319	41.846	180.733
		plant cot. removed d16 -1	28	0.6782	40.938	277.642	301.023	47.8612	A
		plant cot. removed d16 -2	28	0.63625	42.591	270.985
		plant cot. removed d16 -3	28	0.65805	47.024	309.441
		plant cot. removed d16 -4	28	0.6499	40.921	265.946
		plant cot. removed d16 -5	28	0.88065	43.275	381.101
		plant cot. removed d20 -1	28	0.7922	40.806	323.265	283.207	34.1915	A
		plant cot. removed d20 -2	28	0.62215	42.783	266.174
		plant cot. removed d20 -3	28	0.5588	42.171	235.652
		plant cot. removed d20 -4	28	0.657	43.38	285.007
		plant cot. removed d20 -5	28	0.7504	40.77	305.938
		plant cot. removed d28 -1	28	0.7363	44.549	328.014	288.297	36.8246	A
		plant cot. removed d28 -2	28	0.5405	46.357	250.56
		plant cot. removed d28 -3	28	0.67745	44.362	300.53
		plant cot. removed d28 -4	28	0.571	43.474	248.237
		plant cot. removed d28 -5	28	0.6936	45.292	314.145
								µg · ml¯¹		mg · plant¯¹
		Sample	Plant age (days)	Dry weight · plant¯¹/cotyledone pair¯¹ (g)	Sample weight (mg)	Volume extraction buffer (ml)	DF	tech. Rep. 1	tech. Rep. 2	tech. Rep. 1	tech. Rep. 2	Avg. tech. Rep.	Mean	SD	fold change	T-Test, p-value	ANOVA
	Organic phosphate	d0 - 1	0	0.27158	7	0.25	30	3.315	3.33	0.849948	0.854313	0.852131	0.559106	0.176702			a
		d0 - 2	0	0.23359	6.4	0.25	30	1.809	1.832	0.427232	0.433528	0.43038
		d0 - 3	0	0.22155	7	0.25	30	2.866	2.902	0.594783	0.603328	0.599055
		d0 - 4	0	0.22034	5.8	0.25	30	1.771	1.781	0.457253	0.460102	0.458678
		d0 - 5	0	0.24733	6.5	0.25	30	1.923	1.913	0.456714	0.45386	0.455287
		cot. d8 -1	8	0.112783	5.7	0.25	30	1.832	1.859	0.250547	0.254554	0.252551	0.293962	0.165708	0.525771	0.0400963	b
		cot. d8 -2	8	0.12655	7.6	0.25	30	2.231	2.186	0.24793	0.24231	0.24512
		cot. d8 -3	8	0.114833	5.8	0.25	30	1.151	1.14	0.152892	0.151258	0.152075
		cot. d8 -4	8	0.132283	5.3	0.25	30	3.398	3.401	0.581011	0.581572	0.581292
		cot. d8 -5	8	0.131383	5.7	0.25	30	1.586	1.576	0.239636	0.237908	0.238772
		cot. d12 -1	12	0.09642	5.8	0.25	30	2.282	2.299	0.219065	0.221184	0.220124	0.183598	0.0428721	0.328377	0.00171492	bc
		cot. d12 -2	12	0.08826	5.6	0.25	30	2.66	2.682	0.200358	0.202959	0.201658
		cot. d12 -3	12	0.07952	7.6	0.25	30	2.733	2.669	0.143398	0.138375	0.140886
		cot. d12 -4	12	0.08968	7.4	0.25	30	3.705	3.725	0.220322	0.22214	0.221231
		cot. d12 -5	12	0.10018	7.7	0.25	30	2.448	2.429	0.135015	0.133161	0.134088
		cot. d16 -1	16	0.07068	6.8	0.25	30	4.251	4.214	0.195435	0.192551	0.193993	0.122479	0.0577929	0.219062	0.000772386	bc
		cot. d16 -2	16	0.03564	6.1	0.25	30	2.668	2.732	0.0595509	0.0623554	0.0609532
		cot. d16 -3	16	0.0516	5.5	0.25	30	2.832	2.825	0.114927	0.114435	0.114681
		cot. d16 -4	16	0.05948	7.2	0.25	30	2.255	2.279	0.0737511	0.0752381	0.0744946
		cot. d16 -5	16	0.06778	5.9	0.25	30	3.325	3.347	0.167325	0.16922	0.168272
		cot. d20 -1	20	0.0429	6.6	0.25	30	1.834	1.829	0.0545513	0.0543075	0.0544294	0.0830708	0.0646221	0.148578	0.000477249	c
		cot. d20 -2	20	0.05286	5.9	0.25	30	2.192	2.173	0.0859647	0.084688	0.0853263
		cot. d20 -3	20	0.05014	7	0.25	30	5.71	5.719	0.193039	0.193522	0.193281
		cot. d20 -4	20	0.03836	6.3	0.25	30	1.564	1.559	0.0517403	0.051512	0.0516262
		cot. d20 -5	20	0.04936	6.1	0.25	30	0.7249	0.7398	0.0302391	0.0311433	0.0306912
		cot. d28 -1	28	0.0266	5.9	0.25	30	0.3482	0.3638	0.0108593	0.0113868	0.0111231	0.0233579	0.0141337	0.0417772	0.000143864	c
		cot. d28 -2	28	0.039025	7.8	0.25	30	1.235	1.235	0.0455661	0.0455661	0.0455661
		cot. d28 -3	28	0.036325	6.6	0.25	30	0.671	0.6859	0.0275757	0.0281907	0.0278832
		cot. d28 -4	28	0.039675	6.2	0.25	30	0.2595	0.2716	0.0119089	0.0124896	0.0121993
		cot. d28 -5	28	0.041875	6.1	0.25	30	0.3993	0.3815	0.0204761	0.0195596	0.0200178
		plant cot. removed d8 -1	28	0.332767	7.5	0.25	30	1.511	1.524	0.334209	0.338535	0.336372	0.31225	0.0437652	0.640393	0.00367812	A
		plant cot. removed d8 -2	28	0.317367	6.5	0.25	30	1.31	1.325	0.341047	0.34654	0.343794
		plant cot. removed d8 -3	28	0.357767	6.3	0.25	30	0.8981	0.8924	0.246263	0.243835	0.245049
		plant cot. removed d8 -4	28	0.432733	7.1	0.25	30	1.146	1.146	0.345425	0.345425	0.345425
		plant cot. removed d8 -5	28	0.323567	6.1	0.25	30	1.07	1.091	0.286436	0.29479	0.290613
		plant cot. removed d12 -1	28	0.6328	6.6	0.25	30	0.8959	0.8853	0.425486	0.417864	0.421675	0.341444	0.0918979	0.700266	0.032015	A
		plant cot. removed d12 -2	28	0.5889	6.8	0.25	30	0.9846	0.9917	0.443992	0.448603	0.446297
		plant cot. removed d12 -3	28	0.57925	6.5	0.25	30	0.7015	0.7142	0.310389	0.318877	0.314633
		plant cot. removed d12 -4	28	0.46255	5.9	0.25	30	0.811	0.8082	0.302539	0.300893	0.301716
		plant cot. removed d12 -5	28	0.4319	8	0.25	30	0.9401	0.9569	0.2195	0.226302	0.222901
		plant cot. removed d16 -1	28	0.6782	6.6	0.25	30	0.6952	0.6896	0.341823	0.337507	0.339665	0.509895	0.234834	1.04574	0.84698	A
		plant cot. removed d16 -2	28	0.63625	5.5	0.25	30	0.999	0.9871	0.546018	0.535694	0.540856
		plant cot. removed d16 -3	28	0.65805	6.9	0.25	30	0.6882	0.6868	0.293047	0.292045	0.292546
		plant cot. removed d16 -4	28	0.6499	7.3	0.25	30	1.094	1.089	0.490096	0.486757	0.488427
		plant cot. removed d16 -5	28	0.88065	5.3	0.25	30	0.9843	0.9878	0.885801	0.890163	0.887982
		plant cot. removed d20 -1	28	0.7922	7.5	0.25	30	1.303	1.324	0.630063	0.646699	0.638381	0.504549	0.0974521	1.03478	0.778264	A
		plant cot. removed d20 -2	28	0.62215	6.9	0.25	30	1.109	1.103	0.513725	0.509667	0.511696
		plant cot. removed d20 -3	28	0.5588	7	0.25	30	1.118	1.135	0.462607	0.472785	0.467696
		plant cot. removed d20 -4	28	0.657	5.7	0.25	30	0.8727	0.8903	0.526263	0.541478	0.53387
		plant cot. removed d20 -5	28	0.7504	7.9	0.25	30	0.8313	0.8362	0.369358	0.372849	0.371104
		plant cot. removed d28 -1	28	0.7363	7.8	0.25	30	1.207	1.224	0.519422	0.531458	0.52544	0.487592	0.0863195			A
		plant cot. removed d28 -2	28	0.5405	6.5	0.25	30	0.9155	0.9345	0.418264	0.430113	0.424189
		plant cot. removed d28 -3	28	0.67745	5.9	0.25	30	0.7226	0.7114	0.42553	0.415885	0.420708
		plant cot. removed d28 -4	28	0.571	6.5	0.25	30	0.8699	0.8734	0.444326	0.446632	0.445479
		plant cot. removed d28 -5	28	0.6936	5.3	0.25	30	0.8924	0.8896	0.62352	0.620772	0.622146
		Sample	Plant age (days)	Dry weight · plant¯¹/cotyledone pair¯¹ (g)	Sample weight (mg)	Volume extraction buffer (ml)	DF	µg · ml¯¹	mg · plant¯¹	Mean	SD	fold change	T-Test, p-value	ANOVA
	Inorganic phosphate	d0 - 1	0	0.27158	7	0.25	10	1.182	0.114646	0.0815115	0.0253802			ab
		d0 - 2	0	0.23359	6.4	0.25	10	0.7448	0.0679601
		d0 - 3	0	0.22155	7	0.25	10	1.081	0.0855341
		d0 - 4	0	0.22034	5.8	0.25	10	0.4985	0.0473446
		d0 - 5	0	0.24733	6.5	0.25	10	0.9679	0.0920733
		cot. d8 -1	8	0.112783	5.7	0.25	10	0.431	0.02132	0.0319285	0.0145768	0.391705	0.00532634	bc
		cot. d8 -2	8	0.12655	7.6	0.25	10	0.7372	0.0306884
		cot. d8 -3	8	0.114833	5.8	0.25	10	0.3641	0.0180219
		cot. d8 -4	8	0.132283	5.3	0.25	10	0.8826	0.0550723
		cot. d8 -5	8	0.131383	5.7	0.25	10	0.5994	0.03454
		cot. d12 -1	12	0.09642	5.8	0.25	10	1.575	0.0654575	0.0941769	0.024204	1.15538	0.442713	a
		cot. d12 -2	12	0.08826	5.6	0.25	10	2.895	0.114068
		cot. d12 -3	12	0.07952	7.6	0.25	10	2.717	0.071071
		cot. d12 -4	12	0.08968	7.4	0.25	10	3.843	0.116433
		cot. d12 -5	12	0.10018	7.7	0.25	10	3.193	0.103855
		cot. d16 -1	16	0.07068	6.8	0.25	10	5.232	0.135955	0.0925566	0.0339286	1.1355	0.576026	a
		cot. d16 -2	16	0.03564	6.1	0.25	10	3.927	0.05736
		cot. d16 -3	16	0.0516	5.5	0.25	10	3.596	0.0843425
		cot. d16 -4	16	0.05948	7.2	0.25	10	3.194	0.065965
		cot. d16 -5	16	0.06778	5.9	0.25	10	4.149	0.119161
		cot. d20 -1	20	0.0429	6.6	0.25	10	2.145	0.0348563	0.0486659	0.0407451	0.597043	0.164546	abc
		cot. d20 -2	20	0.05286	5.9	0.25	10	2.738	0.0613266
		cot. d20 -3	20	0.05014	7	0.25	10	6.35	0.11371
		cot. d20 -4	20	0.03836	6.3	0.25	10	1.293	0.0196823
		cot. d20 -5	20	0.04936	6.1	0.25	10	0.6799	0.013754
		cot. d28 -1	28	0.0266	5.9	0.25	10	0.08114	0.000914544	0.000488099	0.000376439	0.00598809	9.82813e-05	c
		cot. d28 -2	28	0.039025	7.8	0.25	10	0.06205	0.000776122
		cot. d28 -3	28	0.036325	6.6	0.25	10	0.008877	0.000122143
		cot. d28 -4	28	0.039675	6.2	0.25	10	0.0341	0.000545531
		cot. d28 -5	28	0.041875	6.1	0.25	10	0.004787	8.21539e-05
		plant cot. removed d8 -1	28	0.332767	7.5	0.25	10	1.52	0.168602	0.152236	0.0197637	0.714233	0.148447	A
		plant cot. removed d8 -2	28	0.317367	6.5	0.25	10	1.136	0.138665
		plant cot. removed d8 -3	28	0.357767	6.3	0.25	10	0.9597	0.136249
		plant cot. removed d8 -4	28	0.432733	7.1	0.25	10	1.171	0.178426
		plant cot. removed d8 -5	28	0.323567	6.1	0.25	10	1.05	0.13924
		plant cot. removed d12 -1	28	0.6328	6.6	0.25	10	0.9126	0.218747	0.181643	0.0253971	0.852199	0.43975	A
		plant cot. removed d12 -2	28	0.5889	6.8	0.25	10	0.9031	0.195528
		plant cot. removed d12 -3	28	0.57925	6.5	0.25	10	0.7113	0.158469
		plant cot. removed d12 -4	28	0.46255	5.9	0.25	10	0.8894	0.174319
		plant cot. removed d12 -5	28	0.4319	8	0.25	10	1.194	0.161153
		plant cot. removed d16 -1	28	0.6782	6.6	0.25	10	0.755	0.193955	0.259019	0.0683026	1.21522	0.367378	A
		plant cot. removed d16 -2	28	0.63625	5.5	0.25	10	1.109	0.320728
		plant cot. removed d16 -3	28	0.65805	6.9	0.25	10	0.8355	0.199203
		plant cot. removed d16 -4	28	0.6499	7.3	0.25	10	1.08	0.240374
		plant cot. removed d16 -5	28	0.88065	5.3	0.25	10	0.8205	0.340836
		plant cot. removed d20 -1	28	0.7922	7.5	0.25	10	1.523	0.402174	0.259239	0.0806267	1.21625	0.398651	A
		plant cot. removed d20 -2	28	0.62215	6.9	0.25	10	1.048	0.236237
		plant cot. removed d20 -3	28	0.5588	7	0.25	10	1.036	0.206756
		plant cot. removed d20 -4	28	0.657	5.7	0.25	10	0.7918	0.228163
		plant cot. removed d20 -5	28	0.7504	7.9	0.25	10	0.9385	0.222864
		plant cot. removed d28 -1	28	0.7363	7.8	0.25	10	1.42	0.335111	0.213147	0.082843			A
		plant cot. removed d28 -2	28	0.5405	6.5	0.25	10	0.7345	0.152691
		plant cot. removed d28 -3	28	0.67745	5.9	0.25	10	0.6854	0.196748
		plant cot. removed d28 -4	28	0.571	6.5	0.25	10	0.5865	0.128804
		plant cot. removed d28 -5	28	0.6936	5.3	0.25	10	0.7714	0.252379
								mg Glucose · l¯¹		mg Glucose · cotyledone pair¯¹
		Sample	Plant age (days)	Dry weight · plant¯¹/cotyledone pair¯¹ (g)	Sample weight (mg)	Volume extraction buffer (ml)	DF	tech. Rep. 1	tech. Rep. 2	tech. Rep. 1	tech. Rep. 2	Avg. tech. Rep.	Mean	SD	fold change	T-Test, p-value	ANOVA
	Total carbohydrate	d0 - 1	0	0.27158	6.7	1	50	31.41	31.44	63.6592	63.72	63.6896	55.9006	5.12182			a
		d0 - 2	0	0.23359	5.2	1	50	22.29	22.51	50.0646	50.5588	50.3117
		d0 - 3	0	0.22155	6	1	50	29.08	28.09	53.689	51.8612	52.7751
		d0 - 4	0	0.22034	5.6	1	50	28.33	27.76	55.7342	54.6128	55.1735
		d0 - 5	0	0.24733	7.6	1	50	35.29	35.45	57.4229	57.6832	57.553
		cot. d8 -1	8	0.112783	5.5	1	50	29.1	28.92	29.8363	29.6518	29.744	29.5768	2.20663	0.529097	0.000445308	b
		cot. d8 -2	8	0.12655	7.5	1	50	38.05	36.96	32.1015	31.1819	31.6417
		cot. d8 -3	8	0.114833	7.3	1	50	35.09	35.75	27.5993	28.1184	27.8589
		cot. d8 -4	8	0.132283	7.3	1	50	29.71	29.58	26.9188	26.801	26.8599
		cot. d8 -5	8	0.131383	6.9	1	50	33.35	33.41	31.751	31.8081	31.7795
		cot. d12 -1	12	0.09642	5.2	1	50	21.76	21.94	20.174	20.3409	20.2575	21.2538	2.19485	0.380207	0.000169951	b
		cot. d12 -2	12	0.08826	6.7	1	50	33.9	34.68	22.3285	22.8422	22.5853
		cot. d12 -3	12	0.07952	4.6	1	50	22.29	22.64	19.2663	19.5688	19.4176
		cot. d12 -4	12	0.08968	6.9	1	50	30.23	29.95	19.6451	19.4632	19.5541
		cot. d12 -5	12	0.10018	5.3	1	50	25.67	26.08	24.2606	24.6481	24.4543
		cot. d16 -1	16	0.07068	6.1	1	50	33.47	33.21	19.3907	19.24	19.3153	16.0444	3.90333	0.287017	5.77376e-06	b
		cot. d16 -2	16	0.03564	5.3	1	50	28.84	29.02	9.69677	9.75729	9.72703
		cot. d16 -3	16	0.0516	6.3	1	50	37.82	37.98	15.4882	15.5537	15.521
		cot. d16 -4	16	0.05948	5.6	1	50	30.74	31.29	16.3251	16.6172	16.4712
		cot. d16 -5	16	0.06778	6.4	1	50	35.92	36.55	19.0208	19.3544	19.1876
		cot. d20 -1	20	0.0429	6.8	1	50	51.21	50.98	16.1537	16.0812	16.1175	16.339	1.39515	0.292287	6.47529e-05	b
		cot. d20 -2	20	0.05286	5.9	1	50	37.76	37.68	16.9152	16.8794	16.8973
		cot. d20 -3	20	0.05014	4.9	1	50	28.08	28.92	14.3666	14.7964	14.5815
		cot. d20 -4	20	0.03836	6.9	1	50	56.8	56.59	15.7888	15.7304	15.7596
		cot. d20 -5	20	0.04936	5.2	1	50	38.73	38.55	18.3819	18.2964	18.3391
		cot. d28 -1	28	0.0266	6.8	1	50	56.78	56.54	11.1055	11.0586	11.082	16.6415	3.35913	0.297699	0.000332966	b
		cot. d28 -2	28	0.039025	5.7	1	50	50.45	50.43	17.2703	17.2634	17.2669
		cot. d28 -3	28	0.036325	4.8	1	50	42.72	43.86	16.1646	16.596	16.3803
		cot. d28 -4	28	0.039675	5.1	1	50	48.45	48.58	18.8456	18.8962	18.8709
		cot. d28 -5	28	0.041875	5.4	1	50	50.3	50.84	19.5029	19.7123	19.6076
		plant cot. removed d8 -1	28	0.332767	5.2	1	50	59.26	58.42	189.613	186.925	188.269	202.134	41.2834	0.682381	0.0596427	B
		plant cot. removed d8 -2	28	0.317367	5.2	1	50	58.7	58.82	179.129	179.495	179.312
		plant cot. removed d8 -3	28	0.357767	6.9	1	50	72.98	72.89	189.202	188.968	189.085
		plant cot. removed d8 -4	28	0.432733	5.9	1	50	75.24	74.99	275.923	275.006	275.464
		plant cot. removed d8 -5	28	0.323567	6	1	50	65.87	66.56	177.611	179.472	178.541
		plant cot. removed d12 -1	28	0.6328	6.9	1	50	69.28	68.71	317.684	315.07	316.377	276.015	45.0963	0.931793	0.58023	AB
		plant cot. removed d12 -2	28	0.5889	5.8	1	50	64.83	62.66	329.124	318.108	323.616
		plant cot. removed d12 -3	28	0.57925	7	1	50	67.25	68.08	278.247	281.681	279.964
		plant cot. removed d12 -4	28	0.46255	5.6	1	50	55.59	56.01	229.582	231.316	230.449
		plant cot. removed d12 -5	28	0.4319	5.1	1	50	54.13	54.35	229.203	230.135	229.669
		plant cot. removed d16 -1	28	0.6782	5.3	1	50	53.3	53.82	341.019	344.346	342.683	365.443	62.1672	1.23369	0.0505627	A
		plant cot. removed d16 -2	28	0.63625	5.9	1	50	63.42	63.5	341.957	342.389	342.173
		plant cot. removed d16 -3	28	0.65805	5.9	1	50	59.95	59.53	334.323	331.981	333.152
		plant cot. removed d16 -4	28	0.6499	5.7	1	50	58.22	58.56	331.905	333.843	332.874
		plant cot. removed d16 -5	28	0.88065	4.8	1	50	51.87	51.98	475.826	476.835	476.331
		plant cot. removed d20 -1	28	0.7922	5.3	1	50	45.47	45.05	339.824	336.685	338.254	305.954	42.644	1.03286	0.70773	AB
		plant cot. removed d20 -2	28	0.62215	5.8	1	50	52.53	52.14	281.737	279.646	280.692
		plant cot. removed d20 -3	28	0.5588	5.4	1	50	47.39	47.31	245.199	244.785	244.992
		plant cot. removed d20 -4	28	0.657	5.7	1	50	55.02	55.47	317.089	319.682	318.386
		plant cot. removed d20 -5	28	0.7504	6.3	1	50	57.64	59.04	343.278	351.616	347.447
		plant cot. removed d28 -1	28	0.7363	5.9	1	50	54.29	54.45	338.76	339.759	339.26	296.219	53.2207			AB
		plant cot. removed d28 -2	28	0.5405	5.3	1	50	45.33	44.97	231.14	229.305	230.222
		plant cot. removed d28 -3	28	0.67745	5.3	1	50	49	49.52	313.161	316.484	314.823
		plant cot. removed d28 -4	28	0.571	4.9	1	50	42.83	42.84	249.55	249.609	249.579
		plant cot. removed d28 -5	28	0.6936	6.3	1	50	63.11	63.04	347.406	347.02	347.213
								µg · ml¯¹		mg · cotyledone pair¯¹
		Sample	Plant age (days)	Dry weight · plant¯¹/cotyledone pair¯¹ (g)	Sample weight (mg)	Volume solubilisation buffer (ml)	DF	tech. Rep. 1	tech. Rep. 2	tech. Rep. 1	tech. Rep. 2	Avg. tech. Rep.	Mean	SD	fold change	T-Test, p-value	ANOVA
	Lipid	d0 - 1	0	0.27158	7.3	1.05	13.32	48.66	47.85	25.3187	24.8972	25.1079	27.5974	3.73376			a
		d0 - 2	0	0.23359	8.4	1.05	13.32	90.38	85.42	35.1513	33.2222	34.1867
		d0 - 3	0	0.22155	5.7	1.05	13.32	46.58	48.66	25.3215	26.4522	25.8869
		d0 - 4	0	0.22034	6.1	1.05	13.32	51.43	51.4	25.9821	25.9669	25.9745
		d0 - 5	0	0.24733	5.4	1.05	13.32	41.72	42.05	26.7252	26.9366	26.8309
		cot. d8 -1	8	0.112783	5.6	1.05	6.66	51.31	50.52	7.22641	7.11515	7.17078	6.68294	0.575671	0.242159	0.000335857	b
		cot. d8 -2	8	0.12655	5.4	1.05	6.66	38.03	35.88	6.23244	5.8801	6.05627
		cot. d8 -3	8	0.114833	5.2	1.05	6.66	42.96	43.82	6.63426	6.76707	6.70066
		cot. d8 -4	8	0.132283	5.7	1.05	6.66	37.8	38.08	6.13459	6.18003	6.15731
		cot. d8 -5	8	0.131383	6.3	1.05	6.66	49.74	50.78	7.25386	7.40553	7.32969
		cot. d12 -1	12	0.09642	6.6	1.05	6.66	43.64	42.18	4.45832	4.30917	4.38374	3.59876	0.659726	0.130402	0.000108414	b
		cot. d12 -2	12	0.08826	5.3	1.05	6.66	35.09	36.48	4.08634	4.24821	4.16728
		cot. d12 -3	12	0.07952	5.5	1.05	6.66	27.81	28.04	2.81176	2.83501	2.82339
		cot. d12 -4	12	0.08968	5	1.05	6.66	25.09	25.63	3.14695	3.21468	3.18081
		cot. d12 -5	12	0.10018	5.4	1.05	6.66	26.26	26.75	3.40679	3.47036	3.43858
		cot. d16 -1	16	0.07068	5.6	1.05	6.66	29.74	30.3	2.6249	2.67433	2.64961	2.09023	0.688072	0.0757402	0.000183124	b
		cot. d16 -2	16	0.03564	5.1	1.05	6.66	22.15	23.87	1.08244	1.1665	1.12447
		cot. d16 -3	16	0.0516	5	1.05	6.66	23.8	23.16	1.71759	1.67141	1.6945
		cot. d16 -4	16	0.05948	5.8	1.05	6.66	30.56	30.79	2.19159	2.20809	2.19984
		cot. d16 -5	16	0.06778	5.5	1.05	6.66	30.73	33.85	2.64829	2.91717	2.78273
		cot. d20 -1	20	0.0429	5	1.05	6.66	28.48	28.54	1.7088	1.7124	1.7106	1.71775	0.220534	0.0622432	8.9678e-05	b
		cot. d20 -2	20	0.05286	6.3	1.05	6.66	31.68	33.2	1.85881	1.948	1.9034
		cot. d20 -3	20	0.05014	5.4	1.05	6.66	24.09	24.92	1.5642	1.61809	1.59114
		cot. d20 -4	20	0.03836	5.8	1.05	6.66	31.06	30.55	1.43653	1.41295	1.42474
		cot. d20 -5	20	0.04936	5.4	1.05	6.66	30.53	30.76	1.95151	1.96622	1.95887
		cot. d28 -1	28	0.0266	5.6	1.05	6.66	30.63	29.99	1.01743	0.99617	1.0068	1.40331	0.52506	0.0508493	9.54936e-05	b
		cot. d28 -2	28	0.039025	5.2	1.05	6.66	25.09	26.3	1.31675	1.38025	1.3485
		cot. d28 -3	28	0.036325	5.7	1.05	6.66	26.79	27.56	1.1939	1.22821	1.21105
		cot. d28 -4	28	0.039675	6.1	1.05	6.66	24.76	25.11	1.12616	1.14208	1.13412
		cot. d28 -5	28	0.041875	6	1.05	6.66	46.69	48.22	2.27872	2.35339	2.31606
		plant cot. removed d8 -1	28	0.332767	5	1.05	6.66	28.35	28.4	13.1943	13.2176	13.2059	14.9949	1.84777	0.425755	0.000264989	B
		plant cot. removed d8 -2	28	0.317367	5.8	1.05	6.66	37.16	33.86	14.2191	12.9564	13.5877
		plant cot. removed d8 -3	28	0.357767	5.6	1.05	6.66	34.13	34.92	15.248	15.6009	15.4244
		plant cot. removed d8 -4	28	0.432733	6.6	1.05	6.66	39.27	38.69	18.0053	17.7394	17.8724
		plant cot. removed d8 -5	28	0.323567	6.8	1.05	6.66	44.39	45.07	14.7708	14.9971	14.8839
		plant cot. removed d12 -1	28	0.6328	7.1	1.05	6.66	47.73	49.26	29.7484	30.702	30.2252	26.8521	2.55261	0.762421	0.00570488	AB
		plant cot. removed d12 -2	28	0.5889	4.7	1.05	6.66	28.63	29.81	25.0858	26.1198	25.6028
		plant cot. removed d12 -3	28	0.57925	6.9	1.05	6.66	39.46	42.3	23.1653	24.8325	23.9989
		plant cot. removed d12 -4	28	0.46255	5.5	1.05	6.66	48.38	49.4	28.4528	29.0527	28.7528
		plant cot. removed d12 -5	28	0.4319	5.3	1.05	6.66	43.47	46.66	24.772	26.5898	25.6809
		plant cot. removed d16 -1	28	0.6782	6.3	1.05	6.66	45.02	45.8	33.8911	34.4783	34.1847	39.1022	8.5542	1.11024	0.287096	A
		plant cot. removed d16 -2	28	0.63625	5.7	1.05	6.66	44.83	45.02	34.9933	35.1416	35.0675
		plant cot. removed d16 -3	28	0.65805	6.3	1.05	6.66	49.72	50.2	36.3173	36.6679	36.4926
		plant cot. removed d16 -4	28	0.6499	5.8	1.05	6.66	44.93	45.51	35.2061	35.6606	35.4334
		plant cot. removed d16 -5	28	0.88065	5.1	1.05	6.66	43.61	46.38	52.6602	56.0051	54.3327
		plant cot. removed d20 -1	28	0.7922	4.9	1.05	6.66	46.52	48.94	52.5947	55.3307	53.9627	37.6758	10.3879	1.06974	0.574212	A
		plant cot. removed d20 -2	28	0.62215	5.9	1.05	6.66	47.99	48.57	35.3881	35.8158	35.602
		plant cot. removed d20 -3	28	0.5588	5.3	1.05	6.66	37.89	38.76	27.9363	28.5777	28.257
		plant cot. removed d20 -4	28	0.657	5.8	1.05	6.66	37.6	37.43	29.7844	29.6497	29.7171
		plant cot. removed d20 -5	28	0.7504	5.5	1.05	6.66	42.59	43.02	40.6351	41.0454	40.8402
		plant cot. removed d28 -1	28	0.7363	5.6	1.05	6.66	40.59	40.95	37.3207	37.6517	37.4862	35.2195	2.9215			A
		plant cot. removed d28 -2	28	0.5405	5.4	1.05	6.66	44.48	45.3	31.1337	31.7076	31.4206
		plant cot. removed d28 -3	28	0.67745	6.5	1.05	6.66	47.34	48.54	34.5029	35.3775	34.9402
		plant cot. removed d28 -4	28	0.571	6.1	1.05	6.66	51.12	51.51	33.4627	33.718	33.5903
		plant cot. removed d28 -5	28	0.6936	6.3	1.05	6.66	50.41	50.02	38.8105	38.5102	38.6603

## Sheet: C
C: Free amino acid profiles
	Sample	Plant age (days)	Dry weight · plant¯¹	Sample weight (g)	Dilution factor	µmol · L¯¹																					Sample	µmol · g¯¹ DW
						Aspartate	Glutamate	Asparagine	Serine	Glutamine	Histidine	Glycine	Threonine	Arginine	Alanine	GABA	Tyrosine	Valine	Methionine	Tryptophane	Phenylalanine	Isoleucine	Leucine	Lysine	Proline			Aspartate	Glutamate	Asparagine	Serine	Glutamine	Histidine	Glycine	Threonine	Arginine	Alanine	GABA	Tyrosine	Valine	Methionine	Tryptophane	Phenylalanine	Isoleucine	Leucine	Lysine	Proline	SUM
	d0 - 1	0	0.27158	0.006	9.6	2.9782	7.4033	3.1096	1.9908	1.2352	1.5606	1.9461	0.3246	31.7513	0.6257	0.6629	0.8736	0.6386	n.a.	1.1464	0.1612	0.1176	0.0819	1.3857	3.0644		0d - 1	4.76512	11.8453	4.97536	3.18528	1.97632	2.49696	3.11376	0.51936	50.8021	1.00112	1.06064	1.39776	1.02176	n.a.	1.83424	0.25792	0.18816	0.13104	2.21712	4.90304	97.6923
	d0 - 2	0	0.23359	0.0072	9.6	3.5948	8.10899	3.4916	2.2669	1.674	1.7921	2.5232	0.4163	30.6132	1.4556	0.815	1.0275	0.7415	n.a.	1.7227	0.2598	0.1121	0.073	1.462	3.2365		0d - 2	4.79307	10.812	4.65547	3.02253	2.232	2.38947	3.36427	0.555067	40.8176	1.9408	1.08667	1.37	0.988667	n.a.	2.29693	0.3464	0.149467	0.0973333	1.94933	4.31533	87.1824
	d0 - 3	0	0.22155	0.0081	9.6	4.7855	11.0062	4.144	3.121	2.0468	2.2778	3.0859	0.5257	38.1936	2.283	0.7504	1.4313	0.9505	n.a.	2.0809	0.3417	0.174	0.1283	1.8468	4.4223		0d - 3	5.6717	13.0444	4.91141	3.69896	2.42584	2.69961	3.65736	0.623052	45.2665	2.70578	0.889363	1.69636	1.12652	n.a.	2.46625	0.404978	0.206222	0.152059	2.1888	5.24124	99.0764
	d0 - 4	0	0.22034	0.0058	9.6	2.6459	7.44541	3.0569	2.0683	1.3263	1.7513	2.1391	0.3745	29.5308	0.9093	0.8084	0.8953	0.6745	n.a.	1.7248	0.2293	0.1127	0.0776	1.3035	3.0794		0d - 4	4.37942	12.3234	5.0597	3.42339	2.19526	2.8987	3.54058	0.619862	48.8786	1.50505	1.33804	1.48188	1.11641	n.a.	2.85484	0.379531	0.186538	0.128441	2.15752	5.09694	99.5641
	d0 - 5	0	0.24733	0.0058	9.6	3.2741	7.36016	5.1816	2.1645	1.3947	2.0234	1.9703	0.358	39.0426	0.6574	0.5811	0.9233	0.7171	n.a.	1.2681	0.2415	0.0899	0.0762	1.5816	3.23		0d - 5	5.4192	12.1823	8.57644	3.58262	2.30847	3.34908	3.26119	0.592552	64.6222	1.08811	0.961821	1.52822	1.18692	n.a.	2.09892	0.399724	0.1488	0.126124	2.61782	5.34621	119.397
	cot. d8 -1	8	0.112783	0.007	9.6	5.3767	28.7458	685.99	39.6137	3.5752	23.4408	5.0466	14.835	53.2662	12.0791	11.0738	3.2595	22.4386	0.406	9.9176	12.7013	21.8016	21.8911	9.4108	11.3062		cot. d8 -1	7.37376	39.4228	940.786	54.3274	4.90313	32.1474	6.92105	20.3451	73.0508	16.5656	15.1869	4.47017	30.7729	0.5568	13.6013	17.4189	29.8993	30.0221	12.9062	15.5056	1366.18
	cot. d8 -2	8	0.12655	0.0083	9.6	6.6849	32.0818	791.163	41.787	4.2288	28.073	4.7393	16.3656	71.1984	12.3632	11.4641	4.0051	23.6986	0.4659	10.6218	14.8579	23.1344	23.927	11.6677	12.599		cot. d8 -2	7.73193	37.1067	915.08	48.332	4.89114	32.47	5.4816	18.9289	82.35	14.2996	13.2597	4.6324	27.4104	0.538872	12.2855	17.185	26.7579	27.6746	13.4952	14.5723	1324.48
	cot. d8 -3	8	0.114833	0.0085	9.6	5.7236	33.7891	765.208	40.4226	4.1442	28.3534	4.749	16.974	65.4859	12.4953	10.8903	3.7097	24.4025	0.5081	10.957	14.448	25.1828	25.6459	11.1681	12.4331		cot. d8 -3	6.4643	38.1618	864.234	45.6538	4.68051	32.0227	5.36358	19.1706	73.9605	14.1123	12.2996	4.18978	27.5605	0.573854	12.375	16.3177	28.4418	28.9648	12.6134	14.0421	1261.2
	cot. d8 -4	8	0.132283	0.0079	9.6	6.2854	32.6422	817.994	42.8344	4.7054	29.1374	n. a.	16.0141	74.0587	12.5877	11.2624	3.9738	23.5811	0.4658	10.0052	14.8332	21.6877	21.4957	10.6813	12.5336		cot. d8 -4	7.63795	39.6665	994.018	52.0519	5.71795	35.4075	n.a.	19.4602	89.9954	15.2964	13.686	4.82892	28.6555	0.566035	12.1582	18.0252	26.3547	26.1214	12.9798	15.2307	1417.86
	cot. d8 -5	8	0.131383	0.0088	9.6	6.2966	35.6689	828.003	47.1101	4.5832	30.885	5.6468	18.4263	75.1526	14.1343	12.5859	4.1846	25.8217	0.5379	11.074	15.8382	25.2052	26.6549	12.2031	13.403		cot. d8 -5	6.86902	38.9116	903.276	51.3928	4.99985	33.6927	6.16015	20.1014	81.9847	15.4192	13.7301	4.56502	28.1691	0.5868	12.0807	17.278	27.4966	29.0781	13.3125	14.6215	1323.73
	cot. d12 -1	12	0.09642	0.0086	9.6	11.8714	34.8826	1190.7	55.7923	4.814	44.8192	6.0429	25.8445	103.358	11.5684	15.392	5.8315	28.0927	0.533	15.2892	16.4648	29.9851	30.8575	21.9855	5.3524		cot. d12 -1	13.2518	38.9387	1329.16	62.2798	5.37377	50.0307	6.74556	28.8497	115.377	12.9136	17.1818	6.50958	31.3593	0.594977	17.067	18.3793	33.4717	34.4456	24.542	5.97477	1852.44
	cot. d12 -2	12	0.08826	0.0057	9.6	9.7185	18.8122	938.728	33.6257	2.8879	28.7799	3.8339	18.3103	61.005	6.5665	8.7711	4.1482	20.0034	0.2812	10.5332	11.8045	22.9502	20.6772	15.0181	3.051		cot. d12 -2	16.368	31.6837	1581.01	56.6328	4.86383	48.4714	6.45709	30.8384	102.745	11.0594	14.7724	6.98644	33.6899	0.4736	17.7401	19.8813	38.653	34.8248	25.2936	5.13853	2087.59
	cot. d12 -3	12	0.07952	0.0076	9.6	10.6768	25.9398	1190.07	56.3993	4.3825	38.7436	6.9591	25.3166	76.5658	13.0509	13.838	4.6295	30.7134	0.4238	13.2818	14.4174	28.7074	24.5448	16.8056	4.778		cot. d12 -3	13.4865	32.7661	1503.25	71.2412	5.53579	48.9393	8.79044	31.9789	96.7147	16.4853	17.4796	5.84779	38.7959	0.535326	16.777	18.2115	36.262	31.004	21.2281	6.03537	2021.37
	cot. d12 -4	12	0.08968	0.0079	9.6	10.867	27.4988	1209.36	40.6084	4.4034	39.7002	4.2754	20.325	117.151	6.9936	12.5712	3.9148	21.4513	0.2728	12.2116	11.0342	20.4638	18.0554	15.454	3.9768		cot. d12 -4	13.2055	33.4162	1469.61	49.3469	5.35097	48.2433	5.19542	24.6987	142.361	8.49855	15.2764	4.75723	26.0674	0.331504	14.8394	13.4086	24.8674	21.9407	18.7795	4.83257	1945.02
	cot. d12 -5	12	0.10018	0.005	9.6	7.0473	21.4397	729.448	28.3806	2.7419	25.5026	3.2892	13.2293	60.7477	6.8736	6.2094	3.3358	16.0224	0.2477	8.3658	10.5395	18.4229	18.3358	11.4609	4.762		cot. d12 -5	13.5308	41.1643	1400.54	54.4908	5.26445	48.965	6.31526	25.4003	116.636	13.1973	11.922	6.40474	30.763	0.475584	16.0623	20.2358	35.372	35.2047	22.0049	9.14304	1913.09
	cot. d16 -1	16	0.07068	0.0064	9.6	8.9792	12.8177	895.79	28.9565	3.1343	30.9283	2.6225	18.1521	61.1814	3.8329	8.0406	2.4562	15.5604	0.1146	12.0446	6.2172	14.1948	12.3732	14.4031	1.8322		cot. d16 -1	13.4688	19.2266	1343.68	43.4347	4.70145	46.3924	3.93375	27.2282	91.7721	5.74935	12.0609	3.6843	23.3406	0.1719	18.0669	9.3258	21.2922	18.5598	21.6046	2.7483	1730.45
	cot. d16 -2	16	0.03564	0.007	9.6	8.4917	9.19473	938.842	23.8985	3.5617	29.168	1.8976	15.5595	67.9935	2.5444	5.897	1.6289	12.2247	0.0648	11.117	4.5748	10.3174	9.1161	11.8733	1.4979		cot. d16 -2	11.6458	12.6099	1287.55	32.7751	4.88462	40.0018	2.60242	21.3387	93.2482	3.48946	8.08731	2.23392	16.7653	0.0888686	15.2462	6.27401	14.1496	12.5021	16.2834	2.05426	1603.84
	cot. d16 -3	16	0.0516	0.0067	9.6	8.259	9.64869	966.367	16.3021	3.2865	30.065	1.1877	13.8632	64.9161	1.9651	4.4105	1.4728	10.9578	0.0566	13.7322	4.0235	9.4314	7.8444	12.0334	1.3371		cot. d16 -3	11.8338	13.825	1384.65	23.3582	4.70901	43.0782	1.70178	19.8637	93.0141	2.81567	6.31952	2.11028	15.7007	0.0810985	19.676	5.76501	13.5136	11.2397	17.2419	1.91584	1692.41
	cot. d16 -4	16	0.05948	0.0044	9.6	5.9098	6.6318	661.565	19.3776	2.2168	22.7167	1.4574	13.4193	51.5802	1.7844	6.0672	1.0393	9.5437	0.0034	8.5949	2.9628	7.2975	6.692	9.5317	n.a.		cot. d16 -4	12.8941	14.4694	1443.42	42.2784	4.83665	49.5637	3.17978	29.2785	112.539	3.89324	13.2375	2.26756	20.8226	0.00741818	18.7525	6.46429	15.9218	14.6007	20.7964	n.a.	1829.22
	cot. d16 -5	16	0.06778	0.0062	9.6	9.9939	13.0091	952.583	27.5379	3.1767	34.7519	2.2358	18.5282	77.4176	2.7749	9.9507	2.9562	15.0932	0.1295	13.6056	6.7993	14.3091	12.9977	16.2228	1.7558		cot. d16 -5	15.4744	20.1431	1474.97	42.6393	4.91876	53.8094	3.46188	28.6888	119.872	4.29662	15.4075	4.57734	23.3701	0.200516	21.0667	10.5279	22.156	20.1255	25.1192	2.71866	1913.54
	cot. d20 -1	20	0.0429	0.0095	9.6	3.4085	4.21932	581.624	9.1576	3.3106	17.1937	0.6362	8.0177	35.674	1.7226	2.3726	0.7428	7.425	n.a.	15.538	1.6023	3.0397	1.9421	6.0113	1.4095		cot. d20 -1	3.44438	4.26373	587.746	9.254	3.34545	17.3747	0.642897	8.1021	36.0495	1.74073	2.39757	0.750619	7.50316	n.a.	15.7016	1.61917	3.0717	1.96254	6.07458	1.42434	712.469
	cot. d20 -2	20	0.05286	0.0053	9.6	3.4447	3.66595	556.373	7.9962	1.9371	17.129	0.4747	8.0105	32.8755	0.962	1.7377	0.3396	5.1645	n.a.	10.2328	0.781	2.1971	1.4833	6.6067	n.a.		cot. d20 -2	6.23946	6.64021	1007.77	14.4837	3.50871	31.0261	0.859834	14.5096	59.5481	1.74249	3.14753	0.615125	9.35457	n.a.	18.5349	1.41464	3.97965	2.68673	11.9669	n.a.	1198.03
	cot. d20 -3	20	0.05014	0.0053	9.6	7.4395	8.86371	776.485	12.5897	3.2293	31.56	0.8005	10.9696	87.7104	1.3726	3.0408	1.3226	8.1987	0.0027	12.7591	3.4361	6.3685	5.9272	13.0387	1.4332		cot. d20 -3	13.4753	16.055	1406.46	22.804	5.8493	57.1653	1.44996	19.8695	158.872	2.48622	5.50786	2.39565	14.8505	0.00489057	23.1108	6.22388	11.5354	10.7361	23.6173	2.59598	1805.07
	cot. d20 -4	20	0.03836	0.0065	9.6	1.963	3.41221	345.873	5.7155	1.8373	8.1298	0.4404	4.7674	12.3785	0.9415	1.5481	0.5394	5.6718	n.a.	9.4336	1.1678	2.4102	1.4376	3.3199	1.2946		cot. d20 -4	2.8992	5.03957	510.829	8.44135	2.71355	12.0071	0.650437	7.04108	18.2821	1.39052	2.28642	0.796652	8.37681	n.a.	13.9327	1.72475	3.55968	2.12322	4.90324	1.91202	608.909
	cot. d20 -5	20	0.04936	0.0074	9.6	4.9911	6.4098	688.497	10.0812	2.4685	17.8381	0.7816	10.1516	30.0842	1.4469	3.3751	0.738	8.3661	0.0143	13.3963	1.832	4.1699	2.9468	6.5721	1.4191		cot. d20 -5	6.47494	8.31542	893.185	13.0783	3.20238	23.1413	1.01397	13.1696	39.0282	1.87706	4.37851	0.957405	10.8533	0.0185514	17.379	2.37665	5.4096	3.82288	8.52597	1.84099	1058.05
	cot. d28 -1	28	0.0266	0.0058	9.6	1.0196	1.52173	46.708	1.0968	0.7618	1.0948	0.1105	0.5572	2.5479	0.5785	0.6655	0.2855	2.0113	n.a.	5.1014	0.5713	0.9811	0.359	1.1448	n.a.		cot. d28 -1	1.68761	2.51873	77.3098	1.81539	1.26091	1.81208	0.182897	0.922262	4.21721	0.957517	1.10152	0.472552	3.32905	n.a.	8.4437	0.9456	1.62389	0.594207	1.89484	n.a.	111.09
	cot. d28 -2	28	0.039025	0.008	9.6	2.0633	2.65739	160.653	1.9848	1.5008	2.8581	0.2037	1.125	8.3341	0.7999	1.0542	0.4668	4.0879	n.a.	7.4644	1.0798	1.8187	0.73	1.6385	n.a.		cot. d28 -2	2.47596	3.18887	192.784	2.38176	1.80096	3.42972	0.24444	1.35	10.0009	0.95988	1.26504	0.56016	4.90548	n.a.	8.95728	1.29576	2.18244	0.876	1.9662	n.a.	240.625
	cot. d28 -3	28	0.036325	0.0062	9.6	1.7549	1.78025	76.5906	1.6555	0.9578	1.2715	0.1363	0.5047	3.6392	0.527	0.6853	0.246	2.0497	n.a.	6.5331	0.6204	1.0985	0.2992	1.1772	n.a.		cot. d28 -3	2.71726	2.75652	118.592	2.56335	1.48305	1.96877	0.211045	0.781471	5.63489	0.816	1.06111	0.380903	3.17373	n.a.	10.1158	0.960619	1.7009	0.463277	1.82276	n.a.	157.203
	cot. d28 -4	28	0.039675	0.0072	9.6	1.6075	1.99386	71.06	1.3485	0.7809	1.5082	0.1133	0.6118	3.6191	0.5977	0.6287	0.3661	3.4223	n.a.	7.2854	0.8108	1.3146	0.4518	1.3244	n.a.		cot. d28 -4	2.14333	2.65848	94.7467	1.798	1.0412	2.01093	0.151067	0.815733	4.82547	0.796933	0.838267	0.488133	4.56307	n.a.	9.71387	1.08107	1.7528	0.6024	1.76587	n.a.	131.793
	cot. d28 -5	28	0.041875	0.0059	9.6	1.2548	2.16073	23.038	0.9764	0.4935	0.7434	0.1217	0.3986	1.5371	0.4265	0.5671	0.178	1.3894	n.a.	4.2018	0.4405	0.8141	0.2165	0.9846	n.a.		cot. d28 -5	2.04171	3.51577	37.4856	1.58872	0.802983	1.2096	0.19802	0.648569	2.50104	0.693966	0.922739	0.289627	2.26072	n.a.	6.83683	0.716746	1.32464	0.352271	1.60206	n.a.	64.9916
						Aspartate	Glutamate	Asparagine	Serine	Glutamine	Histidine	Glycine	Threonine	Arginine	Alanine	GABA	Tyrosine	Valine	Methionine	Tryptophane	Phenylalanine	Isoleucine	Leucine	Lysine	Proline			Aspartate	Glutamate	Asparagine	Serine	Glutamine	Histidine	Glycine	Threonine	Arginine	Alanine	GABA	Tyrosine	Valine	Methionine	Tryptophane	Phenylalanine	Isoleucine	Leucine	Lysine	Proline
					mean d0	3.4557	8.26482	3.79674	2.3223	1.5354	1.88104	2.33292	0.39982	33.8263	1.1862	0.72356	1.0302	0.74444	n.a.	1.58858	0.2467	0.12126	0.0874	1.51592	3.40652		mean d0	5.0057	12.0415	5.63567	3.38256	2.22758	2.76676	3.38743	0.581978	50.0774	1.64817	1.06731	1.49484	1.08806	n.a.	2.31024	0.357711	0.175837	0.127	2.22612	4.98055
					mean cot. d8	6.07344	32.5856	777.672	42.3536	4.24736	27.9779	5.04542	16.523	67.8324	12.7319	11.4553	3.82654	23.9885	0.47674	10.5151	14.5357	23.4023	23.9229	11.0262	12.455		mean cot. d8	7.21539	38.6539	923.479	50.3516	5.03852	33.148	5.98159	19.6013	80.2683	15.1386	13.6325	4.53726	28.5137	0.564472	12.5001	17.245	27.79	28.3722	13.0614	14.7944
					mean cot. d12	10.0362	25.7146	1051.66	42.9613	3.84594	35.5091	4.8801	20.6051	83.7656	9.0106	11.3563	4.37196	23.2566	0.3517	11.9363	12.8521	24.1059	22.4941	16.1448	4.38404		mean cot. d12	13.9685	35.5938	1456.71	58.7983	5.27776	48.9299	6.70076	28.3532	114.767	12.4308	15.3264	6.10115	32.1351	0.482198	16.4972	18.0233	33.7252	31.484	22.3696	6.22485
					mean cot. d16	8.32672	10.2604	883.029	23.2145	3.0752	29.526	1.8802	15.9045	64.6178	2.58034	6.8732	1.91068	12.676	0.07378	11.8189	4.91552	11.11	9.80468	12.8129	1.60575		mean cot. d16	13.0634	16.0548	1386.85	36.8972	4.8101	46.5691	2.97592	25.2796	102.089	4.04887	11.0226	2.97468	19.9999	0.10996	18.5617	7.67141	17.4067	15.4056	20.2091	2.35927
					mean cot. d20	4.24936	5.3142	589.77	9.10804	2.55656	18.3701	0.62668	8.38336	39.7445	1.28912	2.41486	0.73648	6.96522	0.0085	12.272	1.76384	3.63708	2.7474	7.10974	1.3891		mean cot. d20	6.50666	8.06279	881.199	13.6123	3.72388	28.1429	0.92342	12.5384	62.3559	1.8474	3.54358	1.10309	10.1877	0.011721	17.7318	2.67182	5.51121	4.26629	11.0176	1.94334
					mean cot. d28	1.54002	2.02279	75.61	1.4124	0.89896	1.4952	0.1371	0.63946	3.93548	0.58592	0.72016	0.30848	2.59212	n.a.	6.11722	0.70456	1.2054	0.4113	1.2539	n.a.		mean cot. d28	2.21318	2.92767	104.184	2.02945	1.27782	2.08622	0.197494	0.903607	5.43591	0.844859	1.03773	0.438275	3.64641	n.a.	8.81349	0.999958	1.71693	0.577631	1.81035	n.a.
					SD d0	0.822265	1.56299	0.887562	0.458339	0.329537	0.276184	0.480071	0.0777262	4.45433	0.697497	0.100317	0.231861	0.121769	0	0.379853	0.0648781	0.0313669	0.0230863	0.211413	0.57357		SD d0	0.52675	0.814768	1.65085	0.278541	0.165865	0.379523	0.216615	0.0443827	8.9778	0.699462	0.170666	0.129326	0.0811354	0	0.384817	0.0603356	0.0255735	0.01954	0.243013	0.407349
					SD cot. d8	0.518759	2.54737	56.7938	2.9331	0.443107	2.76274	2.28628	1.319	8.96329	0.807091	0.667142	0.3595	1.24341	0.0499133	0.532924	1.1469	1.73165	2.2612	1.06598	0.749306		SD cot. d8	0.537254	1.03912	48.1247	3.38861	0.397287	1.42559	2.74636	0.604349	6.96016	0.987065	1.04213	0.234592	1.35728	0.01805	0.625916	0.613063	1.42176	1.51034	0.347363	0.579099
					SD cot. d12	1.83732	6.18879	212.094	12.7525	0.958194	8.06408	1.55447	5.22964	25.4862	3.06084	3.77808	0.939318	6.02428	0.122556	2.63843	2.51257	5.06547	5.34898	3.81563	0.891434		SD cot. d12	1.34883	4.19064	96.4481	8.35943	0.251331	0.688261	1.30794	3.22657	17.5762	2.94123	2.23482	0.853383	4.6391	0.0979389	1.10513	2.72968	5.29044	5.59195	2.62648	1.71266
					SD cot. d16	1.50653	2.68197	126.597	5.35335	0.507931	4.36067	0.577945	2.36631	9.44864	0.809335	2.15066	0.778002	2.60431	0.0502497	2.10896	1.5786	3.07129	2.77481	2.56967	0.745041		SD cot. D16	1.54335	3.39586	75.3192	8.73161	0.10011	5.40222	0.859956	4.36672	13.1567	1.0967	3.73987	1.10318	3.61044	0.0771843	2.16742	2.11784	4.05039	3.82945	3.55728	1.12061
					SD cot. d20	2.08021	2.30935	162.232	2.54052	0.694618	8.39709	0.167408	2.40641	28.3139	0.33452	0.794586	0.367401	1.46721	0.00620443	2.46895	1.01839	1.70881	1.87836	3.57995	0.623673		SD cot. D20	4.21385	4.73117	358.941	5.72855	1.22471	17.6914	0.332679	5.19446	55.9059	0.400028	1.37896	0.732836	2.88811	0.00803377	3.47341	2.01803	3.47874	3.6895	7.54453	0.965402
					SD cot. d28	0.41132	0.427921	52.0893	0.412469	0.375107	0.811362	0.0385596	0.282602	2.60832	0.13681	0.192079	0.111627	1.11856	0	1.41891	0.248325	0.388238	0.197774	0.246574	0		SD cot. D28	0.398012	0.413241	57.7008	0.419169	0.386503	0.816711	0.0344834	0.268001	2.79956	0.11382	0.165298	0.104767	1.08049	0	1.28172	0.211417	0.308542	0.196071	0.138695	0
					FC cot. d8 vs. 0d	1.75751	3.94269	204.826	18.2378	2.76629	14.8736	2.16271	41.3261	2.00531	10.7334	15.8319	3.71437	32.2236	n.a.	6.61919	58.9206	192.993	273.718	7.2736	3.65622		FC cot. d8 vs. 0d	1.44143	3.21006	163.863	14.8856	2.26188	11.9808	1.76582	33.6804	1.60288	9.18512	12.7728	3.03528	26.2061	n.a.	5.41075	48.2093	158.044	223.404	5.86735	2.97044
					FC cot. d12 vs. 0d	2.90425	3.11134	276.991	18.4994	2.50485	18.8774	2.09184	51.536	2.47635	7.59619	15.6951	4.2438	31.2404	n.a.	7.51383	52.096	198.795	257.37	10.6502	1.28696		FC cot. d12 vs. 0d	2.79052	2.95593	258.481	17.3828	2.36928	17.6849	1.97812	48.7186	2.29179	7.54219	14.3599	4.08147	29.5344	n.a.	7.1409	50.3852	191.798	247.906	10.0487	1.24983
					FC cot. d16 vs. 0d	2.40956	1.24146	232.576	9.99635	2.00287	15.6966	0.805943	39.7791	1.91028	2.1753	9.49914	1.85467	17.0275	n.a.	7.43989	19.9251	91.6216	112.182	8.4522	0.471375		FC cot. d16 vs. 0d	2.6097	1.33329	246.085	10.9081	2.15934	16.8316	0.878519	43.4373	2.03863	2.45658	10.3275	1.98996	18.3813	n.a.	8.03452	21.4459	98.9929	121.304	9.07818	0.473696
					FC cot. d20 vs. 0d	1.22967	0.64299	155.336	3.92199	1.66508	9.76594	0.268625	20.9678	1.17496	1.08676	3.33747	0.71489	9.35632	n.a.	7.72511	7.14974	29.9941	31.4348	4.69005	0.407777		FC cot. d20 vs. 0d	1.29985	0.669584	156.361	4.02425	1.67172	10.1718	0.272602	21.5444	1.24519	1.12088	3.32012	0.737931	9.36318	n.a.	7.67531	7.46921	31.3426	33.5929	4.94923	0.390185
					FC cot. d28 vs. 0d	0.445646	0.244747	19.9144	0.60819	0.585489	0.794879	0.0587676	1.59937	0.116344	0.493947	0.995301	0.299437	3.48197	n.a.	3.85075	2.85594	9.94062	4.70595	0.827154	n.a.		FC cot. d28 vs. 0d	0.442131	0.243132	18.4864	0.599974	0.573637	0.75403	0.0583019	1.55265	0.10855	0.512604	0.972293	0.293191	3.3513	n.a.	3.81497	2.79544	9.76433	4.54829	0.81323	n.a.
					p-value cot. d8 vs. 0d	0.000316049	8.5504e-08	1.46347e-09	1.58844e-09	4.20189e-06	2.75779e-08	4.79815e-05	3.50754e-09	6.32217e-05	9.06094e-09	4.27274e-10	4.70902e-07	1.22776e-10	n.a	1.45032e-09	3.01297e-09	1.62849e-09	1.11705e-08	4.83571e-08	2.35606e-08		p-value cot. d8 vs. 0d	0.000175324	6.49123e-11	1.01229e-10	1.31117e-09	4.75177e-07	5.46416e-11	0.000109785	1.89188e-12	0.000344753	7.15737e-09	4.28331e-09	6.19165e-09	6.44914e-11	n.a	1.27098e-09	5.57603e-12	8.7265e-11	1.17903e-10	9.75301e-12	1.27642e-09
				p-value <0.05	p-value cot. d12 vs. 0d	8.30828e-05	0.000285403	4.01634e-06	9.98819e-05	0.000931199	1.43327e-05	0.00806837	2.5027e-05	0.00255957	0.000526492	0.000235101	5.62093e-05	3.19249e-05	n.a	2.41588e-05	3.58534e-06	5.5342e-06	1.38032e-05	2.67511e-05	0.0731276		p-value cot. d12 vs. 0d	7.17848e-07	1.73634e-06	6.66276e-10	4.24252e-07	1.52951e-08	1.26321e-14	0.000517208	5.51343e-08	8.15656e-05	4.46593e-05	5.80759e-07	2.23673e-06	3.92885e-07	n.a	3.69321e-09	5.09786e-07	5.95407e-07	1.53309e-06	1.40518e-07	0.152651
					p-value cot. d16 vs. 0d	0.000221534	0.188512	2.94402e-07	2.38645e-05	0.000461411	6.06034e-07	0.214775	4.64304e-07	0.00017094	0.0193578	0.000212071	0.0415123	7.14403e-06	n.a	5.20121e-06	0.000168024	4.36676e-05	5.09365e-05	9.88891e-06	0.000630032		p-value cot. d16 vs. 0d	4.01318e-06	0.0331427	1.38006e-10	2.63329e-05	1.74034e-09	8.96823e-08	0.3298	1.43608e-06	8.37471e-05	0.00331259	0.000343492	0.0176237	2.58302e-06	n.a	1.82985e-07	5.64425e-05	1.23136e-05	1.97673e-05	3.436e-06	3.42741e-05
					p-value cot. d20 vs. 0d	0.450439	0.045528	4.07758e-05	0.000370982	0.0178719	0.00232215	6.90079e-05	7.51428e-05	0.656585	0.773664	0.00149819	0.169044	1.29469e-05	n.a	1.18361e-05	0.0104706	0.0017558	0.0132679	0.00822404	0.000230434		p-value cot. d20 vs. 0d	0.452125	0.100987	0.000605559	0.00401468	0.0267728	0.0124875	7.02666e-07	0.000877876	0.640752	0.595449	0.00403328	0.27297	0.000107978	n.a	9.37607e-06	0.0334908	0.00896302	0.0364484	0.0314079	1.83833e-05
					p-value cot. d28 vs. 0d	0.00162536	2.55677e-05	0.0150638	0.0108643	0.0214712	0.343584	7.3481e-06	0.104918	1.19826e-06	0.0956581	0.972872	0.000240104	0.00629182	n.a	0.000125291	0.00401115	0.000252781	0.00661411	0.108907	n.a		p-value cot. d28 vs. 0d	1.28472e-05	1.7248e-08	0.00510822	0.000319135	0.000990007	0.129552	8.71519e-10	0.0293716	5.42853e-06	0.0349974	0.787832	5.90557e-07	0.000746524	n.a	4.55009e-06	0.00018188	3.7951e-06	0.000914118	0.0104987	n.a
																											Mol.Weight incl. H2O	133.11	147.13	132.12	105.09	146.14	155.155	75.07	119.12	174.2	89.09	103.12	181.19	117.151	149.21	204.23	165.19	131.17	131.17	146.19	115.13
																											Sample	mg · g¯¹ DW
																												Aspartate	Glutamate	Asparagine	Serine	Glutamine	Histidine	Glycine	Threonine	Arginine	Alanine	GABA	Tyrosine	Valine	Methionine	Tryptophane	Phenylalanine	Isoleucine	Leucine	Lysine	Proline	SUM
																											d0 - 1	0.634285	1.7428	0.657345	0.334741	0.288819	0.387415	0.23375	0.0618662	8.84972	0.0891898	0.109373	0.25326	0.1197	n.a.	0.374607	0.0426058	0.0246809	0.0171885	0.324121	0.564487	15.11
																											d0 - 2	0.638005	1.59077	0.61508	0.317638	0.326184	0.370737	0.252555	0.0661195	7.11043	0.172906	0.112057	0.24823	0.115823	n.a.	0.469103	0.0572218	0.0196055	0.0127672	0.284973	0.496824	13.277
																											d0 - 3	0.75496	1.91923	0.648895	0.388724	0.354512	0.418858	0.274558	0.0742179	7.88542	0.241058	0.0917111	0.307363	0.131973	n.a.	0.503683	0.0668983	0.0270502	0.0199456	0.319981	0.603424	15.0325
																											d0 - 4	0.582945	1.81315	0.668487	0.359764	0.320815	0.449747	0.265791	0.073838	8.51465	0.134085	0.137979	0.268501	0.130789	n.a.	0.583044	0.0626947	0.0244682	0.0168477	0.315407	0.58681	15.3098
																											d0 - 5	0.72135	1.79239	1.13312	0.376498	0.33736	0.519625	0.244817	0.0705848	11.2572	0.0969398	0.0991829	0.276898	0.139049	n.a.	0.428663	0.0660304	0.0195181	0.0165437	0.382699	0.615509	18.594
																											cot. d8 -1	0.981521	5.80028	124.297	5.70926	0.716544	4.98781	0.519563	2.42351	12.7254	1.47583	1.56608	0.80995	3.60508	0.0830801	2.77779	2.87743	3.9219	3.938	1.88676	1.78516	182.888
																											cot. d8 -2	1.0292	5.4595	120.9	5.0792	0.714792	5.03787	0.411504	2.25481	14.3454	1.27395	1.36734	0.839345	3.21116	0.0804051	2.50906	2.8388	3.50983	3.63008	1.97286	1.67771	178.143
																											cot. d8 -3	0.860463	5.61475	114.183	4.79775	0.684009	4.96846	0.402644	2.28361	12.8839	1.25727	1.26834	0.759146	3.22874	0.0856248	2.52734	2.69553	3.7307	3.79931	1.84395	1.61667	169.491
																											cot. d8 -4	1.01669	5.83613	131.33	5.47014	0.835622	5.49363	n.a.	2.3181	15.6772	1.36276	1.4113	0.874952	3.35702	0.0844581	2.48307	2.97758	3.45694	3.42634	1.89752	1.75351	191.063
																											cot. d8 -5	0.914335	5.72506	119.341	5.40087	0.730679	5.22758	0.462442	2.39448	14.2817	1.3737	1.41585	0.827136	3.30004	0.0875564	2.46725	2.85416	3.60673	3.81417	1.94615	1.68337	177.854
																											cot. d12 -1	1.76395	5.72906	175.608	6.54498	0.785322	7.7625	0.506389	3.43657	20.0986	1.15047	1.77178	1.17947	3.67377	0.0887765	3.4856	3.03608	4.39049	4.51823	3.58779	0.687876	249.806
																											cot. d12 -2	2.17874	4.66162	208.884	5.95154	0.7108	7.52056	0.484734	3.67347	17.8982	0.985279	1.52333	1.26587	3.94681	0.0706659	3.62307	3.28419	5.07011	4.56796	3.69768	0.591599	280.59
																											cot. d12 -3	1.79519	4.82087	198.61	7.48674	0.809	7.59316	0.659898	3.80932	16.8477	1.46868	1.80249	1.05956	4.54498	0.079876	3.42637	3.00835	4.75648	4.06679	3.10334	0.694852	270.443
																											cot. d12 -4	1.75778	4.91653	194.164	5.18587	0.78199	7.48517	0.39002	2.94211	24.7993	0.757136	1.5753	0.861962	3.05382	0.0494637	3.03065	2.21497	3.26186	2.87797	2.74538	0.556373	263.408
																											cot. d12 -5	1.80109	6.05651	185.039	5.72643	0.769346	7.59714	0.474087	3.02568	20.3179	1.17575	1.2294	1.16047	3.60392	0.0709619	3.28041	3.34276	4.63974	4.61781	3.2169	1.05264	258.198
																											cot. d16 -1	1.79283	2.82881	177.528	4.56456	0.68707	7.198	0.295307	3.24342	15.9867	0.51221	1.24372	0.667558	2.73437	0.0256492	3.6898	1.54053	2.7929	2.43449	3.15838	0.316412	233.24
																											cot. d16 -2	1.55017	1.8553	170.112	3.44433	0.713838	6.20647	0.195364	2.54187	16.2438	0.310876	0.833964	0.404764	1.96407	0.0132601	3.11373	1.0364	1.856	1.6399	2.38047	0.236507	216.653
																											cot. d16 -3	1.5752	2.03407	182.939	2.45472	0.688175	6.68378	0.127753	2.36616	16.2031	0.250848	0.651669	0.382362	1.83936	0.0121007	4.01843	0.952323	1.77259	1.47432	2.52059	0.220571	229.167
																											cot. d16 -4	1.71633	2.12888	190.704	4.44304	0.706829	7.69004	0.238706	3.48765	19.6042	0.346848	1.36505	0.41086	2.43939	0.00110687	3.82982	1.06784	2.08846	1.91518	3.04023	n.a.	247.225
																											cot. d16 -5	2.0598	2.96366	194.873	4.48097	0.718828	8.34877	0.259884	3.41741	20.8818	0.382786	1.58883	0.829369	2.73783	0.029919	4.30246	1.73911	2.90621	2.63986	3.67217	0.312999	259.145
																											cot. d20 -1	0.458481	0.627323	77.653	0.972502	0.488904	2.69576	0.0482623	0.965122	6.27983	0.155082	0.247238	0.136005	0.879002	n.a.	3.20673	0.26747	0.402914	0.257427	0.888042	0.163984	96.7931
																											cot. d20 -2	0.830534	0.976974	133.147	1.52209	0.512763	4.81384	0.0645477	1.72838	10.3733	0.155238	0.324574	0.111454	1.0959	n.a.	3.78538	0.233685	0.522011	0.352419	1.74943	n.a.	162.299
																											cot. d20 -3	1.7937	2.36218	185.822	2.39647	0.854816	8.86946	0.108849	2.36685	27.6754	0.221497	0.567971	0.434068	1.73975	0.000729721	4.71992	1.02812	1.5131	1.40825	3.45261	0.298876	247.635
																											cot. d20 -4	0.385913	0.741472	67.4907	0.887102	0.396558	1.86296	0.0488283	0.838734	3.18474	0.123882	0.235776	0.144345	0.981352	n.a.	2.84548	0.284912	0.466923	0.278503	0.716804	0.220131	82.1351
																											cot. d20 -5	0.861879	1.22345	118.008	1.3744	0.467996	3.59048	0.0761185	1.56877	6.7987	0.167227	0.451512	0.173472	1.27148	0.00276805	3.54931	0.392599	0.709577	0.501447	1.24641	0.211954	142.647
																											cot. d28 -1	0.224638	0.37058	10.2142	0.19078	0.184269	0.281153	0.01373	0.10986	0.734639	0.0853052	0.113588	0.0856216	0.390001	n.a.	1.72446	0.156204	0.213006	0.0779421	0.277007	n.a.	15.4469
																											cot. d28 -2	0.329575	0.469178	25.4706	0.250299	0.263192	0.532137	0.0183501	0.160812	1.74216	0.0855157	0.130451	0.101495	0.574682	n.a.	1.82935	0.214047	0.286271	0.114905	0.287439	n.a.	32.8605
																											cot. d28 -3	0.361695	0.405567	15.6684	0.269383	0.216732	0.305464	0.0158432	0.0930888	0.981598	0.0726974	0.109422	0.0690159	0.371806	n.a.	2.06594	0.158685	0.223107	0.0607681	0.266469	n.a.	21.7156
																											cot. d28 -4	0.285299	0.391143	12.5179	0.188952	0.152161	0.312006	0.0113406	0.0971702	0.840596	0.0709988	0.0864421	0.0884449	0.534568	n.a.	1.98386	0.178581	0.229915	0.0790168	0.258152	n.a.	18.3066
																											cot. d28 -5	0.271772	0.517275	4.95259	0.166958	0.117348	0.187675	0.0148654	0.0772576	0.435682	0.0618254	0.0951528	0.0524775	0.264845	n.a.	1.39629	0.118399	0.173753	0.0462074	0.234205	n.a.	9.18458
																												Aspartate	Glutamate	Asparagine	Serine	Glutamine	Histidine	Glycine	Threonine	Arginine	Alanine	GABA	Tyrosine	Valine	Methionine	Tryptophane	Phenylalanine	Isoleucine	Leucine	Lysine	Proline
																											mean d0	0.666309	1.77167	0.744585	0.355473	0.325538	0.429276	0.254294	0.0693253	8.72348	0.146836	0.110061	0.27085	0.127467	n.a.	0.47182	0.0590902	0.0230646	0.0166585	0.325436	0.573411
																											mean cot. d8	0.960441	5.68715	122.01	5.29145	0.736329	5.14307	0.449038	2.3349	13.9827	1.3487	1.40578	0.822106	3.34041	0.0842249	2.5529	2.8487	3.64522	3.72158	1.90945	1.70328
																											mean cot. d12	1.85935	5.23692	192.461	6.17911	0.771292	7.59171	0.503026	3.37743	19.9923	1.10746	1.58046	1.10547	3.76466	0.0719488	3.36922	2.97727	4.42374	4.12975	3.27022	0.716668
																											mean cot. d16	1.73887	2.36214	183.231	3.87752	0.702948	7.22541	0.223403	3.0113	17.7839	0.360714	1.13665	0.538982	2.34301	0.0164072	3.79085	1.26724	2.28323	2.02075	2.95437	0.271622
																											mean cot. d20	0.866101	1.18628	116.424	1.43051	0.544207	4.3665	0.0693211	1.49357	10.8624	0.164585	0.365414	0.199869	1.1935	0.00174888	3.62136	0.441357	0.722905	0.559609	1.61066	0.223736
																											mean cot. d28	0.294596	0.430749	13.7647	0.213274	0.186741	0.323687	0.0148259	0.107638	0.946935	0.0752685	0.107011	0.0794111	0.42718	n.a.	1.79998	0.165183	0.22521	0.0757679	0.264654	n.a.
																											SD d0	0.0701156	0.119877	0.218111	0.0292719	0.0242395	0.0588848	0.0162613	0.00528687	1.56393	0.0623151	0.0175991	0.0234325	0.0095051	0	0.0785913	0.00996684	0.00335448	0.00256306	0.035526	0.0468981
																											SD cot. d8	0.0715138	0.152886	6.35823	0.356109	0.0580596	0.221188	0.206169	0.07199	1.21246	0.0879376	0.107465	0.0425057	0.159007	0.00269324	0.127831	0.101272	0.186493	0.198111	0.0507811	0.0666717
																											SD cot. d12	0.179543	0.61657	12.7427	0.878492	0.0367296	0.106787	0.0981868	0.38435	3.06178	0.262034	0.230454	0.154624	0.543475	0.0146135	0.2257	0.450915	0.693946	0.733497	0.383965	0.197179
																											SD cot. D16	0.205435	0.499633	9.95118	0.917605	0.0146301	0.83818	0.0645569	0.520164	2.2919	0.0977046	0.385655	0.199885	0.422966	0.0115167	0.442652	0.349846	0.53129	0.502309	0.520039	0.129016
																											SD cot. D20	0.560905	0.696098	47.4233	0.602013	0.178979	2.74491	0.0249742	0.618765	9.73881	0.0356385	0.142199	0.132783	0.338345	0.00119872	0.709375	0.333358	0.456306	0.483951	1.10294	0.111147
																											SD cot. D28	0.0529794	0.0608001	7.62342	0.0440505	0.0564835	0.126716	0.00258867	0.0319243	0.487684	0.0101402	0.0170455	0.0189827	0.12658	0	0.261766	0.034924	0.0404715	0.0257187	0.0202758	0
																											FC cot. d8 vs. 0d	1.44143	3.21006	163.863	14.8856	2.26188	11.9808	1.76582	33.6804	1.60288	9.18512	12.7728	3.03528	26.2061	n.a.	5.41075	48.2093	158.044	223.404	5.86735	2.97044
																											FC cot. d12 vs. 0d	2.79052	2.95593	258.481	17.3828	2.36928	17.6849	1.97812	48.7186	2.29179	7.54219	14.3599	4.08147	29.5344	n.a.	7.1409	50.3852	191.798	247.906	10.0487	1.24983
																											FC cot. d16 vs. 0d	2.6097	1.33329	246.085	10.9081	2.15934	16.8316	0.878519	43.4373	2.03863	2.45658	10.3275	1.98996	18.3813	n.a.	8.03452	21.4459	98.9929	121.304	9.07818	0.473696
																											FC cot. d20 vs. 0d	1.29985	0.669584	156.361	4.02425	1.67172	10.1718	0.272602	21.5444	1.24519	1.12088	3.32012	0.737931	9.36318	n.a.	7.67531	7.46921	31.3426	33.5929	4.94923	0.390185
																											FC cot. d28 vs. 0d	0.442131	0.243132	18.4864	0.599974	0.573637	0.75403	0.0583019	1.55265	0.10855	0.512604	0.972293	0.293191	3.3513	n.a.	3.81497	2.79544	9.76433	4.54829	0.81323	n.a.
																											p-value cot. d8 vs. 0d	0.000175324	6.49123e-11	1.01229e-10	1.31117e-09	4.75177e-07	5.46416e-11	0.000109785	1.89188e-12	0.000344753	7.15737e-09	4.28331e-09	6.19165e-09	6.44914e-11	n.a	1.27098e-09	5.57603e-12	8.7265e-11	1.17903e-10	9.75301e-12	1.27642e-09
																											p-value cot. d12 vs. 0d	7.17848e-07	1.73634e-06	6.66276e-10	4.24252e-07	1.52951e-08	1.26321e-14	0.000517208	5.51343e-08	8.15656e-05	4.46593e-05	5.80759e-07	2.23673e-06	3.92885e-07	n.a	3.69321e-09	5.09786e-07	5.95407e-07	1.53309e-06	1.40518e-07	0.152651
																											p-value cot. d16 vs. 0d	4.01318e-06	0.0331427	1.38006e-10	2.63329e-05	1.74034e-09	8.96823e-08	0.3298	1.43608e-06	8.37471e-05	0.00331259	0.000343492	0.0176237	2.58302e-06	n.a	1.82985e-07	5.64425e-05	1.23136e-05	1.97673e-05	3.436e-06	3.42741e-05
																											p-value cot. d20 vs. 0d	0.452125	0.100987	0.000605559	0.00401468	0.0267728	0.0124875	7.02666e-07	0.000877876	0.640752	0.595449	0.00403328	0.27297	0.000107978	n.a	9.37607e-06	0.0334908	0.00896302	0.0364484	0.0314079	1.83833e-05
																											p-value cot. d28 vs. 0d	1.28472e-05	1.7248e-08	0.00510822	0.000319135	0.000990007	0.129552	8.71519e-10	0.0293716	5.42853e-06	0.0349974	0.787832	5.90557e-07	0.000746524	n.a	4.55009e-06	0.00018188	3.7951e-06	0.000914118	0.0104987	n.a
	Sample	Plant age (days)	Dry weight · plant¯¹	Sample weight (g)	Dilution factor	µmol · L¯¹																					Sample	µmol · g¯¹ DW
						Aspartate	Glutamate	Asparagine	Serine	Glutamine	Histidine	Glycine	Threonine	Arginine	Alanine	GABA	Tyrosine	Valine	Methionine	Tryptophane	Phenylalanine	Isoleucine	Leucine	Lysine	Proline			Aspartate	Glutamate	Asparagine	Serine	Glutamine	Histidine	Glycine	Threonine	Arginine	Alanine	GABA	Tyrosine	Valine	Methionine	Tryptophane	Phenylalanine	Isoleucine	Leucine	Lysine	Proline	SUM
	plant cot. removed d8 -1	28	0.332767	0.0076	9.6	1.2871	2.48909	3.715	1.3593	0.8176	0.4911	0.2548	0.4559	0.1391	1.7666	1.7189	0.2444	1.2952	n. a.	0.9841	0.2448	0.5889	0.1263	0.871	n. a.		plant cot. removed d8 -1	1.62581	3.14411	4.69263	1.71701	1.03276	0.620337	0.321853	0.575874	0.175705	2.23149	2.17124	0.308716	1.63604	n. a.	1.24307	0.309221	0.743874	0.159537	1.10021	n. a.	23.8095
	plant cot. removed d8 -2	28	0.317367	0.0056	9.6	1.2311	1.85478	1.434	0.8566	0.4306	0.2528	0.1494	0.2697	0.021	1.1278	0.989	0.1345	0.8118	n. a.	0.6642	0.0877	0.4374	0.0232	0.6407	n. a.		plant cot. removed d8 -2	2.11046	3.17962	2.45829	1.46846	0.738171	0.433371	0.256114	0.462343	0.036	1.93337	1.69543	0.230571	1.39166	n. a.	1.13863	0.150343	0.749829	0.0397714	1.09834	n. a.	19.5708
	plant cot. removed d8 -3	28	0.357767	0.0074	9.6	1.8518	2.28025	7.114	1.2586	0.7468	0.3368	0.1696	0.3884	0.1291	1.3998	1.4854	0.196	1.1664	n. a.	0.9108	0.2058	0.5137	0.0856	0.7864	n. a.		plant cot. removed d8 -3	2.40234	2.95816	9.22897	1.63278	0.968822	0.43693	0.220022	0.50387	0.167481	1.81596	1.92701	0.25427	1.51317	n. a.	1.18158	0.266984	0.666422	0.111049	1.02019	n. a.	27.276
	plant cot. removed d8 -4	28	0.432733	0.007	9.6	1.5066	2.14459	1.986	0.9821	0.5209	0.2878	0.165	0.3146	0.0867	1.1603	1.1967	0.2128	0.8523	n. a.	0.8428	0.1341	0.4572	0.0495	0.6178	n. a.		plant cot. removed d8 -4	2.06619	2.94115	2.72366	1.34688	0.714377	0.394697	0.226286	0.431451	0.118903	1.59127	1.64119	0.29184	1.16887	n. a.	1.15584	0.183909	0.627017	0.0678857	0.847269	n. a.	18.5387
	plant cot. removed d8 -5	28	0.323567	0.0074	9.6	1.6061	1.78646	4.736	1.1489	0.7964	0.4051	0.2291	0.3634	0.1085	1.4465	1.6077	0.179	1.3248	n. a.	0.8116	0.1597	0.4887	0.0681	0.8166	n. a.		plant cot. removed d8 -5	2.08359	2.31757	6.144	1.49046	1.03317	0.525535	0.297211	0.471438	0.140757	1.87654	2.08566	0.232216	1.71866	n. a.	1.05289	0.207178	0.633989	0.0883459	1.05937	n. a.	23.4586
	plant cot. removed d12 -1	28	0.6328	0.0066	9.6	1.1678	1.90868	1.091	1.2729	0.8086	0.4853	0.2352	0.3783	0.0905	1.6056	1.5739	0.2021	1.1684	n. a.	1.0847	0.2145	0.626	0.0585	0.748	n. a.		plant cot. removed d12 -1	1.69862	2.77626	1.58691	1.85149	1.17615	0.705891	0.342109	0.550255	0.131636	2.33542	2.28931	0.293964	1.69949	n. a.	1.57775	0.312	0.910545	0.0850909	1.088	n. a.	21.4109
	plant cot. removed d12 -2	28	0.5889	0.0078	9.6	1.9365	2.40829	1.501	1.441	0.7603	0.5087	0.2461	0.4513	0.0394	1.4071	1.4889	0.2442	1.0881	n. a.	1.1315	0.1917	0.5078	0.0826	0.7038	n. a.		plant cot. removed d12 -2	2.38338	2.96405	1.84738	1.77354	0.935754	0.626092	0.302892	0.555446	0.0484923	1.73182	1.83249	0.300554	1.3392	n. a.	1.39262	0.235938	0.624985	0.101662	0.866215	n. a.	19.8625
	plant cot. removed d12 -3	28	0.57925	0.008	9.6	1.7471	2.27036	1.449	1.1939	0.7592	0.3596	0.1866	0.3778	0.0347	1.3365	1.3222	0.1898	0.9026	n. a.	0.9803	0.218	0.5181	0.0571	0.6687	n. a.		plant cot. removed d12 -3	2.09652	2.72443	1.7388	1.43268	0.91104	0.43152	0.22392	0.45336	0.04164	1.6038	1.58664	0.22776	1.08312	n. a.	1.17636	0.2616	0.62172	0.06852	0.80244	n. a.	17.4859
	plant cot. removed d12 -4	28	0.46255	0.0058	9.6	1.5812	1.9688	2.52	1.2395	0.8524	0.2986	0.2172	0.3851	0.1107	1.3294	1.1874	0.2222	1.0577	n. a.	1.005	0.1723	0.5581	0.1027	0.8288	n. a.		plant cot. removed d12 -4	2.61716	3.25871	4.17103	2.05159	1.41087	0.494234	0.359503	0.637407	0.183228	2.20039	1.96535	0.367779	1.75068	n. a.	1.66345	0.285186	0.923752	0.169986	1.37181	n. a.	25.8821
	plant cot. removed d12 -5	28	0.4319	0.0073	9.6	1.798	2.49722	1.272	1.1313	0.7143	0.336	0.1979	0.3635	0.067	1.3863	1.4055	0.1802	1.0217	n. a.	1.0094	0.1843	0.4838	0.0425	0.6725	n. a.		plant cot. removed d12 -5	2.36449	3.28402	1.67277	1.48774	0.939353	0.441863	0.260252	0.478027	0.0881096	1.82308	1.84833	0.236975	1.34361	n. a.	1.32743	0.242367	0.63623	0.0558904	0.884384	n. a.	19.4149
	plant cot. removed d16 -1	28	0.6782	0.0079	9.6	1.6091	2.45897	1.506	1.4641	0.895	0.4201	0.2355	0.5353	0.1	1.7037	1.6699	0.2613	1.2636	n. a.	1.2746	0.2894	0.7271	0.1219	0.8458	n. a.		plant cot. removed d16 -1	1.95536	2.98811	1.83008	1.77916	1.08759	0.510501	0.286177	0.650491	0.121519	2.07032	2.02925	0.317529	1.53551	n. a.	1.54888	0.351676	0.883565	0.148132	1.02781	n. a.	21.1217
	plant cot. removed d16 -2	28	0.63625	0.0074	9.6	1.5797	2.50081	1.853	1.4667	0.9045	0.5531	0.2321	0.509	0.1207	2.0446	1.9952	0.2386	1.4361	n. a.	1.1793	0.3753	0.6505	0.1243	0.8967	n. a.		plant cot. removed d16 -2	2.04934	3.24429	2.40389	1.90275	1.17341	0.717535	0.301103	0.660324	0.156584	2.65245	2.58837	0.309535	1.86305	n. a.	1.5299	0.486876	0.843892	0.161254	1.16329	n. a.	24.2078
	plant cot. removed d16 -3	28	0.65805	0.0051	9.6	1.2671	1.56323	1.401	1.1768	0.7485	0.3926	0.1893	0.3845	0.0849	1.1977	1.1665	0.1858	0.9886	n. a.	0.927	0.1599	0.6108	0.0515	0.7179	1.2937		plant cot. removed d16 -3	2.38513	2.94255	2.63718	2.21515	1.40894	0.739012	0.356329	0.723765	0.159812	2.25449	2.19576	0.349741	1.86089	n. a.	1.74494	0.300988	1.14974	0.0969412	1.35134	2.4352	27.3079
	plant cot. removed d16 -4	28	0.6499	0.0054	9.6	1.3901	1.9653	1.345	1.1026	0.6852	0.4291	0.1602	0.3372	0.0804	1.3074	1.1606	0.1684	0.8931	n. a.	0.9312	0.1053	0.5719	0.0332	0.6976	1.2986		plant cot. removed d16 -4	2.47129	3.49386	2.39111	1.96018	1.21813	0.762844	0.2848	0.599467	0.142933	2.32427	2.06329	0.299378	1.58773	n. a.	1.65547	0.1872	1.01671	0.0590222	1.24018	2.30862	26.0665
	plant cot. removed d16 -5	28	0.88065	0.0075	9.6	1.8876	2.5516	1.544	1.3423	0.9549	0.4892	0.2018	0.4717	0.0648	1.5491	1.6156	0.2183	1.562	n. a.	1.2305	0.2515	0.9667	0.1067	0.8404	n. a.		plant cot. removed d16 -5	2.41613	3.26605	1.97632	1.71814	1.22227	0.626176	0.258304	0.603776	0.082944	1.98285	2.06797	0.279424	1.99936	n. a.	1.57504	0.32192	1.23738	0.136576	1.07571	n. a.	22.8463
	plant cot. removed d20 -1	28	0.7922	0.007	9.6	1.5081	2.11409	10.352	1.7963	1.3554	0.6078	0.2828	0.6083	0.1739	2.0356	1.9621	0.269	1.6496	n. a.	1.2207	0.2981	0.841	0.1584	1.0165	n. a.		plant cot. removed d20 -1	2.06825	2.89932	14.197	2.4635	1.85883	0.833554	0.38784	0.83424	0.238491	2.79168	2.69088	0.368914	2.26231	n. a.	1.6741	0.408823	1.15337	0.217234	1.39406	n. a.	38.7424
	plant cot. removed d20 -2	28	0.62215	0.0072	9.6	2.1951	2.6242	29.883	2.262	1.8058	0.7618	0.3472	0.8608	0.3411	2.5025	2.4575	0.4053	2.0785	n. a.	1.3918	0.5822	1.2354	0.2907	1.2958	1.3444		plant cot. removed d20 -2	2.9268	3.49893	39.844	3.016	2.40773	1.01573	0.462933	1.14773	0.4548	3.33667	3.27667	0.5404	2.77133	n. a.	1.85573	0.776267	1.6472	0.3876	1.72773	1.79253	72.8868
	plant cot. removed d20 -3	28	0.5588	0.0073	9.6	2.0094	2.42143	7.167	2.0006	1.2534	0.386	0.3189	0.6233	0.1694	2.1653	1.9609	0.2992	1.7089	n. a.	1.246	0.2844	0.7139	0.195	1.0821	1.3387		plant cot. removed d20 -3	2.6425	3.18435	9.4251	2.63093	1.64831	0.507616	0.419375	0.819682	0.222773	2.84752	2.57872	0.393468	2.24732	n. a.	1.63858	0.374005	0.938827	0.256438	1.42304	1.76048	35.959
	plant cot. removed d20 -4	28	0.657	0.0066	9.6	1.9622	2.33204	2.746	1.7755	1.1034	0.3702	0.319	0.5633	0.1634	2.1038	1.8393	0.2246	1.3534	n. a.	1.1845	0.2908	0.7189	0.1489	0.9505	n. a.		plant cot. removed d20 -4	2.85411	3.39206	3.99418	2.58255	1.60495	0.538473	0.464	0.819345	0.237673	3.06007	2.67535	0.326691	1.96858	n. a.	1.72291	0.422982	1.04567	0.216582	1.38255	n. a.	29.3087
	plant cot. removed d20 -5	28	0.7504	0.0086	9.6	2.5516	2.75659	4.022	2.1208	1.2876	0.5803	0.3547	0.7524	0.1651	2.3	2.3073	0.3473	1.689	0.0054	1.3728	0.3723	0.9759	0.219	1.0688	n. a.		plant cot. removed d20 -5	2.8483	3.07713	4.48967	2.3674	1.43732	0.647777	0.395944	0.839888	0.184298	2.56744	2.57559	0.387684	1.8854	0.00602791	1.53243	0.415591	1.08938	0.244465	1.19308	n. a.	28.1848
	plant cot. removed d28 -1	28	0.7363	0.0089	9.6	1.9634	2.95284	1.891	2.5476	1.4032	0.5088	0.3898	0.7525	0.1877	2.7803	2.5558	0.432	1.729	0.0112	1.8452	0.3948	1.1037	0.2703	1.1031	n. a.		plant cot. removed d28 -1	2.11782	3.18508	2.03973	2.74797	1.51356	0.548818	0.420458	0.811685	0.202463	2.99898	2.75682	0.465978	1.86499	0.0120809	1.99033	0.425852	1.19051	0.29156	1.18986	n. a.	26.7745
	plant cot. removed d28 -2	28	0.5405	0.0067	9.6	2.152	2.73239	14.403	2.8791	1.8886	0.6085	0.4044	0.7644	0.1791	3.4494	3.1308	0.3291	1.9947	n. a.	1.4457	0.4475	0.9484	0.2542	1.0772	1.396		plant cot. removed d28 -2	3.08346	3.91507	20.6371	4.12528	2.70605	0.871881	0.579439	1.09526	0.256621	4.94242	4.48592	0.471546	2.85808	n. a.	2.07145	0.641194	1.3589	0.364227	1.54345	2.00024	58.0076
	plant cot. removed d28 -3	28	0.67745	0.0049	9.6	1.458	1.6928	2.276	1.358	0.6771	0.1863	0.178	0.3682	0.0323	1.4424	1.4682	0.1312	0.8714	n. a.	0.794	0.1313	0.4713	0.0336	0.67	n. a.		plant cot. removed d28 -3	2.85649	3.31651	4.4591	2.66057	1.32656	0.364996	0.348735	0.721371	0.0632816	2.82593	2.87647	0.257045	1.70723	n. a.	1.55559	0.257241	0.923363	0.0658286	1.31265	n. a.	27.899
	plant cot. removed d28 -4	28	0.571	0.0085	9.6	3.3864	3.18761	56.38	3.3	2.325	1.1736	0.5083	1.0867	0.3698	3.6891	3.2899	0.4699	2.8247	n. a.	2.0072	0.6681	1.3758	0.3457	1.474	n. a.		plant cot. removed d28 -4	3.82464	3.60013	63.6762	3.72706	2.62588	1.32548	0.57408	1.22733	0.417656	4.16651	3.71565	0.530711	3.19025	n. a.	2.26696	0.75456	1.55384	0.390438	1.66475	n. a.	99.2322
	plant cot. removed d28 -5	28	0.6936	0.0062	9.6	1.734	2.15444	3.333	1.862	0.9253	0.3055	0.249	0.518	0.1408	2.0957	1.8927	0.3071	1.2655	n. a.	1.312	0.2536	0.7047	0.1574	0.9007	n. a.		plant cot. removed d28 -5	2.6849	3.3359	5.16077	2.8831	1.43272	0.473032	0.385548	0.802065	0.218013	3.24495	2.93063	0.47551	1.95948	n. a.	2.03148	0.392671	1.09115	0.243716	1.39463	n. a.	31.1403
						Aspartate	Glutamate	Asparagine	Serine	Glutamine	Histidine	Glycine	Threonine	Arginine	Alanine	GABA	Tyrosine	Valine	Methionine	Tryptophane	Phenylalanine	Isoleucine	Leucine	Lysine	Proline			Aspartate	Glutamate	Asparagine	Serine	Glutamine	Histidine	Glycine	Threonine	Arginine	Alanine	GABA	Tyrosine	Valine	Methionine	Tryptophane	Phenylalanine	Isoleucine	Leucine	Lysine	Proline
					mean plant cot. removed d8	1.49654	2.11103	3.797	1.1211	0.66246	0.35472	0.19358	0.3584	0.09688	1.3802	1.39954	0.19334	1.0901	n. a.	0.8427	0.16642	0.49718	0.07054	0.7465	n. a.		mean plant cot. removed d8	2.05768	2.90812	5.04951	1.53112	0.897459	0.482174	0.264297	0.488995	0.127769	1.88973	1.90411	0.263523	1.48568	n. a.	1.1544	0.223527	0.684226	0.0933177	1.02508	n. a.
					mean plant cot. removed d12	1.64612	2.21067	1.5666	1.25572	0.77896	0.39764	0.2166	0.3912	0.06846	1.41298	1.39558	0.2077	1.0477	n. a.	1.04218	0.19616	0.53876	0.06868	0.72436	n. a.		mean plant cot. removed d12	2.23203	3.00149	2.20338	1.71941	1.07463	0.53992	0.297735	0.534899	0.0986212	1.9389	1.90442	0.285406	1.44322	n. a.	1.42752	0.267418	0.743446	0.0962298	1.00257	n. a.
					mean plant cot. removed d16	1.54672	2.20798	1.5298	1.3105	0.83762	0.45682	0.20378	0.44754	0.09016	1.5605	1.52156	0.21448	1.22868	n. a.	1.10852	0.23628	0.7054	0.08752	0.79968	1.29615		mean plant cot. removed d16	2.25545	3.18697	2.24772	1.91508	1.22207	0.671214	0.297343	0.647565	0.132758	2.25688	2.18893	0.311121	1.76931	n. a.	1.61085	0.329732	1.02626	0.120385	1.17167	2.37191
					mean plant cot. removed d20	2.04528	2.44967	10.834	1.99104	1.36112	0.54122	0.32452	0.68162	0.20258	2.22144	2.10542	0.30908	1.69588	0.0054	1.28316	0.36556	0.89702	0.2024	1.08274	1.34155		mean plant cot. removed d20	2.66799	3.21036	14.39	2.61207	1.79143	0.708631	0.426019	0.892178	0.267607	2.92068	2.75944	0.403431	2.22699	0.00602791	1.68475	0.479534	1.17489	0.264464	1.42409	1.77651
					mean plant cot. removed d28	2.13876	2.54402	15.6566	2.38934	1.44384	0.55654	0.3459	0.69796	0.18194	2.69138	2.46748	0.33386	1.73706	0.0112	1.48082	0.37906	0.92078	0.21224	1.045	1.396		mean plant cot. removed d28	2.91346	3.47054	19.1946	3.2288	1.92096	0.716841	0.461652	0.931543	0.231607	3.63576	3.3531	0.440158	2.31601	0.0120809	1.98316	0.494303	1.22355	0.271154	1.42107	2.00024
					SD plant cot. removed d8	0.251315	0.29313	2.27785	0.203531	0.1753	0.0952953	0.0456982	0.0710939	0.0469497	0.257947	0.30099	0.0408065	0.243399	0	0.119855	0.061198	0.0590115	0.0388127	0.111539	0		SD plant cot. removed d8	0.277861	0.347041	2.78016	0.14527	0.158672	0.0908984	0.0443511	0.0549978	0.0559995	0.230978	0.233196	0.0353404	0.216133	0	0.0692053	0.0640796	0.0591082	0.0453819	0.104677	0
					SD plant cot. removed d12	0.296053	0.26193	0.556796	0.116393	0.052895	0.0936403	0.0248307	0.0345054	0.0326203	0.112565	0.149439	0.0257416	0.0975073	0	0.0633878	0.0196417	0.055657	0.0238445	0.066477	0		SD plant cot. removed d12	0.350596	0.262145	1.10406	0.258168	0.216628	0.120856	0.0562686	0.0725411	0.0594106	0.313924	0.255517	0.0564727	0.278666	0	0.195287	0.0314469	0.158728	0.0446897	0.232512	0
					SD plant cot. removed d16	0.236588	0.430527	0.197463	0.165907	0.114776	0.0643414	0.0313089	0.0839819	0.0211871	0.335661	0.357611	0.0378629	0.285306	0	0.16723	0.106501	0.156951	0.042281	0.0870436	0.709933		SD plant cot. removed d16	0.235454	0.22528	0.333433	0.193318	0.117673	0.103677	0.0363991	0.050519	0.0316657	0.260252	0.232117	0.0258732	0.198575	0	0.0889467	0.107678	0.16847	0.0418847	0.129373	1.29992
					SD plant cot. removed d20	0.379328	0.250954	11.0495	0.209003	0.265142	0.164284	0.028407	0.122364	0.077542	0.184861	0.263136	0.0699284	0.2579	0.00241495	0.093346	0.126199	0.21744	0.0568451	0.12987	0.7348		SD plant cot. removed d20	0.351593	0.24055	14.8213	0.248154	0.375841	0.213882	0.0360953	0.143143	0.106929	0.291224	0.294005	0.0809138	0.346927	0.00269576	0.118468	0.166938	0.275352	0.0709757	0.19248	0.973099
					SD plant cot. removed d28	0.74411	0.610977	23.3472	0.780378	0.676883	0.382701	0.131628	0.273695	0.121878	0.934443	0.783119	0.132239	0.745175	0.00500879	0.477311	0.203471	0.349996	0.120273	0.295762	0.62431		SD plant cot. removed d28	0.622027	0.290577	25.9281	0.656796	0.683912	0.389212	0.108112	0.217714	0.12709	0.894864	0.737552	0.105631	0.663188	0.00540274	0.261503	0.200327	0.242976	0.128665	0.187263	0.894534
					FC plant cot. removed d8 vs. plant cot. removed d28	0.699723	0.829802	0.242518	0.469209	0.458818	0.637367	0.559642	0.513496	0.532483	0.512822	0.567194	0.579105	0.627555	n. a.	0.569077	0.439033	0.539955	0.33236	0.714354	n. a.		FC plant cot. removed d8 vs. plant cot. removed d28	0.706265	0.837945	0.263069	0.474207	0.467194	0.672637	0.572503	0.524931	0.551664	0.519761	0.567864	0.598701	0.641483	n. a.	0.582101	0.452206	0.559212	0.344151	0.721342	n. a.
					FC plant cot. removed d12 vs. plant cot. removed d28	0.769661	0.868968	0.10006	0.525551	0.539506	0.714486	0.626193	0.560491	0.376278	0.525002	0.565589	0.622117	0.603146	n. a.	0.703786	0.517491	0.585113	0.323596	0.693167	n. a.		FC plant cot. removed d12 vs. plant cot. removed d28	0.76611	0.864849	0.114792	0.532523	0.559425	0.753194	0.644935	0.574208	0.425813	0.533286	0.567959	0.648418	0.62315	n. a.	0.71982	0.541	0.607613	0.35489	0.705503	n. a.
					FC plant cot. removed d16 vs. plant cot. removed d28	0.723185	0.867911	0.0977096	0.548478	0.580134	0.820822	0.58913	0.641212	0.495548	0.579814	0.616645	0.642425	0.707333	n. a.	0.748585	0.623331	0.76609	0.412363	0.765244	0.928474		FC plant cot. removed d16 vs. plant cot. removed d28	0.774147	0.918293	0.117101	0.593124	0.636177	0.93635	0.644084	0.695153	0.573205	0.620744	0.652807	0.706841	0.763949	n. a.	0.812262	0.667064	0.838751	0.443973	0.824495	1.18581
					FC plant cot. removed d20 vs. plant cot. removed d28	0.956292	0.962914	0.691977	0.833301	0.942708	0.972473	0.93819	0.976589	1.11344	0.825391	0.853267	0.925777	0.976293	0.482143	0.86652	0.964386	0.974196	0.953637	1.03611	0.960996		FC plant cot. removed d20 vs. plant cot. removed d28	0.915745	0.925031	0.74969	0.808994	0.932571	0.988547	0.922813	0.957742	1.15544	0.803319	0.822952	0.916561	0.961564	0.498962	0.849527	0.97012	0.960228	0.975328	1.00213	0.888148
					p-value plant cot. removed d8 vs. plant cot. removed d28	0.104891	0.190941	0.291025	0.00788802	0.0370093	0.285594	0.0402833	0.0277072	0.183417	0.0164474	0.0216006	0.0528525	0.102195	n.a	0.01991	0.0556153	0.0284218	0.0365351	0.0677046	n.a		p-value plant cot. removed d8 vs. plant cot. removed d28	0.0246069	0.0283291	0.317699	0.00787543	0.0523472	0.304799	0.0256796	0.0186148	0.218797	0.0169385	0.0263193	0.0189923	0.0961663	n. a.	0.00291163	0.0718849	0.00850528	0.061129	0.0299869	n. a.
				p-value <0.05	p-value plant cot. removed d12 vs. plant cot. removed d28	0.206251	0.29469	0.21425	0.0123741	0.0599451	0.39349	0.0629405	0.0377259	0.0791312	0.0161323	0.0169064	0.0695862	0.0743812	n.a	0.0760246	0.0804284	0.0424831	0.0307436	0.0455905	n.a		p-value plant cot. removed d12 vs. plant cot. removed d28	0.0118018	0.0342705	0.201023	0.00354771	0.0387242	0.373531	0.0101671	0.0047796	0.0295466	0.0171343	0.0165535	0.0106165	0.0288713	n. a.	0.00118636	0.0656871	0.00578063	0.0191645	0.0138385	n. a.
					p-value plant cot. removed d16 vs. plant cot. removed d28	0.128432	0.344179	0.213066	0.0164667	0.0837648	0.581365	0.0467701	0.0862015	0.135703	0.034345	0.0395108	0.0882568	0.192075	n.a	0.138378	0.20193	0.244704	0.0601545	0.113079	n.a		p-value plant cot. removed d16 vs. plant cot. removed d28	0.0458155	0.0617105	0.21605	0.0133376	0.0984142	0.786164	0.0403871	0.0624204	0.171828	0.0111746	0.010173	0.0873304	0.174434	n. a.	0.0606597	0.19388	0.290624	0.0638949	0.0420938	n. a.
					p-value plant cot. removed d20 vs. plant cot. removed d28	0.808688	0.757604	0.687301	0.302336	0.805574	0.936465	0.731748	0.906007	0.757535	0.302033	0.355807	0.720691	0.909917	n.a	0.390029	0.902781	0.900587	0.872734	0.800498	n.a		p-value plant cot. removed d20 vs. plant cot. removed d28	0.271002	0.00518398	0.750798	0.0499732	0.634353	0.968663	0.374826	0.693928	0.625589	0.0728796	0.0568026	0.581884	0.787903	n. a.	0.0568573	0.869163	0.724501	0.916825	0.977796	n. a.
																											Mol.Weight incl. H2O	133.11	147.13	132.12	105.09	146.14	155.155	75.07	119.12	174.2	89.09	103.12	181.19	117.151	149.21	204.23	165.19	131.17	131.17	146.19	115.13
																											Sample	mg · g¯¹ DW
																												Aspartate	Glutamate	Asparagine	Serine	Glutamine	Histidine	Glycine	Threonine	Arginine	Alanine	GABA	Tyrosine	Valine	Methionine	Tryptophane	Phenylalanine	Isoleucine	Leucine	Lysine	Proline	SUM
																											plant cot. removed d8 -1	0.216412	0.462593	0.61999	0.180441	0.150927	0.0962481	0.0241615	0.0685981	0.0306079	0.198804	0.223898	0.0559362	0.191664	n. a.	0.253873	0.0510802	0.0975739	0.0209264	0.16084	n. a.	3.10457
																											plant cot. removed d8 -2	0.280923	0.467817	0.324789	0.15432	0.107876	0.0672396	0.0192265	0.0550743	0.0062712	0.172244	0.174833	0.0417772	0.163034	n. a.	0.232542	0.0248351	0.098355	0.00521682	0.160567	n. a.	2.55694
																											plant cot. removed d8 -3	0.319775	0.435234	1.21933	0.171589	0.141584	0.0677917	0.016517	0.060021	0.0291752	0.161784	0.198713	0.0460712	0.177269	n. a.	0.241314	0.0441031	0.0874145	0.0145663	0.149142	n. a.	3.58139
																											plant cot. removed d8 -4	0.275031	0.432732	0.35985	0.141544	0.104399	0.0612391	0.0169873	0.0513945	0.0207129	0.141766	0.169239	0.0528785	0.136934	n. a.	0.236057	0.0303799	0.0822458	0.00890457	0.123862	n. a.	2.44616
																											plant cot. removed d8 -5	0.277347	0.340983	0.811745	0.156633	0.150987	0.0815392	0.0223116	0.0561577	0.0245198	0.167181	0.215074	0.0420753	0.201343	n. a.	0.215031	0.0342238	0.0831604	0.0115883	0.15487	n. a.	3.04677
																											plant cot. removed d12 -1	0.226103	0.408471	0.209662	0.194573	0.171882	0.109522	0.0256821	0.0655463	0.0229311	0.208062	0.236074	0.0532633	0.199097	n. a.	0.322223	0.0515393	0.119436	0.0111614	0.159055	n. a.	2.79428
																											plant cot. removed d12 -2	0.317252	0.436101	0.244076	0.186381	0.136751	0.0971411	0.0227381	0.0661647	0.00844736	0.154287	0.188967	0.0544574	0.156889	n. a.	0.284414	0.0389747	0.0819792	0.0133349	0.126632	n. a.	2.61499
																											plant cot. removed d12 -3	0.279068	0.400845	0.22973	0.15056	0.133139	0.0669523	0.0168097	0.0540042	0.00725369	0.142883	0.163614	0.0412678	0.126889	n. a.	0.240248	0.0432137	0.081551	0.00898777	0.117309	n. a.	2.30433
																											plant cot. removed d12 -4	0.34837	0.479454	0.551077	0.215601	0.206184	0.0766828	0.0269879	0.0759279	0.0319182	0.196032	0.202667	0.0666379	0.205093	n. a.	0.339726	0.0471099	0.121169	0.0222971	0.200544	n. a.	3.41348
																											plant cot. removed d12 -5	0.314738	0.483178	0.221006	0.156346	0.137277	0.0685571	0.0195371	0.0569426	0.0153487	0.162418	0.1906	0.0429376	0.157405	n. a.	0.271101	0.0400366	0.0834543	0.00733115	0.129288	n. a.	2.5575
																											plant cot. removed d16 -1	0.260278	0.439641	0.24179	0.186972	0.158941	0.0792066	0.0214833	0.0774865	0.0211686	0.184445	0.209256	0.0575331	0.179887	n. a.	0.316328	0.0580934	0.115897	0.0194304	0.150255	n. a.	2.77809
																											plant cot. removed d16 -2	0.272788	0.477332	0.317602	0.19996	0.171481	0.111329	0.0226038	0.0786578	0.0272769	0.236307	0.266912	0.0560847	0.218258	n. a.	0.312452	0.080427	0.110693	0.0211517	0.170061	n. a.	3.15138
																											plant cot. removed d16 -3	0.317485	0.432938	0.348424	0.23279	0.205903	0.114661	0.0267496	0.0862149	0.0278392	0.200853	0.226427	0.0633696	0.218006	n. a.	0.356369	0.0497202	0.150812	0.0127158	0.197553	0.280365	3.54919
																											plant cot. removed d16 -4	0.328953	0.514051	0.315914	0.205995	0.178018	0.118359	0.0213799	0.0714085	0.024899	0.207069	0.212766	0.0542443	0.186005	n. a.	0.338096	0.0309236	0.133362	0.00774194	0.181302	0.265792	3.39628
																											plant cot. removed d16 -5	0.321611	0.480534	0.261111	0.18056	0.178623	0.0971541	0.0193909	0.0719218	0.0144488	0.176652	0.213249	0.0506288	0.234227	n. a.	0.32167	0.053178	0.162307	0.0179147	0.157258	n. a.	3.01244
																											plant cot. removed d20 -1	0.275305	0.426577	1.87571	0.258889	0.27165	0.12933	0.0291151	0.0993747	0.0415452	0.248711	0.277484	0.0668436	0.265032	n. a.	0.341902	0.0675334	0.151288	0.0284946	0.203797	n. a.	5.05858
																											plant cot. removed d20 -2	0.389586	0.514798	5.26419	0.316951	0.351866	0.157596	0.0347524	0.136718	0.0792262	0.297264	0.33789	0.0979151	0.324664	n. a.	0.378996	0.128231	0.216063	0.0508415	0.252577	0.206374	9.5365
																											plant cot. removed d20 -3	0.351743	0.468513	1.24524	0.276484	0.240884	0.078759	0.0314825	0.0976405	0.038807	0.253685	0.265917	0.0712926	0.263276	n. a.	0.334646	0.061782	0.123146	0.033637	0.208034	0.202684	4.64766
																											plant cot. removed d20 -4	0.37991	0.499073	0.527711	0.2714	0.234547	0.0835465	0.0348325	0.0976004	0.0414026	0.272622	0.275882	0.0591931	0.230621	n. a.	0.35187	0.0698724	0.137161	0.028409	0.202114	n. a.	3.79777
																											plant cot. removed d20 -5	0.379137	0.452738	0.593176	0.248791	0.21005	0.100506	0.0297235	0.100048	0.0321047	0.228733	0.265595	0.0702444	0.220876	0.000899424	0.312968	0.0686514	0.142894	0.0320665	0.174416	n. a.	3.66362
																											plant cot. removed d28 -1	0.281904	0.468621	0.269489	0.288784	0.221192	0.0851516	0.0315638	0.096688	0.035269	0.267179	0.284283	0.0844305	0.218485	0.00180259	0.406485	0.0703464	0.156159	0.0382439	0.173946	n. a.	3.48002
																											plant cot. removed d28 -2	0.41044	0.576025	2.72658	0.433525	0.395463	0.135276	0.0434985	0.130467	0.0447034	0.440321	0.462588	0.0854395	0.334827	n. a.	0.423052	0.105919	0.178247	0.0477756	0.225637	0.230287	7.43007
																											plant cot. removed d28 -3	0.380227	0.487959	0.589137	0.279599	0.193864	0.0566308	0.0261795	0.0859298	0.0110237	0.251762	0.296622	0.046574	0.200004	n. a.	0.317699	0.0424936	0.121118	0.00863473	0.191897	n. a.	3.58735
																											plant cot. removed d28 -4	0.509098	0.529687	8.4129	0.391677	0.383746	0.205654	0.0430962	0.1462	0.0727558	0.371195	0.383158	0.0961595	0.373741	n. a.	0.46298	0.124646	0.203818	0.0512137	0.24337	n. a.	13.0051
																											plant cot. removed d28 -5	0.357387	0.490811	0.681841	0.302985	0.209378	0.0733931	0.0289431	0.0955419	0.0379778	0.289093	0.302207	0.0861576	0.229555	n. a.	0.41489	0.0648653	0.143126	0.0319682	0.203881	n. a.	4.044
																												Aspartate	Glutamate	Asparagine	Serine	Glutamine	Histidine	Glycine	Threonine	Arginine	Alanine	GABA	Tyrosine	Valine	Methionine	Tryptophane	Phenylalanine	Isoleucine	Leucine	Lysine	Proline
																											mean plant cot. removed d8	0.273897	0.427872	0.667141	0.160905	0.131155	0.0748115	0.0198408	0.0582491	0.0222574	0.168356	0.196351	0.0477477	0.174049	n. a.	0.235763	0.0369244	0.0897499	0.0122405	0.149856	n. a.
																											mean plant cot. removed d12	0.297106	0.44161	0.29111	0.180692	0.157047	0.0837711	0.022351	0.0637172	0.0171798	0.172737	0.196384	0.0517128	0.169074	n. a.	0.291542	0.0441748	0.0975179	0.0126225	0.146566	n. a.
																											mean plant cot. removed d16	0.300223	0.468899	0.296968	0.201255	0.178593	0.104142	0.0223215	0.0771379	0.0231265	0.201065	0.225722	0.0563721	0.207276	n. a.	0.328983	0.0544684	0.134614	0.0157909	0.171286	0.273078
																											mean plant cot. removed d20	0.355136	0.47234	1.90121	0.274503	0.261799	0.109947	0.0319812	0.106276	0.0466171	0.260203	0.284553	0.0730978	0.260894	0.000899424	0.344076	0.0792141	0.15411	0.0346897	0.208188	0.204529
																											mean plant cot. removed d28	0.387811	0.510621	2.53599	0.339314	0.280729	0.111221	0.0346562	0.110965	0.0403459	0.32391	0.345772	0.0797522	0.271322	0.00180259	0.405021	0.081654	0.160493	0.0355672	0.207746	0.230287
																											SD plant cot. removed d8	0.0369861	0.0510601	0.367315	0.0152664	0.0231883	0.0141033	0.00332944	0.00655134	0.00975511	0.0205778	0.0240472	0.00640333	0.0253202	0	0.0141338	0.0105853	0.00775323	0.00595274	0.0153027	0
																											SD plant cot. removed d12	0.0466678	0.0385693	0.145869	0.0271309	0.031658	0.0187514	0.00422408	0.00864109	0.0103493	0.0279675	0.0263489	0.0102323	0.032646	0	0.0398834	0.00519471	0.0208203	0.00586195	0.0339909	0
																											SD plant cot. removed d16	0.0313413	0.0331454	0.0440532	0.0203158	0.0171968	0.0160859	0.00273248	0.00601783	0.00551616	0.0231858	0.0239359	0.00468797	0.0232633	0	0.0181656	0.0177873	0.0220982	0.00549401	0.0189131	0.14966
																											SD plant cot. removed d20	0.0468005	0.0353922	1.95819	0.0260785	0.0549255	0.0331847	0.00270968	0.0170512	0.0186271	0.0259452	0.0303178	0.0146608	0.0406428	0.000402235	0.0241948	0.0275765	0.0361179	0.00930988	0.0281387	0.112033
																											SD plant cot. removed d28	0.082798	0.0427526	3.42562	0.0690227	0.0999469	0.0603881	0.00811596	0.025934	0.0221391	0.0797234	0.0760564	0.0191393	0.0776931	0.000806143	0.0534068	0.033092	0.0318711	0.016877	0.0273759	0.102988
																											FC plant cot. removed d8 vs. plant cot. removed d28	0.706265	0.837945	0.263069	0.474207	0.467194	0.672637	0.572503	0.524931	0.551664	0.519761	0.567864	0.598701	0.641483	n. a.	0.582101	0.452206	0.559212	0.344151	0.721342	n. a.
																											FC plant cot. removed d12 vs. plant cot. removed d28	0.76611	0.864849	0.114792	0.532523	0.559425	0.753194	0.644935	0.574208	0.425813	0.533286	0.567959	0.648418	0.62315	n. a.	0.71982	0.541	0.607613	0.35489	0.705503	n. a.
																											FC plant cot. removed d16 vs. plant cot. removed d28	0.774147	0.918293	0.117101	0.593124	0.636177	0.93635	0.644084	0.695153	0.573205	0.620744	0.652807	0.706841	0.763949	n. a.	0.812262	0.667064	0.838751	0.443973	0.824495	1.18581
																											FC plant cot. removed d20 vs. plant cot. removed d28	0.915745	0.925031	0.74969	0.808994	0.932571	0.988547	0.922813	0.957742	1.15544	0.803319	0.822952	0.916561	0.961564	0.498962	0.849527	0.97012	0.960228	0.975328	1.00213	0.888148
																											p-value plant cot. removed d8 vs. plant cot. removed d28	0.0228824	0.0239816	0.259752	0.000485141	0.0115312	0.225638	0.00541551	0.00226598	0.133095	0.00289801	0.00304359	0.00755415	0.0287242	n.a	0.000130891	0.0205512	0.00131683	0.0194509	0.00331028	n.a
																											p-value plant cot. removed d12 vs. plant cot. removed d28	0.0653862	0.0279256	0.181346	0.00138617	0.0298097	0.360123	0.016882	0.00477562	0.0668634	0.00394412	0.00320889	0.0202323	0.0265346	n.a	0.00518603	0.0368344	0.00605124	0.0207744	0.0139198	n.a
																											p-value plant cot. removed d16 vs. plant cot. removed d28	0.0578775	0.122894	0.182043	0.0026493	0.0544023	0.806424	0.0122254	0.021773	0.129971	0.010723	0.00983386	0.0291156	0.115416	n.a	0.0167108	0.144317	0.174015	0.0374338	0.039923	n.a
																											p-value plant cot. removed d20 vs. plant cot. removed d28	0.464437	0.161579	0.728361	0.0851146	0.720164	0.96804	0.504321	0.744189	0.640904	0.127723	0.133089	0.554269	0.797002	n.a	0.0485936	0.902341	0.774536	0.92142	0.980553	n.a
[truncated: 22 more columns]

## Sheet: D
D: Minerals in mg · g¯¹ DW and mg · mg ·cotyledone pair¯¹/shoot¯¹/ root¯¹*
*Total plant mineral contents were calculated using a root-to-shoot ratio of 1:2 (O’Sullivan et al. 2022 (https://doi.org/10.1007/s11104-022-05311-w), Tiziani et al. 2020 (https://doi.org/10.3389/fpls.2020.584568)).
							Concentration in extract (µg · g-1)							Concentration in sample (µg · g-1 DW)
		Sample	Sample weight (mg)	Extract weight (mg)	DF	age (days)	Mg	P	S	Mn	Fe	Cu	Zn	Mg	Mean Mg	SD Mg	fold change	T-Test, p-value	ANOVA	P	Mean P	SD P	fold change	T-Test, p-value	ANOVA	S	Mean S	SD S	fold change	T-Test, p-value	ANOVA	Fe	Mean Fe	SD Fe	fold change	T-Test, p-value	ANOVA	Cu	Mean Cu	SD Cu	fold change	T-Test, p-value	ANOVA	Zn	Mean Zn	SD Zn	fold change	T-Test, p-value	ANOVA
	Minerals	d0 - 1	40.9	8198.2	200.445	0	4.56836	15.7667	8.78032	0.984969	0.0816703	0.0271147	0.150818	915.706	1069.45	187.53			d	3160.36	2938.69	391.728			a	1759.97	1953.06	241.141			ab	16.3704	17.7562	1.76607			bc	5.435	4.71288	0.879498			a	30.2308	30.1916	4.35074			a
		d0 - 2	31.4	8239.8	262.414	0	5.01404	13.7776	9.30942	0.726122	0.0785786	0.0210832	0.126026	1315.76						3615.44						2442.92						20.6201						5.53253						33.071
		d0 - 3	32.3	8211	254.211	0	4.379	9.35542	7.81904	2.2608	0.0654522	0.0209894	0.115689	1113.19						2378.25						1987.68						16.6386						5.33572						29.4093
		d0 - 4	29.6	8188	276.622	0	3.82184	8.59585	5.75315	1.45205	0.0661077	0.0155333	0.0859676	1057.2						2377.8						1591.45						18.2868						4.29685						23.7805
		d0 - 5	31.3	8224	262.748	0	3.22062	11.9059	7.80673	1.3293	0.0741056	0.0187649	0.125406	846.211						3128.24						2051.2						19.4711						4.93044						32.9502
		d0 - 6	31.5	8208.1	260.575	0	4.69754	11.4211	7.37549	1.31486	0.0605513	0.0219228	0.138539	1224.06						2976.04						1921.87						15.7781						5.71252						36.0998
		d0 - 7	35.4	8202.1	231.698	0	4.75319	13.4994	7.76515	2.43034	0.0746496	0.0138064	0.103055	1101.3						3127.79						1799.17						17.2961						3.1989						23.8775
		d0 - 8	38.3	8234.8	215.008	0	5.89312	13.1967	9.75663	1.61252	0.0903959	0.0192119	0.158528	1267.07						2837.38						2097.75						19.4358						4.13071						34.0848
		d0 - 9	34.7	8213.8	236.709	0	3.31443	12.0269	8.13443	0.668441	0.0672087	0.0162363	0.119222	784.554						2846.88						1925.49						15.9089						3.84329						28.2209
		cot. d8 -1	25.2	8194.2	325.167	8	3.36243	7.20375	5.51708	0.562329	0.0499172	0.0119104	0.0532758	1093.35	1299.08	411.377	1.21472	0.244483	cd	2342.42	2707.69	945.743	0.921395	0.590926	a	1793.97	2070.53	567.726	1.06015	0.648405	ab	16.2314	13.2644	1.62447	0.747028	0.00031513	c	3.87287	4.2353	1.73949	0.898665	0.55466	ab	17.3235	19.4486	6.0283	0.644173	0.00502738	ab
		cot. d8 -2	24.5	8329.9	339.996	8	4.68573	8.82689	7.36479	2.253	0.0353717	0.0106233	0.0651763	1593.13						3001.11						2504						12.0262						3.61189						22.1597
		cot. d8 -3	20.4	8303	407.01	8	4.28689	10.6859	6.80245	1.13494	0.032163	0.0183215	0.0704856	1744.81						4349.25						2768.66						13.0906						7.45705						28.6883
		cot. d8 -4	28	8266.6	295.236	8	2.04326	5.09109	3.90583	2.8856	0.0393939	0.00937311	0.0355759	603.245						1503.07						1153.14						11.6305						2.76728						10.5033
		cot. d8 -5	24.7	8324.4	337.02	8	3.7876	7.9131	5.96871	2.76418	0.0403017	0.00862875	0.0521755	1276.5						2666.87						2011.58						13.5825						2.90806						17.5842
		cot. d8 -6	28.7	8185.2	285.199	8	5.20152	8.35707	7.68527	1.27307	0.0456703	0.0168117	0.0716443	1483.47						2383.42						2191.83						13.0251						4.79467						20.4329
		cot. d12-1	39.8	7826.6	196.648	12	11.0977	19.2726	15.0175	4.63645	0.112497	0.0304938	0.17538	2182.34	1837.2	391.846	1.71789	0.0240767	bc	3789.91	2866.63	821.982	0.975481	0.876208	a	2953.16	2665.48	612.208	1.36477	0.0988571	a	22.1223	22.4011	3.17319	1.26159	0.0537875	abc	5.99655	5.52612	0.518848	1.17256	0.0654734	a	34.4883	28.7571	6.46971	0.952486	0.705219	ab
		cot. d12-2	24.1	8227.7	341.398	12	6.23651	6.61761	7.34631	3.57899	0.0561141	0.0172088	0.0663429	2129.13						2259.24						2508.02						19.1573						5.87506						22.6494
		cot. d12-3	18.5	8215.8	444.097	12	3.05189	4.71517	4.25651	1.86843	0.048579	0.0120925	0.0533323	1355.34						2094						1890.3						21.5738						5.37027						23.6847
		cot. d12-4	33.3	8192.8	246.03	12	6.83653	13.508	13.4553	2.11132	0.108731	0.0197643	0.139032	1681.99						3323.38						3310.42						26.7511						4.8626						34.2061
		cot. d16-1	25.8	8276.2	320.783	16	6.13422	5.94165	4.65782	4.40863	0.0627007	0.0144659	0.0612803	1967.75	1900.73	136.263	1.77729	1.80881e-05	abc	1905.98	1945.42	128.072	0.662002	3.31608e-05	ab	1494.15	1530.03	304.948	0.783402	0.0601136	abc	20.1133	24.0255	3.17805	1.35307	0.0222656	abc	4.64043	4.64887	0.337596	0.986417	0.853365	ab	19.6577	17.7906	3.04933	0.589255	0.000312289	ab
		cot. d16-2	23.2	8249.6	355.586	16	4.91386	5.02112	4.67304	5.27502	0.0683196	0.0136477	0.0393675	1747.3						1785.44						1661.67						24.2935						4.85295						13.9985
		cot. d16-3	30.8	8248.3	267.802	16	7.66734	7.75988	6.86986	18.0262	0.104117	0.0183939	0.0775762	2053.33						2078.11						1839.76						27.8827						4.92592						20.7751
		cot. d16-4	27.9	8243.4	295.462	16	6.20899	6.81013	3.806	3.7248	0.0805935	0.0141344	0.0566267	1834.52						2012.14						1124.53						23.8123						4.17618						16.7311
		cot. d20-1	47.2	8248.8	174.763	20	12.0466	8.09243	7.86485	8.46011	0.150323	0.0241739	0.0782889	2105.29	2594.74	329.636	2.42624	0.00110469	abc	1414.26	1265.26	360.368	0.430553	0.000222567	b	1374.48	1157.92	282.841	0.592875	0.00439287	bc	26.2709	30.3812	5.71239	1.71102	0.0191672	a	4.22469	3.89935	0.555448	0.827381	0.0742594	ab	13.682	17.5691	11.6666	0.581918	0.116383	ab
		cot. d20-2	23.7	8244.4	347.865	20	8.10219	4.1082	3.6086	3.42514	0.106994	0.0129742	0.100186	2818.47						1429.1						1255.31						37.2196						4.51327						34.851
		cot. d20-3	27.5	8224.3	299.065	20	9.19743	4.98452	4.21346	4.08514	0.110087	0.0115661	0.0415555	2750.63						1490.7						1260.1						32.9232						3.45903						12.4278
		cot. d20-4	28	8257.1	294.896	20	9.1713	2.46525	2.51539	4.82322	0.0851521	0.0115309	0.0315888	2704.58						726.993						741.78						25.1111						3.40041						9.31543
		cot. d28-1	29.9	8258.3	276.197	28	9.92288	4.30719	3.18219	6.34242	0.0999233	0.0119653	0.0692747	2740.67	2660.69	569.687	2.48791	0.00944406	a	1189.64	1078.61	755.89	0.367039	0.0113283	b	878.912	816.842	214.313	0.418238	9.11628e-05	c	27.5985	32.3449	8.0923	1.82161	0.0351502	a	3.30477	2.57549	0.600029	0.546479	0.000763134	b	19.1335	14.1087	6.89568	0.467304	0.0119406	b
		cot. d28-2	33.9	7882.3	232.516	28	8.36754	1.83184	2.4016	8.2913	0.10066	0.00851394	0.0273984	1945.59						425.932						558.411						23.4051						1.97963						6.37058
		cot. d28-3	30.2	7002.2	231.861	28	14.3825	9.06062	4.61369	8.87757	0.170827	0.0121295	0.0890791	3334.74						2100.8						1069.74						39.6081						2.81235						20.654
		cot. d28-4	20.2	8075.3	399.767	28	6.55823	1.49607	1.90189	5.29478	0.0969757	0.00551626	0.0257068	2621.77						598.078						760.312						38.7677						2.20522						10.2767
		roots cot. removed d8-1	24	8211.4	342.142	8	5.12424	2.3627	16.9414	0.160077	0.386085	0.0206555	0.134067	1753.22	2075.46	394.145	0.839327	0.467992	A	808.377	891.83	119.353	0.897366	0.298145	A	5796.36	6415.68	635.516	0.984123	0.869117	A	132.096	133.492	13.3233	0.688655	0.022291	A	7.06709	8.44379	1.22838	0.774146	0.118141	A	45.8698	46.783	3.73008	0.82766	0.0113932	A
		roots cot. removed d8-2	27	7607.7	281.767	8	8.92551	3.65032	25.0783	0.192457	0.523335	0.0334597	0.180592	2514.91						1028.54						7066.24						147.458						9.42784						50.8849
		roots cot. removed d8-3	41.3	8234.2	199.375	8	9.82187	4.206	32.0222	0.206837	0.606502	0.0443207	0.218655	1958.24						838.572						6384.44						120.922						8.83645						43.5943
		roots cot. removed d12-1	22.1	8232.1	372.493	12	4.87179	2.04567	14.7646	0.170255	0.438156	0.0413645	0.121221	1814.71	1994.02	284.393	0.806392	0.366262	A	761.999	852.093	90.5286	0.857382	0.122636	A	5499.72	6118.28	551.664	0.938504	0.513962	A	163.21	180.758	30.6008	0.932492	0.600274	A	15.408	15.2641	3.6429	1.39945	0.135706	A	45.1541	52.5644	9.8373	0.929941	0.525205	A
		roots cot. removed d12-2	20.8	8229	395.625	12	5.86901	2.3837	16.5797	0.168825	0.546206	0.047603	0.161075	2321.93						943.05						6559.36						216.093						18.8329						63.7253
		roots cot. removed d12-3	30.1	8262.8	274.512	12	6.72253	3.10089	22.9344	0.285371	0.593679	0.0420799	0.17782	1845.41						851.229						6295.77						162.972						11.5514						48.8138
		roots cot. removed d16-1	37	8234.8	222.562	16	11.0998	4.96285	30.1627	0.361531	0.808736	0.047832	0.249783	2470.39	2385.23	79.4402	0.9646	0.853024	A	1104.54	944.872	187.369	0.950738	0.702644	A	6713.07	6077.49	571.78	0.932247	0.479608	A	179.994	152.996	27.6284	0.789273	0.133471	A	10.6456	9.78704	0.86151	0.897298	0.378963	A	55.5923	51.3245	4.12279	0.908006	0.0981208	A
		roots cot. removed d16-2	21.1	8225.1	389.815	16	6.08535	2.54344	15.1726	0.186249	0.395615	0.0228893	0.130876	2372.16						991.473						5914.52						154.217						8.92261						51.0175
		roots cot. removed d16-3	29.6	8194.4	276.838	16	8.35553	2.66799	20.2461	0.279244	0.450725	0.0353742	0.171089	2313.13						738.601						5604.89						124.778						9.79291						47.3639
		roots cot. removed d20-1	45.9	8212.7	178.926	20	8.87606	4.46451	27.516	0.274171	0.675115	0.042111	0.22013	1588.16	1766.93	243.963	0.714559	0.201815	A	798.816	844.926	82.1459	0.850171	0.0977783	A	4923.33	5357.28	376.152	0.821771	0.0848505	A	120.796	172.648	44.909	0.890654	0.51675	A	7.53475	9.70293	1.88058	0.889587	0.463908	A	39.3869	49.3123	10.281	0.872406	0.292286	A
		roots cot. removed d20-2	30.5	8219.2	269.482	20	7.58812	2.95454	20.7444	0.326885	0.734853	0.0404151	0.222336	2044.86						796.194						5590.25						198.029						10.8911						59.9154
		roots cot. removed d20-3	27.8	8219.4	295.662	20	5.64084	3.17852	18.7994	0.319928	0.673471	0.0361322	0.164493	1667.78						939.768						5558.26						199.12						10.6829						48.6345
		roots cot. removed d28-1	44.5	8218.9	184.694	28	16.917	5.3413	38.5608	0.41575	1.20905	0.069956	0.310762	3124.47	2472.76	763.331			A	986.507	993.831	87.2775			A	7121.96	6519.19	798.8			A	223.305	193.844	25.5894			A	12.9205	10.9072	1.76413			A	57.396	56.5244	0.756			A
		roots cot. removed d28-2	28.1	8181.2	291.146	28	5.60877	3.12711	19.2796	0.262367	0.621973	0.0330823	0.192793	1632.97						910.446						5613.17						181.085						9.63178						56.1309
		roots cot. removed d28-3	36.1	8280.5	229.377	28	11.6003	4.7282	29.7433	0.447771	0.772282	0.0443351	0.244342	2660.84						1084.54						6822.43						177.143						10.1694						56.0464
		shoots cot. removed d8-1	18.1	8234.2	454.928	8	2.01718	2.53813	3.90236	1.10699	0.0908713	0.00774611	0.0430487	917.674	835.317	71.3492	0.785385	0.210498	a	1154.67	1080.76	97.2528	1.09905	0.418602	a	1775.29	1786.69	146.355	0.783521	0.0265974	a	41.3399	38.4001	2.78227	0.984036	0.919008	a	3.52392	3.30929	0.288888	0.980182	0.886802	a	19.584	18.0864	1.68	0.919039	0.572228	a
		shoots cot. removed d8-2	19.2	8255.4	429.969	8	1.85146	2.59791	4.50824	0.89452	0.0832807	0.00693266	0.0428065	796.072						1117.02						1938.4						35.8081						2.98083						18.4055
		shoots cot. removed d8-3	27.3	8263.1	302.678	8	2.61732	3.20665	5.43931	1.20648	0.125719	0.0113095	0.0537529	792.205						970.582						1646.36						38.0523						3.42312						16.2698
		shoots cot. removed d12-1	24.3	8291.7	341.222	12	2.32354	2.40589	4.72966	1.05985	0.112686	0.00793458	0.0469347	792.843	840.169	49.6434	0.789947	0.211419	a	820.944	931.547	101.323	0.947315	0.660389	a	1613.86	1779.86	200.657	0.780527	0.0382377	a	38.4511	38.7594	3.20577	0.993244	0.966085	a	2.70745	3.15539	0.476475	0.934597	0.677088	a	16.0152	18.2175	2.73897	0.9257	0.63822	a
		shoots cot. removed d12-2	23.5	8259.5	351.468	12	2.37808	2.90179	4.9019	1.21195	0.119807	0.0104021	0.0605587	835.821						1019.89						1722.86						42.1082						3.65602						21.2845
		shoots cot. removed d12-3	25.4	8297.6	326.677	12	2.73005	2.91974	6.13096	1.69125	0.10934	0.00949771	0.0531196	891.843						953.811						2002.85						35.7189						3.10269						17.3529
		shoots cot. removed d16-1	28.7	8280.7	288.526	16	3.32798	3.33614	4.75101	1.85855	0.131903	0.0110928	0.0739435	960.21	861.746	89.8365	0.810234	0.266462	a	962.563	910.333	50.576	0.925742	0.493042	a	1370.79	1645.48	239.188	0.721597	0.0246244	a	38.0575	35.0222	2.65177	0.897475	0.523778	a	3.20056	2.91231	0.250282	0.862601	0.344621	a	21.3346	18.4727	2.59132	0.938668	0.69197	a
		shoots cot. removed d16-2	27.5	8289	301.418	16	2.78943	3.00859	5.83213	1.41825	0.109997	0.00924403	0.0590481	840.784						906.844						1757.91						33.1551						2.78632						17.7982
		shoots cot. removed d16-3	24.3	7498.5	308.58	16	2.54146	2.79211	5.85824	1.78739	0.109709	0.008912	0.0527753	784.244						861.591						1807.74						33.854						2.75007						16.2854
		shoots cot. removed d20-1	25.7	8270.3	321.802	20	2.5802	2.5868	6.19821	1.15272	0.112171	0.0103242	0.0587841	830.314	864.732	89.8789	0.813041	0.272545	a	832.435	831.547	53.351	0.845622	0.194086	a	1994.59	1758.86	456.377	0.77132	0.144598	a	36.0967	39.7708	6.11381	1.01916	0.914699	a	3.32233	3.28691	0.205242	0.973551	0.843961	a	18.9168	19.1018	0.49384	0.970634	0.823149	a
		shoots cot. removed d20-2	28.1	8313.8	295.865	20	2.6943	2.62876	4.16686	1.86045	0.158277	0.0103637	0.0664541	797.148						777.757						1232.83						46.8285						3.06626						19.6614
		shoots cot. removed d20-3	38.4	8277.9	215.57	20	4.48454	4.10283	9.50581	2.46873	0.168796	0.0161067	0.0868727	966.733						884.448						2049.17						36.3873						3.47213						18.7272
		shoots cot. removed d28-1	32.6	7596.7	233.028	28	4.09701	3.77766	9.15723	2.32665	0.142466	0.0136487	0.0767229	954.717	1063.58	255.587			a	880.3	983.355	160.04			a	2133.89	2280.33	202.016			a	33.1984	39.0231	9.57125			a	3.18052	3.3762	0.707475			a	17.8785	19.6797	4.16629			a
		shoots cot. removed d28-2	23.3	8255.3	354.305	28	3.826	3.29582	6.19891	2.27097	0.141318	0.0117439	0.0689903	1355.57						1167.73						2196.3						50.0695						4.16092						24.4436
		shoots cot. removed d28-3	24.7	8251	334.049	28	2.63567	2.70032	7.51626	1.33242	0.101187	0.00834358	0.0500438	880.442						902.039						2510.8						33.8012						2.78716						16.7171
[truncated: 26 more columns]

## Sheet: E
Sheet E: Nutrient analysis report clay substrate				* For individual values below the detection limit, the detection limit was utilised as the basis for calculation, and for values between the detection limit and the limit of quantification, the limit of quantification was employed.
Analysis laboratory: AGROLAB Agrar GmbH, Sarstedt, Germany
Date of Analysis: November 2023
Test report: 1134686 - 621421
Test material: Leca ton 2-5mm
Parameter	Unit	Result	Material	Method
Volume weight wet	g/l	496	Original substrate	VDLUFA I, A 13.2.1 : 1991
Volume weight dry	g/l	496	Dry substrate	VDLUFA I, A 13.2.1 : 1991
pH		7.6	Original substrate	VDLUFA I, A 5.1.1 : 2016 (CaCl2)
Dry substance	%	99.9	Original substrate	DIN EN 15934 : 2012-11
Saltinity	mg/l	416	Original substrate	VDLUFA I, A 10.1.1 : 1991
Conductivity	µS/cm	159	Original substrate	VDLUFA I, A 10.1.1 : 1991
Plant available nutrients (CaCl2)
Nitrogen soluble	mg/l	4	Original substrate	VDLUFA I, A 6.1.4.1 : 2002
Ammonium-N	mg/l	2 *	Original substrate	VDLUFA I, A 6.1.4.1 : 2002
Nitrate-N	mg/l	2 *	Original substrate	VDLUFA I, A 6.1.4.1 : 2002
Magnesium	mg/l	5 *	Original substrate	VDLUFA I, A 6.2.4.1 : 1991
Plant available nutrients (CAL)
Phosphate (P2O5)	mg/l	8	Original substrate	VDLUFA I, A 6.2.1.1 : 2012 (mod.)
Potassium (K2O)	mg/l	9	Original substrate	VDLUFA I, A 6.2.1.1 : 2012
Plant available nutrients (CAT)
Sodium	mg/l	4	Original substrate	VDLUFA I, A 13.1.1 : 2004
Sulphur	mg/l	87	Original substrate	VDLUFA I, A 13.1.1 : 2004
Iron	mg/l	7.2	Original substrate	VDLUFA I, A 13.1.1 : 2004
Manganese	mg/l	2	Original substrate	VDLUFA I, A 13.1.1 : 2004
Copper	mg/l	0.1 *	Original substrate	VDLUFA I, A 13.1.1 : 2004
Boron	mg/l	0.23	Original substrate	VDLUFA I, A 13.1.1 : 2004
Zinc	mg/l	0.3	Original substrate	VDLUFA I, A 13.1.1 : 2004
Heavy metals
Arsenic (total)	mg/kg	4.1	Dry substrate	DIN EN ISO 11885 : 2009-09
Plumbum	mg/kg	<2.5	Dry substrate	DIN EN ISO 11885 : 2009-09
Cadmium	mg/kg	0.15	Dry substrate	DIN EN ISO 11885 : 2009-09
Chromium	mg/kg	53.2	Dry substrate	DIN EN ISO 11885 : 2009-09
Cobalt (total)	%	0.0015	Dry substrate	DIN EN ISO 17294-2 : 2017-01
Copper	mg/kg	34.9	Dry substrate	DIN EN ISO 11885 : 2009-09
Nickel	mg/kg	64.1	Dry substrate	DIN EN ISO 11885 : 2009-09
Quicksilver	mg/kg	<0.02	Dry substrate	DIN EN 16175-1 : 2016-12
Zinc	mg/kg	70.9	Dry substrate	DIN EN ISO 11885 : 2009-09
