# Supplementary material for: Balancing nutrient remobilization and photosynthesis: proteomic insights into the dual role of lupin cotyledons after germination
Source: Plant J. 2025 Jul 21;123(2):e70357. doi: 10.1111/tpj.70357 (PMC12279399; doi:10.1111/tpj.70357)
Supplement: Supplementary file 3 — Dataset S2. Reorganization of the cotyledon proteome during transformation from storage organ to photosynthetic tissue: cotyledon proteome data. [file TPJ-123-0-s001.xlsx]

## Sheet: INFO Supplementary dataset S2
Supplementary Dataset S2: Reorganization of the cotyledon proteome during transformation from storage organ to photosynthetic tissue.
Sheet A: Biomass of lupin plants and cotyledons at 0-28 days after sowing		Sheet B: Cotyledon proteome analysis based on LFQ values (log2 fold-changes in relative protein abundance between harvest timepoints)			Sheet C: Cotyledon proteome analysis based on iBAQ values (absolute protein quantification)			Sheet D: Enrichment of functional annotations in the subset of proteins with significantly increased abundance during development compared to the total proteome
		Header	Explanation		Header	Explanation		Header	Explanation
		Majority protein ID	Majority protein ID based on our manually curated Lupinus albus protein annotation database (see Angermann et al. 2024 (https://doi.org/10.1093/jxb/erae197))		Mean relative abundance of each protein within a sample (%)	Mean iBAQ value of sample group in %: Cot0d, Cot8d, Cot12d, Cot16d, Cot20d & Cot28d		Significantly up regulated in subset compaired to Cot0d	Significantly up regulated in Cot8d, Cot12d, Cot16d, Cot20d or Cot28d compaired to Cot0d (Control)
		Arabidopsis thaliana ID	Corresponding Arabidopsis thaliana AGI based on blast (see Angermann et al. 2024 (https://doi.org/10.1093/jxb/erae197))		Mean absolute amount of protein (mg · g¯¹ DW)	Mean protein (mg · g¯¹ DW): Cot0d, Cot8d, Cot12d, Cot16d, Cot20d & Cot28d		Cluster name	Label of the group of co-regulated proteins
		Protein name	Protein name based on our manually curated Lupinus albus protein annotation database (see Angermann et al 2024)		Mean absolute amount of protein (mg · cotyledon pair¯¹)	Mean protein (mg · cotyledon pairg¯¹ DW): Cot0d, Cot8d, Cot12d, Cot16d, Cot20d & Cot28d		Header of Category	Header of category, used in main figure 2E
		Subcellular location	Subcellular localisation based on our manually curated Lupinus albus protein annotation database (see Angermann et al. 2024 (https://doi.org/10.1093/jxb/erae197)). Subcellular localisation of Arabidopsis thaliana homologue based on SUBA5		Majority protein ID	Majority protein ID based on our manually curated Lupinus albus protein annotation database (see Angermann et al. 2024 (https://doi.org/10.1093/jxb/erae197))		Functional categorie level	Functional categorie level which is significantly enriched
		Functional categorie (Lvl1)	Functional categorie (Lvl1) based on our manually curated Lupinus albus protein annotation database (see Angermann et al. 2024 (https://doi.org/10.1093/jxb/erae197)). Functional categories of Arabidopsis thaliana homologue based on MapMan X4		Arabidopsis thaliana ID	Corresponding Arabidopsis thaliana AGI based on blast (see Angermann et al. 2024 (https://doi.org/10.1093/jxb/erae197))		Functional category Level 1	Functional categorie (Lvl1) based on our manually curated Lupinus albus protein annotation database (see Angermann et al. 2024 (https://doi.org/10.1093/jxb/erae197)). Functional categories of Arabidopsis thaliana homologue based on MapMan X4
		Functional categorie (Lvl2)	Functional categorie (Lvl2) based on our manually curated Lupinus albus protein annotation database (see Angermann et al. 2024 (https://doi.org/10.1093/jxb/erae197)). Functional categories of Arabidopsis thaliana homologue based on MapMan X4		Protein name	Protein name based on our manually curated Lupinus albus protein annotation database (see Angermann et al 2024)		Functional category Level 2	Functional categorie (Lvl2) based on our manually curated Lupinus albus protein annotation database (see Angermann et al. 2024 (https://doi.org/10.1093/jxb/erae197)). Functional categories of Arabidopsis thaliana homologue based on MapMan X4
		Functional categorie (Lvl3)	Functional categorie (Lvl3) based on our manually curated Lupinus albus protein annotation database (see Angermann et al. 2024 (https://doi.org/10.1093/jxb/erae197)). Functional categories of Arabidopsis thaliana homologue based on MapMan X4		Subcellular location	Subcellular localisation based on our manually curated Lupinus albus protein annotation database (see Angermann et al. 2024 (https://doi.org/10.1093/jxb/erae197)). Subcellular localisation of Arabidopsis thaliana homologue based on SUBA5		Enrichment factor	fold increase of co-regulated enriched protein groups
		Lvl BINs	Hierarchical classification based on MapMan X4 categories		Functional categorie (Lvl1)	Functional categorie (Lvl1) based on our manually curated Lupinus albus protein annotation database (see Angermann et al. 2024 (https://doi.org/10.1093/jxb/erae197)). Functional categories of Arabidopsis thaliana homologue based on MapMan X4		p-value (Student's T-test)	Perseus: p-value (Student's T-test)
		log2 fold change Cot8d/Cot0d	Perseus: LFQ based log2-fold changes Cot8d/Cot0d		Functional categorie (Lvl2)	Functional categorie (Lvl2) based on our manually curated Lupinus albus protein annotation database (see Angermann et al. 2024 (https://doi.org/10.1093/jxb/erae197)). Functional categories of Arabidopsis thaliana homologue based on MapMan X4		FDR (Benjamini-Hochberg)	Perseus: FDR (Benjamini-Hochberg)
		log2 fold change Co12d/Cot8d	Perseus: LFQ based log2-fold changes Co12d/Cot8d		Functional categorie (Lvl3)	Functional categorie (Lvl3) based on our manually curated Lupinus albus protein annotation database (see Angermann et al. 2024 (https://doi.org/10.1093/jxb/erae197)). Functional categories of Arabidopsis thaliana homologue based on MapMan X4		Total proteome size	Total number of proteins identified by MS
		log2 fold change Cot16d/Cot12d	Perseus: LFQ based log2-fold changes Cot16d/Cot12d		Lvl BINs	Hierarchical classification based on MapMan X4 categories		Size of the subset of interest	Number of proteins in the subset identified by MS
		log2 fold change Cot20d/Cot16d	Perseus: LFQ based log2-fold changes Cot20d/Cot16d		All peptides (shared + unique)	Perseus (Peptides): All peptides of this protein identifiey by MS		Proteins categorized in this category	Total number of proteins included in this functional category
		log2 fold change Cot28d/Cot20d	Perseus: LFQ based log2-fold changes Cot28d/Cot20d		Peptides mapping to this protein only	Perseus (Unique peptides): Peptides only mapping to this protein identifiey by MS		Proteins of the subset, categorized in this category	Number of proteins enriched in the subset, included in this functional category
		Significance Cot8d vs. Cot0d	Perseus: Student's T-test Cot8d vs. Cot0d		Unique + most likely shared (razor) peptides	Perseus (Razor + unique peptides): Unique + most likely shared (razor) peptides of this protein identifiey by MS
		Significance Cot12d vs. Cot8d	Perseus: Student's T-test Cot12d vs. Cot8d		Percentage of amino acids in the protein that are covered by identified peptides	Perseus (Sequence coverage [%])
		Significance Cot16d vs. Cot12d	Perseus: Student's T-test Cot16d vs. Cot12d		Percentage of amino acids in the protein that are covered only by unique and razor peptides	Perseus (Unique sequence coverage [%])
		Significance Cot20d vs. Cot16d	Perseus: Student's T-test Cot20d vs. Cot16d		Percentage of amino acids in the protein that are covered only by unique peptides	Perseus (Unique + razor sequence coverage [%])
		Significance Cot28d vs. Cot20d	Perseus: Student's T-test Cot28d vs. Cot20d		Mol. weight [kDa]	Mol. weight [kDa]
		All peptides (shared + unique)	Perseus (Peptides): All peptides of this protein identifiey by MS		FDR-adjusted p-value (false discovery rate)	Perseus: Q-Value
		Peptides mapping to this protein only	Perseus (Unique peptides): Peptides only mapping to this protein identifiey by MS		Confidence of identification (peptide-spectrum match)	Perseus: Score
		Unique + most likely shared (razor) peptides	Perseus (Razor + unique peptides): Unique + most likely shared (razor) peptides of this protein identifiey by MS		Signal intensity of the protein detected in the MS	Perseus: Intensity
		Percentage of amino acids in the protein that are covered by identified peptides	Perseus (Sequence coverage [%])		Number of MS/MS spectra (fragmentation events) matched to this protein	Perseus: MS/MS count
		Percentage of amino acids in the protein that are covered only by unique and razor peptides	Perseus (Unique sequence coverage [%])		Absolute abundance of the protein based on MS signal; Cot0d-1	Raw data: iBAQ: lup_01_Slot2-1_1_5172
		Percentage of amino acids in the protein that are covered only by unique peptides	Perseus (Unique + razor sequence coverage [%])		Absolute abundance of the protein based on MS signal; Cot0d-2	Raw data: iBAQ: lup_02_Slot2-2_1_5174
		Mol. weight [kDa]	Mol. weight [kDa]		Absolute abundance of the protein based on MS signal; Cot0d-3	Raw data: iBAQ: lup_03_Slot2-3_1_5176
		FDR-adjusted p-value (false discovery rate)	Perseus: Q-Value		Absolute abundance of the protein based on MS signal; Cot0d-4	Raw data: iBAQ: lup_04_Slot2-4_1_5178
		Confidence of identification (peptide-spectrum match)	Perseus: Score		Absolute abundance of the protein based on MS signal; Cot0d-5	Raw data: iBAQ: lup_05_Slot2-5_1_5180
		Signal intensity of the protein detected in the MS	Perseus: Intensity		Absolute abundance of the protein based on MS signal; Cot8d-1	Raw data: iBAQ: Cots_01_Slot2-9_1_5130
		Number of MS/MS spectra (fragmentation events) matched to this protein	Perseus: MS/MS count		Absolute abundance of the protein based on MS signal; Cot8d-2	Raw data: iBAQ: Cots_02_Slot2-6_1_5124
		-log p-value (Student's T-test) Cot8d vs. Cot0d	Perseus: Student's T-test: -log p-value Cot8d vs. Cot0d		Absolute abundance of the protein based on MS signal; Cot8d-3	Raw data: iBAQ: Cots_03_Slot2-3_1_5118
		q-value (Student's T-test) Cot8d vs. Cot0d	Perseus: Student's T-test: q-value Cot8d vs. Cot0d		Absolute abundance of the protein based on MS signal; Cot8d-4	Raw data: iBAQ: Cots_04_Slot2-14_1_5142
		Test statistic (Student's T-test) Cot8d vs. Cot0d	Perseus: Student's T-test: Test statistics Cot8d vs. Cot0d		Absolute abundance of the protein based on MS signal; Cot8d-5	Raw data: iBAQ: Cots_05_Slot2-17_1_5148
		-log p-value (Student's T-test) Cot12d vs. Cot8d	Perseus: Student's T-test: -log p-value Cot12d vs. Cot8d		Absolute abundance of the protein based on MS signal; Cot12d-1	Raw data: iBAQ: Cots_06_Slot2-8_1_5128
		q-value (Student's T-test) Cot12d vs. Cot8d	Perseus: Student's T-test: q-value Cot12d vs. Cot8d		Absolute abundance of the protein based on MS signal; Cot12d-2	Raw data: iBAQ: Cots_07_Slot2-12_1_5138
		Test statistic (Student's T-test) Cot12d vs. Cot8d	Perseus: Student's T-test: Test statistics Cot12d vs. Cot8d		Absolute abundance of the protein based on MS signal; Cot12d-3	Raw data: iBAQ: Cots_08_Slot2-10_1_5132
		-log p-value (Student's T-test) Cot16d vs. Cot12d	Perseus: Student's T-test: -log p-value Cot16d vs. Cot12d		Absolute abundance of the protein based on MS signal; Cot12d-4	Raw data: iBAQ: Cots_09_Slot2-22_1_5160
		q-value (Student's T-test) Cot16d vs. Cot12d	Perseus: Student's T-test: q-value Cot16d vs. Cot12d		Absolute abundance of the protein based on MS signal; Cot12d-5	Raw data: iBAQ: Cots_10_Slot2-18_1_5150
		Test statistic (Student's T-test) Cot16d vs. Cot12d	Perseus: Student's T-test: Test statistics Cot16d vs. Cot12d		Absolute abundance of the protein based on MS signal; Cot16d-1	Raw data: iBAQ: Cots_11_Slot2-7_1_5126
		-log p-value (Student's T-test) Cot20d vs. Cot16d	Perseus: Student's T-test: -log p-value Cot20d vs. Cot16d		Absolute abundance of the protein based on MS signal; Cot16d-2	Raw data: iBAQ: Cots_12_Slot2-19_1_5152
		q-value (Student's T-test) Cot20d vs. Cot16d	Perseus: Student's T-test: q-value Cot20d vs. Cot16d		Absolute abundance of the protein based on MS signal; Cot16d-3	Raw data: iBAQ: Cots_13_Slot2-24_1_5164
		Test statistic (Student's T-test) Cot20d vs. Cot16d	Perseus: Student's T-test: Test statistics Cot20d vs. Cot16d		Absolute abundance of the protein based on MS signal; Cot16d-4	Raw data: iBAQ: Cots_14_Slot2-1_1_5114
		-log p-value (Student's T-test) Cot28d vs. Cot20d	Perseus: Student's T-test: -log p-value Cot28d vs. Cot20d		Absolute abundance of the protein based on MS signal; Cot16d-5	Raw data: iBAQ: Cots_15_Slot2-22_1_5168
		q-value (Student's T-test) Cot28d vs. Cot20d	Perseus: Student's T-test: q-value Cot28d vs. Cot20d		Absolute abundance of the protein based on MS signal; Cot20d-1	Raw data: iBAQ: Cots_16_Slot2-11_1_5136
		Test statistic (Student's T-test) Cot28d vs. Cot20d	Perseus: Student's T-test: Test statistics Cot28d vs. Cot20d		Absolute abundance of the protein based on MS signal; Cot20d-2	Raw data: iBAQ: Cots_17_Slot2-5_1_5122
		Normalized protein intensity after alignment and scaling across samples; Cot0d-1	LFQ intensity lup_01_Slot2-1_1_5172		Absolute abundance of the protein based on MS signal; Cot20d-3	Raw data: iBAQ: Cots_18_Slot2-25_1_5166
		Normalized protein intensity after alignment and scaling across samples; Cot0d-2	LFQ intensity lup_02_Slot2-2_1_5174		Absolute abundance of the protein based on MS signal; Cot20d-4	Raw data: iBAQ: Cots_19_Slot2-21_1_5158
		Normalized protein intensity after alignment and scaling across samples; Cot0d-3	LFQ intensity lup_03_Slot2-3_1_5176		Absolute abundance of the protein based on MS signal; Cot20d-5	Raw data: iBAQ: Cots_20_Slot2-4_1_5120
		Normalized protein intensity after alignment and scaling across samples; Cot0d-4	LFQ intensity lup_04_Slot2-4_1_5178		Absolute abundance of the protein based on MS signal; Cot28d-1	Raw data: iBAQ: Cots_21_Slot2-15_1_5144
		Normalized protein intensity after alignment and scaling across samples; Cot0d-5	LFQ intensity lup_05_Slot2-5_1_5180		Absolute abundance of the protein based on MS signal; Cot28d-2	Raw data: iBAQ: Cots_22_Slot2-23_1_5162
		Normalized protein intensity after alignment and scaling across samples; Cot8d-1	LFQ intensity Cots_01_Slot2-9_1_5130		Absolute abundance of the protein based on MS signal; Cot28d-3	Raw data: iBAQ: Cots_23_Slot2-16_1_5146
		Normalized protein intensity after alignment and scaling across samples; Cot8d-2	LFQ intensity Cots_02_Slot2-6_1_5124		Absolute abundance of the protein based on MS signal; Cot28d-4	Raw data: iBAQ: Cots_24_Slot2-2_1_5116
		Normalized protein intensity after alignment and scaling across samples; Cot8d-3	LFQ intensity Cots_03_Slot2-3_1_5118		Absolute abundance of the protein based on MS signal; Cot28d-5	Raw data: iBAQ: Cots_25_Slot2-13_1_5140
		Normalized protein intensity after alignment and scaling across samples; Cot8d-4	LFQ intensity Cots_04_Slot2-14_1_5142		Relative abundance of each protein within the sample; Cot0d-1	rel.Raw data: iBAQ: lup_01_Slot2-1_1_5172
		Normalized protein intensity after alignment and scaling across samples; Cot8d-5	LFQ intensity Cots_05_Slot2-17_1_5148		Relative abundance of each protein within the sample; Cot0d-2	rel.Raw data: iBAQ: lup_02_Slot2-2_1_5174
		Normalized protein intensity after alignment and scaling across samples; Cot12d-1	LFQ intensity Cots_06_Slot2-8_1_5128		Relative abundance of each protein within the sample; Cot0d-3	rel.Raw data: iBAQ: lup_03_Slot2-3_1_5176
		Normalized protein intensity after alignment and scaling across samples; Cot12d-2	LFQ intensity Cots_07_Slot2-12_1_5138		Relative abundance of each protein within the sample; Cot0d-4	rel.Raw data: iBAQ: lup_04_Slot2-4_1_5178
		Normalized protein intensity after alignment and scaling across samples; Cot12d-3	LFQ intensity Cots_08_Slot2-10_1_5132		Relative abundance of each protein within the sample; Cot0d-5	rel.Raw data: iBAQ: lup_05_Slot2-5_1_5180
		Normalized protein intensity after alignment and scaling across samples; Cot12d-4	LFQ intensity Cots_09_Slot2-22_1_5160		Relative abundance of each protein within the sample; Cot8d-1	rel.Raw data: iBAQ: Cots_01_Slot2-9_1_5130
		Normalized protein intensity after alignment and scaling across samples; Cot12d-5	LFQ intensity Cots_10_Slot2-18_1_5150		Relative abundance of each protein within the sample; Cot8d-2	rel.Raw data: iBAQ: Cots_02_Slot2-6_1_5124
		Normalized protein intensity after alignment and scaling across samples; Cot16d-1	LFQ intensity Cots_11_Slot2-7_1_5126		Relative abundance of each protein within the sample; Cot8d-3	rel.Raw data: iBAQ: Cots_03_Slot2-3_1_5118
		Normalized protein intensity after alignment and scaling across samples; Cot16d-2	LFQ intensity Cots_12_Slot2-19_1_5152		Relative abundance of each protein within the sample; Cot8d-4	rel.Raw data: iBAQ: Cots_04_Slot2-14_1_5142
		Normalized protein intensity after alignment and scaling across samples; Cot16d-3	LFQ intensity Cots_13_Slot2-24_1_5164		Relative abundance of each protein within the sample; Cot8d-5	rel.Raw data: iBAQ: Cots_05_Slot2-17_1_5148
		Normalized protein intensity after alignment and scaling across samples; Cot16d-4	LFQ intensity Cots_14_Slot2-1_1_5114		Relative abundance of each protein within the sample; Cot12d-1	rel.Raw data: iBAQ: Cots_06_Slot2-8_1_5128
		Normalized protein intensity after alignment and scaling across samples; Cot16d-5	LFQ intensity Cots_15_Slot2-22_1_5168		Relative abundance of each protein within the sample; Cot12d-2	rel.Raw data: iBAQ: Cots_07_Slot2-12_1_5138
		Normalized protein intensity after alignment and scaling across samples; Cot20d-1	LFQ intensity Cots_16_Slot2-11_1_5136		Relative abundance of each protein within the sample; Cot12d-3	rel.Raw data: iBAQ: Cots_08_Slot2-10_1_5132
		Normalized protein intensity after alignment and scaling across samples; Cot20d-2	LFQ intensity Cots_17_Slot2-5_1_5122		Relative abundance of each protein within the sample; Cot12d-4	rel.Raw data: iBAQ: Cots_09_Slot2-22_1_5160
		Normalized protein intensity after alignment and scaling across samples; Cot20d-3	LFQ intensity Cots_18_Slot2-25_1_5166		Relative abundance of each protein within the sample; Cot12d-5	rel.Raw data: iBAQ: Cots_10_Slot2-18_1_5150
		Normalized protein intensity after alignment and scaling across samples; Cot20d-4	LFQ intensity Cots_19_Slot2-21_1_5158		Relative abundance of each protein within the sample; Cot16d-1	rel.Raw data: iBAQ: Cots_11_Slot2-7_1_5126
		Normalized protein intensity after alignment and scaling across samples; Cot20d-5	LFQ intensity Cots_20_Slot2-4_1_5120		Relative abundance of each protein within the sample; Cot16d-2	rel.Raw data: iBAQ: Cots_12_Slot2-19_1_5152
		Normalized protein intensity after alignment and scaling across samples; Cot28d-1	LFQ intensity Cots_21_Slot2-15_1_5144		Relative abundance of each protein within the sample; Cot16d-3	rel.Raw data: iBAQ: Cots_13_Slot2-24_1_5164
		Normalized protein intensity after alignment and scaling across samples; Cot28d-2	LFQ intensity Cots_22_Slot2-23_1_5162		Relative abundance of each protein within the sample; Cot16d-4	rel.Raw data: iBAQ: Cots_14_Slot2-1_1_5114
		Normalized protein intensity after alignment and scaling across samples; Cot28d-3	LFQ intensity Cots_23_Slot2-16_1_5146		Relative abundance of each protein within the sample; Cot16d-5	rel.Raw data: iBAQ: Cots_15_Slot2-22_1_5168
		Normalized protein intensity after alignment and scaling across samples; Cot28d-4	LFQ intensity Cots_24_Slot2-2_1_5116		Relative abundance of each protein within the sample; Cot20d-1	rel.Raw data: iBAQ: Cots_16_Slot2-11_1_5136
		Normalized protein intensity after alignment and scaling across samples; Cot28d-5	LFQ intensity Cots_25_Slot2-13_1_5140		Relative abundance of each protein within the sample; Cot20d-2	rel.Raw data: iBAQ: Cots_17_Slot2-5_1_5122
					Relative abundance of each protein within the sample; Cot20d-3	rel.Raw data: iBAQ: Cots_18_Slot2-25_1_5166
					Relative abundance of each protein within the sample; Cot20d-4	rel.Raw data: iBAQ: Cots_19_Slot2-21_1_5158
					Relative abundance of each protein within the sample; Cot20d-5	rel.Raw data: iBAQ: Cots_20_Slot2-4_1_5120
					Relative abundance of each protein within the sample; Cot28d-1	rel.Raw data: iBAQ: Cots_21_Slot2-15_1_5144
					Relative abundance of each protein within the sample; Cot28d-2	rel.Raw data: iBAQ: Cots_22_Slot2-23_1_5162
					Relative abundance of each protein within the sample; Cot28d-3	rel.Raw data: iBAQ: Cots_23_Slot2-16_1_5146
					Relative abundance of each protein within the sample; Cot28d-4	rel.Raw data: iBAQ: Cots_24_Slot2-2_1_5116
					Relative abundance of each protein within the sample; Cot28d-5	rel.Raw data: iBAQ: Cots_25_Slot2-13_1_5140

## Sheet: A
A: Biomass of lupin plants and cotyledons at 0-28 days after sowing
mean DW (g)
day	Cotyledons	Plants
0	0.23	0.23
8	0.123567	0.191577
12	0.090812	0.215992
16	0.057036	0.265316
20	0.046724	0.324314
28	0.0367	0.68047

## Sheet: B
B: Cotyledon proteome analysis based on LFQ values (log2 fold-changes in relative protein abundance between harvest timepoints)
Majority protein ID	Arabidopsis thaliana ID	Protein name	Subcellular location	Functional categorie (Lvl1)	Functional categorie (Lvl2)	Functional categorie (Lvl3)	Lvl BINs	log2 fold change Cot8d/Cot0d	log2 fold change Co12d/Cot8d	log2 fold change Cot16d/Cot12d	log2 fold change Cot20d/Cot16d	log2 fold change Cot28d/Cot20d	Significance (Student's T-test) Cot8d vs. Cot0d	Significance (Student's T-test) Cot12d vs. Cot8d	Significance (Student's T-test) Cot16d vs. Cot12d	Significance (Student's T-test) Cot20d vs. Cot16d	Significance (Student's T-test) Cot28d vs. Cot20d	All peptides (shared + unique)	Peptides mapping to this protein only	Unique + most likely shared (razor) peptides	Percentage of amino acids in the protein that are covered by identified peptides	Percentage of amino acids in the protein that are covered only by unique and razor peptides	Percentage of amino acids in the protein that are covered only by unique peptides	Mol. weight [kDa]	FDR-adjusted p-value (false discovery rate)	Confidence of identification (peptide-spectrum match)	Signal intensity of the protein detected in the MS	Number of MS/MS spectra (fragmentation events) matched to this protein	-log p-value (Student's T-test) Cot8d vs. Cot0d	q-value (Student's T-test) Cot8d vs. Cot0d	Test statistic (Student's T-test) Cot8d vs. Cot0d	-log p-value (Student's T-test) Cot12d vs. Cot8d	q-value (Student's T-test) Cot12d vs. Cot8d	Test statistic (Student's T-test) Cot12d vs. Cot8d	-log p-value (Student's T-test) Cot16d vs. Cot12d	q-value (Student's T-test) Cot16d vs. Cot12d	Test statistic (Student's T-test) Cot16d vs. Cot12d	-log p-value (Student's T-test) Cot20d vs. Cot16d	q-value (Student's T-test) Cot20d vs. Cot16d	Test statistic (Student's T-test) Cot20d vs. Cot16d	-log p-value (Student's T-test) Cot28d vs. Cot20d	q-value (Student's T-test) Cot28d vs. Cot20d	Test statistic (Student's T-test) Cot28d vs. Cot20d	Normalized protein intensity after alignment and scaling across samples; Cot0d-1	Normalized protein intensity after alignment and scaling across samples; Cot0d-2	Normalized protein intensity after alignment and scaling across samples; Cot0d-3	Normalized protein intensity after alignment and scaling across samples; Cot0d-4	Normalized protein intensity after alignment and scaling across samples; Cot0d-5	Normalized protein intensity after alignment and scaling across samples; Cot8d-1
A0A6A5PN82	AT5G36890.1	Beta-glucosidase (EC 3.2.1.21)	plastid	Carbohydrate metabolism	carbohydrate handling	gluco-, galacto- and mannosidases	2.3	1.22013	-0.381067	0.873784	-0.290203	-0.251513	+		+			11	9	10	27.3	26	24.4	62.154	0	30.342	4116300	86	1.65547	0.0067175	2.83127	0.536692	0.368656	-1.13153	2.00582	0.0164305	3.36442	0.718892	0.383998	-1.4284	0.64296	0.279275	-1.30699	12.2988	13.0274	14.0063	13.9416	13.9886	15.0231
A0A6A4P4K1	AT4G35830.1	Aconitate hydratase (Aconitase) (EC 4.2.1.3)	cytosol,mitochondrion	Cellular respiration	TCA cycle	aconitase	3.2	-0.899315	0.0275585	-0.222243	-0.336428	-0.182679	+		+		+	41	11	27	60.3	42.7	20.9	98.387	0	208.41	95689000	661	6.52278	1.85759e-05	-15.4914	0.202109	0.72783	0.503918	1.85504	0.0217112	-3.13251	2.13866	0.0587979	-3.57254	1.47669	0.0491185	-2.56538	19.3001	19.144	19.1318	19.1229	19.2444	18.3223
A0A6A5LJM5	AT4G35830.1	Aconitate hydratase (Aconitase) (EC 4.2.1.3)	cytosol,mitochondrion	Cellular respiration	TCA cycle	aconitase	3.2	-0.338419	0.0711582	-0.218166	-0.360353	-0.287682	+		+			37	10	10	49.2	14.5	14.5	99.721	0	47.399	11386000	160	2.174	0.002	-3.62857	0.324765	0.572106	0.752327	2.94763	0.00381499	-4.94485	2.17158	0.0579387	-3.62473	1.40118	0.0570365	-2.45377	16.8422	16.7817	16.875	16.7378	16.7735	16.5977
A0A6A5LY66;A0A6A5MXB9;A0A6A4PIQ2;A0A6A5MB05	AT4G22220.1	Iron-sulfur cluster assembly protein	mitochondrion	Coenzyme metabolism	iron-sulphur clusters	mitochondrial ISC system	11.4	-0.585586	0.184115	-0.190872	1.50548	1.06812						3	3	3	24.8	24.8	24.8	17.413	0	6.5027	1627800	31	0.314267	0.381267	-0.732116	0.121754	0.831784	0.322255	0.151492	0.769539	-0.391685	1.07967	0.227356	1.97852	0.505007	0.377819	1.07767	10.9174	12.4091	13.5349	12.4479	15.3226	13.0491
A0A6A5LRF8	AT5G58270.1	ABC transporter of the mitochondrion 3	mitochondrion	Coenzyme metabolism	iron-sulphur clusters	mitochondrial ISC system	11.4	1.21131	0.0392069	0.00202065	-0.0154564	0.0777132	+					9	8	9	16	16	14.4	81.709	0	17.618	3326500	70	1.26237	0.0183257	2.24897	0.176063	0.761526	0.447028	0.00603985	0.990585	0.0178586	0.0413531	0.954427	-0.117743	0.303144	0.580522	0.710514	14.205	13.8694	13.6914	11.5542	12.0003	14.2519
A0A6A5P8J9;A0A6A5LWW3	AT4G04770.1	Iron-regulated ABC transporter membrane component SufB (Putative SUF system FeS cluster assembly, SufBD)	plastid	Coenzyme metabolism	iron-sulphur clusters	plastidial SUF system	11.4	2.33327	-0.660705	0.2876	0.449842	0.339356	+	+				12	11	12	31.8	31.8	29	59.637	0	42.099	4453900	80	7.09577	0	18.3456	2.79045	0.00579123	-4.66158	0.583794	0.296456	1.21021	1.05179	0.236156	1.93698	1.0971	0.105055	2.00444	12.8844	12.6825	12.9865	12.9149	12.4627	15.3619
A0A6A4NPD2	AT3G11750.1	7,8-dihydroneopterin aldolase (EC 4.1.2.25)	cytosol	Coenzyme metabolism	tetrahydrofolate	pterin synthesis	11.13	0.463083	-0.0266949	-0.235734	-0.434895	-0.323256	+					5	5	5	51.6	51.6	51.6	14.012	0	12.038	4378300	81	3.12282	0.000248992	5.27178	0.124732	0.829025	-0.329339	1.35975	0.0524832	-2.39263	1.98812	0.0680258	-3.33698	1.26845	0.0739743	-2.25794	16.1695	15.8718	15.7544	15.7263	15.7902	16.4354
A0A6A5NNN4	AT3G07720.1	Galactose oxidase/kelch repeat protein (Putative kelch-type beta propeller)	nucleus	Not assigned	not assigned	unknown	99.99	-0.0401489	0.106768	0.204195	-0.0896732	0.0544788			+			17	17	17	71.8	71.8	71.8	35.163	0	85.693	17088000	238	0.168611	0.706813	-0.430423	0.879594	0.177376	1.67758	2.05896	0.0152399	3.44721	0.754972	0.365612	-1.48516	0.564338	0.330236	1.1779	16.0544	16.1322	15.839	16.2279	15.8665	16.0309
A0A6A5NQT9	AT5G51720.1	ZnF_CDGSH domain-containing protein	plastid	Not assigned	not assigned	unknown	99.99	2.21844	0.791994	1.24593	0.495625	0.442846	+	+	+			4	4	4	47.8	47.8	47.8	12.491	0	17.809	5468300	54	2.69363	0.000559577	4.49149	1.64005	0.040587	2.80822	2.81133	0.00459914	4.6987	0.603479	0.456464	1.24265	0.510797	0.372919	1.08757	10.8122	13.2948	11.7369	12.0212	10.7818	13.7964
A0A6A4PD64	AT5G04950.1	Nicotianamine synthase NAS1	cytosol	Nutrient uptake	iron uptake	chelation-based strategy uptake	19.2	0.837604	0.16144	1.07526	0.455552	-1.3913			+		+	6	6	6	26.5	26.5	26.5	36.2	0	12.627	2298300	29	0.695938	0.0930578	1.39199	0.118259	0.836463	0.313903	1.48925	0.0408498	2.58397	0.568004	0.484383	1.18401	2.30872	0.0110128	-3.84499	11.7259	11.4339	13.8827	12.0762	12.556	12.9375
A0A6A4PNJ6	AT5G01600.1	Ferritin (EC 1.16.3.1)	plastid	Nutrient uptake	iron uptake	iron storage	19.2	-0.0861214	-0.346849	0.0148743	0.0715334	0.689329						9	5	6	38.8	31.6	27.8	29.375	0	21.011	7911900	91	0.120737	0.801312	-0.319829	0.565441	0.346031	-1.17974	0.0156981	0.975574	0.0459203	0.0604407	0.935016	0.168884	0.944651	0.145052	1.77628	16.972	16.2881	16.4938	16.7778	16.3305	16.2139
A0A6A5M6X3	AT5G01600.1	Ferritin (EC 1.16.3.1)	plastid	Nutrient uptake	iron uptake	iron storage	19.2	-0.0695091	-0.832318	-0.177361	-0.177971	0.537091		+				8	5	5	30.6	22.9	22.9	29.133	0	26.242	6960000	96	0.114686	0.811399	-0.305318	1.58148	0.0448968	-2.72087	0.177538	0.731294	-0.450295	0.11813	0.866977	-0.313592	0.434166	0.441058	0.954059	16.7949	16.6021	16.6201	16.8664	16.4543	16.3564
A0A6A5N135	AT5G01600.1	Ferritin (EC 1.16.3.1)	plastid	Nutrient uptake	iron uptake	iron storage	19.2	0.214477	0.283349	0.919249	0.899878	1.93759			+		+	11	7	10	48.7	43.1	36	29.907	0	55.221	21221000	144	0.294023	0.416643	0.692651	0.369609	0.522348	0.836854	1.62976	0.0315017	2.79284	0.98406	0.259647	1.83563	2.56623	0.00743311	4.27249	15.1625	14.2066	15.1412	14.96	14.9108	14.8435
A0A6A5NEQ0	AT3G27020.1	OPT family oligopeptide transporter YSL6	vacuole	Nutrient uptake	iron uptake	chelation-based strategy uptake	19.2	0.842854	-0.136391	0.752101	0.322194	1.1475					+	4	4	4	8.7	8.7	8.7	73.064	0	12.06	1092100	17	0.571327	0.140035	1.18954	0.0725716	0.900461	-0.200473	0.733299	0.210847	1.45113	0.549155	0.496939	1.1525	2.3469	0.0103493	3.90719	13.2321	10.2112	11.4314	12.978	11.821	11.8143
A0A6A5NYW1	AT2G40300.1	Ferritin (EC 1.16.3.1)	plastid	Nutrient uptake	iron uptake	iron storage	19.2	0.145916	-0.468245	-0.207019	-0.337265	0.407587	+	+				14	13	14	50.6	50.6	50.6	28.567	0	144.12	51529000	286	1.08378	0.0295896	1.98462	2.31156	0.0121343	-3.8496	0.443107	0.413594	-0.969925	0.660556	0.418837	-1.33538	0.973347	0.136951	1.81953	18.742	18.5654	18.5381	18.734	18.7586	18.6945
A0A6A4QUW5;A0A6A5M6Y0	AT1G16890.2	UBC core domain-containing protein	cytosol	Protein metabolism	protein degradation	ubiquitin	5.2	0.124223	-0.0586555	-0.227853	-0.257995	-0.246504	+		+			8	2	8	70.6	70.6	20.3	17.219	0	108.65	13252000	149	1.7446	0.00549683	2.9651	0.395937	0.493195	-0.885243	1.9731	0.0176148	-3.31373	1.37532	0.151435	-2.4156	1.26272	0.0750692	-2.24949	16.9981	16.8634	16.8226	16.8781	16.865	17.0643
A0A6A5NCT0	AT1G16890.2	UBC core domain-containing protein	cytosol	Protein metabolism	protein degradation	ubiquitin	5.2	1.70489	0.00528145	0.554531	-1.29038	-0.056513	+					7	1	2	71.9	22.3	7.9	15.536	0	4.9323	1494800	31	1.31318	0.0159456	2.32393	0.00310402	0.994158	0.0092086	0.970685	0.120993	1.81552	1.23333	0.183779	-2.20611	0.0240178	0.960866	-0.0696283	13.0287	14.7426	12.6119	11.4416	12.3756	15.0697
A0A6A4PMM0	AT5G64940.1	ABC1 domain-containing protein	plastid	Protein metabolism	protein modification	atypical kinase families	5.5	2.81505	-0.187157	0.114771	0.163251	0.0748125	+	+				12	4	12	18.8	18.8	6.3	84.258	0	23.684	5518000	90	5.5703	4.7619e-05	11.6476	1.6875	0.0371483	-2.87924	0.744295	0.205364	1.46842	1.0235	0.24405	1.89474	0.663598	0.267605	1.34028	11.3739	11.6102	12.5981	11.2967	11.9123	14.5548
A0A6A5MDH9	AT5G21105.1	L-ascorbate oxidase (EC 1.10.3.3)	extracellular	Redox	low-molecular-weight scavengers	ascorbate	16.3	1.23534	0.120511	-0.182097	0.296651	1.06018	+				+	4	4	4	12.7	12.7	12.7	64.357	0	9.561	641740	9	2.97528	0.000303951	4.99564	0.238887	0.679928	0.5815	0.261599	0.616247	-0.627978	0.50283	0.530878	1.07393	2.2254	0.0126944	3.71061	11.2028	11.3356	12.1232	11.6098	11.1675	12.7271
A0A6A4R0M0	AT2G28190.1	Superoxide dismutase [Cu-Zn] (EC 1.15.1.1)	plastid	Redox	ROS scavenging enzymes	superoxide dismutase activities	16.5	1.93507	0.470465	-0.107228	0.158935	0.416175	+					9	5	5	72.6	41.3	41.3	21.172	0	167.39	26623000	134	4.46203	7.24919e-05	8.26499	0.748822	0.232852	1.47552	0.117696	0.821178	-0.312553	0.186356	0.803972	0.469717	0.714372	0.239303	1.42125	15.6013	15.2904	16.0672	15.9171	15.6985	17.9399
A0A6A5PHU0	AT2G28190.1	Superoxide dismutase [Cu-Zn] (EC 1.15.1.1)	plastid	Redox	ROS scavenging enzymes	superoxide dismutase activities	16.5	1.35658	0.596675	-0.163726	0.146112	0.202087	+					9	5	9	73.3	73.3	41.7	20.803	0	323.31	149170000	359	4.50352	7.33945e-05	8.37458	1.25916	0.0841948	2.24424	0.235121	0.650487	-0.573693	0.200012	0.794512	0.499401	0.329289	0.549519	0.760984	18.1276	17.8895	18.1631	18.2396	18.2025	19.74
A0A6A5MDY4	AT4G04950.1	Monothiol glutaredoxin-S17 protein	cytosol	Redox	thioredoxin	unknown	16.6	-0.601957	-0.0762604	-0.0514507	0.00451393	-0.0780029	+	+				22	22	22	62	62	62	54.004	0	98.983	25774000	384	5.91738	5.49828e-05	-12.9327	1.9203	0.0246587	-3.23236	1.22211	0.0699239	-2.18955	0.0252132	0.973122	0.073001	0.499665	0.382085	-1.0685	16.7457	16.83	16.8315	16.9829	16.9179	16.2148
A0A6A4PMS2	AT5G09830.1	Putative BolA protein	cytosol	RNA	RNA regulation of transcription	unknown	10.3	0.0861443	-0.630158	0.375777	-0.278415	-0.776741						1	1	1	20.9	20.9	20.9	10.046	0	9.1403	303130	7	0.0534347	0.90818	0.150324	0.870085	0.180684	-1.66307	0.451466	0.406262	0.984686	0.313223	0.686352	-0.730098	1.18977	0.0871761	-2.14176	13.0527	14.8835	12.7983	13.2485	11.4893	12.9141
A0A6A5N2L0	AT4G20260.1	DREPP plasma membrane protein (Putative DREPP family protein)	plasma membrane	Signalling	phosphinositides	unknown	15.9	1.56006	2.04918	0.671412	-0.0073761	1.22119	+	+	+		+	24	18	20	77.7	63.6	56.8	24.599	0	198.94	51375000	295	3.1685	0.000245931	5.35908	4.49146	0.00244776	8.34259	2.5397	0.00657522	4.22753	0.0260568	0.972896	-0.0753761	4.81714	0.002	9.24242	13.2739	13.9781	12.9289	14.0435	13.3591	14.8972
A0A6A5PB14	AT4G20260.6	DREPP plasma membrane protein (Putative DREPP family protein)	cytosol	Signalling	phosphinositides	unknown	15.9	6.72346	0.971241	0.278357	0.0481129	0.102558	+	+	+			24	16	24	76.2	76.2	55.6	25.053	0	323.31	189020000	559	5.60607	4.8731e-05	11.7745	4.41146	0.00214379	8.133	1.72531	0.026573	2.93606	0.197299	0.796119	0.493541	0.55119	0.339476	1.15592	13.3869	11.551	11.7037	12.1589	9.88779	18.4238
A0A6A4NSM4	AT1G09560.1	Germin-like protein	extracellular	Storage proteins	cupin superfamily	unknown	4.2	0	1.86559	0.625041	1.65201	1.48676		+				6	6	6	29.4	29.4	29.4	22.892	0	13.777	9253500	37	-4.34294e-08	1	0	1.60611	0.0429622	2.75756	0.382939	0.473283	0.861462	1.71187	0.0993354	2.91583	1.11524	0.101693	2.03137	11.9846	12.0358	12.891	12.7788	11.2997	12.7776
A0A6A5NUT2	AT5G64940.2	ABC1 domain-containing protein	plastid	Stress	abiotic stress	unknown	20.1	0.932917	-0.918817	1.04088	-0.103838	0.288149	+	+	+			11	3	3	16.1	3.5	3.5	83.588	0	5.529	478060	9	1.33473	0.015068	2.35572	2.03292	0.0200219	-3.40658	3.27729	0.00249893	5.57058	0.11473	0.869551	-0.305424	0.228024	0.67256	0.558896	12.586	11.1517	11.1825	12.7984	11.9909	13.0962
A0A6A4QMD4	AT3G07700.1	ABC1 domain-containing protein	plastid	Transport	ABC transporters	unknown	17.1	-0.730233	0.386867	2.01541	0.589415	1.27408			+		+	22	22	22	39	39	39	79.102	0	42.513	8279600	108	0.823177	0.062785	-1.59109	0.303002	0.597912	0.710237	3.4348	0.0019284	5.88612	1.18821	0.194376	2.13945	2.83956	0.00503754	4.74912	12.8269	12.4213	12.8712	12.9675	12.268	12.5079
A0A6A4PCJ3	AT2G23150.1	Metal transporter NRAMP3	vacuole	Transport	carrier-mediated transport	APC superfamily	17.3	1.98103	1.13268	0.421656	0.354094	0.613238	+	+	+	+	+	4	3	4	9.2	9.2	7.9	55.821	0	10.656	3139900	58	2.80499	0.000418585	4.6874	2.24567	0.0136736	3.74313	2.7772	0.00483473	4.63811	2.44493	0.0459916	4.06871	4.77123	0.00188571	9.11087	10.4236	11.2517	12.0875	11.1553	11.9412	12.2555
A0A6A4PKQ4	AT4G16370.1	Oligopeptide transporter OPT3	plasma membrane	Transport	carrier-mediated transport	OPT family	17.3	3.29972	0.0231497	-0.291906	-0.302181	-0.150991	+		+			6	6	6	11.7	11.7	11.7	83.605	0	19.37	4127000	103	4.94198	3.67534e-05	9.6083	0.10602	0.853627	0.28431	1.6538	0.0300024	-2.82877	1.70761	0.0993292	-2.90944	0.972564	0.137117	-1.81835	13.2523	11.8061	12.6674	11.5728	13.1061	15.6521
A0A6A5NHY8	AT5G42130.1	Mitochondrial substrate carrier family protein	plastid	Transport	carrier-mediated transport	MC-type solute transporter	17.3	2.90833	0.188685	-0.0105423	-0.192126	-0.197768	+					6	6	6	17.9	17.9	17.9	40.536	0	29.508	3089600	68	3.69639	0.000156663	6.43641	0.794811	0.21212	1.54723	0.0353186	0.941259	-0.101183	0.583548	0.473692	-1.2098	0.561892	0.331944	-1.17382	11.0137	11.2503	12.4479	13.4422	11.6399	15.0152
A0A6A5P1F7	AT3G58060.1	ZT_dimer domain-containing protein	vacuole	Transport	carrier-mediated transport	CDF superfamily	17.3	2.30288	-0.40787	0.817529	-0.0665247	0.789674	+		+		+	5	5	5	21.3	21.3	21.3	46.91	0	24.248	2256000	51	4.75814	5.08475e-05	9.07365	1.03697	0.128701	-1.91486	2.53623	0.00659471	4.22168	0.154276	0.832667	-0.398042	3.69183	0.00206299	6.42651	12.698	11.585	11.8352	11.6645	11.8585	13.9986
A0A6A5PJQ5	AT1G20110.1	FYVE-type domain-containing protein	golgi	Vesicle trafficking	endomembrane trafficking	ESCRT (Endosomal Sorting Complex Required for Transport) complexes	18.6	-0.733191	0.349952	0.33525	0.166364	0.103581	+					3	2	3	5.8	5.8	3	62.873	0	5.9763	1332500	30	2.03651	0.0028293	-3.41217	0.476471	0.418403	1.02844	0.581217	0.297571	1.20595	0.679472	0.405016	1.36573	0.35074	0.525381	0.801629	14.4204	14.2637	14.2912	14.3055	14.2883	13.7053
A0A6A4NGU2	AT2G26800.1	Hydroxmethylglutaryl-CoA lyase, mitochondrial	mitochondrion	Amino acid metabolism	amino acid degradation	BCAA	6.2	2.36039	0.118735	0.543112	0.286669	-0.114677	+		+			9	8	9	32.1	32.1	30.4	45.361	0	47.438	4575500	86	2.25875	0.00161004	3.76419	0.183518	0.753208	0.46349	1.50734	0.0395024	2.61077	1.49326	0.130756	2.58992	0.385556	0.487386	-0.866265	11.0486	11.2231	11.2829	13.4025	13.8525	14.941
A0A6A4NQM2	AT5G46180.1	Ornithine aminotransferase	mitochondrion	Amino acid metabolism	amino acid degradation	Arginine/Proline	6.2	1.24187	-0.0436699	-0.345069	-0.288703	-0.582113	+		+		+	20	20	20	56.3	56.3	56.3	51.566	0	108.69	41373000	412	6.373	1.69731e-05	14.8177	0.293126	0.610262	-0.690888	3.15029	0.00292514	-5.32416	1.47018	0.132864	-2.55574	2.9126	0.00484404	-4.88092	16.5588	16.6998	16.2846	16.4399	16.5419	17.6859
A0A6A4NTX5	AT2G14170.1	Methylmalonate-semialdehyde dehydrogenase	mitochondrion	Amino acid metabolism	amino acid degradation	BCAA	6.2	2.47975	0.248792	0.0982609	0.171502	0.0356855	+	+				11	6	6	32	22.3	22.3	57.881	0	28.123	5054800	61	2.98813	0.000295781	5.01936	1.54287	0.0478182	2.66348	1.26204	0.0645999	2.24849	1.19248	0.193225	2.14576	0.0925299	0.852746	0.251042	14.2295	13.9345	12.2429	12.2539	14.454	16.033
A0A6A4P6A8	AT4G34030.1	Methylcrotonoyl-CoA carboxylase beta chain	mitochondrion	Amino acid metabolism	amino acid degradation	BCAA	6.2	3.92635	0.183662	-0.075885	0.000613022	-0.18921	+	+				24	24	24	56.9	56.9	56.9	61.914	0	285.78	34958000	428	4.24784	8.9372e-05	7.71746	2.08646	0.0179416	3.4903	0.616514	0.275167	-1.26399	0.00280004	0.996009	0.00830966	1.39084	0.057797	-2.4385	12.1339	13.6771	11.1055	13.5191	13.5428	16.6464
A0A6A4PDK4	AT5G53970.1	Tyrosine aminotransferase	peroxisome	Amino acid metabolism	amino acid degradation	Aromatic amino acids	6.2	1.32778	-0.236857	-0.00374317	-0.0607809	1.48042	+				+	5	4	5	11.5	11.5	9.3	46.722	0	4.2788	1174200	15	2.79911	0.000427379	4.67695	0.394496	0.494233	-0.882616	0.00425166	0.993781	-0.0125968	0.0778873	0.916118	-0.214107	2.6243	0.00678212	4.37166	11.6915	11.973	12.7603	11.4351	11.8582	13.3629
A0A6A4PPE3	AT5G65940.1	3-hydroxyisobutyryl-CoA hydrolase (peroxisomal)	peroxisome	Amino acid metabolism	amino acid degradation	BCAA	6.2	2.46046	-0.0414358	-0.286408	-0.724696	-0.0145517	+					4	4	4	14	14	14	42.121	0	8.9475	1970300	38	4.09781	9.80057e-05	7.35136	0.1413	0.804895	-0.368209	1.13807	0.0842691	-2.06523	0.920376	0.286811	-1.73957	0.0119819	0.981887	-0.0351936	12.0623	12.9274	13.7017	12.1253	12.0183	15.1254
A0A6A4PVZ2	AT3G25530.1	Glyoxylate/succinic semialdehyde reductase	cytosol	Amino acid metabolism	amino acid degradation	gamma-aminobutyrate (GABA)	6.2	2.70037	-0.0922884	0.603476	-0.0370928	-0.525166	+		+			11	5	5	51.5	26.8	26.8	30.849	0	20.588	4782500	96	2.57139	0.000760697	4.28125	0.297171	0.605754	-0.698833	2.43208	0.00813155	4.0474	0.0608409	0.934512	-0.169937	1.32321	0.066429	-2.33872	10.9523	14.4361	11.6226	13.3278	13.0238	15.3062
A0A6A4PYN8	AT4G36400.1	D-2-hydroxyglutarate dehydrogenase	mitochondrion	Amino acid metabolism	amino acid degradation	Aromatic amino acids	6.2	0.845232	-0.0715816	-0.136554	-0.174923	0.0725361	+					11	11	11	25.8	25.8	25.8	65.39	0	36.216	10966000	141	5.20306	4.0678e-05	10.414	0.646379	0.291589	-1.31252	0.92375	0.134284	-1.74468	0.929818	0.282428	-1.75387	0.383977	0.488169	0.863368	16.3338	15.9967	16.1244	15.9357	15.9608	16.9525
A0A6A4Q177	AT4G29120.1	putative 3-hydroxyisobutyrate dehydrogenase (inactive)	mitochondrion	Amino acid metabolism	amino acid degradation	BCAA	6.2	0.431488	-0.212271	-0.0264019	-0.115085	0.0149979	+					11	11	11	60.6	60.6	60.6	35.586	0	38.038	11270000	191	2.46898	0.000957529	4.10876	1.13752	0.105868	-2.06442	0.105712	0.836809	-0.283558	0.320562	0.681033	-0.744254	0.037718	0.939872	0.107791	16.559	16.6101	16.5575	16.3191	16.5756	16.8734
A0A6A4Q1T9	AT1G48420.1	D-cysteine desulfhydrase	plastid	Amino acid metabolism	amino acid degradation	Cysteine	6.2	0.531559	0.247977	0.00691242	-0.104044	0.0984413	+	+				14	14	14	52	52	52	41.55	0	109.9	9688000	166	3.38469	0.000200948	5.7845	3.52132	0.0027	6.06438	0.0403904	0.935161	0.115114	0.781927	0.349781	-1.52722	0.563729	0.330572	1.17689	15.0925	15.2475	14.7624	14.8277	15.0949	15.5175
A0A6A4Q8X7	AT4G15940.1	Putative fumarylacetoacetate hydrolase	mitochondrion	Amino acid metabolism	amino acid degradation	Aromatic amino acids	6.2	0.0706848	-0.315537	-0.186978	-0.135518	-0.108034		+				7	7	7	48.2	48.2	48.2	24.079	0	28.693	11810000	111	0.642808	0.11086	1.30675	3.03168	0.00436096	-5.10017	0.862446	0.155045	-1.65139	0.463208	0.561804	-1.0053	0.561619	0.332065	-1.17336	17.128	17.1897	17.1071	17.231	17.2315	17.2328
A0A6A4Q9M1	AT2G34470.2	urease accessory protein	cytosol	Amino acid metabolism	amino acid degradation	Arginine/Proline	6.2	0.0137039	0	0.462891	0.79965	-0.332533						4	4	4	23	23	23	30.691	0	11.863	397070	13	0.0115635	0.979512	0.0339804	-4.34294e-08	1	0	0.31801	0.544965	0.739341	0.424154	0.593585	0.936192	0.205789	0.699737	-0.511819	11.6993	12.8921	12.2549	11.5393	12.2473	12.6843
A0A6A4QML0	AT1G06570.1	4-hydroxyphenylpyruvate dioxygenase	cytosol	Amino acid metabolism	amino acid degradation	Aromatic amino acids	6.2	3.7315	0.271661	-0.148093	-0.170594	-0.355197	+	+			+	15	15	15	58.3	58.3	58.3	48.103	0	172.05	40504000	304	7.43105	0	20.242	2.23471	0.013917	3.72553	1.09346	0.0925935	-1.99902	1.84458	0.0813333	-3.11657	2.93748	0.00472795	-4.92628	13.4754	13.3695	13.5293	13.8949	14.3573	17.4418
A0A6A4QUL8	AT1G50940.1	Electron transfer flavoprotein alpha	mitochondrion	Amino acid metabolism	amino acid degradation	BCAA	6.2	0.875407	0.0269009	-0.195761	-0.0425327	0.0595364	+		+			12	12	12	54.8	54.8	54.8	37.438	0	128.78	15996000	182	5.72279	5.09554e-05	12.1972	0.230312	0.691256	0.563677	1.8803	0.0207321	-3.17107	0.288725	0.708773	-0.682211	0.59514	0.309172	1.22894	15.5474	15.8798	15.6762	15.8761	15.6823	16.5399
A0A6A4QYI1	AT5G43430.1	Electron transfer flavoprotein beta	mitochondrion	Amino acid metabolism	amino acid degradation	BCAA	6.2	0.416609	0.313015	-0.140675	-0.0676111	-0.0744492	+	+	+			11	10	11	66.1	66.1	62.5	27.603	0	50.529	11184000	150	2.75559	0.00050681	4.59997	2.58905	0.00775	4.31132	1.92653	0.0192126	-3.24194	0.252343	0.743364	-0.609161	0.267873	0.623754	-0.640641	15.3843	15.1814	15.5285	15.3792	15.5303	15.8303
A0A6A4R5E0	AT3G45300.1	Isovaleryl-CoA-dehydrogenase	mitochondrion	Amino acid metabolism	amino acid degradation	BCAA	6.2	2.07433	0.312027	-0.0267033	0.00922661	-0.128073	+	+				17	5	17	56.7	56.7	17.3	44.736	0	230.62	44666000	313	7.6022	0	21.2817	2.23762	0.013842	3.73021	0.242069	0.640416	-0.588075	0.0592033	0.935903	0.165623	0.887306	0.164204	-1.68934	15.6879	15.5419	15.3951	15.6097	15.6969	17.7193
A0A6A5LGT5	AT1G68010.1	Glyoxylate/hydroxypyruvate reductase A	peroxisome	Amino acid metabolism	amino acid degradation	Gly/Ser/Thr	6.2	3.02157	0.251519	0.104742	-0.120848	-0.358295	+	+			+	41	13	41	53.4	53.4	17.7	96.305	0	323.31	248090000	888	10.7697	0	53.3112	3.66812	0.00262745	6.37528	1.34949	0.0534697	2.37748	0.951635	0.272121	-1.78682	2.26794	0.011778	-3.77899	16.5537	16.3255	16.4317	16.6315	16.5212	19.4512
A0A6A5LNA6;A0A6A5NDN1	AT3G01910.1	Sulfite oxidase	mitochondrion	Amino acid metabolism	amino acid degradation	Cysteine	6.2	1.82866	-0.0825222	-0.37438	-0.411566	-0.183898	+		+			18	18	18	47.8	47.8	47.8	43.455	0	74.774	17422000	256	7.06822	0	18.1976	0.704696	0.255498	-1.40591	2.75126	0.00504539	-4.59235	2.05443	0.0642541	-3.44013	0.592804	0.31067	-1.22509	14.8586	15.1374	15.2512	14.7947	15.0787	16.8255
A0A6A5LQZ9	AT2G14170.1	Methylmalonate-semialdehyde dehydrogenase	mitochondrion	Amino acid metabolism	amino acid degradation	BCAA	6.2	0.46063	0.16365	-0.36061	-0.194233	-0.163246	+	+	+			14	9	14	43.1	43.1	33	56.026	0	118.81	31811000	282	2.76423	0.000497726	4.61519	1.65097	0.0396715	2.82453	3.07007	0.00324689	-5.17205	0.846476	0.317399	-1.62693	0.819177	0.190307	-1.58492	17.088	16.6629	16.8263	16.9919	17.0899	17.3969
A0A6A5LSI3	AT1G07040.1	hydroxyglutarate synthase	mitochondrion	Amino acid metabolism	amino acid degradation	Lysine	6.2	2.07431	0.30304	0.310564	0.0743095	0.185056	+		+		+	12	12	12	42	42	42	41.084	0	124.72	40859000	199	2.85517	0.000397463	4.77711	1.22933	0.0889416	2.2002	2.29028	0.0104613	3.81511	0.833626	0.323457	1.60718	1.79815	0.0265506	3.04604	16.8094	17.6826	15.1069	16.8349	16.5105	18.2388
A0A6A5LXH4	AT3G06850.2	E2 Lipoamide acyltransferase component of branched-chain alpha-keto acid dehydrogenase complex, mitochondrial	mitochondrion	Amino acid metabolism	amino acid degradation	BCAA	6.2	3.72026	-0.223478	-0.149263	-0.468336	-0.699958	+				+	16	16	16	46.2	46.2	46.2	56.947	0	37.928	10256000	170	6.32197	4.38356e-05	14.5945	1.44526	0.0586252	-2.51889	0.713241	0.220044	-1.41946	1.62011	0.110885	-2.77844	2.83318	0.0050253	-4.73769	13.0334	12.8444	11.6293	12.5226	12.57	16.1803
A0A6A5LZS1	AT1G79870.1	Glyoxylate/hydroxypyruvate reductase A	cytosol,mitochondrion	Amino acid metabolism	amino acid degradation	Gly/Ser/Thr	6.2	2.02054	0.256903	0.337221	0.0917002	0.241512	+		+			9	9	9	41.7	41.7	41.7	34.388	0	37.898	8448900	141	3.93839	0.000129174	6.97714	1.05874	0.123694	1.94734	1.66817	0.0291807	2.85027	0.386139	0.621842	0.867336	1.45931	0.0508164	2.53966	13.0864	13.8624	12.2828	13.7082	13.2789	15.2372
A0A6A5M1T3	AT1G79440.1	Succinate semialdehyde dehydrogenase	mitochondrion	Amino acid metabolism	amino acid degradation	gamma-aminobutyrate (GABA)	6.2	0.74877	0.109654	-0.11013	-0.14741	0.107685	+					24	18	24	53.7	53.7	41.8	57.769	0	136.15	27634000	263	3.23644	0.000216414	5.49056	0.643214	0.293729	1.3074	0.88089	0.148736	-1.67956	0.705304	0.39047	-1.40688	0.489998	0.390325	1.05186	17.4435	17.1508	16.7835	17.1224	17.2976	17.9428
A0A6A5M3H5	AT1G79230.1	Sulfurtransferase 1	mitochondrion	Amino acid metabolism	amino acid degradation	Cysteine	6.2	0.519356	0.153299	-0.116479	-0.0276295	0.0943573	+					14	14	14	26.7	26.7	26.7	88.454	0	200.73	37311000	269	4.4584	7.2445e-05	8.25545	1.07848	0.118973	1.97674	0.666474	0.24435	-1.3449	0.118338	0.866924	-0.314091	0.451407	0.424481	0.984582	17.024	16.8484	17.0609	17.1342	17.0637	17.4957
A0A6A5M3J5	AT4G33150.1	Lysine-ketoglutarate reductase/saccharopine dehydrogenase bifunctional enzyme	cytosol	Amino acid metabolism	amino acid degradation	Lysine	6.2	-0.343771	-1.51427	-1.18246	-0.555124	-1.07953	+	+	+			14	14	14	20.2	20.2	20.2	119.01	0	33.602	2962900	71	1.0463	0.0326274	-1.92879	2.88321	0.00496596	-4.82765	1.73135	0.0263113	-2.94514	1.02623	0.243566	-1.89883	1.07961	0.108891	-1.97843	15.3368	15.7337	15.678	16.2052	16.2032	15.6837
A0A6A5M4D3	AT1G80360.1	Aromatic aminotransferase	cytosol	Amino acid metabolism	amino acid degradation	Aromatic amino acids	6.2	1.89056	0.17412	0.322317	0.0660557	0.140879	+		+		+	14	14	14	51.9	51.9	51.9	43.572	0	108.17	12866000	153	6.23376	4.19948e-05	14.2162	0.842561	0.192706	1.62092	1.86636	0.0212966	3.14977	0.56721	0.484788	1.18269	1.64345	0.0353237	2.81329	13.6083	14.2849	13.7707	13.6793	13.9792	15.6731
A0A6A5M5U8	AT3G13450.1	E1 branched-chain alpha-keto acid dehydrogenase E1 beta 2	mitochondrion	Amino acid metabolism	amino acid degradation	BCAA	6.2	5.29285	-0.518233	-0.738086	-1.58906	-0.68565	+	+	+	+		4	4	4	17.7	17.7	17.7	36.715	0	13.755	3608800	45	6.2797	4.2838e-05	14.4121	1.92421	0.0244315	-3.23836	1.69491	0.0279272	-2.89036	3.48294	0.0253023	-5.98488	0.434165	0.440927	-0.954057	12.5036	12.9193	11.5336	12.8389	11.1627	17.3757
A0A6A5MAM8	AT3G25530.1	Glyoxylate/succinic semialdehyde reductase	cytosol	Amino acid metabolism	amino acid degradation	gamma-aminobutyrate (GABA)	6.2	1.01378	0.117916	0.263601	-0.1192	-0.264359	+		+		+	12	6	12	56	56	31.3	30.855	0	96.509	25248000	300	6.22807	4.18301e-05	14.1921	1.17285	0.0990667	2.11673	3.01473	0.00351252	5.06863	1.02269	0.244395	-1.89352	1.51069	0.0459564	-2.61575	15.9288	16.03	15.7899	15.9645	15.7169	17.004
A0A6A5MBY5	AT4G08900.1	Arginase	mitochondrion	Amino acid metabolism	amino acid degradation	Arginine/Proline	6.2	2.14796	0.0312046	-0.193608	-0.17529	-0.324757	+		+		+	13	13	13	66.3	66.3	66.3	32.154	0	192.6	73668000	342	8.93676	0	31.381	0.255981	0.658218	0.616577	1.71317	0.027104	-2.9178	1.09231	0.222657	-1.99731	2.4564	0.00877126	-4.0878	16.4906	16.4318	16.5007	16.2019	16.2497	18.5815
A0A6A5MN33	AT3G24360.2	3-hydroxyisobutyryl-CoA hydrolase-like protein 4	mitochondrion	Amino acid metabolism	amino acid degradation	BCAA	6.2	0.319788	0.0405331	-0.0931812	-0.120775	-0.017392	+		+			14	10	10	45.1	31.8	31.8	46.759	0	82.083	17364000	286	2.08827	0.00242668	3.49314	0.368206	0.523854	0.834252	1.8348	0.0225606	-3.10168	1.37859	0.150777	-2.42042	0.102386	0.837769	-0.275416	16.1842	15.977	16.0599	16.3155	16.4287	16.4066
A0A6A5MTE1	AT4G13360.1	3-hydroxyisobutyryl-CoA hydrolase-like protein 3	mitochondrion	Amino acid metabolism	amino acid degradation	BCAA	6.2	-0.310297	0.228161	-0.075761	-0.141113	0.0595154	+	+				16	12	16	43.7	43.7	30.3	46.347	0	58.332	30328000	298	3.37711	0.000200283	-5.76923	2.5113	0.00861615	4.17966	0.67056	0.242303	-1.35145	1.20126	0.191594	-2.15873	0.492003	0.388774	1.05532	17.2907	17.1701	17.1466	17.1469	17.2969	16.8433
A0A6A5MTJ6	AT4G11640.1	Serine dehydratase	cytosol	Amino acid metabolism	amino acid degradation	Gly/Ser/Thr	6.2	1.31946	0.741342	0.818417	0.172258	0.241335	+		+			9	9	9	42.6	42.6	42.6	35.484	0	49.044	4650000	92	2.46342	0.000968389	4.0995	1.35066	0.0701031	2.37922	2.88974	0.00417901	4.83946	0.777262	0.352396	1.51996	1.29327	0.0703471	2.29456	11.5873	12.4725	12.1638	11.82	12.4927	13.565
A0A6A5MVJ0	AT1G68010.1	Glyoxylate/hydroxypyruvate reductase A	peroxisome	Amino acid metabolism	amino acid degradation	Gly/Ser/Thr	6.2	3.93874	-0.0963943	0.305982	-0.287327	-0.630642	+		+		+	30	13	14	82.4	47.1	47.1	40.986	0	282.64	75596000	372	8.99616	0	31.926	0.395099	0.493729	-0.883716	1.79338	0.0240524	3.03881	1.26785	0.176679	-2.25705	2.60133	0.00705882	-4.33231	14.8536	14.8284	14.6753	15.0479	15.2251	18.8323
A0A6A5MY29	AT5G62530.1	Delta-1-pyrroline-5-carboxylate dehydrogenase	mitochondrion	Amino acid metabolism	amino acid degradation	Arginine/Proline	6.2	1.32594	-0.27052	0.135557	0.012952	-0.13411	+	+			+	25	10	10	56.9	29.7	29.7	63.578	0	36.457	12587000	150	5.57174	4.76663e-05	11.6527	1.70551	0.0361588	-2.90629	0.75475	0.200753	1.48481	0.0885606	0.900333	0.241117	1.48716	0.0481841	-2.58088	15.3813	15.5035	15.443	15.8175	15.152	16.7555
A0A6A5N1Q5	AT1G79440.1	Succinate semialdehyde dehydrogenase	mitochondrion	Amino acid metabolism	amino acid degradation	gamma-aminobutyrate (GABA)	6.2	0.376814	0.0852627	-0.176198	0.0377556	-0.177679	+		+			22	16	16	48.3	37.5	37.5	57.25	0	65.166	12899000	200	3.95332	0.000129528	7.01155	0.656563	0.285111	1.32896	1.80166	0.0237551	-3.05135	0.171528	0.817779	0.436942	1.06694	0.111996	-1.95956	16.1022	15.9178	15.9806	16.0407	16.0388	16.4137
A0A6A5N270	AT1G06550.1	3-hydroxyisobutyryl-CoA hydrolase-like protein 5	peroxisome	Amino acid metabolism	amino acid degradation	BCAA	6.2	0.104457	0.641681	-0.366058	-0.34323	-0.148414		+	+			4	4	4	12.5	12.5	12.5	43.91	0	10.689	1912400	52	0.19742	0.638525	0.493803	1.94065	0.0237398	3.26366	1.91373	0.0195698	-3.22227	2.07481	0.0632621	-3.47203	0.325597	0.552757	-0.75392	13.7598	14.1051	14.0865	14.492	13.9618	14.5444
A0A6A5N498	AT1G03090.2	Methylcrotonyl-CoA carboxylase alpha chain	mitochondrion	Amino acid metabolism	amino acid degradation	BCAA	6.2	2.38251	0.178582	0.0151043	-0.0806862	-0.310162	+	+			+	31	31	31	60.8	60.8	60.8	77.047	0	266.63	69588000	555	11.0175	0	57.2609	2.88414	0.00497403	4.82933	0.166194	0.747889	0.425003	0.430456	0.587107	-0.947451	2.28163	0.0116033	-3.80111	14.9846	14.9148	15.068	15.0352	15.0402	17.3805
A0A6A5N6L7	AT1G64660.1	Methionine gamma-lyase	cytosol	Amino acid metabolism	amino acid degradation	Methionine	6.2	-1.60403	0.280218	1.30521	1.05283	0.760751	+		+			12	12	12	38.4	38.4	38.4	48.761	0	43.748	3855300	62	2.54245	0.000799686	-4.23219	0.32575	0.571376	0.754214	2.29239	0.0104399	3.81852	1.95281	0.071384	3.28239	1.24654	0.0777428	2.22561	13.5375	14.1121	12.9936	13.9564	13.9045	12.9733
A0A6A5NGB9	AT1G68010.1	Glyoxylate/hydroxypyruvate reductase A	peroxisome	Amino acid metabolism	amino acid degradation	Gly/Ser/Thr	6.2	2.07633	-0.320422	1.18228	-0.18889	-0.192828	+					17	4	4	62.4	20.4	20.4	37.454	0	8.8777	979700	21	3.35611	0.000199529	5.72706	0.232941	0.68862	-0.569159	1.3259	0.056572	2.34269	0.298783	0.700588	-0.701991	0.288362	0.598409	-0.681493	11.8535	11.2821	11.4837	11.6485	10.4317	13.402
A0A6A5NKU7	AT4G20930.1	3-hydroxyisobutyrate dehydrogenase	mitochondrion	Amino acid metabolism	amino acid degradation	BCAA	6.2	1.46579	-0.000307083	-0.291655	-0.0628958	-0.280443	+		+		+	8	8	8	26.5	26.5	26.5	37.938	0	26.841	6476400	117	6.27148	4.27236e-05	14.3769	0.00183461	0.996578	-0.00545056	4.44475	0.00084507	-8.21969	0.407645	0.607076	-0.906492	1.99689	0.0191577	-3.35056	14.4307	14.7811	14.4102	14.6499	14.2891	15.8973
A0A6A5NL11;A0A6A5PFN5	AT5G60540.1	Glutaminase	cytosol	Amino acid metabolism	amino acid degradation	Glutamine	6.2	1.24452	-0.480383	1.47337	0.0672361	-0.345431	+		+			5	5	5	32.1	32.1	32.1	27.355	0	7.3389	1012900	24	1.92676	0.00362591	3.2423	0.316013	0.582523	-0.735489	1.43566	0.0450969	2.5047	0.0902201	0.898133	0.245274	0.337102	0.541471	-0.775865	11.7337	11.449	12.6761	11.5961	11.6017	13.0814
A0A6A5NQB0	AT5G53970.1	Tyrosine aminotransferase	peroxisome	Amino acid metabolism	amino acid degradation	Aromatic amino acids	6.2	3.12131	-0.624414	-2.06515	-0.625218	0.202564	+		+			6	4	6	18.5	18.5	12.6	46.691	0	11.219	1250600	28	4.3318	9.19826e-05	7.92851	0.627102	0.303857	-1.28126	3.0138	0.00350083	-5.0669	1.1838	0.195342	-2.13293	0.244838	0.652315	0.593778	11.777	12.4392	11.9027	12.48	11.4129	15.5516
A0A6A5NQW6	AT1G67550.1	Urease	cytosol,golgi	Amino acid metabolism	amino acid degradation	Arginine/Proline	6.2	-0.270219	0.200672	-0.00219536	-0.417862	-0.972745	+	+			+	19	19	19	36.4	36.4	36.4	86.761	0	98.322	18881000	204	2.09566	0.00238823	-3.50475	2.92807	0.00482432	4.9091	0.0140756	0.978631	-0.0412476	1.34563	0.156766	-2.37178	3.22567	0.00315545	-5.46959	17.5107	17.2292	17.2124	17.1697	17.4142	17.0834
A0A6A5NTG5	AT2G43400.1	Electron-transfer flavoprotein:ubiquinone oxidoreductase	mitochondrion	Amino acid metabolism	amino acid degradation	BCAA	6.2	0.256549	0.211234	-0.178396	-0.0646591	-0.130542	+	+				19	19	19	44.9	44.9	44.9	65.811	0	56.557	16244000	208	1.66474	0.00656956	2.84513	2.4947	0.00880685	4.15179	1.25667	0.0653099	-2.24055	0.196872	0.79669	-0.492615	0.425545	0.448066	-0.93868	16.4067	16.0436	16.4956	16.4829	16.4045	16.5745
A0A6A5NUJ2	AT5G62530.1	Delta-1-pyrroline-5-carboxylate dehydrogenase	mitochondrion	Amino acid metabolism	amino acid degradation	Arginine/Proline	6.2	1.59776	-0.00567894	-0.410471	-0.0978542	-0.281238	+		+		+	25	10	25	62.9	62.9	32.5	60.397	0	144.04	60728000	445	7.00568	0	17.8658	0.0343946	0.951138	-0.0986302	4.17886	0.000877005	-7.54743	0.460826	0.563732	-1.00113	1.70681	0.0313132	-2.90823	16.643	16.4177	16.7605	16.5619	16.3456	18.1245
A0A6A5NVW3	AT3G60510.1	3-hydroxyisobutyryl-CoA hydrolase-like protein 1	mitochondrion	Amino acid metabolism	amino acid degradation	BCAA	6.2	0.149161	-0.584657	1.02824	-0.37015	-0.537162						2	2	2	7.8	7.8	7.8	47.512	0	12.231	305950	9	0.23921	0.537823	0.582169	1.14802	0.103336	-2.07997	1.18163	0.0766128	2.12972	0.266442	0.728779	-0.637759	0.725801	0.233637	-1.43931	12.047	11.7784	12.2052	12.2154	12.2834	12.1686
A0A6A5P512	AT1G54100.1	Aldehyde dehydrogenase 7B4	peroxisome	Amino acid metabolism	amino acid degradation	Lysine	6.2	-0.157904	-0.0416035	-0.238565	-0.491646	-0.734058	+			+	+	21	7	21	62.2	62.2	20.2	56.238	0	309.75	89453000	528	1.35209	0.0144146	-2.38132	0.137113	0.810067	-0.358468	1.19235	0.0747398	-2.14557	2.37593	0.047366	-3.95473	3.54467	0.00223197	-6.11313	19.4546	19.6255	19.4832	19.4071	19.6063	19.4025
A0A6A5P530	AT1G54100.2	Aldehyde dehydrogenase 7B4	cytosol	Amino acid metabolism	amino acid degradation	Lysine	6.2	0.917769	0.206003	0.732275	-0.0888931	-0.762881			+		+	19	5	5	67	18.5	18.5	48.288	0	24.923	6436200	99	0.613721	0.121634	1.25943	0.139735	0.806761	0.364575	2.977	0.00369481	4.99882	0.142033	0.842408	-0.369906	1.75861	0.02867	-2.98623	15.254	15.025	15.2611	15.1344	12.8105	16.378
A0A6A5PA96	AT5G12040.1	Omega-amidase	plastid	Amino acid metabolism	amino acid degradation	Arginine/Proline	6.2	1.42652	0.318375	0.0391895	0.114421	0.117271	+	+				14	14	14	39.3	39.3	39.3	38.854	0	141.21	26135000	223	5.58159	4.8e-05	11.6875	1.67949	0.0377909	2.86724	0.329837	0.53154	0.76203	0.711021	0.387621	1.41594	0.642698	0.279255	1.30657	15.501	15.3758	15.3073	15.5651	15.6033	17.0347
A0A6A5PC39	AT1G12050.1	Fumarylacetoacetase	cytosol	Amino acid metabolism	amino acid degradation	Aromatic amino acids	6.2	-0.222159	-0.132764	-0.19808	-0.13042	-0.22324	+		+		+	17	17	17	61.4	61.4	61.4	45.908	0	259.34	81118000	373	2.54512	0.000800628	-4.2367	1.30318	0.077255	-2.30918	2.6558	0.00551471	-4.42592	0.837318	0.322197	-1.61286	1.76361	0.0284138	-2.99378	19.2635	19.2	19.2016	19.1946	19.2227	18.9864
A0A6A5PFI3	AT5G54080.1	Homogentisate 1,2-dioxygenase	cytosol	Amino acid metabolism	amino acid degradation	Aromatic amino acids	6.2	-1.0251	0.111973	0.0781403	0.0156151	-0.0703629	+					18	18	18	58.2	58.2	58.2	50.848	0	83.486	56571000	310	6.88132	0	-17.2232	0.664545	0.28036	1.3418	0.385629	0.470739	0.8664	0.0557944	0.939903	0.156602	0.342515	0.53491	-0.786121	20.5028	20.3278	20.4837	20.4344	20.4362	19.443
A0A6A5PI55	AT1G53580.1	Sulfur dioxygenase ETHE1	mitochondrion	Amino acid metabolism	amino acid degradation	Cysteine	6.2	1.79071	-0.0362289	-0.0250675	-0.192822	0.203731	+					9	9	9	51.7	51.7	51.7	31.512	0	37.854	5521000	101	3.41308	0.000196284	5.84192	0.093061	0.869523	-0.252365	0.0938361	0.853313	-0.254294	0.939074	0.278103	-1.76786	1.36207	0.0614383	2.39604	14.2475	13.6513	12.6506	13.8773	14.0557	14.9902
A0A6A5PSB4	AT3G22200.1	GABA transaminase	mitochondrion	Amino acid metabolism	amino acid degradation	gamma-aminobutyrate (GABA)	6.2	1.29198	0.286626	-0.206474	-0.0685753	0.00374756	+	+	+			27	27	27	63.3	63.3	63.3	58.701	0	323.31	121720000	662	8.68133	0	29.1397	3.43313	0.00276215	5.88272	2.11282	0.0139678	-3.53175	0.635402	0.435676	-1.29474	0.0447267	0.926797	0.126916	17.2113	17.1614	17.1497	17.1779	17.0787	18.3794
A0A6A4MNJ6	AT3G53580.1	Diaminopimelate epimerase	plastid	Amino acid metabolism	amino acid synthesis	Aspartate family	6.1	0.954891	-0.214279	-0.334871	-0.100702	0.280647	+	+	+			8	8	8	27.2	27.2	27.2	39.373	0	63.866	8133100	151	6.5365	1.875e-05	15.5545	2.06802	0.0184343	-3.46139	3.7723	0.00130035	-6.60261	0.515679	0.520636	-1.0959	1.32047	0.0666964	2.33467	15.1185	15.0965	14.9372	15.0495	15.12	16.0636
A0A6A4MSS9	AT5G17920.2	Methionine synthase	cytosol	Amino acid metabolism	amino acid synthesis	Aspartate family	6.1	0.220421	-0.0880432	0.094511	-0.0967743	-0.345922	+				+	38	10	12	60.6	22.9	18.7	84.388	0	191.5	55917000	268	3.17796	0.000239347	5.37728	0.783039	0.216653	-1.52895	0.567023	0.30722	1.18238	0.450925	0.5728	-0.983733	2.51896	0.00803015	-4.19254	18.0498	18.1227	18.0739	18.25	18.1577	18.2874
A0A6A4NBK7	AT5G37600.1	Glutamine synthase	cytosol	Amino acid metabolism	amino acid synthesis	Glutamine	6.1	1.61978	-0.142317	-0.275651	-0.291187	-1.18403	+	+	+		+	22	13	22	73.1	73.1	48.2	39.203	0	296.6	163170000	645	8.94946	0	31.4967	1.79006	0.0314507	-3.03378	1.97234	0.0176283	-3.31255	0.888135	0.299818	-1.6906	3.94801	0.00189595	-6.9993	18.9437	19.1312	18.975	18.8994	18.9154	20.6359
A0A6A4NBV9	AT5G37600.1	Glutamine synthase	cytosol	Amino acid metabolism	amino acid synthesis	Glutamine	6.1	6.36737	-0.0398838	0.456589	0.326885	0.257328	+		+			20	12	14	59.9	46.8	46.8	43.144	0	144.56	62754000	327	6.6962	2.03046e-05	16.3074	0.110439	0.847868	-0.295057	1.81271	0.0232614	3.06811	1.02431	0.244204	1.89595	0.816519	0.191411	1.58082	12.2577	11.453	12.076	13.1255	10.8759	18.2665
A0A6A4NH71	AT5G17920.2	Methionine synthase	cytosol	Amino acid metabolism	amino acid synthesis	Aspartate family	6.1	0.322468	-0.822346	-0.465517	-0.393167	-0.638274	+	+			+	39	12	13	56.1	18	18	84.317	0	156.51	22226000	219	1.99546	0.00313922	3.34835	3.19717	0.00360934	-5.41432	1.35815	0.0526184	-2.39026	0.73912	0.374009	-1.46029	1.62575	0.0364519	-2.78685	17.9017	18.1085	18.0573	17.8833	18.1303	18.1017
A0A6A4NHG6	AT3G17760.1	Glutamate decarboxylase	cytosol	Amino acid metabolism	amino acid synthesis	Aspartate family	6.1	-1.56861	-0.115053	-0.310693	-0.511695	-0.941811	+		+	+	+	25	22	25	52.2	52.2	47.4	56.259	0	323.31	59960000	426	9.09186	0	-32.8238	0.526901	0.375812	-1.11497	1.54183	0.0368564	-2.66194	2.93321	0.0309259	-4.91849	3.33403	0.00274227	-5.68293	20.4133	20.2467	20.366	20.2841	20.294	18.884
A0A6A4NHL1	AT1G75330.1	Ornithine carbamoyltransferase	plastid	Amino acid metabolism	amino acid synthesis	Arginine	6.1	0.328142	-0.112179	-0.194949	-0.251316	-0.460683	+		+	+	+	11	4	11	39.6	39.6	13.6	40.909	0	77.231	23462000	273	2.29737	0.00145767	3.82659	1.07855	0.119022	-1.97685	2.48377	0.00736238	-4.13348	2.41068	0.0470323	-4.01197	3.49848	0.00246988	-6.01698	17.0063	16.7153	17.0042	16.6495	16.9117	17.2709
A0A6A4NI00	AT5G52100.1	Dihydrodipicolinate reductase	plastid	Amino acid metabolism	amino acid synthesis	Histidine	6.1	3.50638	0.311146	0.211098	-0.0546124	-0.176795	+					5	5	5	24.3	24.3	24.3	32.198	0	9.4122	3427800	38	6.40231	1.7316e-05	14.9473	0.463097	0.429236	1.00511	0.374449	0.482121	0.845815	0.131083	0.853083	-0.344344	0.406287	0.467109	-0.904036	11.9028	11.5772	12.0828	11.5038	11.4531	15.8981
A0A6A4NJZ3	AT3G57560.1	Acetylglutamate kinase	-	Amino acid metabolism	amino acid synthesis	Arginine	6.1	0.559742	-0.213911	-0.232558	-0.121423	-0.33919	+				+	9	9	9	37	37	37	35.85	0	38.612	9020100	174	4.0171	0.000123249	7.16004	1.41095	0.0625167	-2.4682	1.13375	0.0850771	-2.05883	0.437978	0.58054	-0.960834	1.73596	0.0294958	-2.95209	16.2071	15.904	16.2224	16.135	16.0721	16.7638
A0A6A4NLC3	AT5G63890.1	Histidinol dehydrogenase	plastid	Amino acid metabolism	amino acid synthesis	Histidine	6.1	1.34121	0.153445	-0.116721	-0.0250233	-0.357129	+		+		+	15	15	15	43.3	43.3	43.3	52.123	0	72.638	17565000	285	5.53049	4.65567e-05	11.5079	0.989361	0.140926	1.84359	2.1384	0.0133629	-3.57213	0.203946	0.789438	-0.507865	3.44008	0.00258689	-5.8969	14.997	14.92	15.1918	15.3646	15.3156	16.3279
A0A6A4NP72	AT5G37600.1	Glutamine synthase	cytosol	Amino acid metabolism	amino acid synthesis	Glutamine	6.1	0.516554	0.858964	0.492856	0.227279	1.04543						10	0	2	30.3	6.7	0	39.188	0	5.1805	1502300	17	0.315266	0.379862	0.734047	0.444818	0.445651	0.972952	0.237301	0.647182	0.578215	0.116389	0.867994	0.309415	1.02391	0.122327	1.89534	12.4334	14.0604	11.6966	12.232	11.5497	14.2726
A0A6A4NS05	AT4G34200.1	3-Phosphoglycerate dehydrogenase	plastid	Amino acid metabolism	amino acid synthesis	Serine	6.1	0.402285	0.18813	0.162626	0.0670975	-0.141359	+	+	+			32	17	32	63	63	36	64.048	0	238.48	81913000	567	3.77779	0.000155602	6.61475	1.99641	0.0213835	3.34981	2.62007	0.00574734	4.36439	0.733212	0.377283	1.45099	1.35945	0.0617535	-2.39217	18.009	18.0517	18.1474	18.141	18.066	18.4812
A0A6A4NST9	AT4G17830.1	Acetylornithine deacetylase	cytosol	Amino acid metabolism	amino acid synthesis	Arginine	6.1	-0.657721	0.117624	0.00446014	-0.0368809	-0.0227913	+					17	9	17	55.4	55.4	35.2	47.768	0	85.244	25190000	260	5.79771	5.24017e-05	-12.4757	1.39583	0.0641611	2.44588	0.0360124	0.940751	0.103097	0.215781	0.778893	-0.533113	0.147784	0.778806	-0.38318	17.5354	17.5553	17.5134	17.5321	17.3961	16.8338
A0A6A4NUM4	AT5G35630.1	Glutamine synthase	plastid	Amino acid metabolism	amino acid synthesis	Glutamine	6.1	8.17685	0.797829	0.39726	-0.0555553	0.0253082	+	+	+			27	25	27	68.1	68.1	60.9	47.515	0	323.31	241190000	669	8.15642	0	25.0163	2.67748	0.0068322	4.46344	3.44654	0.00193269	5.91011	0.144041	0.841088	-0.374554	0.0441311	0.928016	0.125301	11.9025	11.3073	11.0043	10.273	10.6445	18.6925
A0A6A4P240	AT3G58610.1	Ketol-acid reductioisomerase	plastid	Amino acid metabolism	amino acid synthesis	BCAA	6.1	1.88312	-0.288235	-0.08298	0.134296	0.393026	+	+			+	17	9	9	38.3	18.7	18.7	63.139	0	46.635	10115000	151	6.89706	0	17.3034	2.43989	0.00983412	-4.06035	0.491429	0.370072	-1.05433	0.894673	0.297923	1.70055	2.73351	0.00574154	4.56116	14.5512	14.9805	15.0727	15.1194	14.8091	16.8973
A0A6A4P4B1	AT1G14810.1	Aspartate semialdehyde dehydrogenase	plastid	Amino acid metabolism	amino acid synthesis	Aspartate family	6.1	0.65322	0.0653706	0.0190483	0.0486729	-0.258372	+				+	15	3	6	46	17.1	8.6	40.997	0	14.522	11108000	75	4.95389	3.68947e-05	9.64385	0.41064	0.477662	0.911903	0.0629393	0.898039	0.175446	0.180016	0.810843	0.455773	2.88467	0.00489048	-4.83029	16.7833	16.6698	16.7717	16.9097	16.7611	17.4462
A0A6A4P6U3	AT5G17330.1	Glutamate decarboxylase	cytosol	Amino acid metabolism	amino acid synthesis	Aspartate family	6.1	7.51766	0.131854	-0.526183	0.223493	-0.537651	+		+		+	24	20	21	59.2	51.1	48.3	57.197	0	314.6	154970000	418	8.26035	0	25.7844	0.409491	0.478974	0.909828	2.18515	0.0124061	-3.64631	0.642392	0.431394	1.30607	1.89868	0.0223779	-3.19919	11.392	11.2023	12.6558	12.2411	11.3301	19.1777
A0A6A4PLP2	AT4G29840.1	Threonine synthase	plastid	Amino acid metabolism	amino acid synthesis	Aspartate family	6.1	2.16118	-0.582115	0.940151	0.134021	0.127086	+					12	4	4	31.4	14	14	54.974	0	39.003	1619500	36	2.689	0.000565624	4.48345	0.488857	0.40804	-1.04989	0.967886	0.12175	1.81131	0.319252	0.682087	0.741734	0.21562	0.687314	0.532773	11.4856	13.7342	11.5922	11.7548	11.4728	14.5046
A0A6A4PMH8	AT3G27740.1	Carbamoylphosphate synthase	plastid	Amino acid metabolism	amino acid synthesis	Arginine	6.1	1.92554	-1.11428	-0.471783	-0.259505	0.00653324	+	+	+			8	3	3	27	12.2	12.2	47.701	0	3.4891	589230	8	1.93973	0.00352106	3.26224	1.69642	0.0366999	-2.89264	3.62183	0.0014386	-6.27606	0.76159	0.360713	-1.49551	0.0109154	0.983076	0.0320989	10.7439	13.1171	11.8045	12.8553	12.9575	14.6733
A0A6A4PN87	AT4G19710.2	Asp kinase/homoserine dehydrogenase	plastid	Amino acid metabolism	amino acid synthesis	Aspartate family	6.1	1.49459	-0.233917	-0.409157	-0.150483	-0.0625004	+	+	+			35	15	35	47.1	47.1	21.3	100.48	0	90.139	20588000	336	4.99273	3.74123e-05	9.76054	1.6261	0.0412147	-2.78738	4.77244	0.000979592	-9.11431	0.768283	0.358082	-1.50596	0.252963	0.642858	-0.610425	14.6283	14.8273	14.1093	14.8038	14.7227	15.9872
A0A6A4PNT7	AT2G45300.1	3-phosphoshikimate 1-carboxyvinyltransferase	plastid	Amino acid metabolism	amino acid synthesis	Shikimate pathway	6.1	1.05731	-0.371997	-0.610856	-0.0630484	0.0313318	+	+	+			11	5	11	30.3	30.3	13	55.745	0	39.375	8391100	154	4.857	4.73023e-05	9.35793	2.13009	0.0168102	-3.55899	3.802	0.00118841	-6.66847	0.329837	0.673389	-0.76203	0.12686	0.808637	0.334382	14.6563	14.9314	15.1902	14.9956	15.1401	16.0293
A0A6A4PP54	AT2G17265.1	Homoserine kinase	plastid	Amino acid metabolism	amino acid synthesis	Aspartate family	6.1	1.4439	-0.158598	0.256718	-0.16338	-0.889727	+				+	11	8	11	45.9	45.9	39.9	38.487	0	45.698	9182400	162	6.11756	3.9653e-05	13.7317	0.863746	0.182954	-1.65338	0.808929	0.175994	1.5691	0.334169	0.668358	-0.770288	2.96413	0.00458015	-4.97512	14.97	14.9518	14.7396	15.2276	15.1281	16.4656
A0A6A4PPP4	AT4G38800.1	5'-methylthioadenosine nucleosidase	endoplasmic reticulum	Amino acid metabolism	amino acid synthesis	Aspartate family	6.1	1.83678	-0.375589	0.983437	0.0908495	-0.572395	+		+			10	10	10	56.5	56.5	56.5	27.071	0	40.85	6581900	137	2.80881	0.000419287	4.69419	1.46017	0.0568974	-2.54094	2.79299	0.00469296	4.66607	0.110624	0.873918	0.295505	0.71275	0.24032	-1.41868	13.9354	14.292	13.3857	14.115	12.1392	15.5299
A0A6A4PQN0	AT5G10920.1	Argininosuccinate lyase	plastid	Amino acid metabolism	amino acid synthesis	Arginine	6.1	1.52147	-0.194582	0.0107758	-0.0027359	0.0328264	+					12	12	12	34	34	34	57.41	0	32.136	7973600	132	6.34057	4.43828e-05	14.6755	1.12518	0.108191	-2.04611	0.0444791	0.928188	0.126245	0.0197605	0.979959	-0.057549	0.246939	0.649763	0.598095	14.0891	13.9751	14.1991	14.4389	14.4041	15.5925
A0A6A4PY63	AT5G66120.2	3-dehydroquinate synthase	plastid	Amino acid metabolism	amino acid synthesis	Shikimate pathway	6.1	1.19636	-0.201008	-0.276144	0.119355	0.0550585	+	+	+			11	5	11	37.4	37.4	18.2	47.497	0	47.918	6367500	130	6.93013	0	17.4728	1.87779	0.0267664	-3.16723	3.10461	0.00304972	-5.23723	0.728128	0.379421	1.44298	0.178451	0.735756	0.452316	14.6123	14.5311	14.536	14.3216	14.4538	15.6526
A0A6A4PYK5	AT1G49820.1	Methylthioribose kinase	cytosol	Amino acid metabolism	amino acid synthesis	Aspartate family	6.1	0.41989	1.03904	1.12458	0.89939	0.482763		+	+			9	8	8	29.8	27.4	27.4	48.328	0	39.296	4526600	85	0.356904	0.315744	0.813188	1.66813	0.0385848	2.85022	2.69689	0.00526369	4.49717	2.15427	0.0576324	3.59726	0.884711	0.165034	1.68539	10.9543	10.5102	11.9758	12.9652	11.9085	11.979
A0A6A4Q109	AT1G14810.1	Aspartate semialdehyde dehydrogenase	plastid	Amino acid metabolism	amino acid synthesis	Aspartate family	6.1	2.20264	-0.0956366	0.25134	0.0479647	-0.197236	+					14	4	4	52.5	24.1	24.1	41.232	0	29.676	4920300	76	1.95112	0.00342737	3.2798	0.344127	0.551312	-0.789169	1.22394	0.0697151	2.19224	0.134113	0.851499	0.351457	0.541302	0.347184	-1.1393	12.6063	15.0441	11.5898	14.3132	14.707	15.6957
A0A6A4QDN6	AT4G34200.1	3-Phosphoglycerate dehydrogenase	plastid	Amino acid metabolism	amino acid synthesis	Serine	6.1	0.606094	0.169289	0.0580254	0.0389648	-0.463071	+	+			+	28	14	16	62.6	39.3	34.9	62.834	0	126.7	29736000	264	5.1492	3.99334e-05	10.2431	1.93507	0.0240207	3.25506	0.561054	0.311559	1.17242	0.127226	0.856926	0.335248	2.17669	0.0138878	-3.63286	16.2852	16.5203	16.4345	16.3343	16.3504	17.034
A0A6A4QI25	AT3G59760.1	O-acetylserine (thiol) lyase	mitochondrion	Amino acid metabolism	amino acid synthesis	Cysteine	6.1	2.21912	0.429443	0.279319	0.0132355	0.379873	+	+	+		+	20	13	20	70.6	70.6	50.1	41.728	0	91.758	56129000	313	7.26737	0	19.2938	2.4227	0.0102002	4.03184	1.98952	0.0170334	3.33914	0.066404	0.927301	0.184497	2.58077	0.0073396	4.29722	15.7791	15.7551	15.8961	15.3905	15.6131	17.9474
A0A6A4QKG3	AT1G70570.1	Anthranilate phosphoribosyltransferase	plastid	Amino acid metabolism	amino acid synthesis	Aromatic amino acids	6.1	0.776621	0.169594	0.105165	-0.537145	-0.714163	+					3	3	3	6	6	6	62.745	0	4.4053	467100	22	1.05174	0.0322268	1.93691	0.153976	0.788852	0.397359	0.118786	0.819614	0.315165	0.730575	0.378591	-1.44684	0.959767	0.14069	-1.79908	12.0407	12.1765	12.4626	11.8507	11.3617	12.8063
A0A6A4QRQ7	AT1G17745.1	3-Phosphoglycerate dehydrogenase	plastid	Amino acid metabolism	amino acid synthesis	Serine	6.1	1.8776	-0.143637	-0.159451	0.49013	1.24195	+				+	7	7	7	17.9	17.9	17.9	66.012	0	12.221	1228100	18	4.12278	9.66072e-05	7.41133	0.31749	0.581146	-0.738339	0.923989	0.134253	-1.74504	2.32426	0.0505035	3.87026	2.99194	0.00442023	5.02639	10.7853	10.7927	11.1049	11.5196	11.667	12.7704
A0A6A4QT12	AT1G80600.1	Acetylornithine aminotransferase	plastid	Amino acid metabolism	amino acid synthesis	Arginine	6.1	1.52196	0.022863	0.0746502	0.062101	0.144009	+					19	19	19	54.5	54.5	54.5	50.444	0	191.33	33110000	264	8.05258	0	24.271	0.224217	0.698114	0.550915	0.938319	0.130075	1.76672	0.443394	0.577807	0.970434	1.16688	0.0911596	2.1079	15.8511	16.0381	15.7138	15.8906	15.9001	17.2989
A0A6A4QY93	AT3G26900.1	shikimate kinase like 1	plastid	Amino acid metabolism	amino acid synthesis	Shikimate pathway	6.1	1.95025	-1.25884	0.124101	0.285669	-1.01073	+	+			+	2	2	2	13.7	13.7	13.7	31.697	0	3.5196	451400	8	3.22817	0.00021978	5.47444	3.07013	0.00409074	-5.17216	0.113537	0.827029	0.302549	0.263006	0.730953	0.630825	1.76422	0.0284112	-2.9947	11.7064	11.1987	12.9527	12.606	11.6986	14.2433
A0A6A4QYG0	AT1G48850.1	Chorismate synthase	plastid	Amino acid metabolism	amino acid synthesis	Shikimate pathway	6.1	2.34197	-0.63924	-0.623887	0.0985235	0.555236	+	+	+		+	9	3	9	37.1	37.1	13.7	47.085	0	30.147	4332000	82	5.19024	4.04722e-05	10.3731	1.89434	0.0258824	-3.19256	2.09458	0.0144204	-3.50305	0.23623	0.758707	0.575994	1.50468	0.0464256	2.60684	13.9224	13.401	12.6925	13.3606	13.5539	15.6899
A0A6A4R182	AT1G31860.1	Histidine biosynthesis bifunctional protein hisIE	plastid	Amino acid metabolism	amino acid synthesis	Histidine	6.1	0.00712509	-1.48772	0.647021	-0.542316	-0.300373						4	4	4	14.5	14.5	14.5	31.766	0	9.6181	4345600	34	0.00786246	0.985755	0.0232001	0.797478	0.211085	-1.55137	0.274396	0.599193	0.65373	0.622562	0.443746	-1.27386	0.404729	0.468907	-0.901214	16.6384	17.8232	17.0271	16.9815	17.1252	17.2596
A0A6A4R1J3	AT3G01120.1	Cystathionine-gamma-synthase	plastid	Amino acid metabolism	amino acid synthesis	Aspartate family	6.1	0.647491	-0.866661	-0.00743523	0.2574	-0.277071	+	+			+	13	13	13	35.9	35.9	35.9	58.967	0	42.518	12568000	192	2.87261	0.000374735	4.80852	5.76285	0.00304	-12.3454	0.0751109	0.881144	-0.207002	2.32565	0.0507138	3.87253	2.10518	0.015652	-3.51972	16.7744	16.1702	16.1807	16.3333	16.5664	17.2095
A0A6A5LCV6	AT3G58610.3	Ketol-acid reductioisomerase	plastid	Amino acid metabolism	amino acid synthesis	BCAA	6.1	0.960139	-0.447996	-0.265918	0.00881844	0.213705	+	+	+			19	7	19	41.7	41.7	14.2	63.48	0	157.57	38688000	309	7.73785	0	22.1422	4.06544	0.00212727	-7.27416	2.25613	0.0111195	-3.75996	0.0435765	0.952318	0.123796	1.43104	0.0538453	2.49787	17.5269	17.4215	17.4327	17.4052	17.4673	18.4987
A0A6A5LE97	AT1G29900.1	Carbamoylphosphate synthase	plastid	Amino acid metabolism	amino acid synthesis	Arginine	6.1	0.547511	-0.0242725	-0.126442	-0.0327099	0.00396461	+		+			31	13	31	32.2	32.2	15.3	128.52	0	104.1	65560000	574	4.39274	7.09759e-05	8.08457	0.207615	0.719876	-0.515728	1.48049	0.0415376	-2.57101	0.278601	0.718216	-0.662125	0.0223156	0.964004	0.0648118	18.8945	18.8017	18.8406	18.5774	18.7444	19.271
A0A6A5LER0	AT4G29840.1	Threonine synthase	plastid	Amino acid metabolism	amino acid synthesis	Aspartate family	6.1	0.436264	-0.0514977	-0.0825377	0.0258268	-0.147883	+					11	9	9	31.4	27	27	57.38	0	38.63	5170400	148	3.3373	0.000198781	5.68947	0.271185	0.639663	-0.647297	0.888933	0.146014	-1.69182	0.192614	0.799272	0.483377	1.29408	0.0702086	-2.29576	14.3652	14.6111	14.5255	14.5381	14.5563	14.9746
A0A6A5LGL3	AT1G80560.1	3-Isopropylmalate dehydrogenase	plastid	Amino acid metabolism	amino acid synthesis	BCAA	6.1	1.96223	-0.0817924	-0.00588646	-0.0716778	-0.284692	+					16	16	16	55.3	55.3	55.3	46.264	0	64.753	18637000	279	7.72257	0	22.0436	0.960133	0.150065	-1.79964	0.0507543	0.916707	-0.14316	0.876847	0.304952	-1.67339	1.45548	0.0513061	-2.534	14.5736	14.6865	14.9346	14.7693	15.0333	16.7504
A0A6A5LJ50	AT5G10870.1	Chorismate mutase	cytosol	Amino acid metabolism	amino acid synthesis	Aromatic amino acids	6.1	3.24817	0.300224	-0.112391	0.0151382	0.175238	+					6	6	6	28.5	28.5	28.5	28.621	0	19.122	5944900	70	2.71171	0.000546716	4.52301	1.05121	0.12483	1.93612	0.302949	0.562983	-0.710134	0.0225922	0.976772	0.0655955	0.254018	0.642083	0.612579	12.4108	11.6782	12.6815	15.6532	11.9806	16.0996
A0A6A5LKX8	AT4G33680.1	L,L-Diaminopimelate aminotransferase	plastid	Amino acid metabolism	amino acid synthesis	Aspartate family	6.1	1.57109	-0.104612	-0.150383	-0.0756069	-0.259919	+		+		+	16	5	16	50.5	50.5	13.4	51.293	0	106.32	47560000	360	5.59419	4.83871e-05	11.7322	1.43605	0.0592748	-2.50528	2.35053	0.00938911	-3.91312	0.610863	0.452113	-1.25475	2.19791	0.0134414	-3.66666	16.529	16.4271	16.6907	15.9202	16.4887	17.8822
A0A6A5LLM2	AT2G19940.1	N-acetyl-gamma-glutamyl-phosphate reductase	plastid	Amino acid metabolism	amino acid synthesis	Arginine	6.1	1.23588	0.240725	0.218418	0.159103	-0.0690887	+	+	+			20	20	20	62.8	62.8	62.8	47.851	0	164.27	37047000	353	6.01782	4.73934e-05	13.3281	3.99095	0.00209442	7.09888	4.00766	0.000995475	7.13792	1.51695	0.1264	2.62502	0.423534	0.4495	-0.935083	15.4824	15.2184	15.6612	15.6117	15.2746	16.646
A0A6A5LNG8	AT3G10050.1	Threonine deaminase	plastid	Amino acid metabolism	amino acid synthesis	BCAA	6.1	1.25383	0.205586	-1.07827	1.37945	-0.0563929	+		+			5	5	5	13.9	13.9	13.9	65.809	0	14.704	1164800	24	1.57962	0.00811015	2.71811	0.264448	0.648553	0.633738	1.64286	0.0307152	-2.81241	2.01716	0.0669797	3.38204	0.122301	0.814621	-0.323558	12.4322	13.1286	12.4904	11.116	12.018	13.893
A0A6A5LPQ5	AT2G43750.2	O-acetylserine (thiol) lyase	plastid	Amino acid metabolism	amino acid synthesis	Cysteine	6.1	4.69756	-0.0591106	0.0371441	-0.137778	-0.174309	+					19	12	12	62.8	42.9	42.9	42.87	0	115.39	29989000	302	6.78988	0	16.7649	0.121139	0.832307	-0.320789	0.0850657	0.86658	0.232326	0.721475	0.382584	-1.43248	0.489156	0.391007	-1.05041	12.5473	13.8182	12.4664	13.2219	12.7295	17.6364
A0A6A5LWG4	AT3G47340.1	Asparagine synthase	cytosol	Amino acid metabolism	amino acid synthesis	Aspartate family	6.1	9.13655	-0.461508	-1.13258	-0.834241	-0.678453	+	+	+		+	28	4	28	60.5	60.5	13.5	64.316	0	323.31	133420000	558	11.0878	0	58.4348	1.94205	0.0236907	-3.26581	2.87432	0.00425493	-4.81159	1.87533	0.0783265	-3.16347	1.64409	0.0352785	-2.81425	11.7053	11.1234	12.0174	11.4093	11.3449	20.7005
A0A6A5LXH5	AT5G34930.1	Arogenate dehydrogenase	plastid	Amino acid metabolism	amino acid synthesis	Aromatic amino acids	6.1	0.919706	0.0361435	0.570844	-0.00222931	0.272735	+					3	3	3	13.6	13.6	13.6	30.104	0	4.3773	598620	16	1.20683	0.0210383	2.16697	0.0227118	0.966549	0.0659344	0.700384	0.226458	1.39906	0.00361089	0.995518	-0.0107061	0.771603	0.210751	1.51114	12.1163	11.5883	11.6821	11.2991	12.0933	13.3432
A0A6A5LY53	AT5G37600.1	Glutamine synthase	cytosol	Amino acid metabolism	amino acid synthesis	Glutamine	6.1	-0.557401	0.240045	0.151009	0.157211	0.507794	+				+	17	16	16	58.9	58.9	58.9	38.763	0	71.571	20333000	236	4.80826	4.63432e-05	-9.21686	1.43603	0.0592376	2.50525	0.602044	0.284162	1.24029	0.717351	0.385034	1.42596	2.702	0.00605422	4.50607	16.9207	16.664	16.7041	16.7291	16.756	16.2614
A0A6A5LYU5	AT4G13430.1	Isopropylmalate isomerase	plastid	Amino acid metabolism	amino acid synthesis	BCAA	6.1	2.01559	-0.660044	-0.494557	-0.24502	0.28545	+	+	+		+	13	10	13	37.9	37.9	28.8	60.225	0	47.767	13165000	211	9.22624	0	34.1267	7.14465	0.00666667	-18.611	4.48483	0.000902256	-8.32506	2.09515	0.062481	-3.50394	2.37116	0.00984169	3.9469	15.0999	15.0895	15.1868	14.849	15.0104	17.0503
A0A6A5M432	AT2G43090.1	Isopropylmalate isomerase	plastid	Amino acid metabolism	amino acid synthesis	BCAA	6.1	1.96055	-0.649825	-0.91165	-0.352227	0.12451	+	+	+			6	6	6	38.6	38.6	38.6	26.683	0	33.72	7454700	80	8.21054	0	25.4134	5.29781	0.00246154	-10.7206	4.04487	0.000872038	-7.22544	1.37607	0.151291	-2.41671	0.384227	0.488115	0.863827	15.1522	15.319	15.3113	15.4354	15.6089	17.3733
A0A6A5M461	AT1G09795.1	ATP-phosphoribosyl transferase	plastid	Amino acid metabolism	amino acid synthesis	Histidine	6.1	1.01094	0.116529	-0.320798	-0.148433	-0.495728	+		+		+	11	11	11	42	42	42	41.817	0	43.503	10219000	127	5.9883	4.66744e-05	13.2107	0.606508	0.317671	1.24762	2.74439	0.00515775	-4.58026	1.02019	0.245351	-1.88978	2.7486	0.00559375	-4.58767	15.6962	15.5262	15.6101	15.6457	15.5564	16.5089
A0A6A5MGW1	AT5G66120.2	3-dehydroquinate synthase	plastid	Amino acid metabolism	amino acid synthesis	Shikimate pathway	6.1	1.47636	0.0533113	-0.201963	0.261572	0.0718636	+					10	4	4	20.6	8	8	72.007	0	7.6993	1521300	15	2.22944	0.00173862	3.71708	0.11793	0.836722	0.313114	0.680862	0.23714	-1.36795	0.964083	0.26816	1.80558	0.092029	0.853211	0.249793	11.5638	12.1623	12.8408	13.6495	13.265	14.1182
A0A6A5MJ59;A0A6A5MVD0	AT4G33680.1	L,L-Diaminopimelate aminotransferase	plastid	Amino acid metabolism	amino acid synthesis	Aspartate family	6.1	0	0.160442	-0.290133	0.246429	0.801537						13	2	2	44.1	6.3	6.3	50.209	0	3.5623	583000	20	-4.34294e-08	1	0	0.126795	0.826089	0.334228	0.210759	0.684336	-0.522441	0.189236	0.801835	0.476017	0.969319	0.137937	1.81347	12.194	13.0118	12.0562	11.6612	10.3275	12.6984
A0A6A5MK26;A0A6A5MQV5;A0A6A4PZ94	AT4G35630.1	Phosphoserine aminotransferase	plastid	Amino acid metabolism	amino acid synthesis	Serine	6.1	1.04921	-0.0300625	-0.304837	-0.0494297	-0.0345531	+		+			12	12	12	32.2	32.2	32.2	46.952	0	49.424	13159000	164	5.12217	3.95713e-05	10.1583	0.139377	0.807265	-0.363742	3.7092	0.00132895	-6.46423	0.455897	0.567651	-0.992484	0.157257	0.7652	-0.404826	15.6855	15.6055	16.019	15.7079	15.7146	16.7865
A0A6A5MK30	AT5G17990.1	Anthranilate phosphoribosyltransferase	plastid	Amino acid metabolism	amino acid synthesis	Aromatic amino acids	6.1	2.75953	0.0334314	0.322459	-0.185798	-0.394475	+				+	8	8	8	23.2	23.2	23.2	42.311	0	20.039	6196100	137	2.96233	0.000311419	4.97182	0.110142	0.847944	0.294336	1.27298	0.0632468	2.26462	0.606995	0.454298	-1.24842	1.93132	0.0213747	-3.24931	10.6102	13.1404	13.4557	13.6649	12.4995	15.3392
A0A6A5MM03	AT1G14810.1	Aspartate semialdehyde dehydrogenase	plastid	Amino acid metabolism	amino acid synthesis	Aspartate family	6.1	0.240954	0.182063	0.284936	0.0410763	-0.220779	+		+		+	19	9	19	67.2	67.2	37.9	41.048	0	113.63	34695000	265	1.8495	0.0043079	3.12405	1.45869	0.0570499	2.53875	2.67153	0.00542643	4.45312	0.271162	0.725721	0.647251	1.61047	0.0375561	-2.76406	16.9113	16.847	16.9165	16.6233	16.8628	17.1493
A0A6A5MML2	AT2G31810.1	Acetolactate synthase	plastid	Amino acid metabolism	amino acid synthesis	BCAA	6.1	1.32749	-0.715941	-0.155103	-0.43801	0.0965364	+	+				6	6	6	12.7	12.7	12.7	51.894	0	28.663	2058800	76	7.77685	0	22.3957	5.25366	0.003	-10.5768	0.638551	0.261002	-1.29985	1.50798	0.128193	-2.61173	0.247987	0.648688	0.600246	13.9071	14.0145	13.9975	13.8779	14.0951	15.2572
A0A6A5MPJ7	AT4G14880.4	O-acetylserine (thiol) lyase	cytosol	Amino acid metabolism	amino acid synthesis	Cysteine	6.1	-0.0796757	0.185053	-0.00225983	-0.179859	-0.313363		+			+	13	4	5	54.8	24.3	20.6	34.139	0	62.207	16149000	132	0.588345	0.132407	-1.21773	2.15994	0.0158445	3.60625	0.0253969	0.958099	-0.0735184	1.04479	0.238264	-1.92654	1.80424	0.026301	-3.05527	17.2521	17.4478	17.2679	17.3822	17.4543	17.2436
A0A6A5MR14	AT4G17830.1	Acetylornithine deacetylase	cytosol	Amino acid metabolism	amino acid synthesis	Arginine	6.1	-1.01885	0.280117	0.69562	0.0822681	0.28101	+		+			15	7	7	40.6	20.5	20.5	48.107	0	15.552	5045900	60	1.47349	0.0106132	-2.56064	1.05134	0.124916	1.93632	5.30669	0.00152	10.7498	0.377211	0.627211	0.850915	1.17158	0.0903734	2.11485	18.2689	16.8886	16.386	16.1398	16.565	15.3135
A0A6A5MT00	AT4G29840.1	Threonine synthase	plastid	Amino acid metabolism	amino acid synthesis	Aspartate family	6.1	0.466231	0.266405	0.0481941	0.131448	0.0494186	+	+				13	5	13	33.3	33.3	16.4	56.504	0	103.25	15916000	214	3.85995	0.000153764	6.79836	2.76789	0.00595858	4.62165	0.499781	0.361983	1.0687	2.20981	0.0569102	3.68566	0.322603	0.555969	0.748178	16.1824	15.8974	16.0283	16.1661	16.102	16.5775
A0A6A5MT37	AT2G17265.1	Homoserine kinase	plastid	Amino acid metabolism	amino acid synthesis	Aspartate family	6.1	0	0	2.56108	-1.4259	-1.27175			+			5	2	2	12.7	7.2	7.2	42.812	0	5.0142	905150	22	-4.34294e-08	1	0	-4.34294e-08	1	0	2.97102	0.00370921	4.98781	1.2138	0.188674	-2.17727	1.33287	0.0650203	-2.35297	12.7907	12.1708	11.3053	12.9718	11.825	13.305
A0A6A5MU36	AT1G49820.1	Methylthioribose kinase	cytosol	Amino acid metabolism	amino acid synthesis	Aspartate family	6.1	-0.109222	0.161644	-0.0851906	-0.0753639	0.109381	+	+	+			22	21	22	52.8	52.8	50.4	47.505	0	119.49	39353000	503	1.84087	0.00436969	-3.11092	2.95171	0.00470588	4.95234	1.40247	0.0481215	-2.45568	0.730204	0.378386	-1.44625	1.13239	0.0980556	2.05681	17.2035	17.2568	17.2523	17.1925	17.3265	17.1493
A0A6A5MUW1	AT3G06350.1	Bifunctional 3-dehydroquinate dehydratase/shikimate dehydrogenase	plastid	Amino acid metabolism	amino acid synthesis	Shikimate pathway	6.1	2.32215	0.356891	-0.383014	-0.0446859	-0.0862555	+	+	+			14	14	14	33.5	33.5	33.5	64.178	0	27.151	8589900	150	5.9677	4.64037e-05	13.1294	3.35706	0.00294787	5.72896	3.75037	0.00130137	-6.55428	0.144135	0.841322	-0.37477	0.28665	0.600918	-0.678109	13.1412	12.3612	13.0466	13.3934	13.0769	15.3338
A0A6A5MYR0	AT2G37500.1	Arginine biosynthesis bifunctional protein ArgJ	plastid	Amino acid metabolism	amino acid synthesis	Arginine	6.1	1.16274	0.193815	-0.169978	0.601724	0.233649	+			+		5	5	5	14.5	14.5	14.5	49.225	0	12.085	2836500	51	3.37068	0.000200094	5.7563	0.439668	0.450679	0.963833	0.59669	0.287818	-1.23149	2.65055	0.0369249	4.41685	0.870228	0.169909	1.66329	12.7548	12.8451	12.92	13.0796	13.5072	14.32
A0A6A5MZE1	AT4G24830.1	Arginosuccinate synthase	plastid	Amino acid metabolism	amino acid synthesis	Arginine	6.1	0.172383	0.0429321	-0.254047	-0.182043	-0.129925	+		+			26	10	26	30.8	30.8	12.6	94.446	0	234.99	60193000	515	1.24644	0.019014	2.22547	0.378787	0.511891	0.853821	3.77038	0.00129577	-6.59836	0.892903	0.298277	-1.69786	0.601249	0.305162	-1.23899	17.9316	17.597	17.9083	17.7526	17.7359	17.9304
A0A6A5MZM5	AT5G21060.1	Homoserine dehydrogenase	cytosol	Amino acid metabolism	amino acid synthesis	Aspartate family	6.1	0.600495	-0.126134	-0.373326	-0.237962	-0.295597	+		+			9	9	9	35.9	35.9	35.9	40.499	0	22.72	6419500	139	6.38733	1.7192e-05	14.881	1.13588	0.105966	-2.06198	3.71868	0.00131561	-6.4849	1.699	0.100229	-2.89651	1.33501	0.0646998	-2.35613	15.3717	15.2899	15.3924	15.403	15.3764	15.9198
A0A6A5N0B8	AT5G11880.1	Diaminopimelate decarboxylase	plastid	Amino acid metabolism	amino acid synthesis	Aspartate family	6.1	1.66999	0.00601902	-0.132562	0.0294525	0.0321257	+					12	6	6	26.3	15.6	15.6	57.205	0	15.557	2990800	77	2.80109	0.000419382	4.68047	0.0189108	0.971991	0.0551251	0.769014	0.194174	-1.5071	0.0830409	0.908471	0.227209	0.0950413	0.848611	0.257289	12.9056	13.8699	12.1881	14.087	13.4936	14.9598
A0A6A5N1J5	AT3G14390.1	Diaminopimelate decarboxylase	plastid	Amino acid metabolism	amino acid synthesis	Aspartate family	6.1	1.34555	-0.278274	-0.109041	0.13476	0.460936	+	+			+	17	11	17	38.2	38.2	26.9	54.44	0	56.591	13666000	214	4.36968	7.55668e-05	8.02522	2.38209	0.0110435	-3.96486	0.880018	0.148905	-1.67823	0.683554	0.403562	1.37225	2.93551	0.0047191	4.92269	14.1472	14.6046	14.2843	14.9441	14.0798	15.7551
A0A6A5N7N6	AT4G14880.4	O-acetylserine (thiol) lyase	cytosol	Amino acid metabolism	amino acid synthesis	Cysteine	6.1	0.212962	0.269411	-0.0370098	-0.0125683	-0.168073	+	+				15	6	12	56.6	46.8	31.7	34.195	0	210.82	55449000	344	1.14086	0.0252641	2.06937	2.29843	0.0123484	3.82831	0.340986	0.518031	-0.783228	0.0624713	0.932335	-0.174219	0.781767	0.206164	-1.52697	17.825	17.4059	17.6077	17.7148	17.8614	17.6765
A0A6A5N9R2	AT2G36230.1	1-(5-phosphoribosyl)-5-[(5-phosphoribosylamino)methylideneamino] imidazole-4-carboxamide isomerase	plastid	Amino acid metabolism	amino acid synthesis	Histidine	6.1	1.61601	0.495103	1.62505	-0.178906	-1.05086	+		+		+	3	3	3	12.4	12.4	12.4	37.768	0	13.015	1990700	26	1.1462	0.0248458	2.07728	0.299793	0.602973	0.703968	2.94088	0.00387322	4.9325	0.190948	0.80073	-0.479751	2.23749	0.0124534	-3.72999	11.9845	11.422	13.2236	11.5899	12.9613	14.9809
A0A6A5NB56	AT4G27070.1	Tryptophan synthase beta chain	plastid	Amino acid metabolism	amino acid synthesis	Aromatic amino acids	6.1	0.45667	-0.524113	-0.441896	-0.140622	-0.148451	+	+	+			12	12	12	29.4	29.4	29.4	50.718	0	30.573	14384000	210	3.86534	0.000154011	6.81053	4.08771	0.00201869	-7.3272	3.87799	0.00115415	-6.83917	1.00103	0.252963	-1.86109	1.12321	0.0999869	-2.04319	16.3616	16.2078	16.4142	16.4482	16.2658	16.6664
A0A6A5NCA4	AT1G74040.1	Isopropylmalate isomerase	plastid	Amino acid metabolism	amino acid synthesis	BCAA	6.1	0.588478	0.147498	0.16489	-0.0248444	-0.218971	+	+	+		+	30	30	30	70.5	70.5	70.5	64.535	0	323.31	77925000	658	5.8665	5.39933e-05	12.7366	1.77238	0.0322494	3.00703	2.83692	0.0044146	4.74439	0.300144	0.699334	-0.704653	2.15764	0.0144847	-3.60259	17.1422	17.2076	17.0873	17.1023	17.1026	17.7712
A0A6A5NH98	AT1G75330.1	Ornithine carbamoyltransferase	plastid	Amino acid metabolism	amino acid synthesis	Arginine	6.1	2.22472	-0.514959	-0.230268	-0.0460592	-1.16781	+					10	3	3	36.7	11.2	11.2	41.542	0	8.7794	1014400	29	2.75803	0.000498967	4.60425	1.22183	0.0899739	-2.18912	0.201716	0.696834	-0.503071	0.0357243	0.960051	-0.102303	1.11109	0.102571	-2.02522	11.2008	13.3231	11.3544	13.3997	12.2952	14.6654
A0A6A5NJ11	AT5G04140.1	Glutamate synthase	plastid	Amino acid metabolism	amino acid synthesis	Glutamate	6.1	7.57181	0.695671	0.368881	0.130629	0.0877686	+	+	+			84	83	84	64	64	63.2	180.46	0	323.31	621460000	2000	5.68424	4.9948e-05	12.0561	5.70322	0.00317241	12.1254	3.02604	0.00342088	5.08966	1.11431	0.214651	2.02999	0.560124	0.332968	1.17087	9.27412	11.9417	10.1966	12.7958	10.6093	18.4999
A0A6A5NJ56	AT4G24830.1	Arginosuccinate synthase	plastid	Amino acid metabolism	amino acid synthesis	Arginine	6.1	0.259764	0.0449554	-0.198119	-0.102396	-0.270377	+		+			23	7	7	56.4	21.1	21.1	47.135	0	24.475	17059000	134	1.6606	0.00666841	2.83894	0.196768	0.734772	0.49239	1.65543	0.0298771	-2.8312	0.405546	0.608852	-0.902695	1.33647	0.0645292	-2.35829	17.1929	16.9363	17.1502	17.1757	17.0503	17.3984
A0A6A5NJT5	AT2G22250.3	Prenate aminotransferase	plastid	Amino acid metabolism	amino acid synthesis	Aromatic amino acids	6.1	1.06574	-0.0306513	-0.0955954	-0.0556011	-0.137971	+					15	6	15	49	49	20.9	50.951	0	80.122	15260000	264	5.86808	5.40541e-05	12.7426	0.154458	0.788137	-0.398458	0.667936	0.243677	-1.34724	0.270078	0.726406	-0.645074	0.916717	0.154156	-1.73403	15.0059	14.9808	14.9094	15.1775	15.2121	15.9638
A0A6A5NKG9	AT3G48560.1	Acetolactate synthase	plastid	Amino acid metabolism	amino acid synthesis	BCAA	6.1	2.87012	-0.807304	-0.40948	-0.0780481	0.115804	+	+				11	11	11	21.4	21.4	21.4	79.813	0	17.85	2899000	45	3.98483	0.00013082	7.08463	5.19932	0.002625	-10.4021	1.3509	0.053302	-2.37957	0.178368	0.811794	-0.452132	0.456572	0.42057	0.993669	12.3686	13.3749	12.4614	11.1713	13.3432	15.3544
A0A6A5NNU8	AT1G29900.1	Carbamoylphosphate synthase	plastid	Amino acid metabolism	amino acid synthesis	Arginine	6.1	1.98719	0.776338	-2.99033	0	0	+		+			19	0	2	19	2.1	0	128.58	0.00018929	3.0899	849220	4	0.950063	0.0429784	1.78445	0.327084	0.570242	0.756767	2.58449	0.00609458	-4.30355	-4.34294e-08	1	0	-4.34294e-08	1	0	15.3327	12.3669	11.4392	10.9043	11.8866	15.7456
A0A6A5NPH7	AT5G14800.1	Pyrroline-5-carboxylate reductase	cytosol	Amino acid metabolism	amino acid synthesis	Proline	6.1	-0.258792	0.124691	-0.0651405	-0.051384	-0.150566	+					8	8	8	32.7	32.7	32.7	28.139	0	53.813	7370700	160	1.48831	0.0101869	-2.58258	0.732221	0.240698	1.44943	0.39605	0.46016	-0.885449	0.477237	0.552408	-1.02977	0.804676	0.196637	-1.56252	16.0454	15.7423	16.1282	15.8337	15.6888	15.6954
A0A6A5NSZ8	AT3G58610.3	Ketol-acid reductioisomerase	plastid	Amino acid metabolism	amino acid synthesis	BCAA	6.1	1.09007	-0.35251	-0.011384	-0.0137928	-0.259816	+	+				14	4	4	30.1	7.2	7.2	63.45	0	12.378	3041800	70	3.36682	0.0002	5.74853	1.96167	0.0227581	-3.29606	0.0230226	0.962304	-0.0668144	0.0283526	0.970182	-0.0818183	0.820163	0.190091	-1.58645	13.9733	14.8322	14.859	14.9251	14.3667	15.7496
A0A6A5NT54	AT5G17920.1	Methionine synthase	cytosol	Amino acid metabolism	amino acid synthesis	Aspartate family	6.1	-0.0501472	-0.480872	-0.438979	-0.0955643	-0.236786		+	+			41	10	41	61.5	61.5	15.7	84.175	0	323.31	224880000	958	0.802754	0.0666113	-1.55954	3.38037	0.002875	-5.77579	2.88131	0.00421374	-4.82421	0.448386	0.574308	-0.979256	1.27607	0.0728421	-2.26918	20.2092	20.2186	20.2611	20.1981	20.2421	20.0856
A0A6A5NWP4	AT3G27740.1	Carbamoylphosphate synthase	plastid	Amino acid metabolism	amino acid synthesis	Arginine	6.1	0.828727	0.189672	-0.218354	-0.00258827	-0.0271652	+	+	+			14	9	14	46.3	46.3	31.2	46.339	0	35.104	12796000	179	4.51784	7.37327e-05	8.41268	1.6609	0.0390537	2.8394	1.6331	0.0313127	-2.79784	0.0160824	0.983302	-0.0470248	0.114572	0.825243	-0.305045	15.0672	14.9382	15.4863	15.2867	15.0689	15.9473
A0A6A5NXF5	AT3G47340.1	Asparagine synthase	cytosol	Amino acid metabolism	amino acid synthesis	Aspartate family	6.1	6.91229	-0.367546	-1.53874	-0.727572	0.081563	+		+			26	4	4	57.8	11.9	11.9	60.075	0	110.58	12312000	76	8.94066	0	31.4165	1.11074	0.111498	-2.0247	4.44351	0.000839161	-8.21645	2.00776	0.0678926	-3.36743	0.193158	0.715786	0.48456	11.4179	11.4754	12.1735	11.4003	11.845	18.8157
A0A6A5NXW1	AT3G59890.1	Dihydrodipicolinate reductase	plastid	Amino acid metabolism	amino acid synthesis	Histidine	6.1	0.297535	-0.305072	-0.58969	-0.486309	-0.768275	+	+	+	+	+	8	8	8	35.6	35.6	35.6	36.445	0	32.352	10881000	153	3.41649	0.000196471	5.84886	1.93426	0.0240138	-3.25383	2.94925	0.0038141	-4.94783	3.08727	0.0277727	-5.20444	3.55074	0.00225316	-6.12584	16.3694	16.6062	16.4702	16.45	16.4108	16.7793
A0A6A5NZR5	AT4G26900.1	Imidazole glycerol phosphate synthase hisHF	plastid	Amino acid metabolism	amino acid synthesis	Histidine	6.1	1.61871	0.299236	0.0802441	-0.0446224	-0.0381363	+	+				16	16	16	37.7	37.7	37.7	63.685	0	37.776	9516900	223	4.53641	7.39762e-05	8.46229	1.86618	0.0273554	3.1495	0.554188	0.31703	1.16094	0.222232	0.77302	-0.546741	0.133519	0.798572	-0.350066	14.1303	13.1143	13.5689	13.9583	13.8472	15.1763
A0A6A5P008	AT4G33510.1	Phospho-2-dehydro-3-deoxyheptonate aldolase	plastid	Amino acid metabolism	amino acid synthesis	Shikimate pathway	6.1	3.7877	-1.89864	-0.0896564	0.301899	0.19697	+	+				8	5	8	23.6	23.6	17.6	60.369	0	15.935	2919600	49	4.49563	7.32026e-05	8.35365	3.10019	0.00389105	-5.22886	0.110975	0.829557	-0.296356	0.489865	0.541697	1.05163	0.275431	0.614805	0.655799	12.9751	11.7799	12.3254	12.4084	10.7861	16.2168
A0A6A5P0Y4	AT3G55610.1	D-1-Pyrroline-5-carboxylate synthetase	cytosol	Amino acid metabolism	amino acid synthesis	Proline	6.1	-0.780405	-0.0757339	-0.323295	-0.28578	-0.480267	+		+		+	20	9	20	32.9	32.9	17.5	91.808	0	82.608	16798000	265	7.18337	0	-18.8239	0.752182	0.231278	-1.48079	3.83123	0.00123308	-6.73374	2.06566	0.0645507	-3.4577	2.7548	0.00557367	-4.59858	17.0981	17.1508	17.1461	17.1775	17.103	16.2475
A0A6A5P132	AT3G23940.1	Dihydroxyacid dehydratase	plastid	Amino acid metabolism	amino acid synthesis	BCAA	6.1	1.01174	0.303019	0.154961	0.0707008	-0.10908	+	+	+			19	19	19	27.5	27.5	27.5	88.877	0	166.56	43625000	393	8.30298	0	26.1062	4.40292	0.00208917	8.11087	2.71039	0.00518653	4.5207	0.940501	0.277421	1.77002	1.30912	0.0681747	-2.31794	15.8204	15.7929	15.8744	15.8923	15.846	16.8445
A0A6A5P4M4	AT2G05830.1	Methylthioribose-1-phosphate isomerase	cytosol	Amino acid metabolism	amino acid synthesis	Aspartate family	6.1	-0.307814	0.409776	0.22704	0.117541	0.158423	+	+	+			14	14	14	60.8	60.8	60.8	39.132	0	69.695	11594000	174	2.77411	0.000478873	-4.63265	6.02768	0.00315789	13.3675	2.65315	0.00553545	4.42132	0.816579	0.330715	1.58092	1.03934	0.118605	1.91841	15.7585	15.5425	15.8097	15.6793	15.9206	15.4391
A0A6A5P518	AT5G10240.1	Asparagine synthase	cytosol	Amino acid metabolism	amino acid synthesis	Aspartate family	6.1	-0.817567	0.33464	-0.165153	0.0255465	0.0789091	+	+	+			9	5	6	19.1	14.5	12.1	70.094	0	11.399	2365200	44	2.94645	0.000332615	-4.94269	1.96094	0.0227698	3.29493	2.33282	0.00962369	-3.88421	0.263354	0.730704	0.631529	0.335596	0.542893	0.773003	15.026	15.0368	14.6479	14.8977	14.3341	13.8882
A0A6A5P8C2	AT4G13430.1	Isopropylmalate isomerase	plastid	Amino acid metabolism	amino acid synthesis	BCAA	6.1	2.75397	-1.72749	0.450179	0.289652	0.716126	+	+				7	4	4	22.5	12.8	12.8	56.308	0	7.8124	1155800	34	5.0677	3.84615e-05	9.98925	3.47517	0.00272679	-5.96885	0.462458	0.396054	1.00399	0.236556	0.75862	0.576671	1.07101	0.111091	1.96563	11.4847	11.6074	11.6545	11.9656	12.7511	14.887
A0A6A5PBW6	AT4G14880.4	O-acetylserine (thiol) lyase	cytosol	Amino acid metabolism	amino acid synthesis	Cysteine	6.1	0.580799	0.685323	0.10665	-0.00368462	0.0640434	+	+				18	16	18	64.7	64.7	57.8	37.379	0	153.48	67110000	382	4.47258	7.27273e-05	8.29275	4.66641	0.00235897	8.81643	0.771701	0.19278	1.5113	0.0204821	0.97949	-0.059604	0.249977	0.646726	0.604322	17.6403	17.6188	17.4137	17.6606	17.5948	18.0454
A0A6A5PCW4	AT3G47340.1	Asparagine synthase	cytosol	Amino acid metabolism	amino acid synthesis	Aspartate family	6.1	4.3105	1.14465	-0.450095	-1.17552	-2.81776	+	+	+		+	28	16	18	53.5	33.6	33.6	67.45	0	53.411	17384000	183	4.34978	8.50532e-05	7.97429	4.92106	0.00210989	9.54615	1.44518	0.0442716	-2.51877	1.45531	0.135568	-2.53375	3.02515	0.0040481	-5.08801	13.9006	12.6187	11.7666	11.0743	11.0584	16.3409
A0A6A5PFU7	AT2G45440.1	Dihydrodipicolinate synthase	plastid	Amino acid metabolism	amino acid synthesis	Aspartate family	6.1	1.49614	-0.147065	-0.334502	-0.061657	0.0343134	+		+			4	4	4	16.1	16.1	16.1	40.534	0	7.7738	1857900	36	2.15381	0.00206737	3.59652	1.14127	0.104941	-2.06998	2.77701	0.00483357	-4.63777	0.439311	0.579562	-0.9632	0.188159	0.721331	0.473663	13.6239	13.6153	13.8642	11.649	13.7047	14.8238
A0A6A5PIU6	AT4G02610.1	Tryptophan synthase alpha chain	cytosol	Amino acid metabolism	amino acid synthesis	Aromatic amino acids	6.1	1.36263	-0.528002	0.0584486	-0.203239	-0.280635	+	+		+	+	7	7	7	37.2	37.2	37.2	33.276	0	15.866	3460200	84	2.89959	0.000354949	4.85731	3.44367	0.00271169	-5.90423	0.561545	0.311188	1.17324	2.98226	0.0291373	-5.0085	1.78312	0.0274645	-3.02328	14.0689	14.151	12.8886	14.2275	14.3729	15.4425
A0A6A4NAE5	AT4G31990.1	Aspartate aminotransferase 5	plastid	Amino acid metabolism	amino acid synthesis & degradation	Aminotransferase	6.3	1.61664	0.0169792	-0.0284241	0.0891769	0.188312	+				+	30	29	30	75.7	75.7	73.8	50.485	0	220.63	154480000	711	7.22859	0	19.0755	0.104448	0.854957	0.28047	0.348444	0.509931	-0.79731	0.912048	0.290288	1.72695	2.00193	0.0190077	3.35839	17.2335	16.9948	17.2771	17.2504	16.9903	18.713
A0A6A4NSS7	AT3G49680.1	Branched-chain amino acid transaminase	plastid	Amino acid metabolism	amino acid synthesis & degradation	Aminotransferase	6.3	0.714778	0.111709	0.016148	0.0466202	0.132691	+					10	10	10	36.3	36.3	36.3	43.875	0	41.371	6060900	133	1.6383	0.0069698	2.80559	0.760546	0.227403	1.49388	0.0856191	0.865783	0.233721	0.178762	0.811907	0.453004	0.70827	0.242705	1.41158	14.9003	14.2906	14.7782	13.5115	14.4482	14.9768
A0A6A4QZG8	AT1G08630.1	L-threonine aldolase	peroxisome	Amino acid metabolism	amino acid synthesis & degradation	Gly/Ser/Thr	6.3	3.17076	-0.650438	-0.972761	-0.860074	-0.919394	+	+	+			10	4	4	36.4	16.7	16.7	38.003	0	10.635	1826800	36	3.84429	0.000152785	6.76308	1.7077	0.0360811	-2.90958	2.46232	0.00773977	-4.09766	1.41345	0.144964	-2.47189	1.2222	0.0813832	-2.18968	13.4106	12.592	11.0154	13.4912	12.3422	16.1417
A0A6A4R610	AT3G08860.1	Alanine-glyoxylate aminotransferase	mitochondrion	Amino acid metabolism	amino acid synthesis & degradation	Aminotransferase	6.3	5.01404	-0.776654	-0.882732	-0.0886919	0.534809	+	+	+		+	15	13	13	42.3	40.2	40.2	52.333	0	40.016	7502100	124	5.39836	4.40771e-05	11.0547	3.58087	0.00256891	-6.18919	3.095	0.00305282	-5.21903	0.270295	0.726255	-0.64551	3.30705	0.00280597	5.62932	12.7013	10.3495	12.8152	12.0305	11.4745	16.7488
A0A6A5LT42	AT5G07440.2	Glutamate dehydrogenase 2	mitochondrion	Amino acid metabolism	amino acid synthesis & degradation	glutamate dehydrogenase	6.3	0.0967325	0.0559711	-0.485059	-0.374197	-0.708417			+		+	13	1	9	36.6	28.5	4.7	48.476	0	41.828	6188300	121	0.161052	0.722723	0.413421	0.254372	0.659901	0.613301	3.50139	0.00174807	-6.02301	1.36857	0.152949	-2.40564	2.84901	0.005	-4.76605	16.0524	16.1227	16.587	15.2682	16.2973	16.1501
A0A6A5LW56	AT5G11520.1	Aspartate aminotransferase 3	peroxisome	Amino acid metabolism	amino acid synthesis & degradation	Aminotransferase	6.3	1.04469	-0.069696	-0.415937	-0.301009	-0.176793	+		+			24	14	23	58.9	57	38	51.954	0	151.15	113280000	597	6.51529	1.85185e-05	15.457	0.473128	0.420553	-1.02262	2.6926	0.00526557	-4.4897	1.78268	0.0902192	-3.02261	0.822281	0.18913	-1.58971	18.0386	17.7829	18.0641	18.0431	18.0182	19.0049
A0A6A5LXQ4	AT1G10070.1	Branched-chain amino acid transaminase	mitochondrion	Amino acid metabolism	amino acid synthesis & degradation	Aminotransferase	6.3	3.56028	0.041769	-0.710685	-0.561527	-0.651912	+		+			5	5	5	16.3	16.3	16.3	44.608	0	14.671	2123300	41	4.63529	6.23729e-05	8.73055	0.0943015	0.867888	0.255452	1.92374	0.0192573	-3.23765	0.67824	0.405764	-1.36375	0.812689	0.193029	-1.57491	11.7601	10.9861	12.3697	11.556	13.2675	15.3263
A0A6A5LZK3	AT2G13360.1	Serine-glyoxylate aminotransferase	peroxisome	Amino acid metabolism	amino acid synthesis & degradation	Aminotransferase	6.3	5.62884	0.15747	0.263504	-0.0590195	-0.224482	+		+			24	6	24	75.1	75.1	17.5	44.101	0	323.31	217900000	518	6.05924	4.82509e-05	13.4943	1.20109	0.0940741	2.15849	1.96822	0.0177509	3.30619	0.391997	0.619541	-0.878055	1.20755	0.0837553	-2.16804	12.3429	14.7247	14.2835	13.7926	14.3478	19.5899
A0A6A5M685	AT4G39660.1	Alanine-glyoxylate aminotransferase	mitochondrion	Amino acid metabolism	amino acid synthesis & degradation	Aminotransferase	6.3	2.99798	-0.112926	0.139465	-0.134189	-0.205274	+					18	18	18	58.6	58.6	58.6	56.07	0	85.014	16279000	261	7.16435	0	18.719	0.282666	0.62427	-0.670212	0.526129	0.340248	1.11366	0.745563	0.369889	-1.47041	0.951149	0.142941	-1.78609	13.1435	13.582	13.0224	13.2356	13.3191	16.2637
A0A6A5M7J8	AT3G63250.1	Homocysteine S-methyltransferase	cytosol	Amino acid metabolism	amino acid synthesis & degradation	SMM cycle	6.3	1.37875	-0.0637121	0.131853	-0.45123	-0.177603	+			+		5	5	5	21.3	21.3	21.3	38.695	0	22.881	2959300	71	1.67712	0.00643181	2.86368	0.0804354	0.888668	-0.220599	0.337037	0.522144	0.775742	2.70176	0.0339632	-4.50565	0.582696	0.317191	-1.2084	14.1472	14.8081	12.5093	14.2355	14.7208	15.6369
A0A6A5MZY1	AT3G08860.1	Alanine-glyoxylate aminotransferase	mitochondrion	Amino acid metabolism	amino acid synthesis & degradation	Aminotransferase	6.3	4.48598	-0.642093	-1.3022	-1.1101	-2.0156	+	+	+	+	+	16	14	16	49.6	49.6	49.6	48.964	0	111.08	13375000	167	4.42759	7.18409e-05	8.17491	2.69278	0.00657261	-4.49001	4.3883	0.000836601	-8.0731	2.64872	0.03664	-4.41368	4.41909	0.00153535	-8.15279	11.7107	13.1802	13.5901	13.0656	15.1115	17.9364
A0A6A5N2Y8	AT1G08630.4	L-threonine aldolase	cytosol	Amino acid metabolism	amino acid synthesis & degradation	Gly/Ser/Thr	6.3	3.18613	0.572591	0.260254	0.145728	-0.21742	+	+	+		+	16	10	16	63.1	63.1	48.5	39.168	0	141.63	48241000	324	10.846	0	54.4976	5.58771	0.00277778	11.7092	2.85856	0.00438381	4.78321	1.5654	0.118866	2.69695	1.70558	0.0314152	-2.90639	13.6014	13.8443	13.5548	13.6485	13.7397	16.8571
A0A6A5NKQ7	AT2G13360.2	Serine-glyoxylate aminotransferase	peroxisome	Amino acid metabolism	amino acid synthesis & degradation	Aminotransferase	6.3	4.24088	-0.00221214	0.0580906	0.285322	0.110851	+					24	6	6	77.8	21.9	21.9	44.235	0	50.031	28270000	122	10.9788	0	56.6251	0.00701571	0.990007	-0.0207213	0.14518	0.778759	0.377183	0.568122	0.484697	1.1842	0.178666	0.735537	0.452792	13.7782	14.0979	13.9953	14.0447	14.1519	18.324
A0A6A5NPC0;A0A6A5NE75	AT5G18170.1	Glutamate dehydrogenase 1	mitochondrion	Amino acid metabolism	amino acid synthesis & degradation	glutamate dehydrogenase	6.3	0.211604	0.775924	0.720265	0.333451	0.255767		+	+	+		16	9	16	51.6	51.6	34.7	44.96	0	109.34	21810000	255	0.500835	0.179725	1.07051	2.1787	0.0153414	3.63605	3.57861	0.0015618	6.18444	2.36951	0.0478647	3.9442	1.41192	0.0557314	2.46962	14.764	14.8073	15.0962	14.7929	14.7603	15.0248
A0A6A5NRK2	AT3G03630.1	S-sulfo-L-cysteine synthase	plastid	Amino acid metabolism	amino acid synthesis & degradation	Cysteine	6.3	2.62623	-0.181277	0.0169586	-0.295875	-0.625568	+				+	9	8	8	29.7	26.5	26.5	41.376	0	21.164	3334300	81	3.36051	0.000199717	5.73588	0.59829	0.322891	-1.23412	0.061352	0.900025	0.17128	1.17361	0.197514	-2.11785	2.5435	0.00768992	-4.23396	13.0164	10.7466	12.7109	11.9225	13.0508	14.6717
A0A6A5NWA2	AT1G72330.1	Alanine aminotransferase	mitochondrion	Amino acid metabolism	amino acid synthesis & degradation	Aminotransferase	6.3	-0.0153599	0.203133	-0.051667	-0.085643	-0.0850861		+				21	20	21	48.6	48.6	48.6	58.49	0	113.8	59831000	331	0.112503	0.815314	-0.300052	2.11778	0.0171744	3.53957	0.427487	0.429164	-0.942151	0.491284	0.540302	-1.05408	0.57165	0.325168	-1.19007	18.184	18.1759	18.3051	18.1819	18.2553	18.2536
A0A6A5P460	AT5G27410.2	Branched-chain-amino-acid aminotransferase-like protein	cytosol	Amino acid metabolism	amino acid synthesis & degradation	Aminotransferase	6.3	0.133306	0.186284	-0.00995026	-0.0317711	-0.192683	+	+			+	24	24	24	54.9	54.9	54.9	62.662	0	139.4	31359000	401	1.4316	0.011723	2.49871	1.83292	0.0290613	3.09882	0.0598467	0.902564	-0.167319	0.160244	0.828398	-0.411595	1.59401	0.038825	-2.73953	16.0852	15.992	16.0481	16.1085	16.0048	16.0433
A0A6A5PI76	AT3G61440.1	Cyanoalanine synthase	mitochondrion	Amino acid metabolism	amino acid synthesis & degradation	Cysteine	6.3	3.16905	0.388932	-0.473831	0.00147133	0.177718	+	+	+			16	15	16	45.1	45.1	43	40.782	0	68.099	26189000	264	5.27832	4.21053e-05	10.6569	2.26732	0.0131683	3.77801	2.76272	0.00495423	-4.61253	0.00449347	0.996115	0.0133096	0.534753	0.352452	1.12826	13.2019	14.2647	14.3046	13.3741	12.9299	16.8352
A0A6A5PLY5	AT2G30970.1	Aspartate aminotransferase 1	mitochondrion	Amino acid metabolism	amino acid synthesis & degradation	Aminotransferase	6.3	1.16702	-0.0556633	0.0862553	0.108481	-0.0917217	+					24	24	24	77.4	77.4	77.4	46.951	0	183.42	49180000	478	5.31969	4.27807e-05	10.7926	0.330696	0.567448	-0.76367	1.00022	0.113716	1.85988	0.730206	0.378575	1.44625	0.521697	0.36298	-1.10614	16.7321	16.4888	16.2502	16.2995	16.3004	17.5098
A0A6A5NYI6;A0A6A5PDC5;A0A6A5LW14	AT2G39770.1	NTP_transferase domain-containing protein	cytosol;mitochondrion	Carbohydrate metabolism;Cell	cell wall;nucleotide sugar biosynthesis	GDP-D-mannose synthesis;precursor synthesis	#N/A	-0.426431	0.0088047	-0.224059	-0.187333	-0.333624	+		+		+	13	13	13	53.2	53.2	53.2	39.661	0	53.248	13843000	268	4.82183	4.65455e-05	-9.25595	0.110031	0.84798	0.294068	2.16716	0.0127053	-3.61771	1.14627	0.204961	-2.07739	2.56173	0.00746245	-4.26486	16.6491	16.4888	16.6619	16.7173	16.7185	16.2219
A0A6A4QGW1	AT2G41530.1	S-formylglutathione hydrolase (EC 3.1.2.12)	cytosol	Carbohydrate metabolism	C1-metabolism	hydrolases	2.6	-0.0708729	0.00593185	-0.105731	-0.29817	-0.426445	+				+	13	13	13	51	51	51	32.191	0	149.42	39156000	237	2.26079	0.00161154	-3.76747	0.0467614	0.934415	0.13242	0.868466	0.15311	-1.6606	1.70483	0.0997	-2.90527	2.76384	0.00553555	-4.61451	18.2028	18.2319	18.221	18.2174	18.2522	18.1917
A0A6A4QVT8	AT5G16450.1	4-hydroxy-4-methyl-2-oxoglutarate aldolase (HMG aldolase) (EC 4.1.1.112) (EC 4.1.3.17) (Oxaloacetate decarboxylase)	cytosol	Carbohydrate metabolism	C1-metabolism	unknown	2.6	0.00183449	0.155315	-0.574023	-0.415751	-0.110477			+			7	1	6	39.8	34.3	6	17.848	0	17.897	14739000	105	0.00589555	0.989319	0.0174348	1.07903	0.118999	1.97757	3.28998	0.00244492	-5.59559	2.20044	0.0577448	-3.67069	0.569583	0.326411	-1.18664	17.8387	17.2937	17.8045	17.6689	17.6244	17.5244
A0A6A5MN28	AT5G56260.1	4-hydroxy-4-methyl-2-oxoglutarate aldolase (HMG aldolase) (EC 4.1.1.112) (EC 4.1.3.17) (Oxaloacetate decarboxylase)	cytosol	Carbohydrate metabolism	C1-metabolism	unknown	2.6	0.730228	0.173838	-0.0832123	-0.260073	-0.155674	+	+				11	10	11	63.2	63.2	58.4	19.979	0	33.799	27508000	206	4.40853	7.13376e-05	8.1254	2.02702	0.0201715	3.39739	0.628763	0.26701	-1.28396	1.75169	0.0941722	-2.9758	0.702745	0.245572	-1.40281	17.5704	17.383	17.2112	17.5965	17.6581	18.1198
A0A6A5MS52	AT5G14780.1	Formate dehydrogenase, mitochondrial (FDH) (EC 1.17.1.9) (NAD-dependent formate dehydrogenase)	mitochondrion	Carbohydrate metabolism	C1-metabolism	formate dehydrogenase	2.6	0.0658421	-0.0551399	-0.342419	-0.200509	-0.416271			+		+	23	23	23	66.1	66.1	66.1	42.249	0	323.31	301740000	823	0.419957	0.244086	0.92867	0.410378	0.477878	-0.91143	3.23041	0.00266122	-5.47881	1.16049	0.200797	-2.09844	3.09174	0.0037652	-5.21288	20.1834	19.9519	20.2125	20.1153	20.1014	20.1107
A0A6A5NUB9	AT2G41040.1	S-adenosyl-L-methionine-dependent methyltransferases superfamily protein	plastid	Carbohydrate metabolism	C1-metabolism	??	2.6	2.5583	0.412708	0.261797	0.583469	0.902495	+				+	9	9	9	37.4	37.4	37.4	38.06	0	38.716	5828700	64	6.76793	0	16.6566	1.20084	0.0940815	2.15812	0.594385	0.289323	1.22769	2.17524	0.0580787	3.63055	3.67206	0.00203053	6.38377	11.6564	11.7319	11.1879	11.8553	11.5763	13.9701
A0A6A5NY26;A0A6A5M8F3	AT4G30000.1	6-hydroxymethyl-7,8-dihydropterin pyrophosphokinase (EC 2.5.1.15) (EC 2.7.6.3) (7,8-dihydro-6-hydroxymethylpterin-pyrophosphokinase) (Dihydropteroate synthase)	mitochondrion	Carbohydrate metabolism	C1-metabolism	dihydropteridine diphosphokinase	2.6	0.789397	0.397344	0.236005	-0.0881735	-0.23621	+					2	2	2	6.4	6.4	6.4	56.484	0	3.5725	623590	18	1.58766	0.00791399	2.73008	0.790769	0.213375	1.54096	0.750927	0.202337	1.47882	0.382583	0.623077	-0.860808	0.716721	0.238026	-1.42496	11.9822	11.0949	11.6	11.3559	12.1775	13.0051
A0A6A5PEQ7	AT5G05980.2	Folylpolyglutamate synthase (EC 6.3.2.17) (Folylpoly-gamma-glutamate synthetase) (Tetrahydrofolylpolyglutamate synthase)	cytosol	Carbohydrate metabolism	C1-metabolism	tetrahydrofolate synthase	2.6	2.23432	0.0923176	-0.370277	-0.0452801	-0.0977575	+		+			8	8	8	16.2	16.2	16.2	62.081	0	15.025	3334300	72	4.72532	5.04202e-05	8.98092	0.808183	0.206364	1.56794	3.88558	0.00112698	-6.8564	0.411618	0.602386	-0.913668	0.309506	0.57231	-0.722894	12.8801	11.602	11.7476	12.5486	11.9832	14.4895
A0A6A4MN90	AT2G36530.1	Phosphopyruvate hydratase (EC 4.2.1.11)	cytosol	Carbohydrate metabolism	carbohydrate degradation	cytosolic branch	2.2	1.30638	-0.0628548	0.468177	0.151969	-0.190852			+			26	2	2	67.3	9	9	47.846	0	31.709	6302400	56	0.675173	0.0994662	1.35885	0.2063	0.72151	-0.512915	2.09991	0.0143022	3.51143	0.419031	0.596779	0.927008	0.65061	0.275091	-1.31936	16.0818	16.5941	15.6084	11.3081	15.8117	16.5283
A0A6A4NAR1	AT2G36530.1	Phosphopyruvate hydratase (EC 4.2.1.11)	cytosol	Carbohydrate metabolism	carbohydrate degradation	cytosolic branch	2.2	-0.786615	-0.0293495	-0.241449	-0.19348	-0.0678066	+		+			27	10	11	70	31.5	29.1	47.832	0	107.36	63749000	262	4.85266	4.71976e-05	-9.34531	0.14758	0.796734	-0.38271	2.11266	0.0139566	-3.5315	1.14062	0.206627	-2.06901	0.293647	0.591409	-0.691912	20.2242	19.9591	20.3657	20.1771	20.1307	19.3147
A0A6A4NBP2;A0A6A5NM83	AT3G23920.1	Beta-amylase (EC 3.2.1.2)	plastid	Carbohydrate metabolism	carbohydrate degradation	starch	2.2	1.78899	0.936193	0.417773	-0.021483	-0.538269	+	+	+		+	12	12	12	28	28	28	63.679	0	24.529	4452200	102	4.02988	0.000123526	7.19008	3.86454	0.00231907	6.80872	1.78731	0.0243831	3.02961	0.124617	0.858872	-0.329065	3.58917	0.00220736	-6.20675	12.126	12.0726	10.9648	12.3703	11.8832	13.5367
A0A6A4NC57	AT1G79550.2	Phosphoglycerate kinase (EC 2.7.2.3)	cytosol	Carbohydrate metabolism	carbohydrate degradation	cytosolic branch	2.2	-0.447687	0.0165863	-0.0286808	-0.114608	-0.0310097	+					31	17	27	78.6	69.8	50.1	42.448	0	323.31	336050000	845	5.82119	5.30973e-05	-12.5642	0.21251	0.714401	0.526168	0.354913	0.502832	-0.809461	1.02622	0.243402	-1.8988	0.222236	0.679502	-0.546749	20.2619	20.2617	20.3592	20.3771	20.353	19.8354
A0A6A4NG11	AT5G51830.1	PfkB domain-containing protein	cytosol	Carbohydrate metabolism	carbohydrate degradation	sucrose	2.2	2.27424	-0.0681692	0.220869	-0.261758	-0.401275	+				+	15	10	10	59.6	49	49	36.464	0	40.839	7140200	121	3.07111	0.000262179	5.174	0.294929	0.607801	-0.694431	0.582731	0.296935	1.20845	0.662008	0.41769	-1.33772	2.09362	0.0158259	-3.50155	13.5299	14.3006	12.369	14.9314	13.4251	16.1163
A0A6A4NIT5	AT1G77120.1	Alcohol dehydrogenase 1	cytosol	Carbohydrate metabolism	carbohydrate degradation	fermentation	2.2	-0.938197	0.0758762	-0.321823	-0.462381	-0.731217	+		+		+	27	24	24	79.7	75	75	40.94	0	323.31	229490000	745	7.37829	0	-19.9316	0.531171	0.372789	1.1222	2.07966	0.0147161	-3.47963	2.18015	0.0578864	-3.63835	3.36172	0.00269841	-5.73831	20.6406	20.6601	20.7155	20.6209	20.7039	19.7776
A0A6A4NXP5	AT2G36530.1	Phosphopyruvate hydratase (EC 4.2.1.11)	cytosol	Carbohydrate metabolism	carbohydrate degradation	cytosolic branch	2.2	-0.677913	-0.207296	-0.331917	-0.341376	-0.15104	+	+	+			27	5	21	77.8	64.9	13.5	48.035	0	323.31	148760000	603	7.00898	0	-17.8832	2.26537	0.0132093	-3.77485	2.34111	0.00945629	-3.89773	1.58734	0.116219	-2.7296	0.609045	0.300408	-1.25178	20.3959	20.5457	20.4951	20.4764	20.5057	19.8504
A0A6A4P671	AT1G23800.1	Aldedh domain-containing protein	mitochondrion	Carbohydrate metabolism	carbohydrate degradation	fermentation	2.2	2.31166	0.531648	0.664843	0.334494	-0.227279	+		+			19	14	14	47.2	41.1	41.1	58.385	0	30.496	5195600	93	2.85699	0.000397631	4.78038	1.11968	0.109527	2.03797	2.99664	0.00355483	5.03509	0.944173	0.276031	1.77556	0.503685	0.378925	-1.0754	12.7485	10.9305	11.8347	12.9618	10.9966	13.9043
A0A6A4P962	AT4G26620.1	Sucrase/ferredoxin-like family protein	nucleus	Carbohydrate metabolism	carbohydrate degradation	sucrose	2.2	0.229781	-0.0801525	0.444928	0.461506	0.808484						3	3	3	8.1	8.1	8.1	47.958	0	5.42	561240	17	0.147608	0.75089	0.382775	0.0475041	0.933085	-0.134424	0.303947	0.561826	0.712082	0.292384	0.705769	0.689425	0.591348	0.311128	1.22269	13.5207	10.6404	12.299	12.0954	13.3511	12.0334
A0A6A4P9Y9	AT3G46970.1	Alpha-1,4 glucan phosphorylase (EC 2.4.1.1)	cytosol	Carbohydrate metabolism	carbohydrate degradation	starch	2.2	-0.481161	-0.32413	0.037616	0.116898	0.449197	+	+			+	40	40	40	65.3	65.3	65.3	96.008	0	282.29	57190000	696	4.31766	9.1358e-05	-7.89265	2.92623	0.00481619	-4.90574	0.215152	0.678172	0.531781	0.732485	0.377631	1.44984	2.23575	0.0124489	3.7272	17.3736	17.5844	17.6262	17.5291	17.5195	17.1066
A0A6A4PAR8	AT1G10760.1	PPDK_N domain-containing protein	plastid	Carbohydrate metabolism	carbohydrate degradation	starch	2.2	0.211745	0.323221	0.166457	-0.105825	0.349117		+			+	41	41	41	38	38	38	162.44	0	104.54	42442000	335	0.0603689	0.896766	0.168694	1.88222	0.0265309	3.174	1.10179	0.0909536	2.01139	0.964085	0.268336	-1.80559	1.97366	0.0199228	3.31459	24.2834	17.8263	18.0195	18.1324	18.1218	19.5414
A0A6A4PDR1	AT4G25000.1	Alpha-amylase (EC 3.2.1.1) (1,4-alpha-D-glucan glucanohydrolase)	extracellular	Carbohydrate metabolism	carbohydrate degradation	starch	2.2	3.1112	0.173265	-0.393221	0.468809	0.842494	+					18	8	18	51.4	51.4	26.4	46.046	0	52.878	20868000	209	6.29956	4.33018e-05	14.4975	0.433583	0.455786	0.953022	1.07668	0.096037	-1.97406	0.961713	0.268406	1.80201	1.43922	0.0529763	2.50997	12.9586	13.2083	13.0522	12.9351	12.0781	16.2089
A0A6A4PK77	AT2G24270.1	NADP-dependent glyceraldehyde-3-phosphate dehydrogenase	cytosol	Carbohydrate metabolism	carbohydrate degradation	cytosolic branch	2.2	5.42247	-0.705122	-1.27018	-0.581136	-1.0036	+	+	+	+	+	26	15	26	81.3	81.3	45.4	53.399	0	289.02	91805000	488	8.60598	0	28.5092	4.16077	0.00212808	-7.50332	5.50506	0.000969697	-11.4194	3.17133	0.0274211	-5.36451	3.84428	0.0019	-6.76305	13.7175	14.7036	14.5044	14.6863	14.4218	19.8806
A0A6A4Q8V2	AT3G43190.1	Sucrose synthase (EC 2.4.1.13)	cytosol	Carbohydrate metabolism	carbohydrate degradation	sucrose	2.2	-1.4169	0.150234	0.213795	0.19851	0.455812	+				+	28	5	27	43.2	41.8	9.4	92.651	0	64.688	18516000	323	4.79109	4.61095e-05	-9.16759	0.612366	0.313706	1.25721	1.24971	0.0661198	2.23029	1.43649	0.140582	2.50592	3.33791	0.00275648	5.69068	17.2125	17.4007	17.0688	17.1413	16.6286	15.3847
A0A6A4QUL2	AT3G59480.1	PfkB domain-containing protein	cytosol	Carbohydrate metabolism	carbohydrate degradation	sucrose	2.2	1.04915	0.34936	0.303677	-0.0480816	-0.376522	+	+	+			15	8	14	58.8	56	28.9	34.842	0	112.17	30067000	284	3.53961	0.00015694	6.10253	3.05885	0.00412782	5.15098	3.12841	0.00294497	5.28242	0.178594	0.811968	-0.452633	1.39173	0.0578299	-2.43982	15.9966	15.3918	15.6605	15.3448	16.1527	16.6253
A0A6A5N383;A0A6A5LM78;A0A6A4QW59;A0A6A5NAT0	AT4G09510.1	Alkaline/neutral invertase (EC 3.2.1.26);Beta-fructofuranosidase (EC 3.2.1.26)	cytosol	Carbohydrate metabolism	carbohydrate degradation	sucrose	2.2	0.289276	0.725316	0.177801	-0.385846	-0.253983						5	5	5	9.2	9.2	9.2	63.203	0	11.331	1534300	35	0.307138	0.393006	0.718294	1.13032	0.107178	2.05374	0.59868	0.286434	1.23476	1.20461	0.190861	-2.16368	0.521979	0.36281	-1.10662	12.4261	13.6296	13.4676	13.35	13.6725	14.0625
A0A6A4R2K3	AT5G17520.1	Maltose excess protein	plastid	Carbohydrate metabolism	carbohydrate degradation	starch	2.2	2.67872	0.602662	0.168876	0.20264	-0.158242	+	+				2	2	2	6.8	6.8	6.8	44.171	0	6.5037	2470500	29	6.3236	4.3956e-05	14.6016	2.6584	0.00702307	4.4304	0.684867	0.234552	1.37435	0.852824	0.316757	1.63666	0.596321	0.308422	-1.23088	11.8777	12.2629	12.6201	11.764	12.1214	14.5912
A0A6A4R2M2	AT2G36580.1	Pyruvate kinase (EC 2.7.1.40)	cytosol,plasma membrane	Carbohydrate metabolism	carbohydrate degradation	cytosolic branch	2.2	-0.378454	0.255843	-0.0356251	-0.0776268	0.0778057	+	+				22	6	17	55.4	42.7	18.8	57.672	0	124.41	39083000	382	3.2923	0.000196478	-5.60016	4.40406	0.00211613	8.11383	0.427355	0.429088	-0.941917	0.717748	0.38481	-1.42659	0.54865	0.341436	1.15166	17.8763	17.5099	17.7846	17.734	17.8357	17.3787
A0A6A5LFE0	AT4G29130.1	Phosphotransferase (EC 2.7.1.-)	mitochondrion	Carbohydrate metabolism	carbohydrate degradation	sucrose	2.2	0.425297	-0.0130381	-0.898003	-0.23902	-0.96347			+		+	10	6	9	29	26.9	17.2	59.391	0	20.725	3573300	74	0.590917	0.131252	1.22198	0.0234912	0.965609	-0.0681402	3.71511	0.00133775	-6.4771	0.572647	0.481361	-1.19173	2.08145	0.0161694	-3.48244	14.1827	15.5129	14.088	15.3218	15.1123	15.4942
A0A6A5LGW9	AT4G17090.1	Beta-amylase (EC 3.2.1.2)	plastid	Carbohydrate metabolism	carbohydrate degradation	starch	2.2	0	0.869899	1.15174	-0.151767	-1.58891		+	+		+	11	11	11	29.1	29.1	29.1	62.002	0	16.319	1823600	25	-4.34294e-08	1	0	1.60602	0.0429406	2.75742	1.92217	0.0193238	3.23523	0.213546	0.780517	-0.528371	3.51082	0.00234356	-6.04256	12.0147	11.5095	12.8137	10.0685	12.4943	12.6914
A0A6A5LIJ9	AT1G55120.1	Fructan exohydrolase (Putative glycosidase) (EC 3.2.1.-)	extracellular	Carbohydrate metabolism	carbohydrate degradation	sucrose	2.2	1.74303	1.059	0.731276	0.613705	1.01707	+	+	+	+	+	21	21	21	41.2	41.2	41.2	64.787	0	134.57	36587000	267	1.53186	0.00928249	2.64713	6.1672	0.00461538	13.9368	3.63772	0.00135714	6.31	2.62236	0.0382418	4.36833	4.61888	0.00179487	8.68556	14.6126	11.203	11.7433	13.2272	14.0904	14.7938
A0A6A5LIN7	AT3G52180.1	dual specificity protein phosphatase (DsPTP1) family protein	plastid	Carbohydrate metabolism	carbohydrate degradation	starch	2.2	1.91458	0.0588146	-0.0477736	0.141281	0.407903	+					13	13	13	44	44	44	42.176	0	27.58	6796600	109	6.06951	4.84848e-05	13.5358	0.19074	0.743128	0.479297	0.14761	0.774958	-0.38278	0.359371	0.642835	0.8178	1.30914	0.0682106	2.31796	12.9263	12.829	12.9224	13.0864	13.5155	14.7489
A0A6A5LM10	AT5G22510.1	Alkaline/neutral invertase (EC 3.2.1.26)	plastid	Carbohydrate metabolism	carbohydrate degradation	sucrose	2.2	0.723127	0.785856	-0.6245	-0.343822	0.176357						3	3	3	6.1	6.1	6.1	74.272	0	3.8486	671240	8	0.644209	0.110366	1.30901	0.908385	0.165827	1.72139	0.660666	0.247776	-1.33556	0.240129	0.755644	-0.584069	0.0938076	0.850831	0.254223	10.771	12.2833	13.4956	11.4718	12.4094	13.1338
A0A6A5LM44	AT1G70730.2	Phosphoglucomutase (alpha-D-glucose-1,6-bisphosphate-dependent) (EC 5.4.2.2)	plasma membrane	Carbohydrate metabolism	carbohydrate degradation	cytosolic branch	2.2	0.164065	0.338145	0.135234	-0.0933208	-0.153112		+				31	8	8	62.8	20.7	20.7	62.403	0	212.7	20450000	167	0.472827	0.198988	1.0221	2.38695	0.0109793	3.97285	0.929673	0.132485	1.75365	0.6241	0.442766	-1.27637	1.39883	0.0572356	-2.45029	17.228	17.479	16.7812	17.3336	17.6153	17.5469
A0A6A5LMB6	AT3G23640.1	Neutral alpha-glucosidase (Putative alpha-glucosidase) (EC 3.2.1.20)	cytosol	Carbohydrate metabolism	carbohydrate degradation	starch	2.2	-0.315833	0.332714	-0.159633	-0.152611	-0.214411	+	+			+	24	17	24	31	31	25.3	117.16	0	66.203	14528000	208	3.01006	0.000283341	-5.05995	2.77912	0.00592192	4.64151	0.927019	0.133063	-1.74963	0.986666	0.258356	-1.83954	2.25128	0.012261	-3.75216	16.0202	15.8383	15.9042	15.928	15.9858	15.5355
A0A6A5LMB8	AT3G30841.1	Metalloenzyme domain-containing protein	cytosol	Carbohydrate metabolism	carbohydrate degradation	cytosolic branch	2.2	-0.729831	0.174387	-0.146144	-0.0316893	-0.124265	+					13	4	13	32.9	32.9	9.9	54.117	0	49.942	8448500	152	4.27079	8.99696e-05	-7.7747	1.38253	0.0654624	2.42624	1.21695	0.0707082	-2.18192	0.14002	0.843811	-0.365236	0.722968	0.235001	-1.43484	16.3464	15.9499	16.3575	16.1483	16.1225	15.3221
A0A6A5LNX5	AT3G52990.1	Pyruvate kinase (EC 2.7.1.40)	cytosol	Carbohydrate metabolism	carbohydrate degradation	cytosolic branch	2.2	0.0892002	0.261659	-0.0072773	-0.040114	0.159845						19	6	6	44	13.7	13.7	57.758	0	18.289	10353000	185	0.443902	0.22214	0.971333	1.40981	0.0626313	2.46651	0.0319852	0.946408	-0.0919507	0.14149	0.842451	-0.368649	0.608094	0.30103	1.25022	15.7847	15.5851	15.6815	15.5926	15.6309	15.9601
A0A6A5LPW7	AT5G04360.1	Alpha-1,6-glucosidase, pullulanase-type protein	plastid	Carbohydrate metabolism	carbohydrate degradation	starch	2.2	2.83986	0.201404	-0.043021	-0.0886154	0.131717	+					16	16	16	23.4	23.4	23.4	110.4	0	46.713	6225000	90	2.2958	0.00146349	3.82404	1.46377	0.0564781	2.54626	0.283987	0.586216	-0.672833	0.830534	0.323716	-1.60243	0.93344	0.148527	1.75935	12.0434	14.3624	15.5027	11.809	12.1899	15.9023
A0A6A5LVZ7	AT3G48000.1	Aldedh domain-containing protein	mitochondrion	Carbohydrate metabolism	carbohydrate degradation	fermentation	2.2	0.895899	0.282491	0.0256683	0.0449608	-0.0581287	+	+				25	20	25	49.3	49.3	43.8	65.466	0	323.31	443910000	684	5.6781	4.97925e-05	12.0338	3.1849	0.00359664	5.39064	0.167489	0.746354	0.427911	0.244767	0.751496	0.593633	0.284511	0.603149	-0.673872	19.2267	18.897	19.2234	19.2012	19.117	20.0072
A0A6A5LW24	AT4G09020.1	Isoamylase-type starch debranching enzyme (Putative isoamylase) (EC 3.2.1.68)	plastid	Carbohydrate metabolism	carbohydrate degradation	starch	2.2	1.82503	0.09867	-0.590025	0.154329	0.491942	+					7	7	7	12.3	12.3	12.3	83.823	0	27.18	2500500	40	1.9485	0.00345169	3.27576	0.1867	0.747847	0.470471	1.29672	0.0601084	-2.29965	0.232669	0.762128	0.568593	1.26656	0.0743462	2.25515	11.8558	13.1313	14.4831	14.6884	14.2633	15.1875
A0A6A5LXN2	AT1G73370.1	Sucrose synthase (EC 2.4.1.13)	plasma membrane	Carbohydrate metabolism	carbohydrate degradation	sucrose	2.2	-2.36228	1.36668	0.718847	0.41431	1.11422	+	+		+	+	16	16	16	26.9	26.9	26.9	94.326	0	40.008	9069200	101	3.68505	0.000156266	-6.41184	1.64732	0.0399224	2.81908	1.19254	0.0747321	2.14584	2.65327	0.0367907	4.42154	5.50342	0.00226087	11.4137	16.287	16.5503	15.9837	16.341	16.4372	13.7095
A0A6A5M2I1	AT1G77120.1	Alcohol dehydrogenase 1 (EC 1.1.1.1) (Zinc-binding alcohol dehydrogenase family protein)	cytosol	Carbohydrate metabolism	carbohydrate degradation	fermentation	2.2	-1.09191	-0.167635	-0.455387	-0.648291	-1.38845	+		+	+	+	28	25	28	75.5	75.5	70.8	41.275	0	323.31	866530000	949	7.35091	0	-19.7723	1.01903	0.132702	-1.88804	2.4499	0.00791675	-4.07697	2.88481	0.0318644	-4.83054	4.97501	0.00172549	-9.70716	22.9202	22.7535	22.832	22.8078	22.8449	21.8261
A0A6A5MC92	AT4G17260.1	L-lactate dehydrogenase (EC 1.1.1.27)	cytosol	Carbohydrate metabolism	carbohydrate degradation	fermentation	2.2	-1.0493	-0.12412	-0.347094	-0.454538	-0.471298	+		+		+	9	9	9	30.6	30.6	30.6	37.825	0	24.725	10702000	156	5.86984	5.4115e-05	-12.7494	0.924867	0.160045	-1.74637	2.38148	0.00886337	-3.96387	2.21366	0.0567492	-3.69181	2.51384	0.008135	-4.18392	17.7446	17.3852	17.6149	17.5732	17.7312	16.5308
A0A6A5MD51	AT3G50520.1	Phosphoglycerate mutase (Putative phosphoserine phosphatase) (EC 3.1.3.3)	cytosol	Carbohydrate metabolism	carbohydrate degradation	phosphoglycerate mutase	2.2	0.552719	0.531261	0.0649673	-0.0209837	-0.305552					+	3	3	3	15.4	15.4	15.4	31.547	0	3.7131	855240	14	0.491197	0.186157	1.05393	0.510457	0.388543	1.08699	0.0530265	0.912652	0.149235	0.0289578	0.969839	-0.0835115	1.56482	0.0411175	-2.6961	13.5097	13.2054	12.1229	11.2917	11.9812	12.4397
A0A6A5MGX9	AT2G39930.1	Aamy domain-containing protein	plastid	Carbohydrate metabolism	carbohydrate degradation	starch	2.2	1.61673	-0.30449	-0.140136	-0.14181	-0.216946	+					4	4	4	5.3	5.3	5.3	94.501	0	4.0171	808600	16	2.79812	0.000432027	4.67518	0.309374	0.590445	-0.722638	0.155814	0.762759	-0.401544	1.07406	0.228612	-1.97017	1.45141	0.0519393	-2.52799	11.829	12.0657	11.6835	12.0578	13.0793	13.7359
A0A6A5MJ70	AT3G23640.2	Neutral alpha-glucosidase (Putative alpha-glucosidase) (EC 3.2.1.20)	cytosol	Carbohydrate metabolism	carbohydrate degradation	starch	2.2	0.00529575	-1.55448	0.422486	-0.452843	-0.485045						15	8	8	17.8	12.2	12.2	121.02	0	12.529	1113600	13	0.0023813	0.995485	0.00707034	0.954382	0.151407	-1.79097	0.225257	0.664863	0.553098	0.394908	0.617604	-0.883367	0.429895	0.444331	-0.946451	12.6571	14.4861	15.1289	15.3863	14.3654	15.3943
A0A6A5MJJ6	AT4G36250.1	Aldehyde dehydrogenase	cytosol	Carbohydrate metabolism	carbohydrate degradation	fermentation	2.2	2.731	0.305602	0.137317	-0.00572796	0.716901	+				+	5	5	5	12.1	12.1	12.1	57.411	0	10.768	1800600	38	4.82503	4.66133e-05	9.26518	1.12131	0.109256	2.04038	0.387233	0.469435	0.869341	0.0131231	0.987474	-0.0384967	2.67692	0.00625444	4.46246	11.3586	12.2367	10.9709	10.6288	11.4092	13.8342
A0A6A5MJR4	AT4G29130.1	Phosphotransferase (EC 2.7.1.-)	mitochondrion	Carbohydrate metabolism	carbohydrate degradation	sucrose	2.2	3.66383	0.271008	0.221015	-0.016864	-0.109507	+	+	+			9	5	5	24.7	16.5	16.5	53.554	0	41.127	8121800	113	7.1539	0	18.6616	1.91155	0.0250357	3.21893	2.01778	0.0161536	3.38301	0.0736522	0.919091	-0.203255	0.564395	0.330283	-1.178	11.8394	12.1373	12.5677	11.6162	12.5187	15.725
A0A6A5MJW9	AT3G52990.1	Pyruvate kinase (EC 2.7.1.40)	cytosol	Carbohydrate metabolism	carbohydrate degradation	cytosolic branch	2.2	-0.693855	0.241277	0.236559	0.072316	0.160095	+	+	+			15	9	9	38.3	28	28	60.708	0	44.879	14540000	183	4.83415	4.68521e-05	-9.29158	2.48102	0.00898789	4.12889	2.09252	0.0144286	3.49981	0.359276	0.642794	0.817623	0.806907	0.195641	1.56597	16.6291	16.4566	16.346	16.528	16.5992	15.8376
A0A6A5MKY4;A0A6A5MIK6	AT1G12240.1	Beta-fructofuranosidase (EC 3.2.1.26)	vacuole	Carbohydrate metabolism	carbohydrate degradation	sucrose	2.2	4.47128	0.904334	0.418462	0.252332	-0.20356	+	+	+	+	+	24	24	24	37.4	37.4	37.4	74.098	0	134.56	53294000	353	8.34782	0	26.4489	5.5051	0.00297436	11.4195	4.97271	0.00135211	9.70026	3.50289	0.0237143	6.02611	2.28179	0.0116155	-3.80137	11.603	12.4344	11.8594	12.0934	11.6645	16.2625
A0A6A5MMI4	AT5G64860.1	4-alpha-glucanotransferase (EC 2.4.1.25) (Amylomaltase) (Disproportionating enzyme)	plastid	Carbohydrate metabolism	carbohydrate degradation	starch	2.2	2.24134	0.175356	0.333183	-0.0258204	-0.255377	+		+			11	11	11	28.7	28.7	28.7	62.776	0	37.006	5985300	136	4.78793	4.60432e-05	9.15853	1.37986	0.0657455	2.4223	3.66741	0.00140952	6.37375	0.0992237	0.888101	-0.267637	1.00669	0.127293	-1.86957	11.7866	12.3176	13.2525	12.5617	12.3119	14.7036
A0A6A5MMP2	AT3G29320.1	Alpha-1,4 glucan phosphorylase (EC 2.4.1.1)	plastid	Carbohydrate metabolism	carbohydrate degradation	starch	2.2	2.85082	-0.101374	-0.0732401	-0.073333	-0.941346	+				+	12	9	9	16.8	13.5	13.5	117.5	0	32.286	2383700	50	6.79773	0	16.8038	0.395183	0.493742	-0.883869	0.410771	0.445272	-0.912139	0.190379	0.801203	-0.478511	3.58117	0.00222368	-6.18984	11.6317	11.5665	12.1881	11.9585	12.161	14.7109
A0A6A5MMY1	AT1G69830.1	1,4-alpha-D-glucan glucanohydrolase (EC 3.2.1.1)	plastid	Carbohydrate metabolism	carbohydrate degradation	starch	2.2	2.23406	-0.0373421	-0.698831	0.666916	0.759256	+		+	+	+	30	30	30	41.7	41.7	41.7	104.46	0	96.396	14735000	224	5.58654	4.82412e-05	11.7051	0.126718	0.826053	-0.334044	3.72269	0.00132441	-6.49364	3.25173	0.0266866	5.52043	2.6509	0.00651216	4.41745	13.6983	14.567	14.4621	14.3562	13.913	16.5907
A0A6A5MQH1	AT5G46110.1	TPT domain-containing protein	plastid	Carbohydrate metabolism	carbohydrate degradation	starch	2.2	3.83094	0.543837	0.279403	0.0742809	0.265546	+	+	+		+	9	9	9	26.3	26.3	26.3	50.963	0	28.501	77986000	121	9.72413	0	39.4153	3.18127	0.00361587	5.38364	1.64925	0.0303524	2.82196	0.386544	0.621995	0.868078	1.53882	0.04337	2.65747	15.4477	15.0587	15.5415	15.4159	15.1689	19.0328
A0A6A5MSR0	AT5G16150.1	MFS domain-containing protein	plastid	Carbohydrate metabolism	carbohydrate degradation	starch	2.2	0.489347	0.207948	-0.0299507	-0.0269808	-0.442986	+					4	4	4	7.3	7.3	7.3	57.48	0	18.504	4978900	65	2.09751	0.00239023	3.50765	0.829674	0.197765	1.6011	0.0886383	0.860493	-0.241312	0.042665	0.953397	-0.121317	0.535581	0.351808	-1.12965	15.5603	15.7137	15.6756	15.2759	15.5938	15.9525
A0A6A5MVC4	AT4G29130.1	Phosphotransferase (EC 2.7.1.-)	mitochondrion	Carbohydrate metabolism	carbohydrate degradation	sucrose	2.2	2.26236	-0.0120049	-0.0388065	-0.0404953	-0.10192	+					11	6	11	30.9	30.9	21.7	61.097	0	83.384	18101000	230	7.0163	0	17.9217	0.10467	0.854678	-0.281012	0.289473	0.579299	-0.683687	0.175925	0.813502	-0.44672	0.482841	0.39644	-1.03949	14.3291	14.3934	14.6375	15.0148	14.5513	16.735
A0A6A5MXL6	AT4G34240.1	Aldehyde dehydrogenase	plastid	Carbohydrate metabolism	carbohydrate degradation	fermentation	2.2	4.87281	0.127378	0.17781	0.195742	0.14114	+					29	28	29	48.9	48.9	47.6	59.126	0	131.69	73594000	517	4.20749	8.7574e-05	7.61764	1.06236	0.123046	1.95274	1.23843	0.0677142	2.21363	0.973907	0.263825	1.82037	0.67218	0.261985	1.35405	13.036	12.2371	12.2898	11.9204	15.4229	17.713
A0A6A5N0H6	AT5G17380.1	2-hydroxyacyl-CoA lyase (Putative oxalyl-CoA decarboxylase) (EC 4.1.1.8)	peroxisome	Carbohydrate metabolism	carbohydrate degradation	fermentation	2.2	-0.201266	-0.212715	-0.053157	-0.0245405	-0.602514	+	+			+	20	15	15	49.5	41.8	41.8	60.293	0	62.009	13326000	221	1.81014	0.00470152	-3.06422	1.73735	0.0344599	-2.95417	0.311874	0.552483	-0.727486	0.116816	0.867734	-0.310441	2.94707	0.00465909	-4.94382	16.3524	16.5532	16.4464	16.6402	16.6433	16.3243
A0A6A5N0J5	AT3G29320.1	Alpha-1,4 glucan phosphorylase (EC 2.4.1.1)	plastid	Carbohydrate metabolism	carbohydrate degradation	starch	2.2	0.355672	0.00691643	-0.0339043	-0.107373	-0.521663	+				+	37	34	37	56.7	56.7	53.2	111.17	0	272.06	52066000	667	2.99915	0.000287958	5.03973	0.0385876	0.944089	0.110178	0.165593	0.749014	-0.423655	0.910522	0.290522	-1.72463	3.63939	0.00213818	-6.31358	16.5336	16.7893	16.4246	16.7268	16.6926	17.0206
A0A6A5N2Z0	AT5G17380.1	2-hydroxyacyl-CoA lyase (Putative oxalyl-CoA decarboxylase) (EC 4.1.1.8)	peroxisome	Carbohydrate metabolism	carbohydrate degradation	fermentation	2.2	-0.0837688	0.135172	0.0248623	-0.0722229	-0.0168079						26	21	26	47.7	47.7	41	69.738	0	123.92	32471000	473	0.412812	0.251037	-0.91582	0.787058	0.214883	1.5352	0.152958	0.767343	0.395035	0.471419	0.556975	-1.01965	0.131139	0.801881	-0.344476	16.472	16.3139	16.4954	16.5151	16.456	16.4541
A0A6A5N4F3	AT5G17530.3	Phosphoglucomutase/phosphomannomutase family protein (Putative phosphotransferase (Phosphomutase)) (EC 5.4.2.-)	mitochondrion	Carbohydrate metabolism	carbohydrate degradation	phosphoglucomutase (PGM)	2.2	-0.340717	0.151232	-0.99502	-0.0140278	-0.187569	+					16	9	9	39.6	21.2	21.2	60.132	0	15.152	3373000	46	1.0407	0.0331252	-1.92043	0.438807	0.45121	0.962306	0.582155	0.297035	-1.2075	0.00453348	0.996254	-0.0134275	0.0963997	0.846633	-0.260657	15.9591	16.2066	16.1891	16.5378	15.9303	16.1059
A0A6A5N4Q4	AT5G17530.2	Phosphoglucomutase/phosphomannomutase family protein (Putative phosphotransferase (Phosphomutase)) (EC 5.4.2.-)	plastid	Carbohydrate metabolism	carbohydrate degradation	phosphoglucomutase (PGM)	2.2	-0.349479	-0.029842	-0.239676	-0.255586	-0.196359	+		+		+	20	13	20	50.5	50.5	31.9	59.371	0	78.69	23217000	385	4.1415	9.74478e-05	-7.45656	0.245438	0.67153	-0.595013	3.02945	0.00338409	-5.09602	2.3255	0.0506056	-3.87229	1.53658	0.0435534	-2.65415	16.7454	16.5947	16.6191	16.5816	16.6579	16.2922
A0A6A5N7T7	AT5G26570.1	Phosphoglucan, water dikinase	plastid	Carbohydrate metabolism	carbohydrate degradation	starch	2.2	1.96022	-0.12434	-0.962768	-0.146971	0.499871	+		+		+	33	33	33	36	36	36	133.96	0	89.317	15438000	260	6.87131	0	17.1725	0.526209	0.376144	-1.1138	5.59123	0.000275862	-11.7217	0.923972	0.285138	-1.74502	2.55964	0.0075	4.2613	14.321	14.4716	14.5734	14.5096	14.1829	16.243
A0A6A5N9L0	AT3G52990.1	Pyruvate kinase (EC 2.7.1.40)	cytosol	Carbohydrate metabolism	carbohydrate degradation	cytosolic branch	2.2	-0.668111	0.142719	0.0763889	-0.147225	-0.43971	+				+	22	4	7	55.6	21.4	12	57.552	0	54.435	9543900	134	6.03825	4.77327e-05	-13.4099	1.27427	0.0818192	2.26652	0.366154	0.49134	0.830439	0.521722	0.517543	-1.10618	1.93023	0.0213974	-3.24762	17.1814	17.0228	17.1307	17.0001	16.9777	16.3691
A0A6A5NAC6	AT3G52990.1	Pyruvate kinase (EC 2.7.1.40)	cytosol	Carbohydrate metabolism	carbohydrate degradation	cytosolic branch	2.2	1.35345	0.141772	-0.000420761	-0.133168	-0.244508	+	+				26	18	26	69.2	69.2	48.7	58.011	0	177.75	77938000	615	7.12566	0	18.5075	1.77268	0.0322683	3.0075	0.00250246	0.996051	-0.00742906	0.577033	0.478505	-1.19901	1.22855	0.0806162	-2.19905	16.7112	16.457	16.7955	16.5424	16.7975	17.9553
A0A6A5ND53	AT3G59480.1	PfkB domain-containing protein	cytosol	Carbohydrate metabolism	carbohydrate degradation	sucrose	2.2	-0.174972	-0.198468	-0.361473	-0.335994	-0.539648			+		+	15	8	10	61.3	42.3	34.1	35.531	0	35.067	7695700	95	0.851986	0.0574977	-1.63538	0.785288	0.215591	-1.53245	1.84035	0.0224119	-3.11013	1.43231	0.141403	-2.49975	1.74414	0.0291058	-2.96441	17.0086	16.5765	16.746	16.7415	16.8066	16.518
A0A6A5NFZ4	AT3G13790.2	Cell-wall invertase (Sialidase)	extracellular	Carbohydrate metabolism	carbohydrate degradation	sucrose	2.2	0	-0.193405	-0.193307	0.747084	1.61967					+	10	9	10	22.3	22.3	20.5	64.236	0	14.842	1270800	25	-4.34294e-08	1	0	0.125551	0.827755	-0.331282	0.212535	0.681585	-0.526221	2.20841	0.056991	3.68342	4.78475	0.00194118	9.14944	11.7745	12.653	10.8602	12.2741	12.3649	11.6308
A0A6A5NFZ6	AT2G32290.1	Beta-amylase (EC 3.2.1.2)	plastid	Carbohydrate metabolism	carbohydrate degradation	starch	2.2	0.829737	0.579206	0.397899	0.262113	1.43281	+				+	7	7	7	12.8	12.8	12.8	67.128	0	12.16	3142000	16	0.915842	0.0476363	1.7327	0.95059	0.152344	1.78525	0.923519	0.134238	1.74433	0.896832	0.29641	1.70384	3.05646	0.00385216	5.1465	12.7748	12.3571	11.6057	11.95	13.9753	13.3582
A0A6A5NID3	AT5G06580.1	FAD-binding PCMH-type domain-containing protein	mitochondrion	Carbohydrate metabolism	carbohydrate degradation	fermentation	2.2	0.165717	0.0294096	-0.26305	0.0628086	-0.0117908	+		+			14	14	14	34.6	34.6	34.6	60.631	0	42.781	12230000	198	0.900964	0.0497013	1.71012	0.135267	0.813325	0.354159	1.53424	0.0373589	-2.65067	0.233654	0.760873	0.570644	0.0346589	0.945114	-0.0993611	15.7061	15.7148	15.4533	15.7826	15.8058	15.8946
A0A6A5NIJ2	AT3G43190.1	Sucrose synthase (EC 2.4.1.13)	cytosol	Carbohydrate metabolism	carbohydrate degradation	sucrose	2.2	2.60375	-0.240637	1.21239	0.209495	0.399665	+					24	4	4	34	7.9	7.9	92.576	0	4.7666	2681500	14	4.12452	9.683e-05	7.41553	0.135299	0.81345	-0.354231	0.952163	0.126113	1.78762	0.45728	0.566187	0.994913	0.700764	0.246189	1.39967	11.0044	12.2707	11.7802	12.1281	13.1062	14.5061
A0A6A5NN86	AT4G29130.1	Phosphotransferase (EC 2.7.1.-)	mitochondrion	Carbohydrate metabolism	carbohydrate degradation	sucrose	2.2	0.795757	0.190863	-0.370778	0.425863	-0.583033						9	4	4	27.3	12.5	12.5	55.858	0	5.5492	1318700	28	0.886141	0.0519557	1.68756	0.196451	0.735248	0.491704	0.961658	0.123357	-1.80193	0.469143	0.558018	1.01568	0.545909	0.343627	-1.14705	12.6088	14.0526	13.4528	14.4936	14.201	14.0572
A0A6A5NPI1	AT2G40840.1	Amylomaltase (EC 2.4.1.25) (Disproportionating enzyme)	cytosol	Carbohydrate metabolism	carbohydrate degradation	starch	2.2	0.310477	0.0196335	-0.186426	0.303236	0.462153	+			+	+	34	34	34	39.7	39.7	39.7	111.8	0	171.43	27955000	472	1.84165	0.00436166	3.11211	0.0792824	0.890316	0.217665	1.34495	0.0540176	-2.37079	2.50221	0.0437798	4.16438	2.77648	0.00542949	4.63683	15.4694	15.4901	15.1244	15.3319	15.093	15.6211
A0A6A5NTE0	AT1G73370.1	Sucrose synthase (EC 2.4.1.13)	plasma membrane	Carbohydrate metabolism	carbohydrate degradation	sucrose	2.2	0.0456131	0.954537	1.04958	0.452616	0.705929		+	+	+	+	14	14	14	22.6	22.6	22.6	99.669	0	35.536	4563500	80	0.0660198	0.888094	0.183496	4.5651	0.00245669	8.53943	6.96552	0.00266667	17.6559	2.36307	0.0481487	3.93365	3.54034	0.002275	6.10408	12.2911	11.3197	12.0854	12.6675	11.8506	11.8621
A0A6A5NX11	AT3G08590.1	Phosphoglycerate mutase (2,3-diphosphoglycerate-independent) (EC 5.4.2.12)	cytosol	Carbohydrate metabolism	carbohydrate degradation	cytosolic branch	2.2	-0.22874	0.191088	-0.0737011	-0.0582478	0.334342	+	+			+	34	34	34	83.2	83.2	83.2	61.89	0	275.18	104670000	854	2.21755	0.00176639	-3.69803	2.86172	0.00524601	4.78889	0.923103	0.134263	-1.7437	0.635969	0.435422	-1.29566	4.22938	0.00160606	7.67167	18.2606	17.9756	18.2044	18.1008	18.0846	17.9522
A0A6A5NXB5	AT1G66430.1	PfkB domain-containing protein	plastid	Carbohydrate metabolism	carbohydrate degradation	sucrose	2.2	0.0525791	-0.0874252	-0.31939	-0.202275	-0.363309			+	+	+	22	17	22	57.1	57.1	48.1	41.411	0	89.307	55720000	485	0.397038	0.267239	0.887247	0.709104	0.253197	-1.4129	3.65566	0.00138318	-6.34847	2.73376	0.0339085	-4.56159	3.30326	0.00280494	-5.62182	17.7021	17.6189	17.7472	17.5687	17.6303	17.6427
A0A6A5NYW0	AT1G44170.2	Aldehyde dehydrogenase	mitochondrion	Carbohydrate metabolism	carbohydrate degradation	fermentation	2.2	0.393779	0.493749	0.203845	0.180183	0.51584	+	+	+	+	+	14	9	9	36	26.2	26.2	52.74	0	26.978	8684800	110	3.35174	0.000199155	5.71831	3.23666	0.00329004	5.49099	1.63114	0.0314306	2.7949	2.41347	0.0470732	4.01658	5.08532	0.00214634	10.0437	14.5602	14.4943	14.3984	14.5546	14.4026	14.7639
A0A6A5NZY0	AT5G54960.1	Pyruvate decarboxylase (EC 4.1.1.1)	nucleus	Carbohydrate metabolism	carbohydrate degradation	fermentation	2.2	3.47541	0.648458	0.204304	0.178068	0.460753	+	+	+		+	19	17	17	36.7	35.3	35.3	61.738	0	158.54	15231000	253	4.76232	5.11364e-05	9.08552	3.73896	0.00253901	6.52924	1.87369	0.0209633	3.16097	0.876324	0.305024	1.6726	2.65681	0.00643353	4.42766	11.8881	11.7269	10.6351	12.2893	10.3856	14.7632
A0A6A5P421	AT4G02280.1	Sucrose synthase (EC 2.4.1.13)	mitochondrion	Carbohydrate metabolism	carbohydrate degradation	sucrose	2.2	-0.919289	0.602161	0.43806	0.0323009	-0.364334	+	+	+		+	45	41	44	51.4	51.4	48	96.209	0	197.79	111210000	840	5.70797	5.06329e-05	-12.1428	5.75278	0.00281481	12.308	4.69369	0.000880734	8.89227	0.136785	0.848011	0.357704	1.98057	0.0197563	-3.32528	17.7736	17.4676	17.804	17.8281	17.7521	16.7834
A0A6A5P4Y1	AT3G43190.1	Sucrose synthase (EC 2.4.1.13)	cytosol	Carbohydrate metabolism	carbohydrate degradation	sucrose	2.2	1.82209	0.958443	0.65304	0.863883	1.33933	+	+	+	+	+	28	22	25	40.6	34.7	30.8	90.868	0	57.779	13318000	160	2.07956	0.00249678	3.47947	1.94925	0.0233223	3.27691	2.49542	0.0072086	4.153	3.69888	0.0235556	6.44181	4.51858	0.0016092	8.41463	12.7599	11.2936	13.1128	10.6202	11.9319	13.7826
A0A6A5P774	AT1G44170.2	Aldehyde dehydrogenase	mitochondrion	Carbohydrate metabolism	carbohydrate degradation	fermentation	2.2	-1.43867	-0.586466	-0.781512	-0.602358	-0.0993032	+	+	+	+		18	12	17	38.6	37.1	27.6	53.491	0	106.08	19548000	230	8.32638	0	-26.2845	4.10302	0.00202817	-7.36385	4.1505	0.000854167	-7.47837	4.05372	0.0186667	-7.24638	0.23933	0.659086	-0.582416	18.7655	18.6387	18.8614	18.8729	18.8121	17.4242
A0A6A5PCI1	AT1G07110.1	Fructose-6-phosphate-2-kinase/fructose-2, 6-bisphosphatase (Putative 6-phosphofructo-2-kinase, Fructose-2,6-bisphosphate 2-phosphatase) (EC 2.7.1.105) (EC 3.1.3.46)	cytosol	Carbohydrate metabolism	carbohydrate degradation	regulation of sucrose/starch partitioning	2.2	2.62453	0.614218	0.2342	0.0141321	-0.424701	+	+	+		+	9	7	9	13.7	13.7	11	85.269	0	17.486	3801800	58	6.14946	4.01003e-05	13.8632	4.44368	0.00223129	8.21689	1.99451	0.0168578	3.34687	0.0729221	0.919753	0.201376	3.47675	0.00254118	-5.97211	11.7803	12.4752	11.7045	11.4472	11.557	14.4532
A0A6A5PFC1	AT4G36250.1	Aldehyde dehydrogenase	cytosol	Carbohydrate metabolism	carbohydrate degradation	fermentation	2.2	0.435439	0.43469	-0.121841	0.113725	0.436924						2	2	2	3.7	3.7	3.7	57.868	0.0021356	2.4407	348370	7	0.608692	0.123472	1.2512	1.22632	0.0892716	2.19576	0.389656	0.466679	-0.873777	0.370066	0.633634	0.837702	0.631017	0.285964	1.28762	10.8659	11.6483	12.7062	11.6059	12.0707	11.8062
A0A6A5PK97	AT2G36530.1	Phosphopyruvate hydratase (EC 4.2.1.11)	cytosol	Carbohydrate metabolism	carbohydrate degradation	cytosolic branch	2.2	-0.048877	0.0611763	-0.0268227	-0.145786	-0.209828						28	7	28	77.7	77.7	26.6	47.866	0	323.31	293980000	862	0.268566	0.468154	-0.642035	0.309715	0.589994	0.723299	0.161441	0.755542	-0.414301	0.917295	0.288341	-1.7349	1.38123	0.0588234	-2.42432	20.548	20.571	20.7945	20.6417	20.6659	20.6107
A0A6A5PKQ0	AT5G54960.1	Pyruvate decarboxylase (EC 4.1.1.1)	nucleus	Carbohydrate metabolism	carbohydrate degradation	fermentation	2.2	-1.90803	-0.498792	-0.152044	-0.015295	0.224222	+	+				22	18	22	44.9	44.9	39	65.95	0	75.368	21044000	342	9.37613	0	-35.6403	3.94398	0.00226446	-6.99	1.09356	0.0926107	-1.99917	0.0508538	0.946421	-0.143426	1.05398	0.115277	1.94025	18.4556	18.4926	18.5072	18.5268	18.3741	16.7241
A0A6A5PS52	AT5G22620.1	2-carboxy-D-arabinitol 1-phosphate (CA1P) phosphatase (Putative 2-carboxy-D-arabinitol-1-phosphatase) (EC 3.1.3.63)	plastid	Carbohydrate metabolism	carbohydrate degradation	phosphoglycerate mutase	2.2	1.81304	0.203197	0.390313	0.149107	0.393785	+		+		+	13	13	13	23.2	23.2	23.2	80.077	0	36.555	6355900	110	2.0153	0.00298619	3.37915	0.727494	0.243217	1.44198	1.7246	0.0265963	2.93498	0.548921	0.496749	1.15211	1.77287	0.0279681	3.00777	13.724	12.0066	11.2094	13.4676	11.3211	14.0904
A0A6A4NFG9	AT2G36780.1	Glycosyltransferase (EC 2.4.1.-)	endoplasmic reticulum,golgi	Carbohydrate metabolism	carbohydrate handling	UDP glucosyl and glucoronyl transferases	2.3	-4.73046	-0.491751	-0.0487396	1.28627	1.47929	+					10	10	10	25.6	25.6	25.6	56.922	0	20.71	3643500	50	10.1319	0	-44.3458	1.02316	0.131936	-1.89422	0.0404261	0.935298	-0.115212	1.19539	0.193226	2.15007	1.14611	0.0954193	2.07715	17.5337	17.6504	17.6097	17.5142	17.8743	12.7719
A0A6A4NGE6	AT2G28470.2	Beta-galactosidase (EC 3.2.1.23)	extracellular	Carbohydrate metabolism	carbohydrate handling	beta-galactosidase	2.3	1.01937	0.550999	0.798697	0.0126366	0.781528	+	+	+		+	18	9	9	25.7	15.7	15.7	91.959	0	22.694	3070300	62	1.60612	0.00756186	2.75758	2.06685	0.0185079	3.45956	3.37225	0.00205479	5.75944	0.018456	0.981478	0.0538259	2.02135	0.0182103	3.38856	12.9693	11.1513	12.8982	12.3251	13.0328	13.6834
A0A6A4NUG0	AT5G44640.1	Glycoside hydrolase family 1 protein (Putative beta-glucosidase) (EC 3.2.1.21)	vacuole	Carbohydrate metabolism	carbohydrate handling	gluco-, galacto- and mannosidases	2.3	2.36594	-3.22009	-0.274546	0.69119	-0.0697283	+	+				4	2	2	9.1	5.8	5.8	56.586	0	5.4324	352980	10	3.89824	0.000138304	6.8852	4.73839	0.00220561	-9.01774	0.195136	0.705987	-0.488856	0.377521	0.627543	0.851487	0.032903	0.94763	-0.0944988	13.5174	12.5058	12.4402	12.7362	11.4299	15.0716
A0A6A4P090	AT1G22360.1	Glycosyltransferase (EC 2.4.1.-)	cytosol	Carbohydrate metabolism	carbohydrate handling	UDP glucosyl and glucoronyl transferases	2.3	0.48165	-0.0183069	-0.584915	-0.429135	-1.04882	+		+		+	8	8	8	23.2	23.2	23.2	54.017	0	28.406	5722600	106	3.00426	0.000282969	5.0492	0.185838	0.749099	-0.468582	4.668	0.000857143	-8.82082	1.17665	0.197167	-2.12236	2.42693	0.00907855	-4.03885	15.3312	15.7171	15.2489	15.2426	15.557	15.9527
A0A6A4P3B5	AT4G16260.1	(1->3)-beta-glucan endohydrolase (EC 3.2.1.39) (Beta-1,3-endoglucanase)	extracellular	Carbohydrate metabolism	carbohydrate handling	beta 1,3 glucan hydrolases	2.3	0.155494	-0.891277	1.53536	1.95008	1.82709			+			9	9	9	44.5	44.5	44.5	35.665	0	81.749	6709700	39	0.101655	0.832518	0.273622	0.757758	0.228656	-1.48952	1.88409	0.0206914	3.17686	0.923149	0.285583	1.74377	0.598309	0.307368	1.23415	12.7803	12.8033	11.3881	12.8723	12.6967	13.1487
A0A6A4P6X4	AT5G24318.1	(1->3)-beta-glucan endohydrolase (EC 3.2.1.39) (Beta-1,3-endoglucanase)	extracellular	Carbohydrate metabolism	carbohydrate handling	beta 1,3 glucan hydrolases	2.3	-0.12409	-0.0643372	0.346174	-0.0191509	0.221154			+		+	10	10	10	27.5	27.5	27.5	55.552	0	76.755	12926000	193	0.43541	0.229805	-0.956272	0.177763	0.759067	-0.450795	2.90849	0.00402492	4.87345	0.102971	0.883009	-0.276853	1.50439	0.0464072	2.60641	16.127	16.1097	16.2575	16.2249	16.1481	15.8923
A0A6A4P8B8	AT4G16260.1	(1->3)-beta-glucan endohydrolase (EC 3.2.1.39) (Beta-1,3-endoglucanase)	extracellular	Carbohydrate metabolism	carbohydrate handling	beta 1,3 glucan hydrolases	2.3	0.764827	1.50397	-1.96294	2.08819	0.88881	+					6	6	6	19.4	19.4	19.4	41.419	0	13.765	3384400	30	0.955584	0.0422758	1.79278	0.78237	0.216759	1.52791	1.06542	0.0983208	-1.95731	1.18991	0.193934	2.14197	0.273934	0.615948	0.652806	10.9748	12.2926	12.5423	11.751	10.7692	12.6068
A0A6A4PFG5	AT3G18080.1	Glycoside hydrolase family 1 protein (Putative beta-glucosidase) (EC 3.2.1.21)	extracellular	Carbohydrate metabolism	carbohydrate handling	gluco-, galacto- and mannosidases	2.3	1.65226	0.0678211	-0.041584	-0.0901749	-0.0176033	+					21	20	21	43.2	43.2	41.8	60.22	0	186.77	83832000	450	9.64164	0	38.4861	0.635581	0.298291	1.29503	0.159955	0.757167	-0.410941	0.386916	0.621645	-0.868759	0.11144	0.828431	-0.297481	16.8854	16.8124	16.967	16.9295	16.8754	18.5275
A0A6A4PH01	AT1G22360.1	Glycosyltransferase (EC 2.4.1.-)	cytosol	Carbohydrate metabolism	carbohydrate handling	UDP glucosyl and glucoronyl transferases	2.3	6.15389	0.265802	-0.365915	-0.371318	-1.46002	+		+	+	+	17	15	17	35.8	35.8	34	56.204	0	270.66	56928000	310	6.33418	4.43213e-05	14.6477	1.23263	0.0884427	2.20507	2.02577	0.0159455	-3.39543	2.47697	0.0436491	-4.12212	2.67464	0.00626883	-4.45851	11.3567	11.83	11.5846	12.2838	13.6889	18.2707
A0A6A4PI77	AT3G13560.1	(1->3)-beta-glucan endohydrolase (EC 3.2.1.39) (Beta-1,3-endoglucanase)	extracellular	Carbohydrate metabolism	carbohydrate handling	beta 1,3 glucan hydrolases	2.3	-0.0631388	0.53016	-0.33075	-0.172994	0.331864						4	4	4	11.3	11.3	11.3	53.029	0	15.913	2950900	78	0.107667	0.82394	-0.288325	0.744025	0.235187	1.46799	0.377699	0.478634	-0.851815	0.221658	0.773383	-0.545532	0.63869	0.28129	1.30008	15.0844	14.6361	14.8209	15.1919	14.3089	14.7922
A0A6A4PJ86	AT3G06510.1	Beta-glucosidase (Putative beta-glucosidase) (EC 3.2.1.21)	plastid	Carbohydrate metabolism	carbohydrate handling	gluco-, galacto- and mannosidases	2.3	2.85904	0.730304	0.487326	0.201723	0.0168549	+	+	+			25	25	25	47.8	47.8	47.8	73.325	0	178.95	27265000	372	5.46092	4.50704e-05	11.2672	2.91082	0.00486	4.8777	2.50675	0.00705857	4.17201	1.76236	0.092709	2.9919	0.0960563	0.846914	0.259807	12.3353	11.4894	12.8701	12.559	12.3	15.406
A0A6A4PPE5	AT2G01630.1	(1->3)-beta-glucan endohydrolase (EC 3.2.1.39) (Beta-1,3-endoglucanase)	plasma membrane	Carbohydrate metabolism	carbohydrate handling	beta 1,3 glucan hydrolases	2.3	0	0	-0.114383	0.905563	1.05179						2	2	2	6.7	6.7	6.7	52.792	0	3.4925	474010	9	-4.34294e-08	1	0	-4.34294e-08	1	0	0.10614	0.836625	-0.284602	0.78626	0.347458	1.53396	1.23198	0.079998	2.20411	11.8475	10.9956	12.707	12.0697	11.7807	12.7993
A0A6A4PQE7	AT4G31140.1	(1->3)-beta-glucan endohydrolase (EC 3.2.1.39) (Beta-1,3-endoglucanase)	plasma membrane	Carbohydrate metabolism	carbohydrate handling	beta 1,3 glucan hydrolases	2.3	1.88212	0.161522	-0.0956766	-0.220377	-0.223129	+					6	1	6	17.4	17.4	2.5	52.632	0	11.024	2921200	38	1.06111	0.0314505	1.95088	0.484371	0.41172	1.04214	0.676389	0.238937	-1.36079	1.25456	0.179471	-2.23745	0.960805	0.140448	-1.80065	14.0428	13.9906	14.9523	14.3602	9.646	15.6691
A0A6A4PZN5	AT1G05675.1	Glycosyltransferase (EC 2.4.1.-)	plasma membrane	Carbohydrate metabolism	carbohydrate handling	UDP glucosyl and glucoronyl transferases	2.3	4.41551	0.353805	-0.0146194	0.00750389	0.519199	+	+			+	14	13	14	39.9	39.9	38.2	52.922	0	49.376	11119000	139	5.57776	4.7952e-05	11.674	2.95116	0.00468966	4.95132	0.0720517	0.884263	-0.199133	0.0377838	0.95826	0.107972	3.39742	0.00258311	5.8102	12.8505	10.5452	11.3961	11.5457	11.2858	16.0122
A0A6A4QND8	AT3G13750.1	Beta-galactosidase (EC 3.2.1.23)	extracellular	Carbohydrate metabolism	carbohydrate handling	beta-galactosidase	2.3	4.0755	1.10281	-1.03786	-2.16181	-1.8033	+					10	2	2	15.5	4	4	93.668	0	8.769	2906600	28	3.63193	0.000156313	6.29763	1.04751	0.125957	1.9306	0.524701	0.341499	-1.11124	1.066	0.231691	-1.95816	1.41347	0.0555905	-2.47191	12.6692	10.5712	11.6402	12.3901	11.2923	16.7324
A0A6A4QPG8	AT2G30150.1	UDP-Glycosyltransferase superfamily protein	mitochondrion	Carbohydrate metabolism	carbohydrate handling	UDP glucosyl and glucoronyl transferases	2.3	-0.778732	-0.257307	-0.438591	-0.52087	-1.11935	+	+	+		+	11	11	11	28.6	28.6	28.6	51.226	0	25.311	6214500	154	7.28532	0	-19.3956	3.40248	0.00289109	-5.82044	3.58858	0.00155932	-6.20548	2.27626	0.0530779	-3.79243	4.39603	0.00166038	-8.09307	16.2541	16.3496	16.2918	16.4596	16.3321	15.5521
A0A6A4QR15	AT1G68560.1	Alpha-glucosidase (Putative glycosidase) (EC 3.2.1.-)	extracellular	Carbohydrate metabolism	carbohydrate handling	alpha-galactosidase	2.3	2.78809	0.302691	0.65088	0.103207	0.735168	+		+		+	40	14	14	49	22.2	22.2	103.31	0	84.274	15844000	161	6.19568	4.10256e-05	14.0557	1.13614	0.105939	2.06238	3.34406	0.00219731	5.70296	0.354945	0.646394	0.80952	3.41195	0.00261157	5.83964	13.0006	13.0148	12.7415	13.2221	13.7657	16.0075
A0A6A4QYZ1	AT2G23260.1	Glycosyltransferase (EC 2.4.1.-)	cytosol	Carbohydrate metabolism	carbohydrate handling	UDP glucosyl and glucoronyl transferases	2.3	3.51431	0.889499	0.394903	0.181794	0.226273	+	+	+		+	19	19	19	41	41	41	53.454	0	91.689	26600000	304	5.60763	4.87805e-05	11.7801	5.75869	0.00292308	12.33	3.50738	0.00171875	6.03543	1.49896	0.129691	2.59836	1.76067	0.0285509	2.98935	11.8655	11.2799	12.9614	12.3729	11.622	15.5144
A0A6A4R9E8	AT2G36760.1	Glycosyltransferase (EC 2.4.1.-)	endoplasmic reticulum,plasma membrane	Carbohydrate metabolism	carbohydrate handling	UDP glucosyl and glucoronyl transferases	2.3	0	0	0	-0.108532	2.67239					+	7	7	7	17.9	17.9	17.9	54.954	0	14.597	1016400	27	-4.34294e-08	1	0	-4.34294e-08	1	0	-4.34294e-08	1	0	0.0958922	0.89189	-0.2594	3.80424	0.00207547	6.67346	12.373	12.7667	12.5365	11.197	11.1497	12.1086
A0A6A5LI73	AT1G02850.2	Glycoside hydrolase family 1 protein (Putative hydroxyisourate hydrolase) (EC 3.5.2.17)	extracellular	Carbohydrate metabolism	carbohydrate handling	gluco-, galacto- and mannosidases	2.3	0.859504	0.200824	0.0559774	0.0957144	-0.0565033	+					3	2	2	9	7.3	7.3	48.285	0	3.7052	456520	16	1.8269	0.00452945	3.08967	0.337058	0.559534	0.77578	0.0482493	0.921784	0.136432	0.0594735	0.936085	0.166335	0.0340587	0.945889	-0.0977011	11.5653	12.5056	12.1936	11.5136	11.5404	12.9256
A0A6A5LJV6	AT2G15490.1	Glycosyltransferase (EC 2.4.1.-)	endoplasmic reticulum	Carbohydrate metabolism	carbohydrate handling	UDP glucosyl and glucoronyl transferases	2.3	0.678131	0.145851	0.0826088	0.48107	1.72615	+				+	7	7	7	17.3	17.3	17.3	54.03	0	10.663	1652600	21	1.06374	0.0312115	1.9548	0.161132	0.779485	0.413603	0.194472	0.706601	0.487415	0.938097	0.278425	1.76639	3.03206	0.0040404	5.10089	12.1073	12.3168	12.6178	11.8113	12.0151	13.1312
A0A6A5LLB1	AT1G72990.1	Beta-galactosidase (EC 3.2.1.23)	mitochondrion	Carbohydrate metabolism	carbohydrate handling	beta-galactosidase	2.3	2.3391	0.392638	0.775566	0.269167	0.435895	+	+	+		+	21	21	21	40.7	40.7	40.7	79.322	0	124.17	17507000	301	5.63425	4.90798e-05	11.8753	3.09091	0.00400774	5.21131	5.42873	0.0008	11.1575	2.08672	0.0617396	3.49071	2.89231	0.00488969	4.84412	12.1738	12.0364	11.963	12.9754	12.6055	14.5783
A0A6A5LLJ5	AT5G04885.1	Beta-D-glucoside glucohydrolase (Putative glucan 1,3-beta-glucosidase) (EC 3.2.1.58)	plasma membrane	Carbohydrate metabolism	carbohydrate handling	gluco-, galacto- and mannosidases	2.3	1.13109	-0.452314	-0.40341	-0.435613	0.298038	+	+	+			22	18	22	35.9	35.9	29.6	134.13	0	84.887	37680000	427	6.66485	1.99336e-05	16.1569	3.1369	0.00376754	-5.29859	2.14543	0.0132673	-3.58326	1.65154	0.107006	-2.82538	1.17904	0.0889723	2.12589	16.4667	16.6388	16.6919	16.6975	16.5593	17.7063
A0A6A5LRF1	AT1G22380.1	UDPGT domain-containing protein	cytosol,plasma membrane	Carbohydrate metabolism	carbohydrate handling	UDP glucosyl and glucoronyl transferases	2.3	-1.05052	-0.185715	-0.212094	-0.281188	-0.238478	+		+	+	+	10	10	10	41.3	41.3	41.3	35.613	0	29.101	7792900	134	6.59348	1.91388e-05	-15.8193	1.45386	0.057699	-2.53161	2.19852	0.0121172	-3.66763	2.6282	0.0382889	-4.37836	2.12826	0.0151873	-3.5561	16.9865	16.8134	16.9031	16.955	17.069	16.0132
A0A6A5LZX7	AT2G32810.1	Beta-galactosidase (EC 3.2.1.23)	vacuole	Carbohydrate metabolism	carbohydrate handling	beta-galactosidase	2.3	0.910491	0.368673	0.311229	-0.0229935	0.0806858	+	+	+			27	25	27	31.6	31.6	30.8	112.86	0	243.49	116240000	624	7.1909	0	18.8655	4.95036	0.00243038	9.63331	5.71495	0.00032	12.1684	0.0989149	0.887777	-0.266875	0.308486	0.573402	0.720913	17.0322	16.9593	17.051	17.0392	17.1783	17.8657
A0A6A5M1W2	AT1G16610.1	RRM domain-containing protein	nucleus	Carbohydrate metabolism	carbohydrate handling	gluco-, galacto- and mannosidases	2.3	-2.47103	0.504478	1.13096	0.538442	0.0043539	+		+			4	3	4	11.3	11.3	9.2	46.307	0	8.5727	1709700	30	2.71166	0.000546493	-4.52293	0.378923	0.512152	0.854071	2.19774	0.0121376	3.66639	1.11847	0.213872	2.03617	0.00566594	0.990286	0.0167602	14.7868	14.1284	14.5783	14.8548	14.985	12.0399
A0A6A5M270	AT1G78520.1	X8 domain-containing protein	extracellular	Carbohydrate metabolism	carbohydrate handling	beta 1,3 glucan hydrolases	2.3	-0.200027	0.289504	0.129072	0.523708	0.443932	+					6	6	6	68.7	68.7	68.7	12.859	0	111.04	18460000	94	1.60727	0.00753161	-2.75929	1.28506	0.079841	2.28244	0.474258	0.386283	1.02459	1.06009	0.232865	1.94937	0.581924	0.317796	1.20712	16.8645	16.8438	17.0037	16.9621	16.8929	16.5834
A0A6A5M2K9	AT3G13750.1	Beta-galactosidase (EC 3.2.1.23)	extracellular	Carbohydrate metabolism	carbohydrate handling	beta-galactosidase	2.3	7.54948	0.44994	-0.527127	-1.76816	-3.28166	+	+	+	+	+	26	16	26	42.8	42.8	25.7	93.577	0	244.3	85124000	549	6.86882	0	17.1599	2.24588	0.013688	3.74348	1.62203	0.0318915	-2.78131	2.86237	0.0317419	-4.79006	4.91233	0.00166667	-9.52032	12.3615	11.2523	12.9624	10.9037	10.7172	19.0545
A0A6A5MDM0	AT5G63810.1	Beta-galactosidase (EC 3.2.1.23)	extracellular	Carbohydrate metabolism	carbohydrate handling	beta-galactosidase	2.3	2.19972	0.672754	0.676005	0.509468	0.909854	+	+	+		+	21	20	21	28.3	28.3	27.3	90.599	0	66.327	19859000	213	2.44951	0.00101114	4.07633	2.72387	0.00623977	4.54427	3.12389	0.00292481	5.27382	1.96858	0.0688299	3.30674	3.30914	0.00282	5.63346	12.8886	10.6094	12.3013	11.245	13.5377	14.3947
A0A6A5ME07	AT1G77410.1	Beta-galactosidase (EC 3.2.1.23)	extracellular	Carbohydrate metabolism	carbohydrate handling	beta-galactosidase	2.3	4.33047	0.613578	0.625887	0.378029	1.16019	+	+	+		+	39	39	39	75.1	75.1	75.1	74.485	0	323.31	131270000	666	1.25063	0.018864	2.23165	4.15418	0.00210732	7.4873	3.52189	0.00162304	6.06559	1.77961	0.0907304	3.01796	4.92401	0.00172414	9.55489	11.3914	20.9494	12.5637	10.2029	11.5699	17.5272
A0A6A5MEG1;A0A6A5MHN3	AT4G26140.1	Beta-galactosidase (EC 3.2.1.23)	extracellular	Carbohydrate metabolism	carbohydrate handling	beta-galactosidase	2.3	2.95832	2.03891	0.619758	-0.308086	-0.799078	+	+	+		+	35	30	35	68.2	68.2	61.8	82.161	0	323.31	194980000	765	2.17371	0.00199927	3.62812	4.93187	0.0022069	9.57823	1.84352	0.0221894	3.11496	1.65542	0.106499	-2.83119	3.10586	0.00370339	-5.23959	11.7821	16.4581	15.7722	14.8774	14.1455	17.2932
A0A6A5MES3	AT5G63840.1	Gal_mutarotas_2 domain-containing protein	endoplasmic reticulum	Carbohydrate metabolism	carbohydrate handling	alpha-galactosidase	2.3	-0.556772	0.00893269	-0.35702	-0.224549	-0.229485	+		+			28	28	28	37.5	37.5	37.5	106.33	0	98.403	20560000	381	4.53958	7.40251e-05	-8.47079	0.0501568	0.931075	0.141558	3.24249	0.00268323	-5.50235	1.25844	0.178942	-2.24317	1.44845	0.0521395	-2.5236	16.4888	16.4367	16.4837	16.5599	16.5694	15.9598
A0A6A5MMH1	AT1G13130.1	Mannan endo-1,4-beta-mannosidase (EC 3.2.1.78)	extracellular	Carbohydrate metabolism	carbohydrate handling	glycosyl hydrolase family 5	2.3	0.750191	2.316	2.15889	0.832902	1.45356		+	+		+	22	22	22	41	41	41	64.077	0	153.27	40747000	208	0.8629	0.0557584	1.65209	3.04158	0.00427458	5.11865	3.65187	0.0013578	6.34032	1.41962	0.144076	2.481	2.53183	0.00790793	4.21424	10.9864	12.8399	12.1083	11.1649	11.6532	13.107
A0A6A5MSM3	AT5G15050.1	Core-2/I-branching enzyme	golgi	Carbohydrate metabolism	carbohydrate handling	UDP glucosyl and glucoronyl transferases	2.3	3.76071	-0.0120678	-0.366142	0.604864	0.147551	+					4	3	4	10.8	10.8	9.1	58.967	0	16.991	2918200	50	6.2002	4.11311e-05	14.0746	0.0237241	0.965302	-0.0687986	1.37215	0.0512537	-2.41091	1.05109	0.236407	1.93595	0.166786	0.751993	0.426333	11.2863	11.1896	10.9255	11.6472	12.1709	15.1176
A0A6A5N577	AT5G04885.1	Glycoside hydrolase family 3 protein (Putative glycosidase) (EC 3.2.1.-)	plasma membrane	Carbohydrate metabolism	carbohydrate handling	gluco-, galacto- and mannosidases	2.3	2.35064	-0.0767696	0.134407	0.0996359	0.839058	+				+	15	12	12	15.3	13.5	13.5	164.31	0	43.878	6972700	104	4.90245	3.61446e-05	9.49113	0.320094	0.577992	-0.743355	0.593028	0.289963	1.22546	0.484418	0.54532	1.04222	5.64248	0.00305882	11.9049	12.7505	12.6001	13.1586	13.1593	11.8731	15.0116
A0A6A5N5K9	AT3G02100.1	UDP-glucosyltransferase family protein	cytosol	Carbohydrate metabolism	carbohydrate handling	UDP glucosyl and glucoronyl transferases	2.3	-0.73068	0.189327	0.20748	0.461333	0.436306	+					10	9	10	33.8	33.8	28.3	51.258	0	20.312	3996000	59	2.87009	0.000381194	-4.80396	0.756979	0.228899	1.4883	0.679377	0.237713	1.36557	1.91729	0.0744549	3.22774	1.38817	0.0581053	2.43457	15.0041	15.8079	15.2175	15.6722	15.5127	14.6288
A0A6A5N5T5	AT1G09010.1	Endo-beta-mannosidase-like mannosylglycoprotein (Putative mannosylglycoprotein endo-beta-mannosidase) (EC 3.2.1.152)	extracellular	Carbohydrate metabolism	carbohydrate handling	gluco-, galacto- and mannosidases	2.3	-0.0675026	-0.585567	-0.0010685	-0.024387	0.480215		+			+	18	13	13	24.6	18.4	18.4	109.55	0	22.209	17393000	107	0.269702	0.465943	-0.644318	2.71407	0.00634366	-4.52713	0.00363702	0.994483	-0.0107833	0.112959	0.871459	-0.301153	3.22938	0.00316279	5.47681	18.9204	18.9034	19.0041	19.0372	18.9714	18.6667
A0A6A5NJ81	AT4G34480.1	(1->3)-beta-glucan endohydrolase (EC 3.2.1.39) (Beta-1,3-endoglucanase)	extracellular	Carbohydrate metabolism	carbohydrate handling	beta 1,3 glucan hydrolases	2.3	0.548876	0.363416	0.689388	1.13995	1.41669			+		+	7	7	7	24.3	24.3	24.3	46.16	0	38.753	2252700	33	0.704891	0.090437	1.40622	0.972904	0.145907	1.81886	2.67189	0.00542322	4.45375	1.97825	0.0681857	3.32169	2.24831	0.0122602	3.74738	12.4735	12.4212	11.8674	10.4868	11.3945	12.5512
A0A6A5NLZ9	AT1G45130.1	Beta-galactosidase (EC 3.2.1.23)	extracellular	Carbohydrate metabolism	carbohydrate handling	beta-galactosidase	2.3	5.37715	-1.00754	-1.62711	-1.52412	0.399015	+	+	+			13	7	11	26.3	23.2	16.7	82.911	0	62.081	4107900	84	7.70302	0	21.9181	3.87719	0.00231496	-6.83735	4.7733	0.000989691	-9.11679	1.05424	0.234855	-1.94064	0.200419	0.707011	0.500278	10.8973	10.9752	11.9744	10.8161	11.7831	16.6862
A0A6A5NQX7	AT3G55430.1	(1->3)-beta-glucan endohydrolase (EC 3.2.1.39) (Beta-1,3-endoglucanase)	extracellular	Carbohydrate metabolism	carbohydrate handling	beta 1,3 glucan hydrolases	2.3	1.98675	-0.267589	-0.366245	-0.697832	0.35934	+					4	4	4	10.6	10.6	10.6	48.624	0	5.2533	1334700	19	2.77001	0.000486755	4.62539	0.547356	0.360214	-1.14948	0.908322	0.139049	-1.72129	0.885346	0.300928	-1.68635	0.26318	0.62957	0.631177	13.4746	13.5969	12.486	12.8786	11.3081	14.5817
A0A6A5NRC1	AT1G67490.1	Mannosyl-oligosaccharide glucosidase (Putative glycosidase) (EC 3.2.1.-)	endoplasmic reticulum	Carbohydrate metabolism	carbohydrate handling	gluco-, galacto- and mannosidases	2.3	3.75466	1.64302	0.0737831	-0.0440159	0.957471	+				+	5	5	5	6.6	6.6	6.6	99.849	0	6.9434	10325000	19	1.39938	0.0127062	2.45112	0.501041	0.39658	1.07087	0.0789326	0.875159	0.216774	0.0626393	0.932332	-0.174659	2.11036	0.015572	3.52788	13.1509	11.3559	12.4598	11.5962	11.8892	17.9935
A0A6A5NSI0	AT2G28470.1	Beta-galactosidase (EC 3.2.1.23)	extracellular	Carbohydrate metabolism	carbohydrate handling	beta-galactosidase	2.3	0.179577	0.379251	0.45136	0.295089	0.670531	+	+	+		+	21	13	19	35	34.1	27.3	94.237	0	257.45	59128000	416	1.16459	0.0236838	2.10451	2.94491	0.00476712	4.93987	3.53387	0.00155968	6.09054	1.38053	0.150097	2.42328	2.98114	0.00448743	5.00644	16.8397	16.4054	16.6844	16.739	16.6637	16.812
A0A6A5NSU6	AT1G64760.1	(1->3)-beta-glucan endohydrolase (EC 3.2.1.39) (Beta-1,3-endoglucanase)	plasma membrane	Carbohydrate metabolism	carbohydrate handling	beta 1,3 glucan hydrolases	2.3	1.31852	0.629419	0.420004	0.146875	0.449925	+	+				7	5	7	15.9	15.9	12.1	55.634	0	10.58	3832900	37	1.84847	0.0043145	3.12249	1.5412	0.0478935	2.66101	0.959688	0.12395	1.79896	0.251557	0.743845	0.607555	1.05001	0.116054	1.93433	14.5526	13.5305	12.235	13.0225	13.1091	14.7488
A0A6A5NXQ9	AT1G68560.1	Alpha-glucosidase (Putative glycosidase) (EC 3.2.1.-)	extracellular	Carbohydrate metabolism	carbohydrate handling	alpha-galactosidase	2.3	1.00797	0.176729	0.372156	0.277185	0.601431	+	+	+		+	42	16	42	52.2	52.2	24.6	103.08	0	323.31	381760000	1072	8.43949	0	27.1632	2.01089	0.0208419	3.37229	3.95684	0.00108475	7.0197	1.39413	0.148329	2.44336	2.89995	0.00488566	4.85796	18.3705	18.2712	18.2864	18.2841	18.3466	19.3472
A0A6A5P417	AT1G22360.1	Glycosyltransferase (EC 2.4.1.-)	cytosol	Carbohydrate metabolism	carbohydrate handling	UDP glucosyl and glucoronyl transferases	2.3	2.76514	0.0960571	0.269916	0.141319	-0.700259	+				+	10	4	10	28.7	28.7	14.5	56.085	0	28.437	8784400	103	1.70685	0.0060152	2.90829	0.388576	0.501276	0.8718	1.15877	0.080597	2.0959	0.257357	0.738455	0.619375	1.75326	0.0287658	-2.97817	14.3373	14.5326	14.2557	11.2585	9.9506	15.5472
A0A6A5P468	AT1G09010.1	Beta-mannosidase (Lysosomal beta A mannosidase)	extracellular	Carbohydrate metabolism	carbohydrate handling	gluco-, galacto- and mannosidases	2.3	2.22911	0.535532	0.624528	0.33828	0.907538	+	+	+		+	28	23	28	35.6	35.6	29.5	113.72	0	104.71	20069000	281	3.83387	0.00015222	6.73966	2.7884	0.00581873	4.65795	3.3669	0.00208617	5.7487	1.98424	0.0679147	3.33096	5.03218	0.00195556	9.88032	11.8453	12.9236	11.1727	12.738	12.5447	14.2839
A0A6A5PCN0	AT3G55700.1	UDP-Glycosyltransferase superfamily protein	cytosol	Carbohydrate metabolism	carbohydrate handling	UDP glucosyl and glucoronyl transferases	2.3	2.09169	-0.0171326	0.228194	-0.298002	-0.449182	+				+	6	6	6	18.8	18.8	18.8	51.878	0	12.304	2329100	64	2.3731	0.00123345	3.9501	0.0537895	0.92678	-0.15127	0.673137	0.240878	1.35558	0.835612	0.322533	-1.61024	2.10977	0.0155506	-3.52695	12.1746	12.1743	11.4253	14.0568	13.9002	14.8079
A0A6A5PRX3	AT3G54440.1	Lactase (EC 3.2.1.23)	cytosol	Carbohydrate metabolism	carbohydrate handling	gluco-, galacto- and mannosidases	2.3	2.24765	0.370998	0.215828	0.120762	0.155672	+	+	+			32	32	32	36.7	36.7	36.7	125.17	0	90.835	23897000	364	5.39946	4.41582e-05	11.0584	4.07039	0.00210046	7.28593	2.7428	0.00513661	4.57746	0.902356	0.293807	1.71223	1.00524	0.127625	1.8674	13.834	13.5645	12.7646	12.9793	13.5172	15.5232
A0A6A4NFM0	AT2G36390.1	1,4-alpha-glucan branching enzyme (EC 2.4.1.18)	plastid	Carbohydrate metabolism	carbohydrate synthesis	starch	2.1	3.58935	0.0883848	0.0202599	0.200991	0.251431	+					23	9	23	30.4	30.4	13.7	99.048	0	55.171	15929000	261	5.53667	4.66926e-05	11.5295	0.360002	0.533517	0.818979	0.0924392	0.855365	0.250816	0.997876	0.253484	1.85636	1.3213	0.0666079	2.3359	12.1763	13.1349	12.6737	13.01	11.537	16.1704
A0A6A4NG99	AT3G55440.1	Cytosolic triosephosphate isomerase (Putative triose-phosphate isomerase) (EC 5.3.1.1)	cytosol	Carbohydrate metabolism	carbohydrate synthesis	sucrose	2.1	-0.574259	0.0174171	-0.0892525	-0.134076	-0.357928	+				+	18	8	17	81	81	44.3	27.285	0	323.31	280140000	592	3.66184	0.000157258	-6.36174	0.086891	0.879527	0.236924	0.880775	0.148728	-1.67939	0.631557	0.437719	-1.2885	2.10543	0.0156664	-3.52012	21.2285	21.0278	21.3761	21.1731	21.2298	20.6201
A0A6A4PAK5	AT3G52930.1	Fructose-bisphosphate aldolase (EC 4.1.2.13)	cytosol	Carbohydrate metabolism	carbohydrate synthesis	sucrose	2.1	-0.879513	-0.0472767	-0.328052	-0.199604	-0.333828	+		+		+	28	17	28	81	81	42.7	38.427	0	323.31	614990000	1068	4.77837	4.57143e-05	-9.13123	0.23207	0.688789	-0.567344	3.42364	0.00193365	-5.86338	1.17219	0.197927	-2.11575	2.15089	0.0146452	-3.5919	22.0796	21.7741	22.1451	22.0573	22.0839	21.0664
A0A6A4PLA5	AT5G20280.1	Sucrose-phosphate synthase (EC 2.4.1.14)	endoplasmic reticulum	Carbohydrate metabolism	carbohydrate synthesis	sucrose	2.1	-0.117596	0.528046	0.218623	0.35788	0.497643	+	+	+		+	33	13	33	34.7	34.7	16.9	117.23	0	189.94	35080000	400	0.996	0.0376968	-1.85355	4.47853	0.00239416	8.30844	1.42606	0.0459928	2.49051	2.13055	0.0595356	3.55973	3.50249	0.00237082	6.02529	16.0885	15.9812	16.2448	16.0063	16.103	15.8195
A0A6A4PMD3	AT5G40390.1	Raffinose synthase family protein	plasma membrane	Carbohydrate metabolism	carbohydrate synthesis	raffinose	2.1	-2.2785	-0.187213	1.01398	-0.00269833	-1.18605	+				+	4	4	4	8.2	8.2	8.2	85.563	0	5.9197	866270	7	1.80072	0.00483204	-3.04994	0.139028	0.807371	-0.362929	1.24567	0.0667034	2.22432	0.00598274	0.994855	-0.0176909	1.99381	0.0192232	-3.34579	15.289	16.3935	12.2089	15.2735	14.2732	11.8912
A0A6A4PR26	AT4G24620.1	Glucose-6-phosphate isomerase (EC 5.3.1.9)	plastid	Carbohydrate metabolism	carbohydrate synthesis	starch	2.1	1.94694	0.299271	0.016077	-0.0712776	0.209469	+	+				19	6	6	32.6	12.3	12.3	68.289	0	36.234	8440000	68	3.35182	0.000199248	5.71847	1.6537	0.0394657	2.82861	0.0834935	0.86894	0.228354	0.461387	0.563268	-1.00212	0.667742	0.264897	1.34693	14.5877	15.3378	13.8299	13.7441	13.6005	15.9638
A0A6A4Q5F3	AT5G24300.2	Starch synthase, chloroplastic/amyloplastic (EC 2.4.1.-)	plastid	Carbohydrate metabolism	carbohydrate synthesis	starch	2.1	1.80911	0.600899	-0.843805	0.250249	0.807146	+		+		+	7	7	7	17.4	17.4	17.4	68.255	0	15.072	1209000	17	2.70252	0.00055723	4.50697	0.934558	0.157229	1.76104	1.90778	0.0197333	-3.21315	0.319332	0.682194	0.741889	1.80932	0.0261701	3.06297	11.5672	12.7087	11.5557	11.3836	11.8302	14.0318
A0A6A4QFB2	AT5G18200.1	GalP_UDP_transf domain-containing protein	nucleus	Carbohydrate metabolism	carbohydrate synthesis	starch	2.1	0.946553	0.577058	0.370111	-0.0535086	-0.834655	+					4	4	4	17.9	17.9	17.9	38.887	0	4.3972	789570	19	1.59845	0.0077027	2.74614	0.465093	0.427794	1.0086	0.282406	0.588043	0.669695	0.0450054	0.951162	-0.127671	0.958404	0.140897	-1.79703	11.108	12.6914	12.3396	11.7884	12.1756	13.3325
A0A6A4QMZ1	AT1G04920.1	Sucrose-phosphate synthase (EC 2.4.1.14)	plasma membrane	Carbohydrate metabolism	carbohydrate synthesis	sucrose	2.1	1.5645	0.529266	0.318328	-0.0533012	-1.68792	+		+		+	10	4	4	9.8	4.4	4.4	119.64	0	6.0625	1181400	24	1.67506	0.00644962	2.8606	0.775038	0.220056	1.5165	1.73312	0.0262219	2.94781	0.0992225	0.88789	-0.267634	2.59635	0.00711717	-4.32379	12.3359	11.8175	12.8111	10.3768	12.3898	13.9393
A0A6A4R7S0	AT3G57520.1	Galactinol-raffinose galactosyltransferase	cytosol	Carbohydrate metabolism	carbohydrate synthesis	raffinose	2.1	-3.96587	-0.588954	-1.79171	-0.525032	-0.38097	+		+			22	21	21	33.3	32.3	32.3	89.709	0	71.328	12494000	125	9.44363	0	-36.3434	1.05749	0.123824	-1.94548	2.52718	0.00667104	-4.2064	0.559862	0.489732	-1.17043	0.506974	0.376138	-1.08103	19.6422	19.3594	19.617	19.5504	19.6758	15.2937
A0A6A5LII6	AT3G01180.1	Starch synthase, chloroplastic/amyloplastic (EC 2.4.1.-)	plastid	Carbohydrate metabolism	carbohydrate synthesis	starch	2.1	3.22241	-0.883656	-0.636404	-0.123474	-0.374031	+	+				7	4	4	13.7	7.5	7.5	89.92	0	16.409	786810	33	4.37921	7.58054e-05	8.04972	2.83389	0.00544427	-4.73896	0.937983	0.130192	-1.76621	0.131492	0.852884	-0.345307	0.873132	0.169002	-1.66772	11.6849	11.4706	12.1496	10.894	9.88436	14.1223
A0A6A5LVZ0	AT2G36460.1	Fructose-bisphosphate aldolase (EC 4.1.2.13)	cytosol	Carbohydrate metabolism	carbohydrate synthesis	sucrose	2.1	0	0.876514	1.52601	0.132026	0.269518			+			18	4	4	58.1	18.2	18.2	38.547	0	8.431	964370	24	-4.34294e-08	1	0	0.660427	0.282975	1.33518	1.39486	0.0487657	2.44444	0.604418	0.456175	1.24419	0.699612	0.246729	1.39784	12.8801	12.7664	11.5989	11.2391	10.5921	12.7495
A0A6A5LZX1	AT5G03650.1	1,4-alpha-glucan branching enzyme (EC 2.4.1.18)	plastid	Carbohydrate metabolism	carbohydrate synthesis	starch	2.1	3.04621	-0.189665	-0.246392	0.00226955	0.183848	+		+			19	5	5	26.2	7.6	7.6	93.662	0	22.65	4414200	79	4.91917	3.63086e-05	9.54056	0.606358	0.317539	-1.24737	1.60107	0.0331292	-2.75004	0.0224751	0.976687	0.0652637	1.17704	0.0893391	2.12292	12.9147	12.0256	13.1288	13.6286	12.2373	15.7382
A0A6A5M2C2	AT5G42740.1	Glucose-6-phosphate isomerase (EC 5.3.1.9)	cytosol	Carbohydrate metabolism	carbohydrate synthesis	sucrose	2.1	-0.599382	-0.0734726	-0.228171	-0.373343	-0.435364	+		+		+	28	28	28	71.6	71.6	71.6	58.157	0	284.81	131600000	601	5.93572	5.51724e-05	-13.0041	0.731656	0.241022	-1.44854	1.69571	0.0279295	-2.89157	1.73606	0.0962537	-2.95224	2.11772	0.0154	-3.53948	19.9539	19.757	19.7901	19.7204	19.8275	19.2108
A0A6A5M796	AT2G36460.1	Fructose-bisphosphate aldolase (EC 4.1.2.13)	cytosol	Carbohydrate metabolism	carbohydrate synthesis	sucrose	2.1	0.37878	0.100919	-0.0554268	-0.0953533	0.063522	+					24	16	17	78.5	51.4	48.9	38.444	0	149.63	45195000	316	2.33681	0.00134285	3.89071	0.588251	0.329596	1.21758	0.322073	0.54065	-0.747159	0.475001	0.554708	-1.02588	0.27535	0.614602	0.655637	17.7353	17.4233	17.8395	17.799	17.6878	17.9271
A0A6A5M864	AT5G48300.1	Glucose-1-phosphate adenylyltransferase (EC 2.7.7.27) (ADP-glucose pyrophosphorylase)	plastid	Carbohydrate metabolism	carbohydrate synthesis	starch	2.1	2.52126	0.302193	0.140041	0.0281532	0.0445534	+	+	+			20	20	20	48	48	48	56.543	0	177.77	58243000	339	8.71754	0	29.4476	3.68374	0.00254667	6.409	1.89165	0.0203874	3.18843	0.203662	0.789379	0.507256	0.28269	0.604934	0.670259	14.9868	14.8177	14.9038	15.1994	14.7593	17.3924
A0A6A5M966	AT3G57520.1	seed imbibition 2	cytosol	Carbohydrate metabolism	carbohydrate synthesis	raffinose	2.1	-2.53819	-0.805942	-1.25056	-2.38535	-0.865714	+	+	+	+		18	18	18	34	34	34	84.571	0	128.34	7348100	140	5.49128	4.57579e-05	-11.3717	1.57954	0.0448877	-2.718	2.43745	0.00809504	-4.0563	2.40876	0.0469558	-4.0088	0.653764	0.273363	-1.32444	17.3629	18.1641	17.6218	17.738	17.961	15.489
A0A6A5MEV1	AT1G32900.1	Starch synthase, chloroplastic/amyloplastic (EC 2.4.1.-)	plastid	Carbohydrate metabolism	carbohydrate synthesis	starch	2.1	1.92292	0.0169638	0.669717	0.511099	1.23543	+		+		+	15	7	15	32.2	32.2	15.6	67.421	0	43.554	4061900	92	2.60055	0.000705318	4.33097	0.0202765	0.969782	0.0590188	1.64755	0.0304706	2.81942	1.50162	0.129238	2.6023	3.40714	0.0026044	5.82989	12.1584	10.8223	12.8387	11.186	10.8815	13.8473
A0A6A5MKD6	AT4G24620.1	Glucose-6-phosphate isomerase (EC 5.3.1.9)	plastid	Carbohydrate metabolism	carbohydrate synthesis	starch	2.1	1.58826	0.243468	-0.0834251	-0.0367802	0.0451054	+	+				26	13	26	50.5	50.5	28.9	68.749	0	136.43	40432000	483	8.9808	0	31.7841	2.48624	0.00894175	4.13762	0.61463	0.276507	-1.26091	0.241547	0.753706	-0.586996	0.193534	0.715368	0.485377	15.02	15.1021	15.0684	15.0313	14.9073	16.5588
A0A6A5MNA3	AT1G23190.1	Phosphoglucomutase (alpha-D-glucose-1,6-bisphosphate-dependent) (EC 5.4.2.2)	cytosol	Carbohydrate metabolism	carbohydrate synthesis	sucrose	2.1	-0.0525654	0.244165	0.107547	-0.0698006	-0.0198895		+	+			38	15	38	72.5	72.5	29.2	63.59	0	323.31	230360000	951	0.715636	0.0874496	-1.42325	3.78623	0.00235636	6.63343	1.81727	0.0231309	3.07504	0.581182	0.475439	-1.20589	0.110497	0.829253	-0.295198	18.853	18.823	18.8737	18.8331	18.8131	18.8357
A0A6A5MSC2	AT3G01180.1	Starch synthase, chloroplastic/amyloplastic (EC 2.4.1.-)	plastid	Carbohydrate metabolism	carbohydrate synthesis	starch	2.1	2.26181	-0.366754	-0.0632746	0.446315	0.87531	+			+	+	14	11	14	31.1	31.1	24.7	86.32	0	38.087	3742300	87	2.89064	0.000362862	4.84109	0.749272	0.232649	-1.47623	0.141004	0.785313	-0.367521	2.7287	0.0337032	4.55273	4.81791	0.0020625	9.24466	13.1781	12.3345	10.6819	11.4602	12.2919	14.0612
A0A6A5MT58	AT2G35840.1	Sucrose-phosphate phosphatase (EC 3.1.3.24)	cytosol	Carbohydrate metabolism	carbohydrate synthesis	sucrose	2.1	0.873074	0.268576	0.080373	0.0406467	0.0548275	+	+				14	14	14	46.8	46.8	46.8	47.356	0	110.62	22243000	258	5.40394	4.42396e-05	11.0735	2.93339	0.00482034	4.91881	0.606374	0.281223	1.2474	0.236919	0.758264	0.577424	0.23532	0.663685	0.574105	15.3844	15.6468	15.3672	15.2398	15.5525	16.3863
A0A6A5N076	AT5G51820.1	Phosphoglucomutase (alpha-D-glucose-1,6-bisphosphate-dependent) (EC 5.4.2.2)	plastid	Carbohydrate metabolism	carbohydrate synthesis	starch	2.1	2.38224	0.52545	0.23249	0.0115635	-0.0664509	+	+	+			18	18	18	37.2	37.2	37.2	71.74	0	138.07	28842000	259	6.77255	0	16.6793	3.07934	0.0040153	5.18948	2.55471	0.00638652	4.25294	0.083745	0.907531	0.22899	0.596978	0.308209	-1.23196	13.8088	14.2626	13.67	14.1957	13.9166	16.3657
A0A6A5N2R9	AT1G32900.1	Starch synthase, chloroplastic/amyloplastic (EC 2.4.1.-)	plastid	Carbohydrate metabolism	carbohydrate synthesis	starch	2.1	4.52019	-2.76248	-2.87281	-0.0010149	2.32699	+	+	+		+	14	8	13	25.6	23.6	14.7	68.866	0	21.31	2750600	47	8.13681	0	24.8738	3.21328	0.0034371	-5.44552	3.06082	0.00324211	-5.15467	0.000602673	0.999283	-0.00179305	2.039	0.0177559	3.41604	11.6927	11.664	11.63	11.9027	12.0355	16.2885
A0A6A5N6S1	AT1G74910.1	NTP_transferase domain-containing protein	cytosol	Carbohydrate metabolism	carbohydrate synthesis	starch	2.1	-0.55977	0.0691744	-0.360296	-0.164346	-0.340067	+		+		+	15	5	15	45.9	45.9	18.9	48.687	0	48.114	10550000	178	5.23203	4.11311e-05	-10.5069	0.980562	0.143457	1.83037	2.80718	0.00458606	-4.6913	0.852824	0.316575	-1.63666	2.31957	0.0107468	-3.86264	16.5105	16.1863	16.3726	16.4216	16.3735	15.8336
A0A6A5N8F3	AT5G19220.1	Glucose-1-phosphate adenylyltransferase (EC 2.7.7.27) (ADP-glucose pyrophosphorylase)	plastid	Carbohydrate metabolism	carbohydrate synthesis	starch	2.1	5.13459	0.581379	0.519024	0.0301685	0.0546356	+	+	+			32	32	32	66.7	66.7	66.7	60.844	0	323.31	68608000	595	5.9605	5.56199e-05	13.1011	3.07554	0.00406857	5.18233	3.01798	0.00352429	5.07466	0.351573	0.651293	0.803194	0.368131	0.505043	0.834112	10.3368	10.4158	12.146	11.3098	12.0763	16.3014
A0A6A5N8V2	AT2G36460.1	Fructose-bisphosphate aldolase (EC 4.1.2.13)	cytosol	Carbohydrate metabolism	carbohydrate synthesis	sucrose	2.1	0.623934	1.71843	0.891418	0.557458	0.760676	+	+	+	+	+	16	9	11	45.4	36.4	33.1	38.485	0	36.967	8141700	117	1.5598	0.0086148	2.68863	5.24804	0.00294737	10.5586	3.71972	0.00132	6.48716	3.39943	0.024	5.81428	4.10096	0.00150649	7.35891	12.6153	11.9666	11.7246	11.6219	12.5732	12.9448
A0A6A5NDE1	AT2G36460.1	Fructose-bisphosphate aldolase (EC 4.1.2.13)	cytosol	Carbohydrate metabolism	carbohydrate synthesis	sucrose	2.1	-0.194664	-0.0678261	-0.415131	-0.37358	0.197775	+		+	+		20	6	14	66.5	44.7	26.5	38.546	0	140.06	39115000	363	1.24578	0.0190167	-2.22449	0.447563	0.442833	-0.977804	3.97787	0.00112775	-7.06843	2.64431	0.0370682	-4.40609	1.29763	0.0697771	2.30099	18.3503	18.0077	18.3451	18.3867	18.2212	17.9972
A0A6A5NIC5	AT5G20250.4	Raffinose synthase or seed inhibition protein	mitochondrion	Carbohydrate metabolism	carbohydrate synthesis	raffinose	2.1	4.02175	0.201619	0.0740715	-0.263687	-0.711399	+				+	33	32	33	50.4	50.4	49.4	90.1	0	172.39	41194000	541	4.98039	3.72382e-05	9.72335	1.35631	0.0691045	2.38755	0.338383	0.520912	0.778295	1.12445	0.211562	-2.04504	2.6744	0.00631858	-4.4581	12.3675	13.6968	11.8964	13.399	14.0826	16.9837
A0A6A5NIZ9	AT3G55440.1	Cytosolic triosephosphate isomerase (Putative triose-phosphate isomerase) (EC 5.3.1.1)	cytosol	Carbohydrate metabolism	carbohydrate synthesis	sucrose	2.1	-0.54691	0.214195	0.00743561	-0.214274	-0.548055	+				+	15	5	5	68.4	31.6	31.6	27.199	0	36.183	11612000	164	3.06161	0.000263717	-5.15616	1.05496	0.124442	1.94171	0.0332131	0.944854	0.0953589	1.33801	0.157493	-2.36055	3.41377	0.00262604	-5.84333	17.0803	16.9687	16.8932	17.0191	16.9112	16.5026
A0A6A5NKN8	AT4G18240.1	Starch synthase, chloroplastic/amyloplastic (EC 2.4.1.-)	plastid	Carbohydrate metabolism	carbohydrate synthesis	starch	2.1	0.538315	-0.265376	0.991409	0.228955	0.565415	+					6	6	6	8.3	8.3	8.3	134.79	0	14.041	979890	15	1.01109	0.0361111	1.87616	0.238906	0.680087	-0.581539	1.28332	0.0618567	2.27988	0.42427	0.59367	0.936399	0.943589	0.145391	1.77468	12.197	11.4671	12.7789	12.5443	11.9693	13.1197
A0A6A5NTR9	AT5G20280.1	Sucrose-phosphate synthase (EC 2.4.1.14)	endoplasmic reticulum	Carbohydrate metabolism	carbohydrate synthesis	sucrose	2.1	-0.655676	0.277789	0.0688745	0.206536	0.481921	+				+	31	13	13	34.2	18.5	18.5	117.07	0	69.806	10458000	154	3.95738	0.000129813	-7.02095	1.48245	0.054385	2.57391	0.172294	0.739376	0.438649	0.609312	0.453134	1.25221	2.87184	0.00492362	4.80711	16.0682	16.2966	16.0291	16.2689	16.0728	15.6903
A0A6A5NZA1	AT4G26530.1	Fructose-bisphosphate aldolase (EC 4.1.2.13)	plastid	Carbohydrate metabolism	carbohydrate synthesis	sucrose	2.1	4.98415	0.592308	0.365741	-0.0136669	-0.551582	+	+	+		+	18	16	16	68.6	64.6	64.6	37.982	0	323.31	200430000	406	8.49682	0	27.6195	4.00255	0.00211255	7.12597	3.63983	0.00132537	6.31451	0.0764817	0.917969	-0.210514	3.42669	0.00257303	-5.8696	14.1716	14.4847	14.5786	15.1914	14.7257	19.5595
A0A6A5P1S4	AT5G17310.2	UTP--glucose-1-phosphate uridylyltransferase (EC 2.7.7.9)	cytosol	Carbohydrate metabolism	carbohydrate synthesis	sucrose	2.1	-0.345019	0.0640911	-0.123776	-0.0849979	0.269954	+		+		+	35	16	35	81.8	81.8	40.2	51.161	0	323.31	328710000	964	3.19668	0.000229195	-5.41337	0.723654	0.24515	1.43592	1.4742	0.0419704	-2.5617	0.74793	0.368727	-1.47412	2.32652	0.0106638	3.87394	20.0085	19.808	20.1188	19.9128	19.9898	19.6246
A0A6A5P4K9;A0A6A5PBT2	AT2G47180.1	Hexosyltransferase (EC 2.4.1.-)	cytosol	Carbohydrate metabolism	carbohydrate synthesis	raffinose	2.1	-3.5757	0	0	0	0	+					6	6	6	23.2	23.2	23.2	39.342	0	16.021	499490	15	6.68899	2.01342e-05	-16.2726	-4.34294e-08	1	0	-4.34294e-08	1	0	-4.34294e-08	1	0	-4.34294e-08	1	0	15.8955	15.8804	15.8117	15.9314	16.0482	12.6159
A0A6A5P8T7	AT4G01970.1	Galactinol-raffinose galactosyltransferase (Stachyose synthase) (EC 2.4.1.67)	cytosol	Carbohydrate metabolism	carbohydrate synthesis	raffinose	2.1	-2.95451	-0.342224	0	0	0	+					10	10	10	21.4	21.4	21.4	95.352	0	21.335	562940	17	3.45932	0.00016354	-5.93628	0.293403	0.609914	-0.691432	-4.34294e-08	1	0	-4.34294e-08	1	0	-4.34294e-08	1	0	14.3264	16.4943	14.168	15.1912	14.4136	11.5187
A0A6A5PCV4	AT5G17310.2	UTP--glucose-1-phosphate uridylyltransferase (EC 2.7.7.9)	cytosol	Carbohydrate metabolism	carbohydrate synthesis	sucrose	2.1	-0.354416	0.0513123	-0.14032	-0.142139	-0.140928	+					31	12	12	76.3	32.5	32.5	51.256	0	171.18	111780000	299	2.36722	0.00124915	-3.94045	0.289072	0.615263	0.682895	1.29204	0.0606746	-2.29274	1.03242	0.243004	-1.90806	0.983626	0.13394	-1.83497	19.8566	19.5363	19.9623	19.7657	19.7699	19.307
A0A6A5PCX9	AT1G11720.2	starch synthase 3	plastid	Carbohydrate metabolism	carbohydrate synthesis	starch	2.1	1.22495	0.216899	0.165886	0.0838345	-0.0896551	+					20	20	20	22.8	22.8	22.8	133.94	0	43.089	8871600	156	6.06043	4.83092e-05	13.4991	1.14771	0.10335	2.07952	1.00228	0.113192	1.86297	0.545764	0.499374	1.14681	0.31568	0.564322	-0.734846	13.9653	14.2121	13.9017	14.127	13.8447	15.3023
A0A6A5PJ00;A0A6A5NQ25	AT4G39210.1	Glucose-1-phosphate adenylyltransferase (EC 2.7.7.27) (ADP-glucose pyrophosphorylase)	plastid	Carbohydrate metabolism	carbohydrate synthesis	starch	2.1	3.69413	-0.355369	-0.871572	-0.47549	-1.05473	+		+		+	8	8	8	20.9	20.9	20.9	59.709	0	18.696	1934900	41	6.30951	4.33604e-05	14.5405	1.15903	0.101291	-2.09628	2.04972	0.0154892	-3.43277	0.739227	0.374062	-1.46045	2.14544	0.0147649	-3.58326	12.3221	11.1001	11.3522	11.2949	11.9402	15.1007
A0A6A5PQK8	AT2G35840.3	Sucrose-phosphate phosphatase (EC 3.1.3.24)	cytosol	Carbohydrate metabolism	carbohydrate synthesis	sucrose	2.1	0.942006	0.939526	0.223748	-0.115109	0.110476	+					4	4	4	10.6	10.6	10.6	54.352	0	5.5497	922000	24	1.02067	0.03514	1.8905	1.11999	0.109497	2.03842	0.720706	0.216666	1.43126	0.559689	0.48976	-1.17014	0.616626	0.295477	1.26418	11.8372	12.6916	11.54	11.8678	11.259	12.3742
A0A6A4NXB2	AT3G16910.1	Acetate/butyrate-CoA ligase AAE7, peroxisomal protein (Putative acid--thiol ligase) (EC 6.2.1.-)	peroxisome	Carbohydrate metabolism	gluconeogenesis / glyoxylate cycle	unknown	2.4	0	0	0	-0.060593	1.20721						4	3	3	11.5	9.4	9.4	62.063	0	10.368	212900	5	-4.34294e-08	1	0	-4.34294e-08	1	0	-4.34294e-08	1	0	0.0505155	0.946949	-0.14252	1.10886	0.102982	2.0219	10.5277	12.4229	11.604	11.3701	11.3653	11.8313
A0A6A4Q0X4	AT5G09660.1	Malate dehydrogenase (EC 1.1.1.37)	peroxisome	Carbohydrate metabolism	gluconeogenesis / glyoxylate cycle	Malate DH	2.4	7.14995	0.125673	0.0572578	-0.0398987	-0.335678	+				+	21	20	21	81.5	81.5	78.1	37.457	0	323.31	186720000	454	8.2858	0	25.9761	0.967952	0.147464	1.81141	0.294981	0.572113	0.694534	0.22887	0.766012	-0.560665	1.68811	0.032267	-2.88016	12.748	12.1342	12.9714	13.0668	11.6298	19.6249
A0A6A4Q7I2	AT5G03860.1	Malate synthase	peroxisome	Carbohydrate metabolism	gluconeogenesis / glyoxylate cycle	malate synthase	2.4	8.50364	-0.285131	-0.844817	-1.17782	-2.51524	+		+	+	+	32	31	32	67.7	67.7	67.7	64.282	0	323.31	354030000	799	7.55945	0	21.0172	1.25847	0.0843111	-2.24321	2.71708	0.00519685	-4.53239	2.73346	0.0336883	-4.56106	3.31993	0.00280506	-5.65488	12.8253	11.1826	13.6783	12.6919	12.6562	21.0666
A0A6A4QI08	AT4G37870.1	Phosphoenolpyruvate carboxykinase (ATP) (EC 4.1.1.49)	cytosol	Carbohydrate metabolism	gluconeogenesis / glyoxylate cycle	phosphoenolpyruvate carboxykinase	2.4	7.81754	-1.14415	-1.83374	-1.06401	-2.40757	+	+	+	+	+	39	18	39	72.5	72.5	35	72.664	0	323.31	127690000	672	9.1765	0	33.6385	4.04445	0.00210619	-7.22444	3.80833	0.00120588	-6.68256	2.44133	0.0454606	-4.06273	4.33257	0.00157265	-7.93047	11.6677	12.9277	12.1736	12.8428	12.3485	20.2695
A0A6A4QW13	AT1G43670.1	D-fructose-1,6-bisphosphate 1-phosphohydrolase (EC 3.1.3.11)	cytosol	Carbohydrate metabolism	gluconeogenesis / glyoxylate cycle	cytosolic fructose-1,6-bisphosphatase	2.4	2.38623	0.216583	0.0940159	-0.090443	-0.583822	+	+	+		+	21	21	21	58.9	58.9	58.9	37.31	0	251.46	95200000	497	10.7374	0	52.8165	4.42112	0.00217219	8.15808	1.59228	0.0335331	2.73696	1.26245	0.178065	-2.24909	3.45202	0.00256734	-5.92132	15.7091	15.8252	15.977	15.8198	15.8221	18.2457
A0A6A5LLD7	AT4G37870.1	Phosphoenolpyruvate carboxykinase (ATP) (EC 4.1.1.49)	cytosol	Carbohydrate metabolism	gluconeogenesis / glyoxylate cycle	phosphoenolpyruvate carboxykinase	2.4	4.41679	-1.25311	-2.94464	-0.345523	-1.03355	+	+	+			27	6	8	53.3	17.9	13.2	73.192	0	31.57	2045200	42	5.04403	3.8247e-05	9.91655	2.9946	0.00451613	-5.03131	2.79173	0.00472011	-4.66384	0.206941	0.786329	-0.514286	1.36171	0.0614615	-2.39552	12.0286	10.4545	12.4111	12.959	12.1345	16.669
A0A6A5N439	AT4G21210.1	PPDK regulatory protein	plastid	Carbohydrate metabolism	gluconeogenesis / glyoxylate cycle	pyruvate orthophosphate dikinase activity	2.4	0.600892	0.542649	0.998288	0.559634	0.28096			+	+		8	8	8	25.8	25.8	25.8	44.285	0	30.239	2545100	55	0.637525	0.112726	1.29819	0.801703	0.209487	1.55792	3.50628	0.00171429	6.03315	2.42988	0.0458765	4.04374	1.17677	0.0893714	2.12253	12.3656	11.2214	11.8031	13.1777	12.0984	12.7504
A0A6A5NQF9	AT4G15530.6	Pyruvate, phosphate dikinase (EC 2.7.9.1)	cytosol,plastid	Carbohydrate metabolism	gluconeogenesis / glyoxylate cycle	pyruvate dikinase	2.4	3.91972	0.364951	0.178721	0.135767	0.276492	+	+	+		+	37	36	37	47.1	47.1	45.9	111.8	0	147.47	56841000	570	4.53501	7.38786e-05	8.45853	3.81814	0.00228148	6.70446	2.81286	0.0046123	4.70141	1.73603	0.0960974	2.95219	2.43227	0.00904594	4.0477	12.3821	14.3493	12.6148	12.1113	11.6429	16.4678
A0A6A5NUI5	AT3G16910.1	Acetate/butyrate-CoA ligase AAE7, peroxisomal protein (Putative acid--thiol ligase) (EC 6.2.1.-)	peroxisome	Carbohydrate metabolism	gluconeogenesis / glyoxylate cycle	unknown	2.4	2.63768	-0.25022	0.671333	0.0601898	0.00697594			+			7	6	7	17	17	14.8	62.275	0	14.332	28730000	55	0.796814	0.0676524	1.55034	0.849473	0.189565	-1.63152	2.86821	0.00427108	4.80057	0.217856	0.777992	0.537508	0.010303	0.983975	0.0303186	11.6673	19.1844	12.8575	17.783	20.0274	19.0864
A0A6A4NGL0	AT2G27680.1	Aldo_ket_red domain-containing protein	plastid	Carbohydrate metabolism	minor CHO metabolism	others	2.5	2.48678	0.240385	0.191434	0.184055	0.00461197	+		+			13	8	13	45.2	45.2	31	43.354	0	44.207	27470000	219	5.12829	3.97022e-05	10.1775	1.51457	0.0507324	2.62149	1.6282	0.0316323	2.79051	2.30256	0.0512886	3.835	0.0290896	0.953569	0.0838802	14.3521	14.3556	14.2596	13.4648	14.9382	16.6907
A0A6A4NLK0;A0A6A5PHI5	AT1G06410.1	Glyco_transf_20 domain-containing protein	golgi	Carbohydrate metabolism	minor CHO metabolism	trehalose metabolism	2.5	-0.434539	0.297903	-0.12914	-0.134832	-0.365552	+	+			+	23	23	23	33.4	33.4	33.4	97.952	0	65.505	12388000	313	3.95384	0.00012967	-7.01275	3.90309	0.00229032	6.89626	0.845508	0.161729	-1.62544	0.436507	0.58152	-0.958222	1.68251	0.032677	-2.87176	15.7076	15.6191	15.7065	15.7121	15.4572	15.1713
A0A6A4NT24	AT1G04420.1	Aldo_ket_red domain-containing protein	plastid	Carbohydrate metabolism	minor CHO metabolism	others	2.5	2.57214	0.582875	0.298472	0.229569	0.155587	+	+	+	+	+	22	22	22	66.7	66.7	66.7	45.309	0	177.47	48548000	392	7.00508	0	17.8627	6.92181	0.00466667	17.43	5.41788	0.000780488	11.1207	2.88088	0.0320672	4.82344	1.4897	0.0479186	2.58464	13.4153	14.2297	13.6799	14.0401	13.8396	16.3621
A0A6A4P2A9	AT5G57330.1	Glucose-6-phosphate 1-epimerase (EC 5.1.3.15)	cytosol	Carbohydrate metabolism	minor CHO metabolism	others	2.5	-0.239664	0.0282551	-0.0658165	-0.198539	-0.195958	+				+	21	13	21	71	71	50.1	37.391	0	231.69	48346000	409	2.1534	0.00206951	-3.59588	0.160798	0.779756	0.412848	0.416133	0.440658	-0.921801	1.35969	0.154999	-2.39253	1.69238	0.0321031	-2.88657	17.8995	17.8814	17.7483	17.7494	17.9707	17.7478
A0A6A4P4S5	AT5G19150.1	ATP-dependent (S)-NAD(P)H-hydrate dehydratase (EC 4.2.1.93) (ATP-dependent NAD(P)HX dehydratase)	mitochondrion	Carbohydrate metabolism	minor CHO metabolism	others	2.5	-0.576222	-0.0985264	-0.452249	-0.294321	-0.524649	+		+		+	18	18	18	56.5	56.5	56.5	39.837	0	150.37	38858000	340	5.03832	3.81255e-05	-9.89908	0.685529	0.267739	-1.3754	2.88824	0.00418433	-4.83673	2.0074	0.0678304	-3.36688	3.62915	0.00205594	-6.29168	18.5155	18.3406	18.3785	18.379	18.4795	17.8557
A0A6A4PFF4	AT3G17940.1	Aldose 1-epimerase (EC 5.1.3.3)	cytosol	Carbohydrate metabolism	minor CHO metabolism	others	2.5	-0.961761	-0.0118687	-0.405099	-0.442206	-1.08036	+		+	+	+	15	13	15	56.3	56.3	53.1	37.285	0	117.39	34952000	313	7.63915	0	-21.5128	0.118274	0.836599	-0.313938	4.04139	0.000976526	-7.21721	2.71054	0.034125	-4.52096	5.12925	0.00237838	-10.1805	18.7562	18.5737	18.7324	18.7342	18.7489	17.7643
A0A6A4PKY7	AT3G47800.1	Aldose 1-epimerase (EC 5.1.3.3)	extracellular	Carbohydrate metabolism	minor CHO metabolism	others	2.5	3.1095	0.599198	0.981832	0.42243	0.857366	+	+	+	+	+	14	14	14	58	58	58	39.852	0	68.435	29148000	215	6.37505	1.70455e-05	14.8268	3.46594	0.00274737	5.94988	6.98339	0.004	17.749	2.7889	0.0332555	4.65882	3.67858	0.00204615	6.39785	11.7026	11.9074	11.7203	12.6391	11.5761	14.9092
A0A6A4PMN1	AT3G06580.1	Mevalonate/galactokinase family protein (Putative galactokinase) (EC 2.7.1.6)	peroxisome	Carbohydrate metabolism	minor CHO metabolism	galactose metabolism	2.5	-0.433124	0.0870033	-0.178997	-0.223292	-0.326143	+		+		+	24	24	24	60.4	60.4	60.4	54.569	0	212.51	45716000	432	5.92859	5.51091e-05	-12.9763	1.33878	0.0717156	2.36169	1.79892	0.0238477	-3.0472	1.54532	0.122859	-2.66712	2.90386	0.00489051	-4.86504	17.6415	17.5929	17.5893	17.5882	17.6432	17.2252
A0A6A4Q0A4;A0A6A5MT73	AT1G60140.1	Glyco_transf_20 domain-containing protein	peroxisome	Carbohydrate metabolism	minor CHO metabolism	trehalose metabolism	2.5	1.5411	0.487036	0.66419	-0.527262	-0.183191	+					4	2	4	6.6	6.6	3.6	97.075	0	7.0034	1199400	24	1.76873	0.00517458	3.00152	0.472655	0.420907	1.0218	1.03688	0.104694	1.91473	0.383895	0.622526	-0.863218	0.124795	0.811265	-0.329488	12.1727	11.1446	12.2997	11.3753	12.6702	12.7547
A0A6A4QHA8	AT4G23730.1	Glucose-6-phosphate 1-epimerase (EC 5.1.3.15)	cytosol	Carbohydrate metabolism	minor CHO metabolism	others	2.5	-0.633632	0.142175	0.348211	-0.245139	-0.198124						4	4	4	15.5	15.5	15.5	34.319	0	10.411	3069200	41	0.710452	0.0889303	-1.41504	0.147975	0.796068	0.383619	0.577484	0.300134	1.19976	1.4296	0.141779	-2.49575	0.998319	0.129664	-1.85703	15.8438	17.5864	15.8017	15.7827	15.4935	15.8497
A0A6A4QK71	AT1G68020.2	Glyco_transf_20 domain-containing protein	cytosol	Carbohydrate metabolism	minor CHO metabolism	trehalose metabolism	2.5	-1.05807	0.223849	0.087583	-0.445656	-0.342572	+					7	7	7	12	12	12	97.493	0	17.071	2461300	67	5.26592	4.17029e-05	-10.6165	1.07038	0.121029	1.9647	0.327064	0.535139	0.75673	1.94526	0.0718534	-3.27075	1.17954	0.0889325	-2.12662	15.2318	15.5681	15.3215	15.6602	15.6142	14.6173
A0A6A4QS13	AT1G06690.1	Aldo_ket_red domain-containing protein	plastid	Carbohydrate metabolism	minor CHO metabolism	others	2.5	3.59083	0.281439	0.485163	0.431683	0.693518	+	+	+		+	16	16	16	50.1	50.1	50.1	40.509	0	77.34	33474000	224	6.89066	0	17.2708	1.54608	0.0475654	2.66825	2.76603	0.00490808	4.61838	2.23723	0.0551852	3.72958	3.27617	0.00306341	5.56837	11.951	12.5974	12.5267	13.2137	12.7929	16.1501
A0A6A4R2U6	AT3G47800.1	Aldose 1-epimerase (EC 5.1.3.3)	extracellular	Carbohydrate metabolism	minor CHO metabolism	others	2.5	0	0.149765	-0.402924	0.597993	1.07902						3	3	3	13.6	13.6	13.6	40.409	0	7.3077	770600	12	-4.34294e-08	1	0	0.213201	0.713446	0.527639	0.245941	0.635971	-0.596046	0.303814	0.695771	0.711822	0.702501	0.245598	1.40243	12.3471	11.8631	11.5221	11.9683	12.337	13.0612
A0A6A4R646	AT5G51970.1	PKS_ER domain-containing protein	cytosol	Carbohydrate metabolism	minor CHO metabolism	sorbitol dehydrogenase	2.5	-0.569331	0.161106	0.150344	-0.0300217	-0.00880051	+		+			18	18	18	75.2	75.2	75.2	39.39	0	111.8	29539000	306	4.91421	3.62264e-05	-9.52588	1.41957	0.0614238	2.48092	1.71867	0.0268381	2.92606	0.267769	0.728472	-0.640432	0.0822831	0.86658	-0.225289	17.513	17.4914	17.5945	17.5537	17.5348	16.865
A0A6A5LIK6	AT3G17940.1	Aldose 1-epimerase (EC 5.1.3.3)	cytosol	Carbohydrate metabolism	minor CHO metabolism	others	2.5	0.0960115	0.023481	-0.383221	-0.358527	-0.903451			+		+	9	7	7	35.6	32.3	32.3	36.846	0	13.355	6693300	70	0.228441	0.564293	0.559769	0.0572285	0.922229	0.160404	2.34239	0.00946295	-3.89983	2.0608	0.064171	-3.45009	5.18051	0.00266667	-10.3422	16.3803	15.857	16.2492	16.4237	16.4243	16.4028
A0A6A5LJ30	AT2G38740.1	Haloacid dehalogenase-like hydrolase (Putative sugar-terminal-phosphatase) (EC 3.1.3.58)	cytosol	Carbohydrate metabolism	minor CHO metabolism	mannose metabolism	2.5	1.15245	0.780069	-0.504167	0.652005	0.752906	+					3	2	3	17.8	17.8	12	28.186	0	7.1729	659140	11	1.35923	0.0141459	2.39185	1.26039	0.0839686	2.24604	0.514743	0.34989	-1.0943	0.461059	0.563635	1.00154	0.594996	0.309185	1.2287	11.0578	11.4541	10.0511	12.7008	10.7558	12.4162
A0A6A5LSL1	AT3G56310.1	Alpha-galactosidase (EC 3.2.1.22) (Melibiase)	extracellular	Carbohydrate metabolism	minor CHO metabolism	galactose metabolism	2.5	0.171743	0.454374	0.223504	-0.18097	0.0701168	+	+				13	13	13	38.2	38.2	38.2	48.146	0	190.2	67810000	292	1.07934	0.0299361	1.97803	3.14599	0.00370968	5.31595	1.25834	0.0651333	2.24302	1.06542	0.23127	-1.9573	0.358224	0.515929	0.815656	18.0966	18.056	17.7402	18.1491	18.0038	18.21
A0A6A5LUE2	AT3G26380.1	Alpha-galactosidase (EC 3.2.1.22)	extracellular	Carbohydrate metabolism	minor CHO metabolism	galactose metabolism	2.5	1.03556	0.290315	0.106326	0.0995106	0.427814	+	+			+	18	15	15	34	31.6	31.6	66.39	0	69.049	29231000	223	7.90161	0	23.2261	4.30617	0.00205714	7.86361	0.941871	0.129107	1.77209	0.772264	0.355584	1.51217	4.4912	0.00155556	8.34191	15.39	15.3346	15.2541	15.2261	15.3998	16.2701
A0A6A5LZ02	AT4G28706.1	PfkB family carbohydrate kinase	plastid	Carbohydrate metabolism	minor CHO metabolism	others	2.5	0.730383	1.00319	-0.186137	0.259391	0.125097						7	7	7	22.7	22.7	22.7	44.793	0	13.078	1973200	34	0.474783	0.197668	1.0255	1.3407	0.0715681	2.36452	0.846488	0.161352	-1.62694	0.945738	0.275293	1.77793	0.203264	0.702723	0.506402	12.1759	14.1349	11.5752	11.6854	14.1232	13.8875
A0A6A5MM38	AT5G53580.1	Aldo_ket_red domain-containing protein	plastid	Carbohydrate metabolism	minor CHO metabolism	others	2.5	2.39913	0.293651	0.463733	0.15108	-0.239917	+		+			5	5	5	15.5	15.5	15.5	41.04	0	11.027	2238100	49	4.01083	0.000122836	7.14534	1.06977	0.121134	1.96379	1.88252	0.0207179	3.17446	0.464006	0.562105	1.0067	1.19878	0.0855618	-2.15507	11.3598	10.4185	12.4152	11.4811	11.4026	13.5164
A0A6A5MNU8	AT1G70820.1	Phosphoglucomutase/phosphomannomutase family protein (Putative phosphotransferase (Phosphomutase)) (EC 5.4.2.-)	plastid	Carbohydrate metabolism	minor CHO metabolism	mannose metabolism	2.5	1.19465	0.34963	0.772757	0.32774	0.366655	+		+		+	9	9	9	19.4	19.4	19.4	68.087	0	18.975	3113300	51	1.64952	0.00680547	2.82236	1.19621	0.0948254	2.15128	3.20656	0.00278571	5.43249	1.92382	0.0744064	3.23777	2.98453	0.00447379	5.01271	12.4141	10.9883	12.687	11.558	13.2606	13.4919
A0A6A5MSI5	AT5G66530.1	Glucose-6-phosphate 1-epimerase (EC 5.1.3.15)	plastid	Carbohydrate metabolism	minor CHO metabolism	others	2.5	3.44608	0.256351	0.24198	0.0618576	0.0367096	+	+	+			16	16	16	65.4	65.4	65.4	35.175	0	125.29	66383000	297	9.3352	0	35.2205	3.11584	0.00388142	5.25852	2.31379	0.0100981	3.85324	0.237935	0.757796	0.579529	0.110238	0.829393	0.294569	14.5542	14.9843	14.5806	14.5431	14.4691	18.0404
A0A6A5N002	AT3G26380.1	Alpha-galactosidase (EC 3.2.1.22) (Melibiase)	extracellular	Carbohydrate metabolism	minor CHO metabolism	galactose metabolism	2.5	0.678422	0.430116	0.464008	0.194758	0.516674	+	+	+		+	23	20	23	41.9	41.9	39.6	68.364	0	249.08	117620000	512	5.09399	3.8961e-05	10.0706	4.2299	0.00198953	7.67295	4.77069	0.000969697	9.10935	1.68452	0.102213	2.87478	3.46713	0.00255394	5.95231	16.9773	16.6848	16.9647	16.9189	16.8076	17.5027
A0A6A5N1K2	AT4G28706.1	PfkB family carbohydrate kinase (Putative ketohexokinase) (EC 2.7.1.3)	plastid	Carbohydrate metabolism	minor CHO metabolism	others	2.5	0.326607	0.135964	-0.00385628	-0.0442568	-0.383142						5	5	5	22.6	22.6	22.6	41.048	0	8.8644	1022200	19	0.281581	0.44143	0.668055	0.130435	0.819974	0.342819	0.00443373	0.993539	-0.0131335	0.232586	0.76189	-0.568419	0.455071	0.421753	-0.991032	11.7447	13.9407	13.6945	13.7233	13.7441	13.8422
A0A6A5NFQ4	AT5G57330.1	Glucose-6-phosphate 1-epimerase (EC 5.1.3.15)	cytosol	Carbohydrate metabolism	minor CHO metabolism	others	2.5	0.362151	0.239347	-0.191085	-0.169458	-0.0151871	+	+	+			16	9	9	69.9	44.3	44.3	37.222	0	31.272	5786900	118	2.2302	0.0017399	3.7183	2.73835	0.00611429	4.56965	1.40515	0.0478175	-2.45963	0.916896	0.288326	-1.7343	0.0541927	0.913594	-0.152343	15.3023	15.1884	14.8264	15.2051	15.3305	15.4795
A0A6A5NJ00	AT5G57330.1	Glucose-6-phosphate 1-epimerase (EC 5.1.3.15)	cytosol	Carbohydrate metabolism	minor CHO metabolism	others	2.5	0.084668	0.217503	-1.70372	2.19548	-0.153103						5	2	2	18.7	7.9	7.9	37.229	0.0036408	2.1823	4109700	25	0.0161533	0.971752	0.0472284	0.0470019	0.934127	0.133069	0.586922	0.294311	-1.21538	1.02838	0.243091	1.90204	0.0485259	0.921758	-0.137176	11.8953	17.0028	11.2513	17.0632	17.1214	12.3672
A0A6A5NSZ3	AT2G21250.1	Aldo_ket_red domain-containing protein	cytosol	Carbohydrate metabolism	minor CHO metabolism	mannose metabolism	2.5	0.317897	-0.223678	-0.0135414	-0.205598	-0.58522	+	+			+	13	13	13	41.7	41.7	41.7	34.886	0	48.954	22747000	203	2.78251	0.000453112	4.64751	1.80786	0.0304889	-3.06076	0.0731898	0.88298	-0.202065	0.988607	0.257702	-1.84246	3.40698	0.00259726	-5.82955	17.5414	17.3796	17.5022	17.4101	17.463	17.6705
A0A6A5NTE4	AT2G27680.1	Aldo_ket_red domain-containing protein	plastid	Carbohydrate metabolism	minor CHO metabolism	others	2.5	3.05561	0.716131	0.326987	0.310363	0.153928	+	+	+			10	5	5	33.5	20.3	20.3	47.2	0	17.746	6241300	72	4.44983	7.21649e-05	8.23299	2.53518	0.00822138	4.2199	1.64533	0.0305781	2.8161	1.04961	0.236758	1.93373	0.483356	0.396031	1.04038	12.1016	11.2918	12.6654	12.5098	10.9764	14.6161
A0A6A5NV24	AT5G08370.1	Alpha-galactosidase (EC 3.2.1.22) (Melibiase)	extracellular	Carbohydrate metabolism	minor CHO metabolism	galactose metabolism	2.5	-0.863477	0.328758	-0.458171	0.643542	0.703418	+					8	7	7	24.6	22.3	22.3	43.566	0	19.987	4489600	77	2.0735	0.00254558	-3.46998	0.480087	0.414856	1.03471	0.683338	0.235446	-1.3719	0.721715	0.382497	1.43286	0.918961	0.153392	1.73743	15.4526	15.7087	15.5201	15.4147	15.9036	15.1379
A0A6A5P624	AT5G57655.2	Xylose isomerase (EC 5.3.1.5)	extracellular	Carbohydrate metabolism	minor CHO metabolism	others	2.5	-0.924828	0.0976261	0.125381	-0.172361	-0.537103	+		+		+	30	30	30	72.4	72.4	72.4	54.043	0	323.31	134300000	843	6.24096	4.21607e-05	-14.2467	0.759456	0.228096	1.49217	1.87509	0.0209515	3.1631	1.99645	0.0671082	-3.34987	3.73442	0.0021	-6.51929	19.3109	19.1794	19.2736	19.2003	19.3365	18.4625
A0A6A5P7P4	AT1G31190.1	Inositol-1-monophosphatase (EC 3.1.3.25)	plastid	Carbohydrate metabolism	minor CHO metabolism	myo-inositol	2.5	2.47519	0.210265	-0.0162996	-0.10595	-0.35109	+	+			+	12	12	12	38.7	38.7	38.7	39.529	0	37.913	7730500	134	5.36312	4.35177e-05	10.9366	2.2053	0.0146025	3.67846	0.0545783	0.91059	-0.15337	0.440391	0.579845	-0.965114	2.37027	0.0098465	-3.94545	12.4746	13.0345	13.7177	13.1452	13.6148	15.714
A0A6A5PEZ6	AT5G01670.1	Aldo_ket_red domain-containing protein	cytosol	Carbohydrate metabolism	minor CHO metabolism	others	2.5	-4.73222	-0.0960232	-0.639062	-0.711753	-0.528404	+		+	+		19	15	19	73	73	61.2	36.288	0	283.23	46836000	208	9.98263	0	-42.4733	0.251061	0.664201	-0.606541	2.66746	0.00545093	-4.44607	2.61994	0.0382732	-4.36418	0.661679	0.268541	-1.33719	21.7108	21.4698	21.7565	21.6497	21.6485	16.777
A0A6A5PI77	AT5G08380.1	Alpha-galactosidase (EC 3.2.1.22) (Melibiase)	extracellular	Carbohydrate metabolism	minor CHO metabolism	galactose metabolism	2.5	0.685993	0.531079	0.469198	0.28693	0.911018	+	+	+		+	22	21	22	63.7	63.7	61.4	43.83	0	323.31	523560000	761	8.49764	0	27.6261	4.88115	0.00202062	9.42853	4.30356	0.000761905	7.85703	1.77101	0.0915541	3.00497	4.61031	0.00175	8.66213	18.794	18.7514	18.7333	18.7849	18.7247	19.4492
A0A6A5PMX1	AT5G53850.2	Enolase-phosphatase E1 (EC 3.1.3.77) (2,3-diketo-5-methylthio-1-phosphopentane phosphatase)]";"Probable bifunctional methylthioribulose-1-phosphate dehydratase/enolase-phosphatase E1 [Includes: Methylthioribulose-1-phosphate dehydratase (MTRu-1-P dehydratase) (EC 4.2.1.109)	cytosol	Carbohydrate metabolism	minor CHO metabolism	others	2.5	0.0728626	0.121025	0.0925381	0.0910522	-0.0208035						19	19	19	51.5	51.5	51.5	57.249	0	70.275	20031000	250	0.354276	0.319373	0.808267	0.609293	0.315664	1.25218	0.826997	0.168731	1.59698	0.803716	0.33765	1.56103	0.16208	0.759194	-0.415744	16.3525	16.3277	16.3059	16.4415	16.3937	16.4297
A0A6A5PNB3	AT2G21370.1	FGGY_C domain-containing protein	plastid	Carbohydrate metabolism	minor CHO metabolism	sugar kinases	2.5	3.92803	0.467964	0.583849	0.288959	0.257865	+	+	+			14	14	14	46.4	46.4	46.4	49.475	0	56.759	13417000	151	7.05327	0	18.1178	1.86849	0.0272312	3.15302	2.6978	0.0052602	4.49875	2.31076	0.0512381	3.8483	1.45055	0.0520023	2.52672	11.942	11.5778	12.1222	11.1694	12.2272	15.884
A0A6A4Q9V9	AT2G37770.2	Aldo/keto reductase family oxidoreductase (Putative oxidoreductase) (EC 1.1.1.-)	peroxisome	Carbohydrate metabolism	not assigned	others	2.99	1.69957	0.255668	-0.0608065	-0.0972481	-0.0821657	+	+				16	13	14	66.7	60.3	56.5	35.113	0	44.684	10468000	189	4.63372	6.23306e-05	8.72623	2.06927	0.018403	3.46334	0.451133	0.406511	-0.984101	0.69269	0.396741	-1.38682	0.627251	0.288646	-1.2815	13.701	14.0914	12.969	13.4731	13.7386	15.3894
A0A6A5LKL6	AT3G17770.1	Dihydroxyacetone kinase	cytosol	Carbohydrate metabolism	not assigned	transferases	2.99	-0.0574013	0.0691847	-0.101718	-0.127379	-0.478078					+	10	10	10	19.9	19.9	19.9	60.769	0	20.006	5446300	116	0.322658	0.367525	-0.748283	0.61112	0.314234	1.25517	0.766384	0.195318	-1.503	0.511987	0.522882	-1.0896	2.633	0.00667416	-4.3866	15.6325	15.7669	15.5982	15.7142	15.3907	15.6734
A0A6A5M8H6	AT2G37770.2	Aldo_ket_red domain-containing protein	peroxisome	Carbohydrate metabolism	not assigned	others	2.99	0.367757	0.538679	0.0962959	0.0332588	0.273104		+				8	7	7	32.4	28.5	28.5	34.782	0	10.145	2794500	35	0.471694	0.199841	1.02012	1.96781	0.0224621	3.30555	0.296494	0.570089	0.697504	0.0933148	0.89493	0.252997	1.17278	0.0901351	2.11663	12.5471	13.551	14.3209	12.8589	14.0004	13.8514
A0A6A5MYL3	AT2G37770.2	Aldo_ket_red domain-containing protein	peroxisome	Carbohydrate metabolism	not assigned	others	2.99	-0.471076	0.26823	0.0222744	0.390285	0.728493	+	+		+	+	20	17	20	65.2	65.2	56.8	37.602	0	110.93	39315000	349	3.52436	0.000160313	-6.07073	2.07903	0.0181033	3.47864	0.213481	0.680202	0.528233	2.46264	0.0444138	4.09819	3.87178	0.00195789	6.8251	17.0469	16.963	17.1118	17.1631	17.0729	16.607
A0A6A4NCV6	AT1G78570.1	Rhamnose biosynthetic-like enzyme	cytosol	Carbohydrate metabolism	nucleotide sugar biosynthesis	UDP-L-rhamnose synthesis	2.8	3.07101	-0.661282	-0.325245	0.0873291	-0.046681	+	+				26	5	8	45	15.8	11.4	75.315	0	12.96	3761100	51	4.99502	3.75e-05	9.76746	2.83235	0.00542723	-4.7362	1.02562	0.107044	-1.89791	0.222625	0.773243	0.547567	0.122103	0.814663	-0.323086	12.2143	13.379	12.4112	11.6981	13.1417	15.586
A0A6A4NHI2	AT1G08200.1	Epimerase domain-containing protein	cytosol	Carbohydrate metabolism	nucleotide sugar biosynthesis	UDP-D-xylose synthesis	2.8	0.989332	0.134605	-0.347184	-0.565335	-0.476112	+		+	+	+	19	1	19	54	54	4.4	43.826	0	65.849	11169000	174	5.18608	4.03701e-05	10.3599	1.13288	0.106663	2.05754	2.32261	0.00992789	-3.86757	3.10799	0.0280482	-5.24363	2.53146	0.00790805	-4.21361	15.4911	15.7342	15.5461	15.2618	15.3326	16.4046
A0A6A4NUY7	AT3G29360.1	UDP-glucose 6-dehydrogenase (EC 1.1.1.22)	extracellular	Carbohydrate metabolism	nucleotide sugar biosynthesis	UDP-D-glucuronic acid synthesis	2.8	2.34088	0.0126408	0.119136	0.0303886	-0.0898438	+					18	4	4	47.3	11.5	11.5	52.934	0	11.113	4258400	52	2.11201	0.00230753	3.53048	0.0400287	0.94197	0.114126	0.660753	0.247825	1.3357	0.107826	0.876595	0.288711	0.420226	0.453064	-0.929154	11.3372	14.4176	14.1179	12.0002	14.373	15.4992
A0A6A4NVU9	AT1G12780.1	UDP-glucose 4-epimerase (EC 5.1.3.-)	cytosol	Carbohydrate metabolism	nucleotide sugar biosynthesis	UDP-D-glucose 4-epimerase	2.8	-1.19264	-0.0945723	-0.251402	-0.355547	-0.217936	+					16	9	9	51.6	34.8	34.8	39.43	0	32.058	7386800	115	6.76727	0	-16.6534	0.341201	0.554598	-0.783635	1.17461	0.0778019	-2.11933	2.10241	0.0622769	-3.51536	0.960121	0.140633	-1.79962	17.136	17.0671	17.236	17.1392	17.1066	16.0381
A0A6A4P7G5	AT3G02230.1	UDP-arabinopyranose mutase (EC 5.4.99.30)	golgi	Carbohydrate metabolism	nucleotide sugar biosynthesis	UDP-L-arabinose synthesis	2.8	-0.182587	-0.379499	0.0802135	-0.435153	-0.0031559						27	5	6	80.9	25.1	20	40.099	0	38.806	20504000	153	0.758462	0.0762204	-1.49062	1.45433	0.0576439	-2.53231	0.252331	0.627439	0.609135	1.63216	0.109942	-2.79643	0.0067127	0.988839	-0.0198331	18.2913	18.3926	18.2027	18.5473	18.6108	18.2976
A0A6A4PV16	AT5G15490.1	UDP-glucose 6-dehydrogenase (EC 1.1.1.22)	extracellular	Carbohydrate metabolism	nucleotide sugar biosynthesis	UDP-D-glucuronic acid synthesis	2.8	0.180431	-0.0815659	-0.430779	-0.224439	-0.70605	+		+		+	21	7	21	60.1	60.1	26.6	52.83	0	85.63	23214000	290	2.01417	0.00298938	3.37738	0.606346	0.31744	-1.24735	3.3242	0.0023592	-5.66338	1.47115	0.132636	-2.55719	4.50648	0.00159091	-8.38244	16.9697	16.892	17.005	17.1036	16.9761	17.1878
A0A6A4PZ00	AT1G63000.1	RmlD_sub_bind domain-containing protein	cytosol	Carbohydrate metabolism	nucleotide sugar biosynthesis	UDP-L-rhamnose synthesis	2.8	2.05435	-0.563803	-0.701509	0.476171	0.2506	+					8	5	5	35.9	24.9	24.9	33.782	0	10.389	1125900	22	2.03083	0.00286728	3.40331	0.511772	0.387591	-1.08923	0.730091	0.212041	-1.44607	0.333262	0.669264	0.768561	0.153791	0.770605	0.396937	10.9289	13.5048	12.7891	11.8869	12.3747	15.2879
A0A6A4PZ42	AT4G10960.1	UDP-glucose 4-epimerase (EC 5.1.3.-)	extracellular	Carbohydrate metabolism	nucleotide sugar biosynthesis	UDP-D-glucose 4-epimerase	2.8	-1.28533	-1.06969	0.198524	-1.1494	-0.41049	+	+				13	5	5	45.1	22.3	22.3	43.832	0	20.686	1404800	24	1.82513	0.00454109	-3.08697	2.33085	0.0118152	-3.881	0.155024	0.764016	0.399746	1.31703	0.163169	-2.3296	0.629404	0.286993	-1.285	15.0868	16.8709	15.5463	16.8057	15.9744	14.9695
A0A6A4QDH3	AT3G62830.1	UDP-glucuronate decarboxylase (EC 4.1.1.35)	golgi	Carbohydrate metabolism	nucleotide sugar biosynthesis	UDP-D-xylose synthesis	2.8	3.05465	-0.272836	-0.415638	0.335448	0.250798	+		+	+		7	1	4	22.2	13.3	4.4	48.289	0	7.8231	1858000	27	4.70624	6.35359e-05	8.92737	1.05409	0.12435	-1.94041	2.07467	0.0148607	-3.47181	3.76487	0.0238261	6.58619	1.08592	0.107554	1.98781	11.6001	10.3518	11.2673	12.326	11.8695	14.5333
A0A6A4QHA6	AT5G15490.1	UDP-glucose 6-dehydrogenase (EC 1.1.1.22)	extracellular	Carbohydrate metabolism	nucleotide sugar biosynthesis	UDP-D-glucuronic acid synthesis	2.8	-0.0888123	0.081044	-0.176495	-0.268827	-0.15472			+			19	2	10	45.8	27.9	5.8	53.009	0	52.878	13193000	144	0.620686	0.119105	-1.2708	0.582461	0.334507	1.20801	1.71423	0.0270832	-2.91939	1.34492	0.156732	-2.37075	0.582086	0.317712	-1.20738	16.4982	16.4818	16.5967	16.6193	16.7788	16.3428
A0A6A4QL55	AT1G12780.1	UDP-glucose 4-epimerase (EC 5.1.3.-)	cytosol	Carbohydrate metabolism	nucleotide sugar biosynthesis	UDP-D-glucose 4-epimerase	2.8	-1.0893	-0.200119	-0.401627	-0.619785	-1.2246	+	+	+		+	18	11	18	59.5	59.5	43.1	39.5	0	226.76	114510000	523	8.32362	0	-26.2634	1.77834	0.0319906	-3.01605	2.69147	0.00525888	-4.48774	2.04138	0.064578	-3.41975	3.83221	0.00193171	-6.73595	20.1094	20.0474	20.0979	20.0942	20.0624	19.0441
A0A6A4QRD0	AT5G15490.1	UDP-glucose 6-dehydrogenase (EC 1.1.1.22)	extracellular	Carbohydrate metabolism	nucleotide sugar biosynthesis	UDP-D-glucuronic acid synthesis	2.8	1.08095	-0.341043	-0.59911	-0.453069	-0.603578	+	+	+		+	18	2	5	45.7	18.7	5.4	52.93	0	30.094	3611200	70	2.06146	0.00266191	3.45113	2.01312	0.0207312	-3.37576	2.39766	0.00858918	-3.9905	1.65621	0.106391	-2.83238	2.41093	0.00926919	-4.01238	15.0989	15.9304	14.3159	14.4402	15.5084	16.0425
A0A6A5LT10	AT5G52560.1	UDP-sugar pyrophosphorylase 1 (EC 2.7.7.64) (UTP-glucose-1-phosphate uridylyltransferase)	cytosol	Carbohydrate metabolism	nucleotide sugar biosynthesis	UDP-D-glucuronic acid synthesis	2.8	-0.216726	0.0872984	0.0081522	-0.0943851	0.29977	+				+	21	21	21	43.2	43.2	43.2	66.04	0	66.54	13386000	247	1.83677	0.00443163	-3.10467	0.732567	0.240563	1.44997	0.0837188	0.868875	0.228924	0.891163	0.298419	-1.69521	2.02937	0.0179616	3.40103	16.0106	15.8479	15.8917	16.0618	15.9782	15.7456
A0A6A5MCT0	AT3G02230.1	UDP-arabinopyranose mutase (EC 5.4.99.30)	golgi	Carbohydrate metabolism	nucleotide sugar biosynthesis	UDP-L-arabinose synthesis	2.8	0.308258	-0.015546	-0.130519	-0.297751	0.230135	+				+	30	8	30	88.8	88.8	30.7	40.743	0	226.71	213860000	727	3.87192	0.000141479	6.82542	0.0681967	0.906136	-0.189158	0.613997	0.276826	-1.25988	1.92256	0.0742619	-3.23583	1.67877	0.0328579	2.86616	19.7051	19.7823	19.5947	19.5964	19.7851	20.0175
A0A6A5MDA8	AT4G10960.1	UDP-glucose 4-epimerase (EC 5.1.3.-)	extracellular	Carbohydrate metabolism	nucleotide sugar biosynthesis	UDP-D-glucose 4-epimerase	2.8	-1.00129	-0.0280199	-0.164072	0.0386669	0.332657	+				+	16	7	15	52.3	52.3	24.4	38.744	0	69.279	12906000	194	3.47607	0.00016449	-5.97071	0.0515522	0.928763	-0.145296	0.717007	0.218034	-1.42542	0.174183	0.81605	0.442853	1.92558	0.0214337	3.24048	17.3409	17.177	17.3443	17.3932	17.378	16.669
A0A6A5MGU6	AT4G10960.1	UDP-glucose 4-epimerase (EC 5.1.3.-)	extracellular	Carbohydrate metabolism	nucleotide sugar biosynthesis	UDP-D-glucose 4-epimerase	2.8	-1.40899	-0.0244473	-0.538751	-0.366613	-0.630581	+		+		+	16	9	9	63.4	41.4	41.4	38.196	0	31.564	8473700	91	7.10528	0	-18.397	0.113152	0.843691	-0.301619	3.64355	0.00133735	-6.32249	1.76767	0.0922357	-2.99992	3.26159	0.00308654	-5.53973	17.7221	17.7582	17.9197	17.7547	17.8805	16.586
A0A6A5MIG9;A0A6A4PTL3	AT2G22240.1	Inositol-3-phosphate synthase (EC 5.5.1.4)	cytosol	Carbohydrate metabolism	nucleotide sugar biosynthesis	UDP-D-glucuronic acid synthesis	2.8	1.71504	0.739929	-0.24361	0.183259	0.380396	+	+				7	7	7	22.9	22.9	22.9	56.095	0	38.388	1675200	32	3.25515	0.000217111	5.52711	2.39847	0.0107549	3.99183	0.563403	0.309999	-1.17634	0.364774	0.63846	0.827874	0.44492	0.431136	0.973133	11.7497	11.7757	11.8268	13.1193	11.9713	13.2356
A0A6A5MK23	AT5G18070.1	Phosphoacetylglucosamine mutase (PAGM) (EC 5.4.2.3) (Acetylglucosamine phosphomutase) (N-acetylglucosamine-phosphate mutase)	plastid,mitochondrion	Carbohydrate metabolism	nucleotide sugar biosynthesis	UDP-N-acetylglucosamine synthesis	2.8	-0.091621	-0.110137	-0.125012	-0.33351	-0.0725868						5	5	5	14.5	14.5	14.5	60.469	0	50.069	29557000	70	0.127505	0.789325	-0.335908	0.197364	0.733848	-0.493681	0.872006	0.151957	-1.666	1.84854	0.0807564	-3.1226	0.195964	0.712469	-0.490649	19.1505	19.7301	20.1186	19.4842	19.4419	19.4942
A0A6A5MNC5	AT1G31070.2	N-acetylglucosamine-1-phosphate uridylyltransferase 1	cytosol	Carbohydrate metabolism	nucleotide sugar biosynthesis	UDP-N-acetylglucosamine synthesis	2.8	-0.524706	0.784115	-0.449788	-0.366404	0.139174			+			5	5	5	17.5	17.5	17.5	52.868	0	10.789	2049400	36	0.312171	0.384884	-0.72806	0.519992	0.380503	1.10324	3.96493	0.00109871	-7.03842	1.54145	0.122755	-2.66138	0.3711	0.501675	0.839617	15.4998	14.7554	14.9234	14.9817	15.0288	15.316
A0A6A5MQV3	AT5G66280.1	GDP-mannose 4,6-dehydratase (EC 4.2.1.47)	cytosol	Carbohydrate metabolism	nucleotide sugar biosynthesis	GDP-L-fucose synthesis	2.8	0.047554	-0.160362	-0.596139	-0.378172	-0.317994			+			7	7	7	23.9	23.9	23.9	40.458	0	10.697	2857400	74	0.373098	0.295251	0.843316	1.3187	0.0744023	-2.33206	3.59607	0.00153143	-6.22134	1.21458	0.18851	-2.17842	0.907539	0.156771	-1.7201	15.0051	15.1725	15.1589	15.2509	15.1608	15.1231
A0A6A5N6U1	AT1G08200.1	Epimerase domain-containing protein	cytosol	Carbohydrate metabolism	nucleotide sugar biosynthesis	UDP-D-xylose synthesis	2.8	2.85392	0.435261	0.269568	-0.253938	-0.954123	+				+	16	4	4	45.7	15.8	15.8	43.319	0	9.6459	1959300	30	5.04816	3.83081e-05	9.9292	0.985773	0.142132	1.8382	0.67026	0.242402	1.35097	1.12963	0.20963	-2.05271	1.9689	0.0199367	-3.30724	11.7152	12.3752	11.0945	11.2879	10.9586	14.5815
A0A6A5N8Z4	AT4G16130.1	Arabinose kinase-like protein (Putative L-arabinokinase) (EC 2.7.1.46)	cytosol	Carbohydrate metabolism	nucleotide sugar biosynthesis	UDP-L-arabinose synthesis	2.8	2.4149	0.502139	0.180079	-0.145844	-0.542677	+	+	+		+	43	43	43	53.9	53.9	53.9	110.91	0	233.01	54282000	597	10.018	0	42.9096	7.21945	0.01	19.0243	2.6577	0.00551843	4.42919	1.00225	0.252547	-1.86292	3.92918	0.00189831	-6.95598	14.1607	14.23	14.4342	14.1103	14.2045	16.6207
A0A6A5NBP8	AT1G78570.1	Rhamnose biosynthetic-like enzyme	cytosol	Carbohydrate metabolism	nucleotide sugar biosynthesis	UDP-L-rhamnose synthesis	2.8	3.18239	-0.45463	0.0234694	0.0500175	-0.101634	+	+				20	1	5	38.8	10.6	1.8	75.295	0	34.114	3696000	86	3.63801	0.000156469	6.31062	1.99464	0.021479	-3.34707	0.0467026	0.924047	0.132262	0.127655	0.856496	0.336261	0.441129	0.434784	-0.966424	11.6421	13.468	11.047	13.4007	13.1237	15.5755
A0A6A5NKV4	AT1G17890.1	GDP-L-fucose synthase (EC 1.1.1.271)	cytosol	Carbohydrate metabolism	nucleotide sugar biosynthesis	GDP-L-fucose synthesis	2.8	-0.264903	0.226333	-0.314238	-0.338961	-0.329418	+	+	+		+	7	7	7	27.9	27.9	27.9	38.099	0	14.773	3432400	74	1.58929	0.00788432	-2.7325	1.67958	0.0378128	2.86737	2.24639	0.011306	-3.74429	1.98469	0.068	-3.33167	2.09227	0.01583	-3.49943	15.6331	15.2216	15.3636	15.3945	15.3923	15.1404
A0A6A5NMW0	AT5G16510.1	Alpha-1,4-glucan-protein synthase (UDP-forming) (Alpha-1,4-glucan-protein synthase [UDP-forming]-like protein) (Putative UDP-arabinopyranose mutase) (EC 5.4.99.30)	cytosol,extracellular	Carbohydrate metabolism	nucleotide sugar biosynthesis	UDP-L-arabinose synthesis	2.8	0.419437	-0.312087	-0.316349	-0.0446579	-0.028087	+	+	+			10	8	9	26.1	24.6	22.2	51.354	0	19.948	4468300	61	3.02815	0.000275559	5.0936	1.81075	0.0303542	-3.06514	2.04874	0.0155019	-3.43124	0.226081	0.769169	-0.554826	0.119247	0.81909	-0.316268	14.9981	14.9586	14.8193	15.042	15.0472	15.2133
A0A6A5NYA1	AT3G02230.1	UDP-arabinopyranose mutase (EC 5.4.99.30)	golgi	Carbohydrate metabolism	nucleotide sugar biosynthesis	UDP-L-arabinose synthesis	2.8	1.62485	-0.336618	-0.0650009	-0.183837	0.0997967	+	+				29	10	12	79.1	42.1	35.8	41.206	0	174.94	102760000	349	6.52436	1.86335e-05	15.4986	1.66444	0.0387773	-2.84469	0.205942	0.691468	-0.512146	0.909396	0.291087	-1.72292	0.272682	0.617574	0.650298	17.6106	18.1493	17.7629	17.6745	17.8947	19.3721
A0A6A5PKC0	AT1G78570.1	Rhamnose biosynthetic-like enzyme	cytosol	Carbohydrate metabolism	nucleotide sugar biosynthesis	UDP-L-rhamnose synthesis	2.8	1.22439	-0.11264	-0.144713	0.133665	0.0314354	+		+			27	7	27	52	52	16.1	75.474	0	76.748	26416000	314	7.53968	0	20.896	0.822673	0.200363	-1.59032	1.61293	0.0325422	-2.76772	1.13222	0.209297	2.05656	0.113493	0.826398	0.302443	15.5188	15.4128	15.5181	15.4421	15.3613	16.544
A0A6A4NHK1	AT5G40760.1	Glucose-6-phosphate 1-dehydrogenase (EC 1.1.1.49)	cytosol	Carbohydrate metabolism	oxidative pentose phosphate pathway	oxidative phase	2.7	-0.340413	0.20908	0.0141087	0.0422314	0.162494	+	+			+	31	16	31	66.4	66.4	39	59.443	0	114.5	73341000	560	2.82275	0.00041565	-4.71905	2.52498	0.00838048	4.20269	0.223781	0.666706	0.549999	0.37404	0.629929	0.845059	1.63218	0.036034	2.79646	17.7821	17.4695	17.6922	17.7368	17.7056	17.2405
A0A6A4P8Z4	AT5G40760.1	Glucose-6-phosphate 1-dehydrogenase (EC 1.1.1.49)	cytosol	Carbohydrate metabolism	oxidative pentose phosphate pathway	oxidative phase	2.7	-1.12415	-0.239462	-0.212128	0.069487	0.147426	+					18	7	7	37.6	17.4	17.4	59.273	0	13.213	1778700	55	2.15537	0.00205362	-3.59899	0.79173	0.21311	-1.54245	0.848115	0.160773	-1.62944	0.284328	0.712117	0.673509	0.579227	0.320039	1.20265	14.3971	16.0071	15.5892	15.7783	15.8945	14.4825
A0A6A4PAD0	AT5G24400.1	Probable 6-phosphogluconolactonase	peroxisome,plastid	Carbohydrate metabolism	oxidative pentose phosphate pathway	oxidative phase	2.7	0.744179	0.856221	0.719995	0.430751	0.768552	+	+	+	+	+	15	15	15	59.6	59.6	59.6	35.401	0	69.538	22783000	170	2.80492	0.000418235	4.68728	2.49275	0.00882051	4.14852	2.87459	0.0042614	4.81208	2.73692	0.03456	4.56714	4.48813	0.00152174	8.33379	14.2834	14.2535	14.0921	14.0933	14.1161	14.8752
A0A6A4PTJ6	AT3G02360.1	6-phosphogluconate dehydrogenase, decarboxylating (EC 1.1.1.44)	peroxisome	Carbohydrate metabolism	oxidative pentose phosphate pathway	oxidative phase	2.7	-0.391508	0.162733	-0.22023	-0.198186	-0.0409601	+	+	+			27	7	7	60.4	18.9	18.9	53.709	0	31.252	12152000	146	3.49312	0.000165289	-6.0059	2.04045	0.0196988	3.41831	3.37688	0.0020595	-5.76877	1.56158	0.119751	-2.69127	0.209574	0.695473	-0.519914	16.8099	16.6422	16.9272	16.8069	16.7093	16.4276
A0A6A4QAZ5	AT2G45290.1	Transketolase (EC 2.2.1.1)	plastid	Carbohydrate metabolism	oxidative pentose phosphate pathway	non-oxidative phase	2.7	0.105309	-0.0553474	-0.361172	-0.411953	-0.614424	+		+	+	+	35	22	30	60.6	54.8	41.6	79.595	0	307.63	201880000	709	0.975944	0.039947	1.82343	0.419739	0.469096	-0.92828	4.6628	0.000842105	-8.80644	2.78334	0.0336403	-4.64897	3.39623	0.00257609	-5.8078	21.4603	21.2637	21.4403	21.3578	21.3905	21.5066
A0A6A4QY65	AT2G45290.1	Transketolase (EC 2.2.1.1)	plastid	Carbohydrate metabolism	oxidative pentose phosphate pathway	non-oxidative phase	2.7	3.80476	0.415841	0.057555	-0.111465	-0.242797	+	+			+	42	14	42	69.5	69.5	27.4	80.377	0	323.31	706300000	1114	10.3362	0	47.04	4.07387	0.00211982	7.29422	0.469462	0.390071	1.01623	1.27903	0.172664	-2.27356	1.94071	0.021027	-3.26375	16.8375	16.4741	16.3853	16.5567	16.5606	20.33
A0A6A5LN90	AT2G45290.1	Transketolase (EC 2.2.1.1)	plastid	Carbohydrate metabolism	oxidative pentose phosphate pathway	non-oxidative phase	2.7	6.15652	0.296202	-0.00468636	-0.0811813	-0.358424	+	+			+	40	14	14	64.8	26.1	26.1	80.799	0	296.49	126000000	286	8.04687	0	24.2307	4.33451	0.00204706	7.9354	0.0345795	0.942497	-0.0991415	0.816406	0.330663	-1.58065	1.975	0.0198924	-3.31666	12.7639	12.7601	13.9685	13.7745	13.1308	19.4155
A0A6A5LNL9	AT1G64190.1	6-phosphogluconate dehydrogenase, decarboxylating (EC 1.1.1.44)	plastid	Carbohydrate metabolism	oxidative pentose phosphate pathway	oxidative phase	2.7	1.1908	0.2707	0.000442886	0.0275005	-0.022723	+	+				19	8	17	55.6	51.8	25.2	54.09	0	106.25	40122000	381	6.62006	1.94175e-05	15.9442	2.43405	0.00995514	4.05065	0.00326937	0.995032	0.00969729	0.398296	0.614914	0.889537	0.158223	0.764652	-0.407018	15.8705	15.8462	16.1444	15.882	16.0084	17.0192
A0A6A5LZE4	AT5G24400.1	Probable 6-phosphogluconolactonase	peroxisome,plastid	Carbohydrate metabolism	oxidative pentose phosphate pathway	oxidative phase	2.7	0.542543	0.639057	0.365364	0.387272	0.687476	+	+	+	+	+	14	12	14	53.9	53.9	48.3	35.553	0	51.923	8759200	123	1.57397	0.00823665	2.70971	2.41377	0.0103286	4.01708	1.55431	0.0359889	2.68047	2.57321	0.0409485	4.28436	3.12318	0.00369099	5.27246	13.9808	14.3499	14.8719	14.7922	14.8414	15.0249
A0A6A5M577	AT5G13420.1	Transaldolase (EC 2.2.1.2)	plastid	Carbohydrate metabolism	oxidative pentose phosphate pathway	non-oxidative phase	2.7	0.425101	0.160888	-0.193187	-0.12654	0.173429	+		+			24	16	24	66.5	66.5	49.4	47.95	0	323.31	142760000	565	3.2075	0.000226277	5.43432	1.1746	0.098883	2.11931	1.91484	0.0195749	-3.22398	0.657995	0.420939	-1.33126	1.00781	0.127111	1.87125	18.4799	18.2532	18.5257	18.5196	18.3916	18.8079
A0A6A5MH74	AT3G02360.1	6-phosphogluconate dehydrogenase, decarboxylating (EC 1.1.1.44)	peroxisome	Carbohydrate metabolism	oxidative pentose phosphate pathway	oxidative phase	2.7	-0.126309	0.0800194	-0.136866	-0.259992	-0.276316	+		+		+	31	10	31	66.3	66.3	24.8	53.742	0	323.31	130550000	701	1.75051	0.00544897	-2.97402	0.842308	0.192731	1.62053	1.67183	0.0290449	-2.85576	1.53991	0.122974	-2.65909	1.68868	0.0322375	-2.88102	18.729	18.6462	18.751	18.6432	18.6433	18.5262
A0A6A5ML51	AT1G71180.1	6-phosphogluconate dehydrogenase-like protein	peroxisome	Carbohydrate metabolism	oxidative pentose phosphate pathway	oxidative phase	2.7	0.838533	-0.691604	0.789491	0.0460238	0.452149			+			2	2	2	6.3	6.3	6.3	33.105	0	3.2304	256820	10	0.808562	0.0654826	1.56853	1.2845	0.0799092	-2.28162	2.85484	0.00437612	4.77652	0.0454213	0.950937	0.128798	0.501296	0.380643	1.0713	12.1039	10.2128	10.8825	11.962	12.6974	11.8238
A0A6A5MNB4	AT5G41670.2	6-phosphogluconate dehydrogenase, decarboxylating (EC 1.1.1.44)	mitochondrion	Carbohydrate metabolism	oxidative pentose phosphate pathway	oxidative phase	2.7	2.26866	0.109112	0.0731646	0.0360359	-0.0474682	+					18	7	7	53.6	23.3	23.3	54.27	0	16.853	4836300	75	1.73828	0.00558112	2.95558	0.757921	0.22872	1.48977	0.464382	0.394184	1.00736	0.237863	0.757692	0.57938	0.395104	0.478863	-0.883725	13.7901	13.7666	14.4725	14.1193	10.2629	15.4876
A0A6A5MP80	AT1G12230.1	Transaldolase (EC 2.2.1.2)	plastid	Carbohydrate metabolism	oxidative pentose phosphate pathway	OPP non-reductive PP	2.7	0.824955	0.197034	-0.050079	-0.144744	-0.488514	+					11	11	11	33.2	33.2	33.2	43.638	0	35.863	15460000	162	4.1773	8.68545e-05	7.5436	0.784532	0.216002	1.53127	0.109581	0.830929	-0.292976	0.309618	0.689668	-0.723111	1.29678	0.0698454	-2.29973	15.8823	15.4755	15.8471	15.7252	15.6248	16.4985
A0A6A5MSB0	AT5G40760.1	Glucose-6-phosphate 1-dehydrogenase (EC 1.1.1.49)	cytosol	Carbohydrate metabolism	oxidative pentose phosphate pathway	oxidative phase	2.7	0.399327	0.285367	0.171826	0.0161991	0.227825	+	+	+		+	27	12	15	53.4	31.1	24.4	59.855	0	28.128	18000000	226	2.34688	0.00132982	3.90715	2.6771	0.00682289	4.46278	3.23232	0.00267762	5.48252	0.0977406	0.889489	0.263976	1.90168	0.0222716	3.20379	15.9239	16.2159	15.7118	16.0741	16.0659	16.2655
A0A6A5NKV0	AT3G01850.2	Ribulose-phosphate 3-epimerase (EC 5.1.3.1)	cytosol	Carbohydrate metabolism	oxidative pentose phosphate pathway	OPP non-reductive PP	2.7	1.63933	-0.103178	0.313606	-0.00627975	-1.20466	+					3	1	3	15.8	15.8	5.6	37.383	0	7.8909	1110900	19	1.68385	0.0063216	2.87377	0.128665	0.822859	-0.338646	0.43996	0.416325	0.964351	0.00887006	0.992948	-0.0261437	1.39218	0.057822	-2.44049	11.098	12.5701	11.2561	13.8697	13.4337	14.0483
A0A6A5NR44	AT2G45290.1	Transketolase (EC 2.2.1.1)	plastid	Carbohydrate metabolism	oxidative pentose phosphate pathway	non-oxidative phase	2.7	0.636562	0.166213	-0.189178	-0.124921	-0.516142	+		+		+	34	21	21	59.2	40.8	40.8	78.637	0	149.52	37953000	277	3.12259	0.000248881	5.27135	0.770913	0.222038	1.51007	1.97579	0.0175503	-3.31789	0.742111	0.372153	-1.46499	3.05603	0.00384426	-5.14568	17.2141	16.8925	17.0487	17.2056	17.0422	17.6921
A0A6A5P031	AT1G30510.1	Ferredoxin--NADP reductase, chloroplastic (FNR) (EC 1.18.1.2)	plastid	Carbohydrate metabolism	oxidative pentose phosphate pathway	OPP electron transfer	2.7	2.49071	0.2189	0.205693	-0.0109364	0.150895	+					13	5	13	42.7	42.7	23.1	41.974	0	38.414	12625000	215	4.22867	8.86228e-05	7.66992	1.0072	0.13605	1.87034	1.24559	0.0667022	2.2242	0.0666892	0.927148	-0.185239	1.43814	0.0529684	2.50836	14.3925	12.5209	13.8055	13.9541	13.9017	16.1482
A0A6A5P7N6	AT5G24400.1	Probable 6-phosphogluconolactonase	peroxisome,plastid	Carbohydrate metabolism	oxidative pentose phosphate pathway	oxidative phase	2.7	0.868919	0.0440323	0.253363	0.102056	-0.349932	+		+			13	10	12	47.6	44.8	43.2	34.823	0	133.26	23296000	272	3.38386	0.000200853	5.78282	0.141914	0.804128	0.369632	1.42365	0.0461813	2.48695	0.432571	0.585168	0.951219	1.2915	0.0705765	-2.29195	15.9487	16.376	15.6858	15.7157	15.8341	16.7505
A0A6A5PB16	AT3G04790.1	Ribose-5-phosphate isomerase (EC 5.3.1.6)	plastid	Carbohydrate metabolism	oxidative pentose phosphate pathway	non-oxidative phase	2.7	2.52638	0.10907	0.0836525	0.0020401	-0.0474701	+					13	13	13	64.4	64.4	64.4	30.068	0	323.31	136620000	370	7.04862	0	18.093	0.509727	0.389086	1.08574	0.327575	0.534556	0.757706	0.00418625	0.996195	0.0124039	0.112149	0.82775	-0.299197	16.9396	17.4628	16.9272	17.367	16.9213	19.4348
A0A6A5PB42	AT1G09420.1	Glucose-6-phosphate 1-dehydrogenase (EC 1.1.1.49)	plastid	Carbohydrate metabolism	oxidative pentose phosphate pathway	oxidative phase	2.7	0.504488	0.122323	-0.229723	-0.0851742	-0.438856	+		+		+	10	10	10	21	21	21	66.516	0	23.475	6990100	153	4.88404	4.78326e-05	9.437	1.21616	0.0910871	2.18075	2.61032	0.00588759	-4.34769	0.29596	0.703458	-0.696456	2.08905	0.0158916	-3.49436	15.1602	15.0072	15.0949	15.1502	15.0823	15.5916
A0A6A5PFA5	AT1G30510.2	Ferredoxin--NADP reductase, chloroplastic (FNR) (EC 1.18.1.2)	plastid	Carbohydrate metabolism	oxidative pentose phosphate pathway	OPP electron transfer	2.7	3.12402	0.243545	-0.0579901	-0.0623428	-0.139559	+	+				13	5	5	38.7	19.5	19.5	43.126	0	31.183	5456700	93	5.23382	4.11664e-05	10.5127	1.94063	0.0237192	3.26363	0.480499	0.380215	-1.03543	0.199183	0.794109	-0.497612	0.499464	0.382142	-1.06816	12.2969	11.552	11.722	12.4306	13.1842	15.2969
A0A6A5PKQ5	AT5G35790.1	Glucose-6-phosphate 1-dehydrogenase (EC 1.1.1.49)	plastid	Carbohydrate metabolism	oxidative pentose phosphate pathway	oxidative phase	2.7	2.5049	0.164203	-0.193636	-0.00410252	-0.164094	+		+			21	20	20	39	37.9	37.9	67.733	0	39.283	13258000	162	8.54733	0	28.0278	0.97036	0.146645	1.81503	2.00906	0.0164084	-3.36945	0.010204	0.991079	-0.0300305	0.560779	0.332514	-1.17196	13.0551	12.9401	12.9136	13.2089	13.0698	15.3022
A0A6A4Q9J7;A0A6A4PN48	AT4G08580.1	MFAP1 domain-containing protein	nucleus	Cell;Not assigned	cell organisation;not assigned	unknown	#N/A	0.832275	-0.0501348	0.0830133	0.484203	-0.0723478	+					4	4	4	11.9	11.9	11.9	51.624	0	4.8818	540430	8	1.01237	0.0359932	1.87809	0.0479056	0.933479	-0.135506	0.0761846	0.879406	0.209754	0.778243	0.352105	1.52149	0.115675	0.824762	-0.3077	12.5147	11.859	12.0192	10.409	12.0639	11.9876
A0A6A4PLZ3;A0A6A5NWG0	AT5G49510.1	Prefoldin subunit 3;Uncharacterized protein	-;cytosol	Cell;Not assigned	cytoskeleton;not assigned	actin and tubulin folding;unknown	#N/A	0.0792583	0.716806	-0.0262287	0.119961	-0.602258						3	3	3	18.8	18.8	18.8	21.323	0	7.0511	817670	10	0.0417106	0.928363	0.118718	0.802479	0.209212	1.55912	0.0438375	0.929192	-0.124504	0.0767003	0.917886	0.211073	0.298979	0.586243	-0.702374	11.7213	12.3763	14.1662	14.0532	12.0767	13.6903
A0A6A4Q3F4;A0A6A5MG19	AT3G48140.1	Putative NADH-ubiquinone reductase complex 1 MLRQ subunit;Uncharacterized protein (Fragment)	-;peroxisome	Cell;Not assigned	not assigned	unknown	#N/A	5.15526	0.259109	-0.246525	-0.139029	-0.593998	+		+		+	5	3	5	44.9	44.9	36	10.159	0	9.7568	8608100	59	5.69	5e-05	12.0771	1.39132	0.0644194	2.43921	1.96051	0.0180088	-3.29427	0.714072	0.386152	-1.42077	2.88895	0.00488489	-4.83802	10.9874	12.1195	12.5675	13.3569	11.446	17.2789
A0A6A4QXN0;A0A6A5PIZ7	AT3G03340.1	RNA-binding LUC7-like protein	nucleus	Cell;Not assigned	not assigned	unknown	#N/A	0.865862	0.611958	-0.391132	0.440847	0.0317356						9	9	9	26.3	26.3	26.3	48.56	0	12.808	2999600	32	0.565648	0.142764	1.18009	0.882694	0.176091	1.68231	0.582472	0.297038	-1.20802	0.941045	0.277208	1.77084	0.0455407	0.926538	0.129121	11.3314	12.8027	14.9531	14.7539	14.6235	14.7489
A0A6A5LKJ9;A0A6A5NH04	AT1G48410.1	Argonaute protein 1A;Argonaute protein 1A (Putative post-transcriptional gene silencing PAZ-Argonaute family protein)	-;nucleus	Cell;Not assigned	not assigned	unknown	#N/A	0.40128	0.339757	0.132584	0.00866032	-0.119566	+	+				24	7	24	23.2	23.2	6.7	125.91	0	51.622	12688000	248	2.41972	0.0010791	4.02692	2.7408	0.00610315	4.57396	0.746726	0.20444	1.47223	0.0269646	0.971976	0.0779271	0.599443	0.306661	-1.23602	14.6904	14.5568	14.8534	15.0513	14.8632	15.1547
A0A6A5N523;A0A6A4NLX2	AT3G66654.1	Peptidyl-prolyl cis-trans isomerase (PPIase) (EC 5.2.1.8)	golgi;mitochondrion	Cell;Protein metabolism	cell cycle;protein modification	peptidylprolyl isomerase;protein folding and quality control	#N/A	-1.00365	0.799609	-0.492202	-0.00617371	0.194069	+					2	2	2	8.3	8.3	8.3	26.07	0.0019727	2.5293	519950	7	1.30915	0.0161738	-2.31798	1.00193	0.137531	1.86245	0.355271	0.502711	-0.810131	0.00371271	0.995941	-0.0110067	0.233273	0.665638	0.56985	12.0844	13.6713	13.884	13.7816	13.8128	11.6687
A0A6A5LUJ6;A0A6A5M9P1	AT1G52730.1	WD_REPEATS_REGION domain-containing protein	cytosol	Cell;Protein metabolism	not assigned;protein handling	protein postranslational modification;unknown	#N/A	-0.647105	0.16326	-0.124719	0.0171364	0.0960346	+	+				10	5	10	42	42	20.4	36.492	0	54.525	6373800	134	4.64278	6.25425e-05	-8.75116	2.33132	0.0118412	3.88176	1.30043	0.0595731	-2.30512	0.0906264	0.897976	0.246291	0.685114	0.254183	1.37474	15.9421	15.6014	15.944	15.8786	15.9067	15.2
A0A6A4P5W0	AT3G25800.1	Serine/threonine protein phosphatase 2A regulatory subunit A	golgi	Cell	cell cycle	preprophase microtubule organization	14.1	-0.18712	0.469473	-0.534004	0.0809978	-0.317592						10	3	3	21.3	6.9	6.9	66.107	0	5.1001	887410	25	0.227399	0.566906	-0.557587	1.03263	0.12969	1.90839	0.801832	0.178882	-1.55812	0.0845648	0.906391	0.231061	0.408692	0.465031	-0.908385	14.0083	13.9376	14.1202	12.882	13.334	13.6084
A0A6A4PEZ6	AT4G32420.4	Peptidylprolyl isomerase (EC 5.2.1.8)	nucleus	Cell	cell cycle	peptidylprolyl isomerase	14.1	0	0	0	0.254406	0.250963						3	2	3	5.3	5.3	3.6	87.073	0	3.6106	397490	6	-4.34294e-08	1	0	-4.34294e-08	1	0	-4.34294e-08	1	0	0.316516	0.685295	0.736461	0.32188	0.556623	0.746789	12.3173	10.9807	11.0824	11.8055	10.4264	12.1786
A0A6A4PZX3;A0A6A5MJ89	AT2G43790.1	Mitogen-activated protein kinase (EC 2.7.11.24)	cytosol	Cell	cell cycle	phragmoplast disassembly	14.1	-0.0273302	0.336503	-0.0929455	-0.118884	0.105026		+				12	3	12	40	40	12.2	46.148	0	34.509	8856000	119	0.101781	0.832493	-0.273931	2.81121	0.0056358	4.69848	0.64736	0.255443	-1.31411	0.733742	0.377009	-1.45182	0.645836	0.277765	1.31164	15.7188	15.4546	15.8457	15.4439	15.4866	15.4948
A0A6A4QCQ9	AT3G25800.1	Serine/threonine protein phosphatase 2A regulatory subunit A	golgi	Cell	cell cycle	preprophase microtubule organization	14.1	0.0888992	-0.0160381	0.105449	-0.0406685	-0.0171597						18	11	18	48	48	33.5	65.396	0	99.693	30137000	311	0.433907	0.230987	0.953598	0.0824068	0.887056	-0.225603	0.681872	0.236465	1.36956	0.207046	0.786337	-0.514511	0.085776	0.861978	-0.234117	16.9472	17.2114	16.6709	16.9409	16.8094	17.0337
A0A6A4QQM5	AT1G67630.1	DNA polymerase alpha subunit B	nucleus	Cell	cell cycle	DNA replication	14.1	-0.122848	0.65675	-0.0285894	0.188722	0.52866						3	3	3	9.2	9.2	9.2	68.904	0	7.4714	534650	9	0.0955882	0.841147	-0.258646	0.791675	0.212974	1.54237	0.0194992	0.969081	-0.0568039	0.135891	0.84909	0.355616	0.559153	0.333649	1.16925	11.7863	12.9784	12.7231	10.8454	11.78	11.6045
A0A6A5LD57	AT4G31880.1	Lamin-B receptor of tudor domain protein	nucleus	Cell	cell cycle	sister chromatid separation	14.1	-0.477798	0.944709	0.378017	0.452545	0.533634	+	+				16	11	14	16.9	15.1	12.7	133.97	0	32.761	4088700	93	1.40927	0.0124064	-2.46571	2.58378	0.00778674	4.30234	0.864215	0.154439	1.6541	1.02044	0.245405	1.89016	1.40959	0.0560293	2.46619	13.996	14.4647	14.5085	14.8612	14.7158	14.4433
A0A6A5LGS9	AT5G48600.2	Structural maintenance of chromosomes protein	nucleus	Cell	cell cycle	chromatin condensation	14.1	1.62923	-3.16345	-2.29569	2.03953	1.60235						3	3	3	2.8	2.8	2.8	143.02	0.002133	2.4347	24764000	20	0.251061	0.508702	0.606541	0.633442	0.299673	-1.29156	0.375371	0.481365	-0.847518	0.325228	0.676922	0.753213	0.244113	0.652851	0.592286	20.9118	21.2854	12.1268	21.0186	11.2503	13.4372
A0A6A5LJ88	AT1G04760.1	vesicle-associated membrane protein 726	plasma membrane	Cell	cell cycle	cell-plate formation	14.1	0.13814	-0.110922	-0.173239	0.0560673	0.137144						7	5	6	29	25.4	22.2	28.628	0	16.175	3317500	50	0.569806	0.14074	1.18701	0.449265	0.441215	-0.980808	0.929838	0.132471	-1.7539	0.243772	0.751985	0.591585	0.819881	0.19004	1.58601	15.1341	14.9796	15.3601	15.2263	15.165	15.2264
A0A6A5LS02	AT1G63160.1	AAA domain-containing protein	nucleus	Cell	cell cycle	DNA replication	14.1	0.777558	-0.387472	0.680386	-0.0304026	0.55488						2	2	2	8.5	8.5	8.5	36.435	0	4.4737	602700	8	0.515689	0.170278	1.09592	0.424474	0.464426	-0.936765	0.981165	0.118456	1.83128	0.0204972	0.979665	-0.0596469	0.44183	0.434142	0.967664	13.7286	13.4175	11.8671	11.8276	10.1364	12.9126
A0A6A5LX44	AT4G01370.1	Mitogen-activated protein kinase (EC 2.7.11.24)	cytosol,nucleus	Cell	cell cycle	phragmoplast disassembly	14.1	1.13713	-0.0281567	0.504569	0.292289	0.728507						6	2	2	22.3	9.3	9.3	42.215	0	6.7514	1449600	30	0.870778	0.0544685	1.66413	0.0125484	0.98084	-0.0368342	0.383529	0.472791	0.862546	0.187179	0.804083	0.471519	0.528935	0.356826	1.11842	12.5479	12.5884	12.1022	12.4441	12.018	13.7713
A0A6A5LYI4	AT2G41830.1	Cyclin-like protein	plasma membrane	Cell	cell cycle	unknown	14.1	0.864788	0.355723	0.0938637	0.0603855	-0.0785088	+					5	5	5	3.8	3.8	3.8	125.69	0	33.024	22878000	136	2.61334	0.000702768	4.35286	1.29218	0.0790961	2.29295	0.46039	0.397717	1.00037	0.415575	0.599987	0.920797	0.593237	0.310377	-1.2258	16.6318	15.8413	16.4649	16.6095	16.2255	17.0897
A0A6A5M1W7	AT4G15780.1	vesicle-associated membrane protein 724	plasma membrane	Cell	cell cycle	cell-plate formation	14.1	0.636481	-0.396121	0.556303	-0.111818	0.119338						2	2	2	10.4	10.4	10.4	25.223	0	4.0185	336410	12	0.553922	0.148634	1.16049	0.304816	0.595493	-0.713774	0.784369	0.186344	1.53102	0.178786	0.812094	-0.453058	0.237411	0.660779	0.578443	12.1686	11.7286	11.9412	10.7294	12.4034	13.4745
A0A6A5MFH2	AT1G49910.1	WD_REPEATS_REGION domain-containing protein	nucleus	Cell	cell cycle	sister chromatid separation	14.1	-0.860421	2.06938	1.3647	0.187212	0.368106						4	4	4	11.8	11.8	11.8	37.658	0.0034831	2.2275	3256800	6	0.417585	0.246291	-0.92441	1.41161	0.0624737	2.46917	0.522236	0.342948	1.10705	0.0535037	0.943162	0.150508	0.13328	0.798912	0.349504	11.4942	11.8585	11.7787	12.2228	16.1738	10.9307
A0A6A5MI19	AT4G01370.1	Mitogen-activated protein kinase (EC 2.7.11.24)	cytosol,nucleus	Cell	cell cycle	phragmoplast disassembly	14.1	0	0.178099	1.13834	-0.236219	1.18456			+			6	3	3	20.4	12.1	12.1	44.321	0	6.4709	870870	12	-4.34294e-08	1	0	0.241801	0.67592	0.587521	3.04015	0.00329693	5.11598	0.193848	0.798459	-0.486059	1.3405	0.0640602	2.36423	11.4902	12.5201	12.9019	12.1641	11.7192	12.6196
A0A6A5MPE0;A0A6A5LN29	AT1G10430.1	Serine/threonine-protein phosphatase (EC 3.1.3.16)	plasma membrane	Cell	cell cycle	preprophase microtubule organization	14.1	0.234273	0.280059	0.0884722	-0.0850031	0.164467						11	1	8	44.4	34.6	6.2	35.019	0	20.456	4608000	58	0.622277	0.118524	1.2734	1.16906	0.0998512	2.11112	0.300292	0.566164	0.704944	0.264256	0.730978	-0.633351	0.580171	0.31927	1.20421	14.967	15.2723	14.4605	15.1549	15.4362	15.3683
A0A6A5MU42;A0A6A5NRP8;A0A6A4PNH1	AT3G58500.1	Serine/threonine-protein phosphatase (EC 3.1.3.16)	cytosol	Cell	cell cycle	preprophase microtubule organization	14.1	-0.355533	0.221962	0.00225334	0.143331	-0.104821	+					11	3	11	51.3	51.3	16.2	35.233	0	53.138	5095600	82	1.41237	0.0122968	-2.4703	1.09038	0.116089	1.99444	0.00959394	0.984813	0.0282544	0.5374	0.505064	1.13272	0.341416	0.536207	-0.784041	15.3765	15.5993	15.2953	15.8445	15.668	15.2373
A0A6A5MWF3	AT3G09740.1	t-SNARE coiled-coil homology domain-containing protein	plasma membrane	Cell	cell cycle	cell-plate formation	14.1	2.66643	0.305718	-0.0216454	0.0412434	0.463736	+				+	5	5	5	17	17	17	36.18	0	7.6766	3804100	33	2.56012	0.000777603	4.26211	0.864283	0.182821	1.6542	0.0388887	0.937064	-0.111004	0.0736808	0.919253	0.203329	1.59255	0.0388929	2.73736	12.3761	14.6306	11.7472	11.1415	13.3378	15.0923
A0A6A5N305	AT1G04760.1	vesicle-associated membrane protein 726	plasma membrane	Cell	cell cycle	cell-plate formation	14.1	0.873093	0.685178	-0.167364	-0.0144238	0.548025	+	+			+	4	3	3	20.4	17.2	17.2	24.965	0	6.5682	1496900	37	0.989942	0.0383103	1.84446	3.62378	0.00262963	6.28023	0.575081	0.301995	-1.19577	0.026654	0.972091	-0.0770547	1.88793	0.0227702	3.18274	13.6458	11.0475	12.9806	13.1845	13.4319	13.8445
A0A6A5N6P2	AT1G03860.3	Prohibitin	mitochondrion	Cell	cell cycle	unknown	14.1	0.774221	-0.229964	-0.0898464	-0.152594	-0.558646	+	+			+	19	9	10	75.1	45	41.9	31.835	0	183.77	13012000	156	4.7884	4.60763e-05	9.1599	2.00497	0.0210595	-3.3631	0.529526	0.337824	-1.11942	0.552173	0.494927	-1.15756	2.3387	0.0104365	-3.89379	16.6095	16.2821	16.5441	16.6446	16.4148	17.1318
A0A6A5ND96	AT2G47980.1	SCD domain-containing protein	nucleus	Cell	cell cycle	sister chromatid separation	14.1	1.1078	0.599468	-0.0215754	0.468765	0.0945555	+	+				5	5	5	4.7	4.7	4.7	132.93	0	5.8635	1035600	17	1.82965	0.00450407	3.09384	4.18638	0.00218182	7.56582	0.0399747	0.935695	-0.113978	0.94412	0.275877	1.77548	0.17361	0.742715	0.441578	10.4114	12.1411	10.945	12.2823	11.4305	12.6236
A0A6A5NDB2	AT3G54670.1	Structural maintenance of chromosomes protein	nucleus	Cell	cell cycle	sister chromatid separation	14.1	0.990977	0.249731	0.803282	-6.19888e-05	0.0327162	+		+			4	4	4	7.2	7.2	7.2	72.93	0	9.8296	1119900	28	1.42827	0.0118399	2.49378	0.268944	0.642429	0.642795	2.14712	0.0132033	3.58593	8.0254e-05	0.999831	-0.000238913	0.0451856	0.926287	0.128159	12.0234	11.898	12.5064	11.1712	11.7596	13.1265
A0A6A5NDP5	AT2G20635.1	Mitotic checkpoint Serine/Threonine-kinase BUB1-like protein	nucleus	Cell	cell cycle	sister chromatid separation	14.1	0.517565	0.204104	0.00570984	0.102387	0.101759	+	+				18	7	7	22.5	9.3	9.3	99.922	0	86.004	50223000	207	4.20797	8.76777e-05	7.61882	2.51462	0.00850311	4.18524	0.0572094	0.906047	0.160353	0.937591	0.278481	1.76562	0.700874	0.246227	1.39984	17.4748	17.1691	17.4494	17.3629	17.2937	17.9473
A0A6A5NFW0	AT3G25800.1	Protein phosphatase PP2A regulatory subunit A	golgi	Cell	cell cycle	preprophase microtubule organization	14.1	0.889845	0.223462	-0.107425	-0.0245672	0.248732	+	+				14	6	11	31.3	25.2	12.4	65.486	0	32.286	3899900	68	6.22286	4.16667e-05	14.1701	2.00393	0.0210909	3.36148	0.527047	0.339775	-1.11522	0.0477668	0.948035	-0.135132	0.648342	0.276343	1.31569	14.6545	14.6627	14.6174	14.6498	14.4265	15.4552
A0A6A5NQ66	AT3G45640.1	Mitogen-activated protein kinase (EC 2.7.11.24)	nucleus	Cell	cell cycle	phragmoplast disassembly	14.1	0.2192	0.167208	0.401333	0.862124	0.86115					+	9	3	3	35.8	13.2	13.2	42.644	0	9.0425	1007700	21	0.201307	0.629601	0.502191	0.163144	0.776917	0.418144	0.630722	0.26591	1.28714	1.86107	0.0795433	3.14171	1.72102	0.0303414	2.9296	12.7651	11.263	12.5315	12.6318	11.412	13.4615
A0A6A5NXH1	AT4G01370.1	Mitogen-activated protein kinase (EC 2.7.11.24)	cytosol,nucleus	Cell	cell cycle	phragmoplast disassembly	14.1	-0.80819	0.732807	-0.0285336	0.172319	0.530238	+	+			+	9	5	8	25	21.2	13.5	47.667	0	23.541	4037500	69	4.36605	7.54243e-05	-8.01591	3.36265	0.0029619	5.74017	0.0736759	0.88252	-0.203316	0.501401	0.531782	1.07148	1.60486	0.0379884	2.75569	15.2476	15.2872	15.3724	15.4797	15.0775	14.6246
A0A6A5P8X7	AT3G62030.3	Peptidyl-prolyl cis-trans isomerase (PPIase) (EC 5.2.1.8)	plastid	Cell	cell cycle	peptidylprolyl isomerase	14.1	3.77501	-0.646122	-0.737069	-0.127019	-0.427469	+	+	+		+	6	6	6	31.6	31.6	31.6	27.385	0	56.034	6335000	121	5.95872	5.55556e-05	13.0941	3.61416	0.00258967	-6.25974	4.48978	0.000909091	-8.33816	0.575207	0.479797	-1.19598	1.64731	0.0351461	-2.81907	12.2018	13.8603	13.0445	13.2262	13.4891	16.8962
A0A6A5PAQ0	AT2G29570.1	Proliferating cell nuclear antigen	nucleus	Cell	cell cycle	DNA replication	14.1	-0.457303	-0.0461163	-0.412142	-0.212425	-0.156287	+		+			11	1	11	63.2	63.2	7.1	29.58	0	58.759	9367100	186	3.92982	0.000133333	-6.95743	0.200576	0.729624	-0.500616	2.73925	0.0051087	-4.57122	1.41453	0.144966	-2.47348	0.951858	0.142741	-1.78716	16.5178	16.3792	16.6003	16.5716	16.5375	16.0841
A0A6A5PDK5	AT1G04760.1	Synaptobrevin-like protein	plasma membrane	Cell	cell cycle	cell-plate formation	14.1	0.939323	0.665847	-0.127785	0.394353	0.661203	+	+		+	+	7	2	7	34.8	34.8	9	24.826	0	18.902	5514400	94	3.13553	0.000246181	5.29598	2.09206	0.0177913	3.49909	0.408522	0.447117	-0.908078	2.4025	0.0471076	3.99847	2.88128	0.00487299	4.82416	13.6084	13.025	13.5871	13.581	13.5821	14.1162
A0A6A5PFX4	AT5G48390.1	Protein ZIP4 homolog	plastid	Cell	cell cycle	meiotic recombination	14.1	1.66839	0.126321	0.0228745	-0.382341	-0.368471	+					3	3	3	2.3	2.3	2.3	138.16	0.001114	2.8876	752120	15	2.31118	0.00142611	3.84899	0.401368	0.487323	0.89512	0.0658067	0.894002	0.18294	1.21685	0.188379	-2.18177	1.43935	0.0529931	-2.51015	12.2991	10.9815	11.1447	11.78	13.2523	13.9919
A0A6A5PFY2	AT1G03860.3	Prohibitin	mitochondrion	Cell	cell cycle	unknown	14.1	0.930571	-0.0167942	-0.356208	-0.357268	-0.114304	+		+			11	4	4	46.7	25.5	25.5	30.21	0	18.309	1695100	38	3.85737	0.000153682	6.79254	0.0441096	0.938042	-0.125243	1.99096	0.0170052	-3.34137	0.491208	0.54021	-1.05395	0.127281	0.808125	-0.335378	13.5905	14.0733	14.0233	14.074	13.7906	14.4819
A0A6A5PKL5	AT3G58500.1	Serine/threonine-protein phosphatase (EC 3.1.3.16)	cytosol	Cell	cell cycle	preprophase microtubule organization	14.1	0.126681	0.353776	0.176363	0.0101505	-0.303252		+				11	2	4	43.3	14.8	4.3	39.548	0	15.267	2761000	73	0.534862	0.159139	1.12844	1.89143	0.0260084	3.18809	0.896233	0.143155	1.70293	0.0270689	0.971964	0.0782199	1.01569	0.124625	-1.88306	14.2413	14.2403	14.6561	14.1287	14.3493	14.5921
A0A6A5PLQ2	AT3G45640.1	Mitogen-activated protein kinase (EC 2.7.11.24)	nucleus	Cell	cell cycle	phragmoplast disassembly	14.1	1.9252	1.32683	0.487206	0.011483	-0.0738703	+	+	+			11	5	10	43.5	39.2	21	42.821	0	73.529	5051700	99	5.51236	4.61538e-05	11.4447	3.53981	0.00267787	6.10297	1.78698	0.0243776	3.02912	0.0753089	0.917514	0.20751	0.361665	0.511766	-0.822082	11.7462	11.7768	11.9638	11.8088	12.1375	13.4881
A0A6A5PLQ7	AT1G35530.2	Peptidylprolyl isomerase (EC 5.2.1.8)	nucleus	Cell	cell cycle	meiotic recombination	14.1	1.08106	-1.23467	1.38923	0.0718512	-0.0648487						7	7	7	4.2	4.2	4.2	318.45	0	41.545	1034800	19	0.894789	0.0506778	1.70073	1.31765	0.0745362	-2.33052	1.2331	0.0685304	2.20577	0.0478519	0.948052	0.135361	0.0514194	0.917412	-0.144941	13.3016	11.0912	11.4799	13.815	13.8722	13.7149
A0A6A4NIA3	AT5G64240.2	ICE-like protease (Caspase) p20 domain protein (Putative Caspase-like domain-containing protein)	mitochondrion	Cell	cell death	MCP1 metacaspase-like regulator	14.2	-0.313244	0.467393	0.831419	0.761281	0.211087			+	+		2	2	2	7.8	7.8	7.8	40.131	0	12.02	501930	30	0.309275	0.389353	-0.722447	0.407505	0.481036	0.906239	1.41329	0.0472314	2.47165	2.60247	0.0396809	4.33426	0.752701	0.220097	1.4816	11.7141	11.886	11.9853	12.4047	11.718	12.1029
A0A6A4PDD9	AT5G04200.1	ICE-like protease (Caspase) p20 domain protein (Peptidase C14, caspase catalytic subunit p20) (Putative Caspase-like domain-containing protein)	nucleus	Cell	cell death	MCP2 metacaspase-like regulator	14.2	0	0.941081	1.58622	-0.295345	-1.65608		+	+		+	5	5	5	29.6	29.6	29.6	34.2	0	30.746	1495000	32	-4.34294e-08	1	0	1.55829	0.0466046	2.68639	3.49655	0.00173028	6.01298	0.637684	0.43385	-1.29845	4.21285	0.00158209	-7.63085	12.1537	12.4833	11.5228	11.5309	11.0626	12.7098
A0A6A5MM18	AT4G32940.1	gamma vacuolar processing enzyme	vacuole	Cell	cell death	VPE cysteine proteinase	14.2	5.87971	0.255379	-0.583511	-0.130889	0.189421	+		+			4	4	4	11.3	11.3	11.3	54.203	0	22.488	12583000	52	5.70272	5.05263e-05	12.1236	0.64087	0.294684	1.30361	1.57558	0.0345518	-2.7121	0.297947	0.701197	-0.700353	0.552852	0.338154	1.1587	12.452	10.8278	11.1658	13.4705	12.405	17.9763
A0A6A5NN74	AT4G32940.1	gamma vacuolar processing enzyme	vacuole	Cell	cell death	VPE cysteine proteinase	14.2	0.68982	2.96236	1.38775	0.445678	1.75106		+	+		+	5	5	5	13.6	13.6	13.6	54.027	0	25.679	10958000	58	0.512508	0.172395	1.09049	2.3241	0.0119387	3.87	1.4904	0.0407288	2.58568	0.512971	0.522895	1.09128	2.38649	0.00959459	3.97209	12.4909	10.9864	12.2807	12.3483	11.3312	14.6523
A0A6A4NVZ6	AT2G36250.2	Cell division FtsZ-like protein (Putative tubulin GTPase) (EC 3.6.5.6)	plastid	Cell	cell division	unknown	14.3	3.37312	-0.178841	-0.59032	-0.26708	-0.651981	+		+			11	7	11	39.2	39.2	28.2	51.297	0	76.37	4643000	92	4.04325	0.000112486	7.22161	0.766355	0.224572	-1.50296	1.91026	0.0196698	-3.21695	0.420763	0.595707	-0.930117	1.38805	0.0580908	-2.43439	12.5677	13.5841	11.4009	11.8604	13.687	16.2045
A0A6A4PYB8	AT5G48330.1	Chromosome condensation regulator RCC1 repeat protein (Putative regulator of chromosome condensation 1/beta-lactamase-inhibitor protein II)	mitochondrion	Cell	cell division	unknown	14.3	0.11121	0.175191	-0.213582	-0.172758	0.366213						7	7	7	17.5	17.5	17.5	46.399	0	14.249	4222200	54	0.695153	0.0932405	1.39074	0.986303	0.141995	1.839	1.30415	0.0591438	-2.31061	0.582071	0.474695	-1.20736	1.36399	0.0611554	2.39888	14.7798	14.6298	14.5425	14.6496	14.4638	14.843
A0A6A4Q4F4	AT5G08710.1	Chromosome condensation regulator RCC1 repeat protein	mitochondrion	Cell	cell division	unknown	14.3	0.4935	-0.245769	0.573095	-0.0721766	0.387005			+			2	2	2	6.6	6.6	6.6	45.283	0	4.3439	397610	7	0.491491	0.186046	1.05444	0.317025	0.581603	-0.737442	2.71071	0.00519326	4.52126	0.0726976	0.91964	-0.200798	0.434063	0.44079	0.953877	12.3734	11.6419	11.5018	11.3306	13.197	12.0053
A0A6A4Q7X1	AT4G21800.2	P-loop containing nucleoside triphosphate hydrolases superfamily protein	nucleus	Cell	cell division	unknown	14.3	-1.12945	0.0493458	-0.026095	-0.782622	-0.313241	+					5	5	5	16.9	16.9	16.9	45.277	0	11.808	1501700	47	5.03697	3.80952e-05	-9.89497	0.0974891	0.863519	0.263354	0.0490149	0.920155	-0.138491	0.967366	0.267168	-1.81053	0.292025	0.593193	-0.68872	15.3385	15.5552	15.1837	15.6506	15.4748	14.3606
A0A6A4R125	AT5G03340.1	ATPase, AAA-type, CDC48 protein (Putative vesicle-fusing ATPase) (EC 3.6.4.6)	cytosol	Cell	cell division	unknown	14.3	0.752823	0.016819	0.0470982	-0.285401	-0.283303	+				+	54	3	8	72.6	20.3	7	89.863	0	44.77	7996200	85	0.998687	0.0373918	1.85758	0.0443256	0.937757	0.125829	0.176552	0.733087	0.448111	1.4991	0.129831	-2.59857	1.6532	0.034695	-2.82787	16.9936	17.0047	15.0974	17.0555	17.1627	17.6856
A0A6A5LJY4	AT5G03340.1	ATPase, AAA-type, CDC48 protein (Putative vesicle-fusing ATPase) (EC 3.6.4.6)	cytosol	Cell	cell division	unknown	14.3	0.420191	-0.0984154	0.500932	-0.0353951	-0.179956			+			50	8	8	74.3	18.7	18.7	90.109	0	54.258	7695900	131	0.690363	0.0946561	1.38311	0.147123	0.797037	-0.38166	2.3575	0.00927202	3.92452	0.163269	0.826376	-0.418425	0.946044	0.144626	-1.77839	15.2497	15.6738	15.5435	15.7041	14.6388	16.1042
A0A6A5M272	AT2G27170.2	Structural maintenance of chromosomes protein	nucleus	Cell	cell division	unknown	14.3	1.45728	0.257545	0.810699	0.140881	-0.16664	+		+			6	6	6	7.3	7.3	7.3	140.72	0	12.718	1432400	28	2.10853	0.00231677	3.525	0.243833	0.673358	0.59171	1.62702	0.0316564	2.78875	0.231452	0.762579	0.566056	0.289334	0.596962	-0.683412	12.0118	11.0575	10.7499	11.3307	11.6322	13.0157
A0A6A5M7J5	AT5G03340.1	ATPase, AAA-type, CDC48 protein (Putative vesicle-fusing ATPase) (EC 3.6.4.6)	cytosol	Cell	cell division	unknown	14.3	1.65243	0.132422	0.0558342	-0.274235	-0.655567	+				+	45	9	9	64.9	21.4	21.4	89.547	0	20.34	4478600	68	1.60715	0.00753434	2.75911	0.708764	0.253333	1.41236	0.225573	0.664473	0.553761	1.75637	0.0934219	-2.98286	4.05329	0.0015	-7.24536	13.6005	14.0633	14.4132	13.4759	11.0248	14.989
A0A6A5MVW3	AT3G53230.1	ATPase, AAA-type, CDC48 protein (Cell division cycle protein 48) (EC 3.6.4.6)	cytosol,nucleus	Cell	cell division	unknown	14.3	-0.107728	0.0252132	-0.146305	-0.282439	-0.357008					+	54	5	6	72.8	11.4	9.8	90.082	0	31.598	19741000	109	0.399987	0.264164	-0.892611	0.0879673	0.877909	0.239628	1.22269	0.0698767	-2.1904	1.63476	0.109239	-2.80031	1.83697	0.0248552	-3.10498	18.415	18.876	18.5925	18.5208	18.5726	18.8303
A0A6A5MWI5	AT5G03340.1	ATPase, AAA-type, CDC48 protein (Putative vesicle-fusing ATPase) (EC 3.6.4.6)	cytosol	Cell	cell division	unknown	14.3	-0.0371288	-0.0332153	-0.10876	-0.164368	-0.384449					+	55	6	55	74.6	74.6	14	91.366	0	323.31	225210000	1247	0.280096	0.444503	-0.665102	0.168934	0.770201	-0.431146	0.97382	0.120191	-1.82024	1.38211	0.149807	-2.42562	3.34614	0.00271169	-5.70711	19.1367	19.2174	19.2025	19.187	19.2139	19.2023
A0A6A5N3C5	AT5G16040.1	Chromosome condensation regulator RCC1 repeat protein (Putative regulator of chromosome condensation 1/beta-lactamase-inhibitor protein II)	cytosol	Cell	cell division	unknown	14.3	1.99746	0.0255856	-0.324524	0.0263237	0.105272	+		+			8	8	8	25.4	25.4	25.4	42.978	0	17.724	3256100	91	4.54228	7.42213e-05	8.47803	0.109759	0.848186	0.293409	2.84513	0.00441237	-4.75908	0.23695	0.75842	0.577488	0.421046	0.452262	0.930624	13.042	13.2306	11.9486	13.0198	12.8407	14.8488
A0A6A5N9W7	AT3G53230.1	ATPase, AAA-type, CDC48 protein (Putative vesicle-fusing ATPase) (EC 3.6.4.6)	cytosol,nucleus	Cell	cell division	unknown	14.3	0.0263855	-0.058363	-0.259725	-0.265209	-0.446149			+		+	52	4	7	72.8	12.6	10.3	91.844	0	48.064	8537100	121	0.086799	0.855735	0.236692	0.223061	0.699147	-0.548485	2.22791	0.0116175	-3.71463	1.12715	0.210512	-2.04904	1.97594	0.019852	-3.31812	16.6331	16.735	16.4509	16.5689	16.4623	16.6707
A0A6A4NVK2	AT4G22240.1	PAP_fibrillin domain-containing protein	plastid	Cell	cell organisation	unknown	14.4	3.73242	0.408238	0.574971	0.162845	0.53781	+	+	+		+	7	7	7	33.4	33.4	33.4	33	0	49.818	16747000	144	8.01983	0	24.0405	2.11984	0.0170824	3.54282	3.26051	0.00256303	5.53761	0.492591	0.539106	1.05633	1.99195	0.0192687	3.34291	12.3402	11.7949	12.585	12.163	11.9198	15.8865
A0A6A4P5F5	AT2G35490.1	PAP_fibrillin domain-containing protein	plastid	Cell	cell organisation	unknown	14.4	1.07737	0.48747	0.384797	0.210313	0.758667	+	+	+		+	10	10	10	35.4	35.4	35.4	39.021	0	86.865	54669000	237	5.86085	5.38117e-05	12.715	2.4009	0.0107194	3.99583	1.64181	0.030838	2.81084	0.533961	0.508137	1.12692	2.43273	0.00904717	4.04846	16.1438	16.0982	16.1111	16.1093	16.0921	17.2426
A0A6A4Q0I0	AT1G68090.1	Annexin	cytosol	Cell	cell organisation	unknown	14.4	0.0969898	0.26594	-0.239145	-0.233916	0.115398		+	+			18	17	18	61.9	61.9	57.8	35.664	0	114.01	33392000	329	0.577148	0.137624	1.1992	1.98357	0.0218596	3.32992	1.9282	0.0192334	-3.2445	1.35906	0.155045	-2.3916	0.591529	0.311046	1.22299	16.9817	16.8292	17.0233	17.0025	16.979	16.9217
A0A6A4Q1I2	AT4G10840.1	TPR_REGION domain-containing protein	plasma membrane	Cell	cell organisation	unknown	14.4	1.002	-0.351157	0.101245	0.28219	-0.0971861	+					3	3	3	7	7	7	64.594	0	4.2457	421680	8	1.22084	0.02029	2.18766	0.395932	0.493057	-0.885234	0.0779968	0.876023	0.214387	0.379109	0.626516	0.854414	0.223583	0.677459	-0.549582	12.1413	13.3862	11.3548	11.7451	10.8128	13.0851
A0A6A4Q5N3	AT4G31340.1	Myosin heavy chain-like protein	endoplasmic reticulum	Cell	cell organisation	unknown	14.4	-1.05305	-0.187244	-0.395177	-0.290055	-0.588514	+		+		+	9	5	5	21.3	12.4	12.4	51.124	0	14.387	7027700	97	5.13229	3.9768e-05	-10.19	1.07016	0.12107	-1.96436	2.29492	0.0103963	-3.82262	0.963771	0.268181	-1.80511	2.11126	0.0155753	-3.52929	18.1409	17.7307	18.119	17.9492	18.0899	16.8757
A0A6A4Q938	AT5G65020.1	Annexin	cytosol,plasma membrane	Cell	cell organisation	unknown	14.4	-1.02146	-0.175366	-0.563614	-0.653595	-1.06419	+		+	+	+	25	15	25	72	72	46.1	36.576	0	94.123	38956000	408	7.04282	0	-18.0622	1.40011	0.0637598	-2.45219	3.94245	0.00109544	-6.98648	3.09844	0.0279059	-5.22555	4.36968	0.00168807	-8.02522	18.7415	18.6179	18.7763	18.6189	18.6957	17.6406
A0A6A4QEN7	AT3G23400.1	PAP_fibrillin domain-containing protein	plastid	Cell	cell organisation	unknown	14.4	0.263972	0.3333	0.191326	0.134432	-0.0857094		+	+			13	12	12	50.9	46.5	46.5	29.726	0	31.418	25145000	227	0.688003	0.0953328	1.37935	2.35439	0.0114228	3.91944	2.05509	0.0152945	3.44116	0.41195	0.602252	0.914266	0.219456	0.682642	-0.540888	16.2479	15.5028	16.5257	16.2447	16.4021	16.3092
A0A6A4QRR7	AT2G46910.1	PAP_fibrillin domain-containing protein	plastid	Cell	cell organisation	unknown	14.4	2.69599	0.479745	1.03034	0.304252	0.470635	+		+		+	9	9	9	36	36	36	32.663	0	24.013	6245700	96	4.7524	5.08116e-05	9.05737	1.19165	0.0955149	2.14453	2.71486	0.00520261	4.52852	1.91893	0.0741218	3.23026	3.77324	0.00214978	6.60467	11.563	10.1874	11.5113	11.4462	11.8565	13.8473
A0A6A5LLM0	AT3G23400.1	PAP_fibrillin domain-containing protein	plastid	Cell	cell organisation	unknown	14.4	0.660881	0.472688	0.655527	0.30561	0.624332	+	+	+	+	+	16	15	16	67.9	67.9	63.6	29.933	0	323.31	187600000	334	4.57583	7.50167e-05	8.56842	3.98462	0.0020766	7.08414	5.83255	0.000444444	12.6072	3.4001	0.0243922	5.81563	5.59418	0.00273684	11.7322	17.9541	17.8735	18.2229	18.0524	18.0464	18.5845
A0A6A5LZK9	AT4G31340.1	Myosin heavy chain-like protein	endoplasmic reticulum	Cell	cell organisation	unknown	14.4	-0.754977	-0.276142	-0.534335	-0.135919	-0.649262	+		+			11	7	11	28.1	28.1	19.2	51.011	0	18.411	4112900	87	4.83436	4.68864e-05	-9.29219	1.48527	0.0541131	-2.57808	1.87718	0.0208812	-3.16629	0.221095	0.773812	-0.544346	1.36292	0.0613603	-2.3973	16.0455	15.9896	16.1372	16.038	16.0865	15.2825
A0A6A5M3F0	AT1G35720.1	Annexin	cytosol	Cell	cell organisation	unknown	14.4	-0.62144	-0.0252167	-0.374117	-0.283029	-0.42049	+		+	+	+	36	36	36	83.5	83.5	83.5	36.099	0	323.31	445720000	1028	4.1729	8.66511e-05	-7.53286	0.115568	0.840026	-0.307441	3.64061	0.00133333	-6.31619	2.72678	0.0337436	-4.54937	3.69869	0.002016	-6.44139	21.3823	21.1088	21.3404	21.2577	21.2046	20.5458
A0A6A5M5K6	AT3G57890.1	TBCC domain-containing protein 1	golgi	Cell	cell organisation	unknown	14.4	-0.645256	0.424584	0.326812	0.200941	-0.221967	+		+			10	6	10	29.4	29.4	19.1	66.609	0	42.084	5471500	82	1.85296	0.00425222	-3.12933	1.46422	0.056445	2.54693	1.44716	0.0441331	2.5217	0.717191	0.384995	1.42571	0.818373	0.190609	-1.58368	15.5887	16.1552	15.1229	15.6629	15.6629	15.2828
A0A6A5M5K9	AT5G12380.1	Annexin	cytosol	Cell	cell organisation	unknown	14.4	-0.974747	-0.395294	-1.04085	-0.846934	-1.40711	+	+	+		+	33	33	33	64	64	64	38.318	0	323.31	242810000	804	5.79292	5.22876e-05	-12.4578	3.14817	0.0037247	-5.32012	4.86714	0.0012	-9.3875	2.28165	0.0525229	-3.80114	3.21738	0.00320737	-5.45347	21.4745	21.2153	21.5264	21.4644	21.5024	20.3367
A0A6A5M6Q0	AT1G52080.1	actin binding protein family	mitochondrion	Cell	cell organisation	unknown	14.4	-2.76208	-2.27631	3.11344	-3.48668	-3.17588						2	2	2	3.4	3.4	3.4	71.075	0.0014706	2.7872	44812000	11	0.443037	0.22299	-0.969803	0.318486	0.579853	-0.740259	0.579388	0.298808	1.20292	0.867878	0.308238	-1.6597	1.02788	0.121482	-1.90129	13.1397	21.4959	22.0212	24.3176	21.6638	21.1836
A0A6A5M825	AT1G74790.1	GSDH domain-containing protein	plasma membrane	Cell	cell organisation	unknown	14.4	0	0	0	0.64924	0.905669						3	3	3	5.2	5.2	5.2	76.046	0	6.991	225710	13	-4.34294e-08	1	0	-4.34294e-08	1	0	-4.34294e-08	1	0	0.86541	0.309796	1.65592	0.970943	0.137487	1.81591	11.8672	10.052	11.9555	11.4718	12.213	12.7088
A0A6A5M9Z3	AT5G53400.1	CS domain-containing protein	cytosol	Cell	cell organisation	unknown	14.4	-0.289685	-0.015674	-0.190515	0.0715508	-0.152712						4	3	4	17.7	17.7	14.5	32.704	0	5.6265	2374000	24	0.405744	0.258306	-0.903054	0.0155262	0.977258	-0.0454261	0.576895	0.300705	-1.19878	0.27265	0.724553	0.650234	0.90986	0.156181	-1.72363	15.7675	15.5636	15.7438	15.6571	15.5811	14.1795
A0A6A5MAJ8;A0A6A5MNU6;A0A6A5NWA4	AT5G20490.1	DIL domain myosin family protein (Putative myosin ATPase) (EC 3.6.4.1)	golgi	Cell	cell organisation	unknown	14.4	1.01884	0.0272406	0.547821	0.34863	0.289343	+					12	8	12	12.2	12.2	8.6	177.55	0	32.687	1983400	56	1.93784	0.00352835	3.25933	0.0279216	0.958027	0.0806114	0.746957	0.204397	1.47259	0.552808	0.494868	1.15863	1.15711	0.0933493	2.09344	12.8594	11.7111	12.6433	11.9066	12.2743	13.1569
A0A6A5MHH5	AT5G65460.1	Kinesin motor domain-containing protein	golgi	Cell	cell organisation	unknown	14.4	1.61789	0.735445	0.363769	0.120215	-0.346992	+	+	+			29	26	29	29	29	27	145.1	0	126.45	15025000	189	1.69337	0.00620758	2.88806	3.69948	0.00254915	6.44311	2.21239	0.0118991	3.68978	0.860389	0.313019	1.64824	1.37979	0.0590535	-2.42219	13.6283	11.6436	14.6494	13.7668	14.7123	15.4571
A0A6A5MS36	AT4G19150.1	ANK_REP_REGION domain-containing protein	nucleus	Cell	cell organisation	unknown	14.4	0	0	-0.235834	0.329541	-0.361358						3	3	3	16.3	16.3	16.3	32.124	0	9.0997	286170	7	-4.34294e-08	1	0	-4.34294e-08	1	0	0.503646	0.358876	-1.07533	0.777856	0.352	1.52089	0.774534	0.209724	-1.51571	13.1954	11.8317	13.7171	10.748	12.7315	12.5486
A0A6A5MW00	AT1G51110.1	Plastid lipid-associated protein	plastid	Cell	cell organisation	unknown	14.4	3.47821	0.116533	0.651797	0.113273	0.321992	+		+			8	8	8	31	31	31	37.936	0	16.254	4111500	66	4.76791	5.12091e-05	9.10143	0.277938	0.631047	0.660802	3.83342	0.00123774	6.73867	0.383596	0.62249	0.862668	1.28058	0.0722363	2.27584	12.0199	11.7914	12.183	11.5388	10.2234	14.8707
A0A6A5NA41	AT4G00030.1	PAP_fibrillin domain-containing protein	plastid	Cell	cell organisation	unknown	14.4	-0.133276	0.939192	0.40037	1.0813	-0.14775						2	2	2	9.9	9.9	9.9	22.965	0	3.3675	1105400	15	0.0891121	0.852418	-0.2425	0.807042	0.206932	1.56618	0.262207	0.615605	0.62921	1.16227	0.200578	2.10108	0.264738	0.627124	-0.634324	12.0699	13.5109	12.6335	12.0098	11.8677	11.806
A0A6A5NA77	AT3G46000.1	Cofilin/actin-depolymerizing factor-like protein (Putative ADF/Cofilin, ADF-H/Gelsolin-like domain-containing protein)	cytosol	Cell	cell organisation	unknown	14.4	-0.496455	0.501255	-0.0385582	-0.0282619	0.0608316	+	+				6	2	2	67.9	24.1	24.1	15.728	0	18.434	5226600	54	4.84107	4.69208e-05	-9.31163	3.04395	0.00427561	5.12309	0.159278	0.757674	-0.409409	0.100474	0.886331	-0.270717	0.100477	0.840124	0.270724	16.3398	16.2728	16.4688	16.3549	16.385	15.8409
A0A6A5NCD6;A0A6A5PJM8	AT3G47430.1	Peroxisomal biogenesis factor 11 family protein	peroxisome	Cell	cell organisation	unknown	14.4	2.49867	-0.0709366	0.964154	-0.208434	-0.595719	+					3	3	3	15.4	15.4	15.4	25.987	0	6.2503	1816300	43	2.55434	0.000798111	4.25232	0.0423978	0.940569	-0.12059	0.847769	0.160803	1.62891	0.845102	0.318317	-1.62482	0.940047	0.146501	-1.76933	11.4141	11.4887	13.5556	12.1352	9.97495	14.1075
A0A6A5NDC9	AT5G19940.1	PAP_fibrillin domain-containing protein	plastid	Cell	cell organisation	unknown	14.4	1.89426	-0.160394	0.0518841	0.332011	0.414454	+				+	5	5	5	27.9	27.9	27.9	23.598	0	6.9742	1739800	24	2.93215	0.00033133	4.91654	0.344494	0.550927	-0.789862	0.0964982	0.850076	0.260901	2.08819	0.0620198	3.49302	3.02073	0.00409543	5.07978	11.9674	11.0941	11.8159	13.3836	11.6795	13.6632
A0A6A5NDK9	AT5G12380.1	Annexin	cytosol	Cell	cell organisation	unknown	14.4	1.24813	0.0686579	0.0416353	-0.0394409	0.410445	+				+	9	7	7	36.2	31.3	31.3	37.124	0	20.297	3141800	65	1.46793	0.0107276	2.55242	0.388272	0.501489	0.871242	0.156928	0.761437	0.404079	0.109076	0.875615	-0.291751	1.92373	0.0215166	3.23763	14.0771	12.325	14.2301	11.779	12.6167	14.2801
A0A6A5NGF3	AT1G01820.1	Peroxisomal biogenesis factor 11 (Peroxisomal biogenesis factor 11 family protein) (Putative peroxisomal biogenesis factor 11)	peroxisome	Cell	cell organisation	unknown	14.4	2.32043	-0.144355	0.196494	-0.279327	-0.456996	+				+	7	2	7	35.3	35.3	10	27.681	0	110.44	23091000	163	8.62721	0	28.6855	0.764821	0.225384	-1.50056	0.511978	0.352289	1.08959	0.732802	0.377494	-1.45034	1.50797	0.0461401	-2.61171	16.0223	16.4296	16.2949	16.1512	16.1145	18.4241
A0A6A5NJA8	AT2G26210.1	FYVE zinc finger protein (Putative chromatin regulator PHD family)	nucleus	Cell	cell organisation	unknown	14.4	-0.222794	0.439342	0.00500336	-0.00124187	-0.262958		+				5	5	5	28	28	28	28.79	0	5.6861	1353400	21	0.15386	0.738404	-0.397095	2.13915	0.0164926	3.57332	0.0138641	0.97834	0.0406374	0.00316817	0.995933	-0.00939821	0.835681	0.18373	-1.61034	11.9845	14.6811	14.4259	14.9431	14.8229	14.0243
A0A6A5NTY6;A0A6A5MUI5	AT3G19960.1	p-loop nucleoside triphosphate hydrolase superfamily protein	plasma membrane	Cell	cell organisation	unknown	14.4	1.77177	2.86764	0.0483017	0.152431	0.00412788	+	+				4	4	4	4.1	4.1	4.1	143.06	0	6.4443	3800800	18	0.945485	0.0435524	1.77754	2.00963	0.0208664	3.37034	0.135998	0.793794	0.355866	0.471751	0.556696	1.02022	0.00810695	0.987061	0.023915	12.8704	11.6131	11.0441	10.2413	13.0385	15.6089
A0A6A5NWT0	AT2G03430.1	ANK_REP_REGION domain-containing protein	cytosol	Cell	cell organisation	unknown	14.4	-0.456137	-0.0390448	-0.140057	-0.594265	0.0881756						3	3	3	17.9	17.9	17.9	26.359	0	31.91	1061600	34	0.858449	0.0564139	-1.64528	0.0636733	0.913055	-0.177368	0.280869	0.590021	-0.666641	1.08822	0.224364	-1.99123	0.0990979	0.842436	0.267327	14.6008	15.3892	14.4091	15.4006	15.4907	14.7683
A0A6A5NZ18	AT1G01820.1	Peroxisomal biogenesis factor 11 (Peroxisomal biogenesis factor 11 family protein) (Putative peroxisomal biogenesis factor 11)	peroxisome	Cell	cell organisation	unknown	14.4	2.92752	-0.041366	0.0431858	-0.0777227	0.152431	+					6	4	4	31.1	24.4	24.4	31.155	0	10.847	3430100	86	4.18138	8.70076e-05	7.55357	0.110242	0.847938	-0.294579	0.0960027	0.850568	0.259674	0.257202	0.738498	-0.61906	0.813295	0.192787	1.57584	11.5555	13.3719	11.7933	11.5038	12.9014	15.3158
A0A6A5P270	AT4G30160.1	HP domain-containing protein	cytosol	Cell	cell organisation	unknown	14.4	-0.197806	0.406837	-0.0201624	0.0786226	0.199798	+	+			+	24	17	24	31.1	31.1	23.7	105.37	0	82.327	15627000	266	1.501	0.00994574	-2.60138	2.84374	0.00541176	4.75661	0.113888	0.826435	-0.303394	0.473099	0.555832	1.02257	1.47068	0.0497042	2.55648	15.3802	15.5077	15.3063	15.3597	15.4982	15.1049
A0A6A5P4L6	AT3G57890.1	TBCC domain-containing protein 1	golgi	Cell	cell organisation	unknown	14.4	-0.409738	0.473829	0.4236	0.0863516	0.0511997						9	4	5	24.6	14.6	9.3	67.941	0	5.0988	767870	6	0.481556	0.192816	-1.03726	0.443952	0.446328	0.971422	0.475887	0.384563	1.02742	0.0442065	0.95227	0.125506	0.0269239	0.956287	0.0778128	12.4742	12.5832	12.2322	12.2646	12.7339	11.8706
A0A6A5P4W3	AT3G04710.3	Ankyrin repeat protein (Putative 43kDa postsynaptic protein)	mitochondrion	Cell	cell organisation	unknown	14.4	-0.82267	0.15931	-0.35889	0.175363	0.290304	+					4	4	4	10.5	10.5	10.5	50.9	0	19.287	1916200	59	2.66129	0.000604293	-4.4354	0.223131	0.699226	0.548633	0.446365	0.410726	-0.975687	0.165875	0.82317	0.424288	0.378762	0.493649	0.853774	15.2768	15.2538	15.2459	15.0875	14.9413	14.6166
A0A6A5P960	AT3G63480.2	Kinesin-like protein	cytosol	Cell	cell organisation	unknown	14.4	1.81428	0.596219	0.287398	0.065291	-0.05117	+	+	+			5	5	5	8.3	8.3	8.3	84.006	0	13.932	1967000	29	3.73618	0.000154162	6.52315	3.30444	0.00301595	5.62417	1.59389	0.0334337	2.73935	0.220348	0.775055	0.54277	0.136032	0.796396	-0.355945	11.0015	11.7083	12.2442	12.514	12.1995	13.7426
A0A6A5PAM5	AT4G35450.1	ANK_REP_REGION domain-containing protein	vacuole	Cell	cell organisation	unknown	14.4	0.833314	0.274096	-0.379873	0.172447	-0.364699	+					10	2	10	37.1	37.1	6.5	38.095	0	42.187	9027700	126	2.33687	0.00134335	3.89081	0.358287	0.535572	0.815774	0.483335	0.377874	-1.04034	0.15485	0.832594	0.399351	0.39069	0.482726	-0.875667	15.4335	15.3852	15.3769	15.8376	15.1761	16.0994
A0A6A5PBA9	AT2G29890.2	HP domain-containing protein	cytosol	Cell	cell organisation	unknown	14.4	0	0.491794	-0.18658	0.371165	0.735181					+	6	6	6	9.9	9.9	9.9	106.75	0	8.2029	489220	15	-4.34294e-08	1	0	0.768913	0.223246	1.50695	0.430983	0.425671	-0.948391	1.10676	0.217784	2.01879	2.17255	0.0139961	3.62627	12.2612	12.7798	13.0499	11.6396	11.8704	12.1389
A0A6A5PG99	AT5G02130.1	Tetratricopeptide repeat (TPR)-like superfamily protein	mitochondrion	Cell	cell organisation	unknown	14.4	0.842467	0.0504997	0.245512	0.37585	0.17902	+					3	3	3	10.7	10.7	10.7	47.685	0	19.498	1276900	42	2.48126	0.000940812	4.12928	0.0527855	0.927364	0.148592	0.313324	0.551208	0.730292	1.16804	0.198819	2.10961	0.481919	0.397076	1.03789	12.9006	12.3966	12.1874	12.9984	12.9178	13.896
A0A6A5PIY9	AT5G12380.1	Annexin	cytosol	Cell	cell organisation	unknown	14.4	-1.07312	-0.452288	-0.84606	-0.762876	-1.4144	+	+	+		+	34	32	34	73.7	73.7	73.7	36.235	0	323.31	1307200000	1128	4.4932	7.31548e-05	-8.34721	2.362	0.0113258	-3.93189	4.92405	0.0012973	-9.55503	1.86558	0.079163	-3.14858	3.19636	0.00325056	-5.41276	23.8634	23.5588	24.0464	23.8764	23.8412	22.4405
A0A6A4QBI6;A0A6A5MU02	AT5G23860.1	Tubulin beta chain	cytosol	Cell	cell organisation;cytoskeleton	microtubular network;unknown	#N/A	-0.143095	-1.19011	-0.275766	-0.123943	-0.621099						23	2	2	63.7	8.2	8.2	50.423	0	9.619	588920	10	0.055894	0.904014	-0.156866	0.535937	0.369274	-1.13026	0.129176	0.804866	-0.339853	0.101177	0.885205	-0.272448	1.35406	0.0625217	-2.38423	12.396	14.9343	14.3942	14.8673	14.7605	16.4168
A0A6A5N389;A0A6A4N7C2	AT3G46010.1	Cofilin/actin-depolymerizing factor-like protein (Putative ADF/Cofilin, ADF-H/Gelsolin-like domain-containing protein)	cytosol	Cell	cell organisation;cytoskeleton	microfilament network;unknown	#N/A	3.15172	-0.0148745	-0.124785	0.111094	0.275039	+					5	3	3	50.4	35.3	35.3	16.143	0	25.038	4470700	55	3.94243	0.000129244	6.98645	0.0413889	0.941828	-0.117841	0.173011	0.738532	-0.440245	0.147202	0.83859	0.381842	0.848818	0.178735	1.63052	13.6835	13.7227	12.2988	12.1064	11.4671	15.8792
A0A6A5NXA6;A0A6A5LZP5	AT5G10270.1	Protein kinase domain-containing protein	nucleus	Cell	cell regulation	cyclin-dependent kinase complex	14.5	0.12175	0.9016	0.274848	-0.0263601	0.157323						4	4	4	9.5	9.5	9.5	58.776	0	6.2777	2232300	40	0.100748	0.833721	0.271392	1.46621	0.0563247	2.54987	0.541127	0.327906	1.13901	0.0515601	0.945946	-0.145317	0.436631	0.438463	0.958442	12.4222	13.1539	14.1447	14.3366	13.7489	13.3692
A0A6A4MJK0	AT4G31480.2	Coatomer subunit beta (Beta-coat protein)	cytosol	Cell	cell vesicle transport	unknown	14.6	0.180367	-0.167771	-0.103629	-0.161453	0.108178						26	6	6	32.2	10.4	10.4	106.49	0	15.418	1746500	29	0.517855	0.168821	1.0996	0.43858	0.451406	-0.961902	0.23589	0.649271	-0.575288	0.265792	0.728637	-0.63645	0.188721	0.720738	0.47489	13.9937	14.2685	14.0953	14.2283	14.1968	14.2158
A0A6A4N6T5;A0A6A4R1K3	AT5G03540.1	Exocyst subunit Exo70 family protein	plasma membrane	Cell	cell vesicle transport	unknown	14.6	0.884665	0.486238	0.177029	-0.510173	-0.406563	+					4	3	4	8.1	8.1	6.6	73.712	0	6.8974	689070	6	0.98919	0.0383817	1.84333	0.642356	0.293967	1.30601	0.526552	0.340075	1.11438	0.356489	0.645082	-0.812412	0.25217	0.643833	-0.608807	11.8392	11.0615	12.4101	12.1554	10.7661	12.8963
A0A6A4PZ77	AT1G60070.1	AP-1 complex subunit gamma	golgi	Cell	cell vesicle transport	unknown	14.6	1.09958	0.191009	0.0213766	0.0442204	0.0543051						7	3	7	10.4	10.4	4.7	95.599	0	18.548	3190900	99	0.728396	0.083876	1.4434	0.352208	0.541293	0.804386	0.104729	0.837895	0.281155	0.208048	0.785857	0.516654	0.203341	0.702774	0.506566	10.6022	13.9252	14.4517	12.96	14.5007	14.3527
A0A6A4QYK8	AT3G09300.1	OSBP(Oxysterol-binding protein)-related protein 4C (Putative oxysterol-binding protein)	cytosol	Cell	cell vesicle transport	unknown	14.6	1.26709	0.555424	0.0519327	0.0874073	0.619428	+	+			+	11	9	11	33.2	33.2	28	52.662	0	34.737	5300300	80	1.53252	0.00927273	2.64812	1.92858	0.0243027	3.24508	0.160357	0.756607	0.411851	0.277625	0.719449	0.66018	3.02218	0.0040479	5.08248	12.6198	13.7378	11.4423	13.6094	13.8239	14.6017
A0A6A4R2T2	AT4G31480.2	Coatomer subunit beta (Beta-coat protein)	cytosol	Cell	cell vesicle transport	unknown	14.6	-0.140013	0.0048481	-0.155958	-0.108417	-0.0506855	+		+			33	16	33	42.1	42.1	22.5	106.1	0	117.96	27145000	455	1.4789	0.0104816	-2.56865	0.0404712	0.942312	0.115335	2.37093	0.0089734	-3.94654	1.34778	0.156782	-2.37496	0.440774	0.434802	-0.965794	17.2712	17.0891	17.056	17.0669	17.1711	16.9482
A0A6A4R396	AT5G59420.1	OSBP(Oxysterol-binding protein)-related protein 4C (Putative oxysterol-binding protein)	cytosol	Cell	cell vesicle transport	unknown	14.6	-0.878643	-0.196807	-0.314835	-0.023506	0.041448	+					9	4	8	25.3	23.4	13.8	52.292	0	13.536	4117000	46	3.16662	0.000245709	-5.35547	0.765199	0.225204	-1.50115	0.984153	0.117735	-1.83577	0.045519	0.950928	-0.129062	0.123354	0.812932	0.326064	16.111	16.6375	15.9823	15.7951	16.1989	15.4492
A0A6A5LH15;A0A6A4R8V9;A0A6A5PHQ8	AT4G21450.1	MSP domain-containing protein	plasma membrane	Cell	cell vesicle transport	unknown	14.6	0	0	0.462472	0.396184	-0.17944			+			2	1	2	7.9	7.9	5.3	29.684	0.0014474	2.6104	303230	10	-4.34294e-08	1	0	-4.34294e-08	1	0	1.49197	0.040693	2.58801	0.547461	0.497955	1.14966	0.173639	0.743019	-0.441644	11.7939	10.6362	12.6873	9.80691	12.844	12.2826
A0A6A5LJ76	AT5G16880.2	Protein transporter (Putative target of Myb protein)	cytosol	Cell	cell vesicle transport	unknown	14.6	-0.761678	0.392565	-0.53051	-0.0174456	0.572768	+					13	7	13	41.7	41.7	23.2	45.297	0	31.981	5458200	97	2.41739	0.00108356	-4.02306	0.576285	0.338447	1.19777	0.596389	0.287963	-1.23099	0.0119445	0.988645	-0.0350852	0.569319	0.326468	1.1862	15.6078	15.9239	15.8753	16.3983	15.7607	15.2015
A0A6A5M697	AT5G11150.1	vesicle-associated membrane protein 713	vacuole	Cell	cell vesicle transport	unknown	14.6	0.612566	0.242005	-0.0462667	0.0847912	0.148403	+	+				9	8	9	45.7	45.7	42.1	29.204	0	43.36	6619500	127	4.33558	9.20971e-05	7.93811	2.67662	0.00682449	4.46194	0.36687	0.490546	-0.83177	0.441907	0.578549	0.967802	0.792178	0.201903	1.54315	14.4549	14.6609	14.3707	14.7269	14.5399	15.1647
A0A6A5M7B1	AT4G31480.1	Coatomer subunit beta (Beta-coat protein)	golgi	Cell	cell vesicle transport	unknown	14.6	0.305538	-0.876023	0.0820545	-0.22753	-0.742523		+				27	6	10	32.4	12.7	9.4	106.04	0	15.365	4381400	33	0.39753	0.266802	0.888144	2.61776	0.00748813	-4.36044	0.098858	0.846555	0.266735	0.272487	0.724645	-0.649907	1.22783	0.080662	-2.19799	15.9559	16.1495	14.6607	15.4507	14.8008	15.0896
A0A6A5MAR8	AT1G52360.1	Coatomer subunit beta'	golgi	Cell	cell vesicle transport	unknown	14.6	-0.4014	0.101799	-0.222742	-0.081031	0.0752926	+		+			28	3	28	35.9	35.9	4.7	104.33	0	96.963	25683000	365	4.28345	9.0134e-05	-7.80644	1.29177	0.0791058	2.29235	2.25386	0.0111971	-3.75631	0.545749	0.499197	-1.14678	0.700062	0.246499	1.39855	16.9263	16.8317	16.8923	16.8004	16.9429	16.4752
A0A6A5MDD1	AT5G11490.1	Beta-adaptin-like protein	golgi	Cell	cell vesicle transport	unknown	14.6	-1.22218	-0.0827742	-0.038327	-0.313539	0.496024	+				+	10	4	10	18.8	18.8	8.7	96.567	0	23.342	2183200	58	5.97834	4.65658e-05	-13.1714	0.233048	0.688591	-0.569381	0.103166	0.839767	-0.27733	2.16761	0.0578674	-3.61841	2.12011	0.0153327	3.54324	15.3538	15.3174	15.3741	15.2529	15.3506	14.2317
A0A6A5MER0	AT1G60070.1	AP-1 complex subunit gamma	golgi	Cell	cell vesicle transport	unknown	14.6	0.948545	0.785074	-0.453501	0.485305	-0.0485477						6	2	3	8.1	3.7	2.5	99.774	0	5.8876	1239800	45	0.81055	0.0651904	1.5716	1.17545	0.0988059	2.12057	0.358048	0.499844	-0.815327	0.390296	0.620627	0.874947	0.178892	0.735259	-0.453291	10.7959	13.5661	12.4386	12.0458	13.1805	13.9064
A0A6A5N6B9	AT1G79990.5	Coatomer subunit beta-like protein (Putative transcription factor WD40-like family)	cytosol	Cell	cell vesicle transport	unknown	14.6	0.183561	0.308388	-0.104832	-0.0426971	1.72333					+	5	5	5	21.5	21.5	21.5	35.474	0	8.6077	1032200	18	0.338625	0.34218	0.778754	1.12615	0.108026	2.04756	0.240587	0.642057	-0.585016	0.0707792	0.922776	-0.195848	2.36277	0.00994033	3.93315	13.0364	12.7892	12.1588	12.1419	12.0904	12.5372
A0A6A5N8W6	AT5G05010.2	Coatomer subunit delta	cytosol	Cell	cell vesicle transport	unknown	14.6	-0.419597	0.204978	0.00211315	-0.0922188	-0.264451	+					13	4	8	27.2	19	9.7	61.401	0	15.101	5952100	87	1.95186	0.00342278	-3.28093	0.78061	0.217352	1.52517	0.00603999	0.990795	0.017859	0.344457	0.658064	-0.789792	0.904541	0.157712	-1.71555	15.5186	15.4867	15.6051	15.7488	15.9819	15.4297
A0A6A5NMG1	AT5G58060.1	SNARE-like superfamily protein	golgi	Cell	cell vesicle transport	unknown	14.6	2.15766	-2.38413	0.554265	-1.12812	0.459039	+	+				5	2	2	31.3	12.9	12.9	24.581	0	21.696	941640	28	1.64803	0.00681886	2.82014	1.7826	0.0317237	-3.0225	0.22081	0.66997	0.543744	0.805034	0.337209	-1.56307	0.292429	0.59316	0.689514	12.1698	15.7208	12.2755	13.355	11.4338	14.8849
A0A6A5PG08	AT5G58060.1	SNARE-like superfamily protein	golgi	Cell	cell vesicle transport	unknown	14.6	-0.192695	0.00616245	0.53365	0.261387	0.102743			+			6	3	6	29.9	29.9	15.1	30.756	0	13.411	2341800	38	0.106501	0.825771	-0.285482	0.00338672	0.994838	0.010044	3.22174	0.00268016	5.46194	1.01846	0.245659	1.8872	0.146207	0.780852	0.37955	14.847	14.6879	13.2595	14.683	14.6222	14.7245
A0A6A5PKB0	AT5G05010.2	Coatomer subunit delta	cytosol	Cell	cell vesicle transport	unknown	14.6	-0.287544	0.127311	-0.214738	-0.016785	0.00194645	+	+	+			15	10	15	34.7	34.7	25.6	55.826	0	70.848	14158000	236	3.97679	0.000130243	-7.06594	2.50766	0.00865842	4.17354	2.50052	0.00714903	-4.16155	0.0682598	0.926044	-0.189322	0.00678047	0.988896	0.0200318	16.3819	16.4114	16.2198	16.2322	16.3142	16.0496
A0A6A5PKW9	AT1G52360.1	Coatomer subunit beta'	golgi	Cell	cell vesicle transport	unknown	14.6	0	0.679411	1.2804	0.070961	0.484994						27	1	4	32.2	5.2	1.6	106.52	0	7.4279	1072900	18	-4.34294e-08	1	0	0.508769	0.389853	1.0841	0.816595	0.172783	1.58094	0.0377116	0.95799	0.107774	0.346648	0.530213	0.793925	11.4407	11.8013	11.6481	12.4488	12.0518	12.1672
A0A6A4N238	AT2G39700.1	Expansin	extracellular	Cell	cell wall	expansins	14.7	4.47578	-0.594444	-0.024889	0.100093	0.67885	+	+				8	5	8	46	46	35.4	28.644	0	30.321	8647900	116	4.73785	5.05973e-05	9.01622	2.33364	0.0118057	-3.88555	0.0440191	0.928999	-0.124997	0.125754	0.85877	0.331763	1.42234	0.0544504	2.48503	11.5495	11.5562	11.8104	13.5345	13.6823	16.5002
A0A6A4N8Q7	AT2G40610.1	Expansin	extracellular	Cell	cell wall	expansins	14.7	1.24901	0.115447	2.11804	1.03579	1.67363	+					3	2	3	17	17	13.4	26.919	0	33.746	5949100	29	1.27119	0.0178797	2.26198	0.049628	0.931617	0.140138	0.974317	0.120052	1.82098	0.325718	0.676304	0.754153	0.84798	0.179001	1.62923	11.7427	11.9545	11.2019	12.2006	13.075	12.5407
A0A6A4NDA7	AT3G55140.1	Pectate lyase (EC 4.2.2.2)	extracellular	Cell	cell wall	degradation	14.7	0.399764	0.729164	1.18249	0.385563	0.9825	+	+	+		+	5	3	5	15	15	8.9	42.825	0	12.343	2360900	48	1.32359	0.0154587	2.33929	1.56579	0.0459335	2.69753	2.41832	0.0083825	4.02461	1.35726	0.15509	2.38895	4.1556	0.00156164	7.49075	11.9911	11.8726	12.2221	11.9492	12.7139	12.5396
A0A6A4NDV8	AT5G64570.1	Fn3_like domain-containing protein	extracellular	Cell	cell wall	pectin	14.7	1.70773	1.3939	0.769787	0.439488	1.03647	+	+	+	+	+	16	14	14	29.9	27.6	27.6	83.844	0	58.29	11393000	107	2.52268	0.000833464	4.19881	2.92942	0.00483249	4.91155	2.18042	0.0124482	3.63879	2.52357	0.043109	4.20032	5.02953	0.00191304	9.87224	11.9009	12.604	11.7991	10.9605	10.6031	13.646
A0A6A4NEJ2	AT1G27950.1	AAI domain-containing protein	extracellular,plasma membrane	Cell	cell wall	cutin and suberin	14.7	1.188	1.43976	-0.537103	0.731178	-0.260002						3	3	3	18.9	18.9	18.9	20.733	0	6.3275	1926100	28	0.646185	0.109643	1.31221	0.956075	0.151023	1.79352	0.989843	0.116224	-1.84431	0.689777	0.398777	1.38218	0.153704	0.77062	-0.396739	11.8192	10.7625	13.3694	12.2525	11.7222	14.4461
A0A6A4NX73	AT1G57590.1	Pectin acetylesterase (EC 3.1.1.-)	extracellular	Cell	cell wall	pectin	14.7	0.596509	0.0927551	-0.141001	0.169766	0.502066	+				+	10	10	10	34.1	34.1	34.1	50.079	0	58.873	10898000	145	3.04962	0.00026996	5.13369	0.44714	0.443211	0.977056	0.929526	0.132459	-1.75343	0.415782	0.6003	0.92117	1.58147	0.0394682	2.72087	14.9684	15.3825	14.8835	15.1996	15.0465	15.5326
A0A6A4NX92	AT3G47000.1	Beta-glucosidase (EC 3.2.1.21)	cytosol	Cell	cell wall	degradation	14.7	1.56649	0.904372	0.0640245	-0.240675	-0.514208	+				+	7	7	7	14.1	14.1	14.1	65.809	0	14.73	2514000	52	2.52131	0.000833138	4.19651	1.38671	0.0649095	2.43241	0.530882	0.336619	1.12171	1.47522	0.132856	-2.5632	2.39183	0.00954751	-3.98088	12.1509	12.3708	12.3864	12.4581	12.2139	13.6987
A0A6A4P269	AT3G49190.1	Diacylglycerol O-acyltransferase (EC 2.3.1.20)	plasma membrane	Cell	cell wall	cutin and suberin	14.7	0	0.468269	0.609768	0.194449	1.11232					+	5	5	5	14.4	14.4	14.4	53.572	0	6.6682	770210	12	-4.34294e-08	1	0	0.52441	0.377289	1.11075	1.04639	0.102502	1.92893	0.919375	0.287416	1.73806	3.55262	0.00228205	6.12978	12.0389	11.6938	11.0844	12.3348	11.7195	11.4767
A0A6A4P2K6	AT4G02320.1	Pectinesterase (EC 3.1.1.11)	extracellular	Cell	cell wall	pectin	14.7	0	1.34283	0.284937	0.67649	1.1764		+			+	8	6	6	18.4	14.5	14.5	62.775	0	16.111	2407700	26	-4.34294e-08	1	0	2.81102	0.00562712	4.69813	0.839145	0.164316	1.61567	1.23465	0.183889	2.20805	2.32733	0.010658	3.87526	11.4226	11.752	12.6033	13.0309	12.3005	12.5922
A0A6A4P973	AT5G55730.1	Fasciclin-like arabinogalactan protein (Putative fasciclin-like arabinogalactan protein)	extracellular	Cell	cell wall	hydroxyproline-rich glycoproteins	14.7	1.12828	-0.705999	-1.5103	-1.38992	-0.153456			+			2	2	2	8.6	8.6	8.6	45.774	0	14.731	2568100	48	0.387782	0.277594	0.870346	1.51891	0.0503256	-2.62793	3.58942	0.00154108	-6.20727	1.85736	0.0795817	-3.13604	0.112884	0.826723	-0.300973	16.5787	17.7517	16.2579	17.0421	10.5848	16.8851
A0A6A4PHY1	AT2G44300.1	AAI domain-containing protein	extracellular	Cell	cell wall	hydroxyproline-rich glycoproteins	14.7	1.23629	0.214683	0.413115	-0.390381	0.643864	+					4	4	4	29.3	29.3	29.3	19.603	0	5.4066	817220	15	1.04917	0.0324221	1.93308	0.175655	0.761692	0.446122	0.243131	0.6391	0.590265	0.199229	0.794226	-0.497712	0.319902	0.559265	0.742986	11.1282	10.4161	12.2859	13.5443	11.2581	13.4338
A0A6A4PY23	AT1G11580.1	Pectinesterase (EC 3.1.1.11)	extracellular	Cell	cell wall	pectin	14.7	1.76989	1.17501	0.510904	0.26874	0.571642	+	+	+		+	9	7	8	22.6	21.4	19.9	59.9	0	28.84	5527400	87	2.96546	0.000311688	4.97757	4.70884	0.00222609	8.93464	2.3499	0.00937998	3.9121	1.93082	0.073616	3.24854	3.57861	0.00223529	6.18443	12.3907	10.5661	12.4248	11.3524	11.783	13.3298
A0A6A4Q236	AT4G19420.1	Pectin acetylesterase (EC 3.1.1.-)	extracellular	Cell	cell wall	pectin	14.7	0.335229	-1.53632	-1.2912	-0.222936	0.231932	+	+	+			17	16	17	62.6	62.6	58.5	43.66	0	129.94	45032000	363	1.93447	0.00356374	3.25415	4.20739	0.00211282	-7.61739	3.62271	0.00144282	-6.27796	0.760858	0.361196	-1.49437	0.905528	0.157302	1.71705	18.7012	19.0204	18.5665	18.6737	18.6913	18.993
A0A6A4QBK0	AT3G09090.1	Defective in exine formation protein (Putative transcription factor WD40-like family)	endoplasmic reticulum	Cell	cell wall	sporopollenin	14.7	-1.21392	0.370664	-0.443529	0.0540615	0.125935	+		+			2	2	2	2	2	2	102.67	0.0029809	2.2868	691030	11	2.34505	0.00133534	-3.90417	0.579495	0.336312	1.20309	1.94753	0.0185025	-3.27426	0.151323	0.834641	0.391298	0.982693	0.134036	1.83357	14.3665	14.5101	14.6969	14.7024	14.6756	13.7303
A0A6A4QGH3	AT3G01640.1	GHMP_kinases_N domain-containing protein	cytosol	Cell	cell wall	precursor synthesis	14.7	-0.655807	0.22115	-0.344663	-0.37528	-0.235606	+		+	+	+	11	11	11	48.7	48.7	48.7	39.235	0	29.114	8139000	160	3.93152	0.000133406	-6.96133	1.06974	0.121088	1.96373	2.72433	0.00521647	-4.54507	3.36355	0.025037	-5.74198	1.67931	0.0328451	-2.86697	16.3596	16.2836	16.2169	16.2652	16.3836	15.688
A0A6A4QPU1	AT3G62110.1	Polygalacturonase/glycoside hydrolase family protein (Putative galacturan 1,4-alpha-galacturonidase) (EC 3.2.1.67)	extracellular	Cell	cell wall	degradation	14.7	0.907685	-0.276904	0.059716	-0.17097	-0.106358	+					5	4	5	16.3	16.3	13.1	50.565	0	24.032	7577000	109	4.84263	4.70242e-05	9.31615	1.48617	0.0540494	-2.57941	0.321244	0.541086	0.745566	1.37683	0.151298	-2.41783	0.936747	0.147362	-1.76435	15.6668	15.6863	15.5665	15.7371	15.4772	16.4501
A0A6A4QU65	AT1G41830.1	Multi-copper oxidase-like protein (Putative laccase) (EC 1.10.3.2)	extracellular	Cell	cell wall	pectin	14.7	2.67177	0.193076	0.738328	0.444376	1.20298	+		+		+	16	8	16	41.4	41.4	23.2	60.865	0	137.86	23140000	196	1.61447	0.00740123	2.77003	0.681868	0.269822	1.36956	3.65084	0.00135366	6.33812	1.87219	0.0784104	3.15867	5.12513	0.00231579	10.1676	15.26	11.2741	15.0515	14.4293	10.8326	15.6477
A0A6A4QUU2	AT1G21310.1	Pollen protein Ole E I-like protein	extracellular	Cell	cell wall	HRGP	14.7	3.18179	1.12476	0.513636	0.375242	0.628401	+	+	+		+	9	4	9	5.5	5.5	3.3	141.89	0	17.299	24984000	136	2.87294	0.000375053	4.80911	3.41301	0.00290274	5.84179	1.66884	0.0291265	2.85128	1.46464	0.133942	2.54754	1.9708	0.0199332	3.31017	13.0467	11.5301	12.0577	11.0375	14.7199	15.479
A0A6A4R198	AT1G53000.1	3-deoxy-manno-octulosonate cytidylyltransferase	mitochondrion	Cell	cell wall	precursor synthesis	14.7	1.62657	0.363239	0.211831	0.0628201	0.377022	+	+	+		+	8	4	8	31.1	31.1	17.7	32.706	0	40.642	5114200	108	1.48721	0.0102264	2.58096	3.33044	0.00296956	5.6758	2.00015	0.0166542	3.35561	0.269188	0.726956	0.643285	1.82656	0.0253414	3.08915	13.1	13.8786	11.012	14.2538	14.474	15.0203
A0A6A4R1B4	AT5G13870.1	Xyloglucan endotransglucosylase/hydrolase (EC 2.4.1.207)	extracellular	Cell	cell wall	modification	14.7	2.28244	1.33587	0.371446	0.16169	-0.263366	+	+	+			15	11	15	54.1	54.1	41.4	34.051	0	81.862	36458000	247	4.10878	9.85673e-05	7.37766	4.57337	0.00247619	8.56177	1.40071	0.0483075	2.45308	0.527051	0.513544	1.11522	0.837983	0.182992	-1.61388	13.7986	13.9108	12.7646	14.6163	14.1325	15.9461
A0A6A4R485	AT3G57790.1	Exo-polyalpha-D-galacturonosidase-like protein (Putative exo-poly-alpha-galacturonosidase) (EC 3.2.1.82)	extracellular	Cell	cell wall	degradation	14.7	1.47598	0.872053	0.765543	0.394923	1.01859	+	+	+	+	+	8	8	8	18.8	18.8	18.8	52.866	0	21.978	6249700	80	2.56551	0.000769656	4.27127	3.96637	0.00215	7.04174	4.91461	0.00128	9.52704	2.44488	0.0457983	4.06863	4.97823	0.00176	9.71684	11.2904	12.2251	13.078	11.3839	12.3499	13.5171
A0A6A4R4P1	AT1G20190.1	Expansin	extracellular	Cell	cell wall	expansins	14.7	-2.30202	0.989474	1.41916	0.141035	1.30882	+		+		+	4	2	4	24.2	24.2	16	27.631	0	10.532	3092000	45	2.24777	0.00166015	-3.74651	0.822632	0.200292	1.59025	1.58946	0.0337527	2.73275	0.122183	0.861616	0.323278	2.23834	0.0124378	3.73137	15.4347	13.4248	16.0359	15.1051	15.0084	11.9518
A0A6A4R688;A0A6A4QTJ4	AT5G23940.1	Alcohol acyltransferase	plasma membrane	Cell	cell wall	cutin and suberin	14.7	2.26772	-0.510881	-1.45147	0.232615	-0.0830175	+		+			3	3	3	10.5	10.5	10.5	49.951	0	6.3785	525540	8	1.90763	0.00375603	3.21292	0.319402	0.578746	-0.742023	3.25341	0.00258577	-5.52371	0.182812	0.808128	0.461936	0.0435655	0.928769	-0.123766	11.1763	11.9389	11.6931	11.2702	12.7244	15.2135
A0A6A4R7V5	AT3G60900.1	Fasciclin-like arabinogalactan protein (Putative fasciclin-like arabinogalactan protein)	plasma membrane	Cell	cell wall	hydroxyproline-rich glycoproteins	14.7	0.316263	-0.190844	0.344779	-0.284216	-0.120714	+		+			11	11	11	33.3	33.3	33.3	44.535	0	188.41	66009000	249	1.46384	0.0108377	2.54637	0.817256	0.202262	-1.58196	1.70087	0.0277385	2.89931	1.34228	0.156813	-2.36685	0.435006	0.440288	-0.955553	18.5866	18.8096	19.015	18.7833	18.5008	18.9568
A0A6A5LA19	AT3G24503.1	Aldedh domain-containing protein	cytosol	Cell	cell wall	hydroxycinnamaldehyde dehydrogenase	14.7	-3.92998	-0.0400219	-0.481434	0.087516	0.0424618	+					16	7	8	37.4	21.2	18.7	47.256	0	15.849	2335800	61	8.18593	0	-25.2321	0.107755	0.851664	-0.288537	1.25065	0.0659345	-2.23168	0.124348	0.85907	0.328427	0.0632628	0.89815	0.176293	17.1344	16.7942	17.2682	17.1108	17.476	13.0419
A0A6A5LE82	AT2G28760.3	UDP-glucuronate decarboxylase (EC 4.1.1.35)	plastid	Cell	cell wall	precursor synthesis	14.7	0.835175	-1.23804	1.74846	0.198764	-1.31604			+			11	3	3	41.7	16.4	16.4	39.247	0	6.5896	933140	8	0.35796	0.314453	0.815163	0.771576	0.221808	-1.5111	1.62634	0.0316524	2.78774	0.132231	0.852292	0.347042	1.11316	0.102216	-2.02828	11.0086	12.1771	12.755	11.9076	15.5896	13.9887
A0A6A5LG68	AT3G24480.1	LRRNT_2 domain-containing protein	extracellular	Cell	cell wall	hydroxyproline-rich glycoproteins	14.7	0	1.22159	0.603384	0.846013	0.0262997						5	2	2	7.3	3.6	3.6	77.758	0	4.0774	1290000	19	-4.34294e-08	1	0	1.40802	0.0628155	2.46387	0.331953	0.52912	0.766067	0.432443	0.585161	0.950992	0.00902198	0.985739	0.026587	13.0866	12.7478	13.1619	13.4249	12.7011	12.3469
A0A6A5LHJ1	AT3G19450.1	Cinnamyl alcohol dehydrogenase-like protein (Putative cinnamyl alcohol dehydrogenase) (EC 1.1.1.195)	cytosol	Cell	cell wall	lignin	14.7	3.31417	1.30637	0.0280584	0.0390066	0.323141	+	+				11	11	11	43.7	43.7	43.7	38.969	0	49.647	8023700	129	3.75977	0.000155199	6.57496	4.72053	0.00207018	8.96744	0.11217	0.827917	0.299246	0.166883	0.822639	0.426551	1.41463	0.0554544	2.47363	11.8252	10.3152	12.5165	11.8306	9.95687	14.3824
A0A6A5LHJ8	AT1G21310.1	Extensin_2 domain-containing protein	extracellular	Cell	cell wall	HRGP	14.7	2.10558	0.93891	1.1051	0.353958	0.480066	+		+			9	4	4	4.2	2.8	2.8	148.24	0	4.2381	10129000	21	3.09709	0.000258237	5.22299	1.33922	0.0716755	2.36234	2.22014	0.0117452	3.70219	0.753332	0.366604	1.48259	1.0532	0.115383	1.93908	12.4504	12.7455	11.7915	12.7247	13.5843	14.6663
A0A6A5LJ09	AT2G28100.1	Alpha-L-fucosidase (EC 3.2.1.51)	extracellular	Cell	cell wall	degradation	14.7	0.179549	0.262583	0.190788	0.0713964	0.40715						9	8	9	27.8	27.8	25.6	55.463	0	26.875	4708100	84	0.517971	0.168813	1.0998	0.790172	0.213363	1.54004	0.567705	0.306817	1.18351	0.159202	0.829361	0.409237	1.2447	0.0779949	2.22289	13.7262	14.4652	14.2334	14.4391	14.2735	14.48
A0A6A5LJ80	AT1G80170.1	Glycoside hydrolase, family 28 (Polygalacturonase) (Putative polygalacturonase) (EC 3.2.1.15)	extracellular	Cell	cell wall	degradation	14.7	1.09354	0.507524	0.941718	0.432813	0.216387	+		+			10	8	10	29.5	29.5	23.4	51.749	0	24.763	3990100	63	0.938361	0.0444076	1.76678	0.718722	0.248204	1.42813	2.41144	0.00844534	4.01323	1.13162	0.209323	2.05568	0.560846	0.332582	1.17207	11.795	11.3414	11.9322	14.0472	11.0726	13.1213
A0A6A5LM57	AT5G10560.1	Fn3_like domain-containing protein	extracellular	Cell	cell wall	pectin	14.7	0.472803	0.525357	1.18365	0.319594	1.14781		+	+		+	14	13	13	27.2	26.3	26.3	84.392	0	36.648	4302400	67	0.706957	0.0898837	1.4095	2.26946	0.0131453	3.78145	4.75425	0.000941176	9.06263	1.10622	0.217393	2.01798	4.11987	0.00153642	7.40432	12.6639	11.1891	12.5778	12.9075	11.8127	12.5812
A0A6A5LML3	AT3G14310.1	Pectinesterase (EC 3.1.1.11)	extracellular	Cell	cell wall	pectin	14.7	2.55825	0.707651	0.260179	-0.0595621	0.468479	+	+			+	12	6	6	25.2	14.9	14.9	63.604	0	37.974	5281400	88	5.042	3.81862e-05	9.91034	2.28944	0.0126026	3.81374	0.777896	0.189877	1.52095	0.341698	0.660064	-0.784577	2.87873	0.00489286	4.81955	12.6356	11.4723	12.39	11.4205	11.7314	14.3957
A0A6A5LNG3	AT4G17030.1	Expansin-B1-like protein (Putative expansin/Lol pI)	extracellular	Cell	cell wall	expansins	14.7	0.83635	0.884534	1.68737	0.242611	2.16358	+		+		+	7	7	7	30.2	30.2	30.2	26.856	0	55.62	7688300	65	1.91436	0.00370442	3.22325	1.33592	0.072	2.35746	2.52642	0.00666376	4.20511	0.173875	0.815831	0.442167	2.6134	0.00676966	4.35297	11.94	11.366	11.3155	11.9417	12.0883	12.3404
A0A6A5LNS0	AT4G19420.1	Pectin acetylesterase (EC 3.1.1.-)	extracellular	Cell	cell wall	pectin	14.7	4.97284	-0.18917	-0.363279	-0.40734	-0.325796	+		+			11	11	11	28.7	28.7	28.7	48.679	0	27.977	14688000	159	8.66368	0	28.9909	1.33978	0.0715765	-2.36317	2.87185	0.00424773	-4.80714	1.55358	0.121645	-2.67939	1.00606	0.127459	-1.86864	12.8005	11.8885	11.967	12.0573	12.0665	17.0816
A0A6A5LQZ4	AT3G55140.1	Pectate lyase (EC 4.2.2.2)	extracellular	Cell	cell wall	degradation	14.7	0	0	-0.119622	0.254471	1.116						4	2	2	13.3	6.4	6.4	37.294	0.0009365	2.9787	345650	4	-4.34294e-08	1	0	-4.34294e-08	1	0	0.175302	0.734985	-0.445339	0.708927	0.38848	1.41262	1.31639	0.067145	2.32865	11.1074	12.3569	11.4576	11.5488	11.8962	12.8605
A0A6A5LRT3	AT4G12730.1	Fasciclin-like arabinogalactan protein (Putative fasciclin-like arabinogalactan protein)	plasma membrane	Cell	cell wall	hydroxyproline-rich glycoproteins	14.7	2.34907	-1.01805	-1.03972	-1.47121	-0.627171	+	+	+	+		8	8	8	30.2	30.2	30.2	41.48	0	81.116	6761400	148	5.53674	4.67381e-05	11.5297	2.49183	0.00883313	-4.14697	2.35849	0.00925759	-3.92615	2.76805	0.0339301	-4.62194	0.745823	0.22317	-1.47081	15.2534	15.6219	15.1495	14.77	14.8463	17.4792
A0A6A5LTI9	AT4G00400.1	PlsC domain-containing protein	plasma membrane	Cell	cell wall	cutin and suberin	14.7	3.14207	-0.452233	-0.469586	-0.292429	-0.137844	+	+	+			6	6	6	14.9	14.9	14.9	57.675	0	12.931	1997100	55	4.78572	4.5977e-05	9.15221	2.3894	0.0108769	-3.97688	2.10574	0.0141812	-3.5206	1.0992	0.219827	-2.00756	0.32604	0.552351	-0.754769	11.4627	12.2698	13.0934	11.1839	11.8698	14.9834
A0A6A5LUM7	AT5G48810.1	Cytochrome b5 heme-binding domain-containing protein	endoplasmic reticulum	Cell	cell wall	cutin and suberin	14.7	0.104497	0.0355808	-0.646165	-0.0199484	-0.25976						5	5	5	52.7	52.7	52.7	18.371	0	31.365	2954200	62	0.135252	0.775307	0.354122	0.034695	0.95093	0.0994609	1.13643	0.0845808	-2.06279	0.0252491	0.973259	-0.0731022	0.540387	0.347855	-1.13776	15.1134	15.7198	14.901	15.5019	14.904	15.2758
A0A6A5LZG2	AT5G09760.1	Pectinesterase (EC 3.1.1.11)	extracellular	Cell	cell wall	pectin	14.7	0	0	0	0	1.15929						2	1	2	5.1	5.1	3.5	59.239	0	7.1166	202260	4	-4.34294e-08	1	0	-4.34294e-08	1	0	-4.34294e-08	1	0	-4.34294e-08	1	0	1.0808	0.108619	1.98019	11.6736	11.7035	10.8154	11.9689	13.6832	12.7599
A0A6A5M2B4	AT2G32990.1	Endoglucanase (EC 3.2.1.4)	extracellular	Cell	cell wall	degradation	14.7	0	0	-0.434114	0.135912	1.33929					+	4	4	4	4.3	4.3	4.3	121.87	0	4.4066	440990	6	-4.34294e-08	1	0	-4.34294e-08	1	0	0.579637	0.298756	-1.20333	0.141724	0.842208	0.369191	1.61294	0.0374428	2.76774	11.8511	11.214	11.7605	12.0921	12.3107	12.12
A0A6A5M3G1	AT3G14310.1	Pectinesterase (EC 3.1.1.11)	extracellular	Cell	cell wall	pectin	14.7	2.31311	1.05551	0.614985	0.414772	1.34691	+	+	+		+	13	8	11	28.1	25	19.8	67.699	0	40.702	10465000	97	4.71466	6.38003e-05	8.95095	2.58035	0.00778729	4.2965	1.48186	0.0414175	2.57303	1.79926	0.0886725	3.04773	4.61597	0.00177215	8.67761	11.375	11.2974	11.6856	12.5615	12.18	14.2403
A0A6A5M3P2	AT2G31960.2	1,3-beta-glucan synthase (EC 2.4.1.34)	mitochondrion	Cell	cell wall	callose synthase	14.7	0.62125	0.219464	0.198547	0.0537262	0.212441						3	2	2	1.7	1.3	1.3	229.64	0	4.6984	305480	7	0.734152	0.0822253	1.45247	0.336618	0.560043	0.774945	0.435335	0.421423	0.956139	0.127843	0.856539	0.336706	1.39241	0.0578297	2.44082	11.2829	11.5185	10.3764	11.7634	12.5619	13.0651
A0A6A5M4A9	AT3G14310.1	Pectinesterase (EC 3.1.1.11)	extracellular	Cell	cell wall	pectin	14.7	5.97836	0.849409	0.660994	0.384722	0.966617	+	+	+		+	25	22	25	43.4	43.4	38.6	63.023	0	323.31	204130000	391	6.46707	1.79641e-05	15.2375	5.18961	0.00276923	10.3711	3.6243	0.00144706	6.28134	1.14351	0.205647	2.0733	3.24867	0.00316588	5.51444	12.9431	11.2609	11.9154	10.7899	12.4275	17.8674
A0A6A5M6D5;A0A6A5PIJ7	AT2G35860.1	Fasciclin-like arabinogalactan protein 16 (Putative FAS1 domain-containing protein)	extracellular	Cell	cell wall	hydroxyproline-rich glycoproteins	14.7	1.68309	-0.0223713	-1.16065	0.453805	2.17968	+					3	2	3	11.2	11.2	8.8	49.876	0	13.793	2589700	28	1.04962	0.0324108	1.93375	0.00722397	0.989722	-0.0213314	0.492461	0.36918	-1.05611	0.172399	0.816905	0.438882	1.12534	0.0996673	2.04636	12.3955	13.5595	12.7609	11.7811	13.3527	15.9277
A0A6A5MBH4	AT5G54160.1	Caffeic acid O-methyltransferase	cytosol	Cell	cell wall	lignin	14.7	1.23922	1.03995	-0.386712	0.727485	0.51278	+	+			+	6	1	6	23.3	23.3	4.1	40.025	0	18.249	2152600	49	2.73475	0.000538809	4.56334	1.64475	0.0401694	2.81523	0.472705	0.387081	-1.02188	1.70777	0.09946	2.90968	1.47801	0.0490581	2.56733	12.489	11.5375	11.2304	12.0405	12.0028	12.6868
A0A6A5MCL3	AT5G53560.1	Cytochrome b5 heme-binding domain-containing protein	endoplasmic reticulum	Cell	cell wall	cutin and suberin	14.7	-0.0341202	-0.0206837	-0.555741	0.122658	0.0915276			+			6	6	6	57	57	57	15.352	0	92.471	7779300	98	0.0630713	0.892706	-0.175792	0.0279345	0.958218	-0.0806475	1.50537	0.0396244	-2.60785	0.23721	0.758363	0.578026	0.195295	0.713255	0.489199	16.0489	16.0487	16.0365	16.3859	15.9629	15.8181
A0A6A5MD39	AT2G36850.1	1,3-beta-glucan synthase (EC 2.4.1.34)	plasma membrane	Cell	cell wall	callose synthase	14.7	3.20402	-1.07554	1.05721	0.378273	0.316777	+				+	8	6	8	5.1	5.1	3.9	217.62	0	8.8866	8131300	41	1.40886	0.0124125	2.46511	0.522837	0.378345	-1.10807	0.508732	0.354997	1.08404	1.02926	0.242775	1.90334	3.04401	0.00395927	5.1232	12.2958	18.572	11.6756	12.1086	12.604	16.5664
A0A6A5MDB9	AT1G55850.1	Cellulose synthase E1-like protein (Putative cellulose synthase (UDP-forming)) (EC 2.4.1.12)	endoplasmic reticulum,plasma membrane	Cell	cell wall	cellulose synthesis	14.7	1.2579	0.384016	1.22793	0.0701954	-0.668902	+		+			8	8	8	15.5	15.5	15.5	85.691	0	23.15	2843600	63	1.65328	0.00673438	2.828	0.42852	0.46076	0.943997	2.68493	0.00536192	4.47636	0.136105	0.848871	0.356117	1.44993	0.0520653	-2.52579	11.1996	12.5457	11.2577	12.5031	12.0568	13.0964
A0A6A5MDG1	AT3G24480.1	LRRNT_2 domain-containing protein	extracellular	Cell	cell wall	hydroxyproline-rich glycoproteins	14.7	1.65961	0.954523	0.788596	0.642278	1.10116	+	+	+		+	10	9	9	14.9	12.8	12.8	82.987	0	17.853	10064000	85	3.74924	0.000154719	6.5518	2.73487	0.00619373	4.56355	2.03598	0.0157134	3.41135	0.972381	0.264817	1.81807	1.90287	0.0222548	3.20561	12.1817	11.5324	11.943	12.8493	11.5689	13.4345
A0A6A5MFV9	AT5G34940.2	Glycoside hydrolase family 79 amino-terminal domain protein (Putative glycosidase) (EC 3.2.1.-)	extracellular	Cell	cell wall	degradation	14.7	1.80322	0.536692	1.19253	0.594068	0.94849	+		+		+	6	6	6	14.6	14.6	14.6	60.878	0	25.011	6832100	52	2.78178	0.000452924	4.64622	1.12178	0.109121	2.04108	2.72093	0.00519419	4.53913	1.71969	0.098213	2.92759	2.83964	0.00504615	4.74925	10.9798	13.1923	11.61	12.445	11.6322	13.6085
A0A6A5MG16	AT1G78060.1	Glycoside hydrolase family 3 amino-terminal domain protein (Putative xylan 1,4-beta-xylosidase) (EC 3.2.1.37)	extracellular	Cell	cell wall	pectin	14.7	4.05345	0.495205	-0.106743	0.0719868	0.665429	+	+			+	22	21	22	34.4	34.4	33.1	85.518	0	71.596	24769000	314	7.71611	0	22.002	2.38037	0.0110811	3.96203	0.400729	0.455527	-0.893959	0.377016	0.626875	0.850555	3.65587	0.00197037	6.34892	12.2747	12.1913	12.799	11.678	12.1996	16.1942
A0A6A5MHH9;A0A6A5LQ48	AT5G19730.1	Pectinesterase (EC 3.1.1.11)	extracellular	Cell	cell wall	pectin	14.7	1.57329	0.170858	1.23698	0.348527	0.0592194	+		+			5	5	5	16.2	16.2	16.2	41.988	0	8.724	1938600	34	1.4088	0.0124086	2.46502	0.102228	0.858016	0.275029	1.93769	0.0189159	3.2591	1.4629	0.134364	2.54498	0.141611	0.787343	0.36893	11.0639	12.0864	12.2867	10.1341	11.7462	13.7663
A0A6A5MJL1	AT3G22440.1	FRIGIDA-like protein	nucleus	Cell	cell wall	HRGP	14.7	0.952909	0.0772655	0.825071	0.193361	-0.106594	+		+			9	9	9	20.8	20.8	20.8	63.038	0	24.819	2884300	71	2.73696	0.000539252	4.56721	0.153113	0.789196	0.395389	2.71694	0.00519004	4.53215	0.404798	0.608965	0.90134	0.254871	0.640698	-0.614316	13.3009	13.0121	13.4685	13.2322	12.6472	13.9164
A0A6A5MNY1	AT3G60730.1	Pectinesterase (EC 3.1.1.11)	extracellular	Cell	cell wall	pectin	14.7	-1.95872	-3.06883	-3.07973	-0.121762	0.128978	+	+	+			15	15	15	41	41	41	53.73	0	144.69	13456000	148	7.31384	0	-19.5585	3.52536	0.00270752	-6.07281	2.35569	0.00930596	-3.92157	0.057982	0.936985	-0.162397	0.082633	0.866357	0.226176	19.2498	19.0194	19.2808	19.2717	19.2168	17.0931
A0A6A5MRY1	AT5G20950.1	Beta-D-glucoside glucohydrolase (Putative glucan 1,3-beta-glucosidase) (EC 3.2.1.58)	extracellular	Cell	cell wall	degradation	14.7	0	-0.0789078	0.295322	0.469836	1.04784					+	6	4	4	13.1	9.7	9.7	68.603	0	5.3602	529410	11	-4.34294e-08	1	0	0.0821286	0.886876	-0.224898	0.401074	0.455172	0.894586	0.652531	0.424841	1.32246	1.89513	0.0225028	3.19377	11.5556	12.3249	12.009	12.514	10.904	12.9652
A0A6A5MT91	AT4G23820.1	Polygalacturonase/glycoside hydrolase family protein (Putative galacturan 1,4-alpha-galacturonidase) (EC 3.2.1.67)	extracellular	Cell	cell wall	degradation	14.7	1.36012	0.279411	0.0933174	-0.104089	0.336473	+					3	3	3	9.2	9.2	9.2	48.508	0	5.6787	882460	17	1.31396	0.0159008	2.32508	0.191044	0.742705	0.47996	0.154825	0.764161	0.399293	0.174114	0.815996	-0.4427	0.573248	0.323899	1.19273	12.2743	12.0474	12.4924	11.5798	11.8697	13.9688
A0A6A5MVW7	AT4G02320.1	Pectinesterase (EC 3.1.1.11)	extracellular	Cell	cell wall	pectin	14.7	0.943505	1.17041	1.10851	0.336076	1.07959	+	+	+		+	16	14	15	30.2	30.2	27.6	63.855	0	31.096	5990700	90	1.40927	0.0124103	2.46572	5.22905	0.0027541	10.4973	6.314	0.00133333	14.56	1.87275	0.0784972	3.15953	4.44146	0.00158333	8.21109	10.7645	10.6747	12.7202	11.547	11.7228	12.3205
A0A6A5MX12	AT3G62110.1	Polygalacturonase/glycoside hydrolase family protein	extracellular	Cell	cell wall	degradation	14.7	1.24981	0.101375	-0.370723	0.319166	-0.138124	+					2	2	2	6	6	6	50.943	0	5.7619	663190	17	2.78497	0.000450353	4.65187	0.119792	0.834459	0.317572	0.216408	0.676666	-0.534443	0.163467	0.826434	0.418872	0.109032	0.830579	-0.291643	12.8301	11.9559	11.5688	12.257	11.8741	13.594
A0A6A5MX86;A0A6A5MYV0;A0A6A5N0R5;A0A6A5PIX0	AT3G53520.1	UDP-glucuronate decarboxylase (EC 4.1.1.35)	golgi	Cell	cell wall	precursor synthesis	14.7	3.00463	-0.396003	0.00471172	0.460961	0.0867918	+	+				7	4	6	25.5	23.5	16.2	45.621	0	69.56	2708200	71	4.01207	0.000123043	7.14825	2.08502	0.018	-3.48805	0.011935	0.981531	0.0350576	1.46206	0.134317	2.54373	0.214172	0.688923	0.529701	11.4899	10.9529	13.3506	11.5168	11.356	14.855
A0A6A5MXJ9	AT5G06860.1	Polygalacturonase inhibitor protein	extracellular	Cell	cell wall	degradation	14.7	1.11105	1.06141	0.653843	0.30453	0.886545	+	+	+	+	+	9	8	8	27.9	24.7	24.7	37.621	0	26.541	6545000	94	2.74711	0.000520379	4.58503	2.96968	0.00458144	4.98534	1.97451	0.0176171	3.31591	2.75092	0.0335839	4.59174	6.70561	0.012	16.3528	12.9688	12.3114	12.6754	12.1228	11.6706	13.4633
A0A6A5MZG9	AT5G64570.1	Fn3_like domain-containing protein	extracellular	Cell	cell wall	pectin	14.7	-0.381314	0.0834423	-0.0466751	0.0750511	0.753667	+				+	22	20	21	41.1	40.2	38.2	90.472	0	116.49	33337000	299	2.65724	0.000625101	-4.42839	0.469188	0.423611	1.01575	0.236926	0.647721	-0.577438	0.171229	0.817779	0.436274	2.70894	0.00608511	4.51818	17.0774	16.8894	17.1552	16.9669	17.0965	16.7937
A0A6A5N089	AT4G34260.1	Glyco_hyd_65N_2 domain-containing protein	extracellular	Cell	cell wall	hemicellulose	14.7	2.54576	0.151785	0.808523	0.164163	0.776526	+		+		+	18	18	18	23.2	23.2	23.2	101.38	0	51.446	9813800	125	3.52602	0.000156479	6.07418	0.471656	0.421519	1.02006	4.27662	0.000735632	7.7893	1.6963	0.100494	2.89245	6.06478	0.004	13.5167	10.9789	10.1911	12.1611	11.2201	12.4001	13.694
A0A6A5N0A0	AT3G07160.1	1,3-beta-glucan synthase (EC 2.4.1.34)	plasma membrane	Cell	cell wall	callose synthase	14.7	0.690249	-0.123682	0.280909	-0.167628	0.571679						5	3	3	3.2	2.1	2.1	223.66	0	5.6879	419210	11	0.623724	0.117972	1.27576	0.107443	0.851901	-0.287779	0.473826	0.386401	1.02384	0.218937	0.776592	-0.539793	0.688923	0.252526	1.38082	11.0594	13.1876	10.8584	12.0497	11.9061	12.3462
A0A6A5N865	AT5G49360.1	Fn3_like domain-containing protein	extracellular	Cell	cell wall	pectin	14.7	5.58688	2.5761	0.0810665	-0.698218	-1.74507	+	+		+	+	38	21	38	67.7	67.7	41.8	83.958	0	323.31	317690000	833	4.46489	7.25859e-05	8.2725	6.95937	0.0056	17.6239	0.25144	0.628514	0.607315	2.64892	0.0368506	-4.41403	3.97749	0.00169048	-7.06755	12.6912	10.9712	14.6033	11.0869	11.8664	17.6503
A0A6A5N8A1;A0A6A5P213	AT3G62830.2	NAD(P)-bd_dom domain-containing protein;UDP-glucuronate decarboxylase (EC 4.1.1.35)	cytosol	Cell	cell wall	precursor synthesis	14.7	1.39568	-0.875075	0.0578398	0.147864	0.0682337	+	+				6	1	2	17.9	7.1	4.5	47.838	0	6.258	313650	10	2.26602	0.0015834	3.7759	1.98325	0.0218401	-3.32943	0.0975272	0.848667	0.263448	0.228294	0.766709	0.559461	0.101106	0.839152	0.272272	13.1456	11.4084	12.4346	12.171	11.4208	14.1173
A0A6A5N9N4;A0A6A5NEM9;A0A6A5NFH6;A0A6A5N3H0;A0A6A5NBX8	AT1G55850.1	Cellulose synthase E1-like protein (Putative cellulose synthase (UDP-forming)) (EC 2.4.1.12)	endoplasmic reticulum,plasma membrane	Cell	cell wall	cellulose synthesis	14.7	-0.746135	0.868812	0.956595	0.192035	-0.214941	+		+			4	4	4	8.6	8.6	8.6	84.812	0	16.57	952380	32	1.39051	0.0130405	-2.43801	1.39473	0.0641607	2.44424	1.82023	0.0229754	3.07954	0.335682	0.666929	0.773166	0.386917	0.486274	-0.868761	12.8982	11.8724	12.1848	12.0945	13.0713	11.5628
A0A6A5NDA5	AT3G24503.1	Aldedh domain-containing protein	cytosol	Cell	cell wall	hydroxycinnamaldehyde dehydrogenase	14.7	-1.52645	-0.458532	-0.682117	-0.242487	-0.347942	+	+	+			19	7	18	39.4	39.4	17.9	55.018	0	46.54	10190000	188	9.41522	0	-36.0458	4.82918	0.00198058	-9.27719	4.40307	0.0008	-8.11126	1.21523	0.188701	-2.17938	1.42754	0.0540822	-2.49269	17.3749	17.2705	17.2948	17.2225	17.4116	15.8577
A0A6A5NEP9	AT1G78060.1	Fn3_like domain-containing protein	extracellular	Cell	cell wall	pectin	14.7	2.99222	-0.426199	-1.1517	-0.50053	-0.165359	+		+			10	9	9	13.9	12.6	12.6	86.332	0	10.548	2244600	34	4.25127	8.95342e-05	7.72602	0.467311	0.425673	-1.01248	2.24567	0.0113286	-3.74314	1.40389	0.146406	-2.45777	0.372555	0.49998	-0.842312	12.607	11.4759	11.8298	12.8304	12.4058	15.644
A0A6A5NH58	AT1G15950.1	Epimerase domain-containing protein	cytosol	Cell	cell wall	lignin	14.7	0	0.083194	0.214791	-0.00755482	1.03676					+	3	3	3	12.5	12.5	12.5	35.737	0	7.5283	331500	8	-4.34294e-08	1	0	0.0736844	0.899205	0.203338	0.17168	0.739932	0.437279	0.00714232	0.99432	-0.0210922	2.21514	0.0129567	3.69418	12.6419	11.2525	12.265	12.6334	11.9805	12.3157
A0A6A5NHK9	AT4G18670.1	LRRNT_2 domain-containing protein	extracellular	Cell	cell wall	hydroxyproline-rich glycoproteins	14.7	2.63117	0.908299	0.788066	0.618658	1.37988	+	+	+		+	12	8	12	19.9	19.9	14.3	82.602	0	67.503	51007000	206	6.85216	0	17.0758	4.94669	0.00237037	9.62236	5.31103	0.00155102	10.764	1.41802	0.144267	2.47864	3.19119	0.00331532	5.40277	13.3359	13.8634	13.2487	13.874	13.5911	16.401
A0A6A5NHM9;A0A6A5M8C1	AT5G34940.2	Glycoside hydrolase family 79 amino-terminal domain protein (Putative glycosidase) (EC 3.2.1.-)	extracellular	Cell	cell wall	degradation	14.7	2.22616	0.0158619	0.234108	0.271626	-1.64406	+				+	4	4	4	10.7	10.7	10.7	58.299	0	6.5174	1444700	26	3.36669	0.000199906	5.74828	0.0180566	0.973142	0.052684	0.417756	0.439252	0.924718	1.18272	0.195444	2.13132	1.78988	0.0271994	-3.03351	11.5763	11.9858	12.3165	12.671	10.734	14.1994
A0A6A5NIN4	AT2G03090.1	Expansin	extracellular	Cell	cell wall	expansins	14.7	0.572226	-0.402354	0.546867	1.10936	1.3485					+	4	4	4	28.9	28.9	28.9	26.532	0	15.009	2307200	43	0.438695	0.226813	0.962106	0.926569	0.15955	-1.74895	0.447635	0.409708	0.977931	0.815701	0.330933	1.57956	1.79362	0.0269211	3.03917	11.1427	14.1314	13.038	11.9756	13.796	13.4114
A0A6A5NLQ0;A0A6A5N0B5	AT5G13000.1	1,3-beta-glucan synthase (EC 2.4.1.34)	plasma membrane	Cell	cell wall	callose synthase	14.7	2.22635	0.767734	1.26021	1.01697	0.00129395	+					4	3	4	2.5	2.5	2	225.65	0	5.511	5319800	13	1.05157	0.0322313	1.93666	0.190155	0.743876	0.478022	0.413127	0.4434	0.916388	0.626038	0.441127	1.27952	0.00199172	0.996214	0.00591629	11.7024	12.0621	11.7598	11.6027	12.2872	16.893
A0A6A5NMY5	AT3G61490.1	Polygalacturonase/glycoside hydrolase family protein (Putative galacturan 1,4-alpha-galacturonidase) (EC 3.2.1.67)	extracellular	Cell	cell wall	degradation	14.7	2.41349	-1.17326	-0.924526	0.179855	-0.361106	+					2	2	2	8.1	8.1	8.1	54.274	0	7.8193	825730	10	1.08605	0.0294118	1.98801	0.418378	0.470402	-0.925836	1.10307	0.090623	-2.0133	0.290635	0.706785	0.68598	0.50245	0.38	-1.07328	11.8028	12.9181	11.9322	12.465	12.9414	17.1474
A0A6A5NQU1	AT1G79500.1	3-deoxy-8-phosphooctulonate synthase (EC 2.5.1.55)	cytosol	Cell	cell wall	pectin	14.7	0.439849	-0.0738255	-0.0268726	-0.117609	-0.444063	+				+	8	7	8	36.6	36.6	33.3	33.637	0	16.517	5426400	107	2.54277	0.0008	4.23272	0.384359	0.506274	-0.864069	0.125527	0.81005	-0.331223	0.972322	0.264666	-1.81798	2.74189	0.00558887	-4.57587	15.0722	15.3267	14.9374	15.2203	15.4424	15.709
A0A6A5NRA6	AT5G13870.1	Xyloglucan endotransglucosylase/hydrolase (EC 2.4.1.207)	extracellular	Cell	cell wall	modification	14.7	4.84892	0.239164	-0.548895	-0.358127	-1.04562	+	+	+		+	15	11	11	53.2	40.6	40.6	34.333	0	34.217	29640000	214	8.65184	0	28.8914	1.55179	0.0471111	2.67673	2.82817	0.00447399	-4.72873	0.841913	0.319238	-1.61992	2.42435	0.00910956	-4.03459	13.0042	12.8393	12.1245	12.9209	12.5508	17.6735
A0A6A5NS90	AT1G48100.1	Pectin lyase superfamily protein (Putative polygalacturonase) (EC 3.2.1.15)	extracellular	Cell	cell wall	degradation	14.7	4.95434	-0.348357	-0.695726	-0.201774	0.583047	+		+			6	6	6	15	15	15	59.574	0	12.93	4865100	45	8.22791	0	25.5423	1.09338	0.115356	-1.9989	1.5225	0.0382397	-2.63325	0.240474	0.755233	-0.584782	0.576338	0.322156	1.19786	12.2715	12.3845	11.9732	12.1413	11.6041	16.558
A0A6A5NT35;A0A6A5LHJ3	AT2G20520.1	FAS1 domain-containing protein	extracellular,plasma membrane;plasma membrane	Cell	cell wall	hydroxyproline-rich glycoproteins	14.7	0.278043	0.717592	0.151416	0.13947	1.83234						4	4	4	17.7	17.7	17.7	26.275	0	6.3644	1456600	30	0.354896	0.318536	0.809428	0.687248	0.266733	1.37815	0.070021	0.888154	0.193887	0.049685	0.948109	0.140291	1.15142	0.0943863	2.08502	12.634	12.7401	12.3162	11.9374	11.6612	12.095
A0A6A5NT68	AT2G28100.1	Alpha-L-fucosidase (EC 3.2.1.51)	extracellular	Cell	cell wall	degradation	14.7	1.48845	0.374827	0.534249	0.0557949	0.855967	+	+	+		+	9	9	9	22.2	22.2	22.2	61.251	0	21.871	5397900	72	0.921609	0.0467855	1.74144	1.69568	0.0366716	2.89152	3.21492	0.00273852	5.44869	0.194999	0.798043	0.488559	3.5513	0.00227476	6.12702	12.5056	14.2653	11.6594	16.4912	14.671	15.3749
A0A6A5NTF4	AT3G10740.1	Non-reducing end alpha-L-arabinofuranosidase (EC 3.2.1.55)	extracellular	Cell	cell wall	degradation	14.7	2.09064	0.647263	0.79622	0.379119	1.14241	+	+	+		+	22	22	22	35.5	35.5	35.5	73.936	0	275.97	179930000	486	8.88243	0	30.8905	4.27458	0.00204396	7.7842	4.77936	0.00102128	9.13404	1.38431	0.149252	2.42886	4.18295	0.00161702	7.55742	15.7048	15.6376	15.4441	15.5536	15.53	17.51
A0A6A5NYC9	AT2G39700.1	Expansin	extracellular	Cell	cell wall	expansins	14.7	3.81495	-0.401469	0.0677626	0.75267	0.526003	+				+	6	4	4	33.7	26.4	26.4	27.887	0	20.983	9056900	62	4.72073	6.4201e-05	8.96799	1.09035	0.116032	-1.9944	0.0649358	0.895354	0.180668	1.24801	0.180269	2.22778	3.60933	0.00208874	6.24947	12.6426	13.3295	12.1157	13.8551	11.5594	16.6036
A0A6A5NZY8;A0A6A4PEX9	AT3G06770.2	Pectate_lyase_3 domain-containing protein;Polygalacturonase/glycoside hydrolase family protein (Putative galacturan 1,4-alpha-galacturonidase) (EC 3.2.1.67)	extracellular	Cell	cell wall	degradation	14.7	1.10633	0.88669	1.31432	0.257986	0.808276	+				+	5	5	5	15.5	15.5	15.5	52.004	0	31.683	2603200	40	1.60255	0.00761997	2.75225	0.663122	0.281414	1.33951	1.23188	0.0687014	2.20396	0.387645	0.622002	0.870096	1.84975	0.0242677	3.12444	12.2687	11.5604	12.311	11.3637	11.9161	12.3656
A0A6A5P086	AT5G49360.1	Fn3_like domain-containing protein	extracellular	Cell	cell wall	pectin	14.7	4.55614	2.13264	0.07201	-0.551335	-0.64215	+	+		+	+	26	13	15	41.8	26	22.2	83.329	0	98.035	30717000	278	3.9044	0.000138753	6.89925	4.98972	0.00249351	9.75145	0.127572	0.807695	0.336065	2.41202	0.0470607	-4.01419	1.77797	0.0277609	-3.01549	12.0349	10.3836	12.7859	10.2791	13.5985	16.3079
A0A6A5P3M3	AT5G06860.1	LRRNT_2 domain-containing protein	extracellular	Cell	cell wall	degradation	14.7	0.917204	0.695525	0.551717	0.382514	0.877831	+	+	+		+	15	14	15	44.1	44.1	44.1	36.538	0	312.14	286300000	410	4.69289	6.33173e-05	8.89006	3.5956	0.00254328	6.22035	5.06926	0.00143284	9.99406	1.34852	0.156873	2.37605	2.7885	0.00532039	4.65812	17.9295	18.0123	18.0333	17.964	17.9839	19.0968
A0A6A5P948	AT2G40610.1	Expansin	extracellular	Cell	cell wall	expansins	14.7	0	0	2.02607	0.959314	0.951422			+		+	3	1	2	15.8	12.3	9.1	27.017	0	4.9765	1605400	31	-4.34294e-08	1	0	-4.34294e-08	1	0	2.7133	0.00517555	4.52578	1.08684	0.224769	1.98918	1.92579	0.0214251	3.24079	12.2148	11.5135	12.1793	10.5346	13.13	13.8615
A0A6A5PB93	AT3G62110.1	Polygalacturonase/glycoside hydrolase family protein (Putative galacturan 1,4-alpha-galacturonidase) (EC 3.2.1.67)	extracellular	Cell	cell wall	degradation	14.7	1.84508	-0.211913	-0.100611	-0.549001	0.521175	+					5	4	4	17.1	13.8	13.8	50.419	0	8.2363	1034700	16	1.2813	0.0174149	2.2769	0.0950601	0.866834	-0.257336	0.0650383	0.895354	-0.180936	0.822485	0.328117	-1.59003	0.748134	0.222174	1.47444	11.0656	13.3407	12.9365	11.5951	10.7644	14.3156
A0A6A5PCM0	AT5G49360.1	Fn3_like domain-containing protein	extracellular	Cell	cell wall	pectin	14.7	-0.176788	2.77386	1.07983	0.0904766	-0.286015		+	+			25	11	12	47.3	26.3	25.4	83.579	0	81.675	12703000	135	0.0823532	0.861674	-0.225467	4.59283	0.00251613	8.61452	3.05038	0.00328472	5.13512	0.273071	0.724618	0.651077	0.737056	0.227426	-1.45704	15.1863	12.3521	15.1984	11.8477	12.3751	13.1232
A0A6A5PD48	AT2G39700.1	Expansin	extracellular	Cell	cell wall	expansins	14.7	0.0692785	-0.452437	0	1.268	1.07641						4	1	3	20.5	17.1	8.1	27.701	0	5.5139	662040	11	0.0628466	0.892934	0.175203	0.749228	0.23259	-1.47616	-4.34294e-08	1	0	1.10646	0.217576	2.01834	0.585067	0.315613	1.21232	11.765	12.352	12.2824	13.197	11.3995	12.8209
A0A6A5PHQ4	AT2G28760.3	UDP-glucuronate decarboxylase (EC 4.1.1.35)	plastid	Cell	cell wall	precursor synthesis	14.7	-0.993579	-0.0261833	-0.162933	-0.204429	-0.515959	+		+		+	16	3	16	61.4	61.4	8.7	38.754	0	175.79	46666000	363	7.4027	0	-20.0746	0.244751	0.672302	-0.593599	2.72606	0.00520373	-4.54811	1.68115	0.102582	-2.86973	3.8438	0.00189055	-6.76198	18.8605	18.7115	18.8339	18.8269	18.815	17.8182
A0A6A5PIN4	AT2G39700.1	Expansin	extracellular	Cell	cell wall	expansins	14.7	5.33433	-0.255554	0.121167	0.239321	0.656252	+				+	7	3	6	35.3	30.9	18.2	29.287	0	40.459	9063200	90	8.37069	0	26.6254	1.16021	0.101131	-2.09802	0.451677	0.406211	0.985059	1.38867	0.14888	2.4353	3.32034	0.00278173	5.65569	11.2199	11.5454	10.7618	11.8469	11.7664	16.6828
A0A6A5PKF0	AT1G53000.1	3-deoxy-manno-octulosonate cytidylyltransferase	mitochondrion	Cell	cell wall	precursor synthesis	14.7	2.44347	0.173143	-0.136248	0.0431141	-0.0789856	+					7	3	3	29.3	17.1	17.1	35.137	0	14.785	1899000	35	2.32628	0.00137228	3.87354	0.921696	0.160955	1.74157	0.936699	0.130615	-1.76427	0.130901	0.852984	0.343916	0.104904	0.835641	-0.281584	13.5996	11.4745	10.7891	14.1227	12.3101	14.9984
A0A6A5PP89	AT2G28760.1	UDP-glucuronate decarboxylase (EC 4.1.1.35)	peroxisome	Cell	cell wall	precursor synthesis	14.7	-3.14697	-0.257496	2.24367	-2.38649	0.357013	+		+			16	3	3	62	9.3	9.3	38.536	0	3.9261	2060500	30	2.7552	0.000506601	-4.59928	0.0985749	0.862058	-0.266037	1.4006	0.0482912	2.45291	1.42731	0.142328	-2.49236	0.127878	0.807082	0.336789	16.6247	16.1799	16.3347	16.2966	16.4608	12.4741
A0A6A5PQZ1	AT2G44300.1	RALF	extracellular	Cell	cell wall	hydroxyproline-rich glycoproteins	14.7	1.74335	0.552781	0.262474	1.12742	3.71025	+				+	5	5	5	33.2	33.2	33.2	20.841	0	47.11	17184000	40	1.68543	0.00631676	2.87614	0.398942	0.490312	0.890711	0.106171	0.836754	0.284679	0.304373	0.695459	0.712911	1.51673	0.0452701	2.6247	12.2451	12.3325	10.2072	12.3283	12.5402	13.4451
A0A6A4NPY7	AT5G12250.1	Tubulin beta chain	cytosol	Cell	cytoskeleton	microtubular network	14.8	1.26622	-0.904632	-1.02583	-0.0471825	0.0799881	+	+	+			24	0	8	68.4	31.8	0	50.194	0	93.179	8947400	138	5.01877	3.77358e-05	9.83949	4.41824	0.00215789	-8.1506	4.08459	0.000882353	-7.31977	0.0891001	0.899533	-0.24247	0.14349	0.784729	0.373279	15.8672	16.242	16.3643	16.4632	16.5297	17.6991
A0A6A4P6B8	AT1G62390.1	Octicosapeptide/Phox/Bem1p (PB1) domain-containing protein / tetratricopeptide repeat (TPR)-containing protein	plastid	Cell	cytoskeleton	microfilament network	14.8	2.85095	-0.000891113	0.181783	0.128624	-0.358453	+				+	10	7	10	19.4	19.4	15.2	84.016	0	30.383	4166300	96	4.18675	8.71101e-05	7.56671	0.0025046	0.995095	-0.00743538	0.702092	0.225585	1.40178	0.439455	0.579594	0.963455	1.50478	0.0464536	-2.60698	11.1268	13.2288	12.5784	11.5326	12.3462	14.9827
A0A6A4P8F6;A0A6A4N638	AT3G12110.1	Actin-1;actin-11	cytosol	Cell	cytoskeleton	microfilament network	14.8	-4.58853	0.342163	0.777125	-1.26189	0.157687	+					23	1	2	69.8	11.7	7.4	41.684	0	4.1167	1988300	24	2.79218	0.000439451	-4.66464	0.144045	0.800763	0.374562	0.417853	0.439205	0.924892	0.850198	0.316738	-1.63263	0.0844608	0.863666	0.230799	15.9694	19.2749	16.0208	16.4249	18.3876	15.2833
A0A6A4PFH0	AT3G18190.1	T-complex protein 1 subunit delta	cytosol	Cell	cytoskeleton	actin and tubulin folding	14.8	-0.895109	0.0153824	-0.294017	-0.0478348	-0.151245	+		+			21	6	21	52.8	52.8	13.1	57.536	0	106.97	25895000	349	5.35378	4.34389e-05	-10.9055	0.0676485	0.906957	0.187735	4.11377	0.00082	-7.38964	0.410351	0.603862	-0.911381	1.30935	0.0682044	-2.31827	17.4779	17.3892	17.4684	17.4576	17.4736	16.6053
A0A6A4PMU9	AT5G09810.1	Actin 2 (Actin-related protein 4A) (Putative Actin family)	cytosol	Cell	cytoskeleton	microfilament network	14.8	-0.480695	0.210264	-0.119365	-0.141348	0.104799	+	+				23	1	4	72.7	13.3	4.2	41.688	0	85.956	20250000	104	5.21747	4.08511e-05	-10.4601	2.21003	0.0145118	3.68602	0.448851	0.408562	-0.980077	0.372804	0.631202	-0.842773	0.235224	0.663666	0.573906	18.1834	18.198	18.1708	18.0661	18.2664	17.7588
A0A6A4PQZ3;A0A6A4P5D8	AT1G04820.1	Tubulin alpha chain	cytosol	Cell	cytoskeleton	microtubular network	14.8	0.873341	-0.616171	-0.92869	-0.297113	0.0488586	+	+	+			21	1	21	57.4	57.4	2.2	49.587	0	323.31	111490000	555	6.23254	4.18848e-05	14.211	3.48181	0.00272776	-5.98253	5.2991	0.0014902	-10.7248	1.97576	0.0683866	-3.31784	0.224813	0.676061	0.552166	19.5	19.499	19.4921	19.5792	19.4864	20.2203
A0A6A4PTC2;A0A6A4NNC3	AT3G12110.1	actin-11	cytosol	Cell	cytoskeleton	microfilament network	14.8	-0.526053	-0.0959564	-0.076823	-0.167207	-0.320594	+					24	1	9	74.8	32.1	4.2	41.653	0	38.082	34509000	198	3.95094	0.000129386	-7.00605	0.606911	0.317417	-1.24828	0.387127	0.469436	-0.869147	1.09461	0.221808	-2.00073	1.22214	0.0813466	-2.18958	18.8101	18.6264	18.8422	19.0129	18.7874	18.3251
A0A6A4PXT3	AT2G30410.1	Tubulin-specific chaperone A	cytosol	Cell	cytoskeleton	actin and tubulin folding	14.8	-1.06285	0.558933	-0.420226	0.0785767	0.839827	+					5	5	5	31.1	31.1	31.1	18.191	0	24.646	4960500	52	2.22546	0.00174551	-3.71071	0.791689	0.213044	1.54239	0.417708	0.439203	-0.924632	0.0496531	0.947956	0.140206	1.09088	0.106285	1.99519	16.5133	16.4652	16.3961	16.1606	16.6257	15.9368
A0A6A4PY81	AT3G11830.1	T-complex protein 1 subunit eta (TCP-1-eta) (CCT-eta)	cytosol	Cell	cytoskeleton	actin and tubulin folding	14.8	-0.606024	-0.0894661	-0.247339	-0.116759	-0.173725	+		+		+	22	4	22	48.6	48.6	12.3	60.189	0	91.362	24508000	368	5.52068	4.6332e-05	-11.4737	0.925899	0.159816	-1.74794	3.45755	0.00193674	-5.93265	1.01899	0.245494	-1.88799	1.47149	0.0496623	-2.55768	17.327	17.2079	17.2963	17.2887	17.3336	16.6793
A0A6A4PYZ2;A0A6A5MJU8	AT5G12250.1	Tubulin beta chain	cytosol	Cell	cytoskeleton	microtubular network	14.8	4.82699	-0.31853	-0.815213	0.504799	0.618205	+	+	+		+	21	6	6	56.8	22.3	22.3	49.926	0	40.174	4844600	57	6.09663	4.90196e-05	13.6461	1.80306	0.0307142	-3.05348	3.2172	0.00269076	-5.45312	1.41448	0.144854	2.47341	2.07312	0.0164369	3.46937	11.4853	10.4838	11.8225	11.2576	12.6072	16.2002
A0A6A4QBH4	AT2G29550.1	Tubulin beta chain	cytosol	Cell	cytoskeleton	microtubular network	14.8	1.12813	-0.621418	-0.538813	-0.721824	-0.269672	+		+			23	2	2	65.6	5.9	5.9	49.859	0	5.3997	4235200	36	2.19312	0.00188544	3.65901	1.09673	0.114757	-2.00388	2.60341	0.00594632	-4.33586	0.783692	0.348428	-1.52997	0.146572	0.780476	-0.380391	16.1159	16.1931	16.3357	16.0769	16.1442	17.4583
A0A6A4QCX0	AT1G03080.1	Kinase interacting (KIP1-like) family protein	nucleus	Cell	cytoskeleton	microfilament network	14.8	0.574739	0.357256	1.16998	-0.207902	0.00820332						3	3	3	2.2	2.2	2.2	205.33	0.0078412	1.8124	1523500	10	0.277596	0.449326	0.660122	0.170655	0.767994	0.434992	0.909227	0.138798	1.72267	0.216279	0.778982	-0.534169	0.0151682	0.976325	0.0443961	13.3557	15.177	12.2834	11.3843	12.7114	14.8424
A0A6A4QJP0	AT1G42550.1	C2 NT-type domain-containing protein	cytosol	Cell	cytoskeleton	cp-actin-dependent plastid movement	14.8	2.84756	0.223307	0.150702	-0.01077	-0.395417	+	+			+	23	23	23	34.8	34.8	34.8	95.836	0	85.227	14435000	274	2.5004	0.000893204	4.16136	1.56144	0.0463108	2.69107	0.972423	0.120556	1.81814	0.0358473	0.960173	-0.102642	1.92293	0.0215347	-3.2364	12.7797	12.108	10.9796	13.3074	15.0985	15.6798
A0A6A4QN67	AT3G11830.1	T-complex protein 1 subunit eta (TCP-1-eta) (CCT-eta)	cytosol	Cell	cytoskeleton	actin and tubulin folding	14.8	-1.04861	-0.173969	-0.172585	-0.186923	-1.07521	+				+	21	3	3	45.3	9.1	9.1	60.244	0	8.7436	1452900	45	4.48199	7.29642e-05	-8.31755	0.835878	0.195281	-1.61065	0.826904	0.1687	-1.59684	0.450417	0.572894	-0.982838	2.63979	0.00661952	-4.39829	16.0482	16.1	15.5855	15.9735	15.8308	14.9012
A0A6A4QU57	AT5G04990.1	SUN domain-containing protein	endoplasmic reticulum,nucleus	Cell	cytoskeleton	cytoskeleton-nucleoskeleton linking	14.8	2.66729	4.39816	0.659869	0.299228	0.336621	+	+	+			6	3	3	17.9	8	8	52.149	0	3.3252	26107000	17	0.928343	0.0458457	1.75164	1.71551	0.0357249	2.92131	1.94823	0.0185179	3.27533	1.11035	0.216262	2.02411	1.00728	0.127192	1.87045	11.2414	10.9003	11.7602	12.0088	12.6119	17.8647
A0A6A4R5D5	AT1G24510.1	CCT-epsilon (T-complex protein 1 subunit epsilon)	cytosol	Cell	cytoskeleton	actin and tubulin folding	14.8	-0.720033	-0.119301	-0.208767	-0.0559242	-0.125378	+		+		+	22	8	22	50.3	50.3	20	59.202	0	73.532	17994000	321	6.48846	1.81269e-05	-15.3345	1.34057	0.071559	-2.36433	2.74154	0.00512262	-4.57525	0.617316	0.44796	-1.2653	1.81477	0.0259176	-3.07125	17.1355	17.1623	17.1999	17.1415	17.2884	16.4309
A0A6A5LDW4	AT3G45780.1	phototropin 1	plasma membrane	Cell	cytoskeleton	cp-actin-dependent plastid movement	14.8	3.03228	0.219802	-0.0509518	-0.0012785	-0.313901	+				+	12	10	10	13.8	12.5	12.5	108.79	0	25.629	4021400	96	6.69757	2.0339e-05	16.3139	1.35735	0.0689917	2.38908	0.197487	0.702795	-0.493947	0.00390382	0.99579	-0.0115708	1.69869	0.0317541	-2.89604	11.9562	11.4208	12.3356	11.401	11.5907	14.8025
A0A6A5LF55	AT3G03960.1	CCT-theta	cytosol	Cell	cytoskeleton	actin and tubulin folding	14.8	-0.742657	-0.0486637	-0.21522	-0.066927	-0.0735847	+		+			25	25	25	58.9	58.9	58.9	58.7	0	160.96	44280000	564	6.43602	1.76471e-05	-15.0977	0.481617	0.413889	-1.03737	4.99475	0.00141176	-9.76666	0.726839	0.380168	-1.44095	0.541104	0.347267	-1.13897	17.5558	17.5067	17.5687	17.6107	17.5842	16.8276
A0A6A5LIK3	AT1G75780.1	Tubulin beta chain	cytosol	Cell	cytoskeleton	microtubular network	14.8	1.14486	-0.438034	-0.86013	-0.558543	-0.455785	+	+	+		+	23	2	5	64.6	19.2	7.8	50.604	0	63.922	21397000	121	6.87333	0	17.1827	3.05132	0.00423925	-5.13687	5.24089	0.00143396	-10.5355	2.23076	0.0551585	-3.71919	1.82116	0.02555	-3.08094	17.5495	17.4179	17.5231	17.6236	17.633	18.519
A0A6A5LM60	AT5G27950.1	Kinesin motor domain-containing protein	nucleus	Cell	cytoskeleton	microtubular network	14.8	-6.56315	-1.55717	-3.7611	-0.621169	2.9763	+	+	+			14	14	14	21	21	21	89.931	0	95.634	30782000	102	10.1879	0	-45.0686	2.11024	0.0173218	-3.52769	3.06495	0.00323944	-5.16243	0.202543	0.791167	-0.504851	1.34605	0.0633801	2.3724	20.855	20.6668	20.6674	20.8435	21.2043	14.3145
A0A6A5LSU2	AT1G67230.1	Nuclear matrix constituent-like protein	nucleus	Cell	cytoskeleton	cytoskeleton-nucleoskeleton linking	14.8	2.18288	0.773136	0.516927	0.520619	0.767372	+	+			+	10	10	10	10.3	10.3	10.3	136.03	0	23.444	12998000	72	1.52427	0.00947876	2.63588	4.30637	0.00206897	7.86412	1.26119	0.0646999	2.24723	0.863017	0.311245	1.65227	2.00481	0.0188395	3.36285	12.1835	15.8662	16.0387	13.3607	12.4942	16.2107
A0A6A5M018	AT3G20050.1	CCT-alpha (T-complex protein 1 subunit alpha)	cytosol	Cell	cytoskeleton	actin and tubulin folding	14.8	2.44196	-0.7175	0.195094	-0.57558	0.300508		+				23	4	4	47.8	10.2	10.2	58.768	0	10.627	14049000	30	0.772788	0.0728655	1.51299	1.59801	0.0436769	-2.74549	0.226376	0.66378	0.555445	0.723492	0.381354	-1.43566	0.192578	0.7166	0.483299	11.0642	19.2864	12.8417	17.8809	17.8374	18.3755
A0A6A5M4G2	AT5G35700.1	Actin-binding calponin-like (CH) domain protein (Putative calponin domain-containing protein)	cytosol	Cell	cytoskeleton	microfilament network	14.8	4.74179	0.607358	-0.424758	-0.292	0.782299	+					3	3	3	5.4	5.4	5.4	103.99	0	11.877	6433800	43	4.72037	6.41562e-05	8.96701	0.54973	0.358546	1.15347	0.359334	0.498621	-0.817731	0.170374	0.818736	-0.434365	0.663482	0.267572	1.34009	11.8856	11.8541	12.9213	10.9327	12.1947	16.7105
A0A6A5M6I0;A0A6A4PHY5	AT5G19770.1	Tubulin alpha chain	cytosol	Cell	cytoskeleton	microtubular network	14.8	0.800254	-0.272644	-0.381228	-0.212057	0.165381	+		+			21	7	7	53.5	23.6	23.6	49.597	0	121.11	31059000	225	3.60421	0.000155378	6.23861	1.41502	0.0619566	-2.4742	2.7517	0.00505931	-4.59311	1.57259	0.117537	-2.70764	1.07831	0.109238	1.97649	17.3868	17.7391	17.2134	17.5289	17.4725	18.1721
A0A6A5M701	AT2G41740.1	HP domain-containing protein	cytosol	Cell	cytoskeleton	microfilament network	14.8	1.68214	0.0746574	0.05228	0.0276213	0.129501	+					19	6	9	27.9	15	11.4	110.68	0	25.743	3438000	95	5.70142	5.04732e-05	12.1188	0.220931	0.70227	0.544	0.159641	0.757172	0.41023	0.135204	0.850004	0.354009	0.657346	0.271315	1.33022	12.5106	13.066	12.6643	13.1439	12.816	14.7382
A0A6A5MMR5	AT5G58140.1	Phototropin-2 protein	plasma membrane	Cell	cytoskeleton	cp-actin-dependent plastid movement	14.8	3.90447	0.339287	0.215507	0.0522552	-0.265676	+	+	+			31	29	31	36.5	36.5	35.3	112.28	0	94.593	25419000	415	4.65707	6.27558e-05	8.79058	4.00169	0.00210345	7.12396	2.05362	0.0153354	3.43887	0.296775	0.702512	0.698056	1.40903	0.0560608	-2.46537	12.7523	11.7237	12.4314	10.1991	11.4929	15.5756
A0A6A5MN90	AT5G56600.1	Profilin	cytosol	Cell	cytoskeleton	microfilament network	14.8	-1.15234	0.0666832	-0.54999	0.00225754	0.127749	+					5	0	5	43.5	43.5	0	14.075	0	43.632	20953000	81	2.20715	0.001813	-3.68141	0.0576835	0.921926	0.161608	0.509823	0.35408	-1.0859	0.00161251	0.997629	0.00479194	0.119699	0.818671	0.317349	19.0023	20.1043	20.0649	20.0462	19.9378	19.3205
A0A6A5MTC0	AT3G10220.1	tubulin folding cofactor B	cytosol	Cell	cytoskeleton	actin and tubulin folding	14.8	-0.358794	-0.0872829	-0.112153	-0.381876	-0.402818				+	+	5	5	5	30	30	30	31.439	0	14.884	2419000	42	0.454466	0.21328	-0.989967	0.323963	0.573129	-0.750788	0.526454	0.340052	-1.11421	2.59515	0.0400212	-4.32174	2.85819	0.00495606	-4.78254	14.9057	15.4107	14.5529	16.2653	16.2938	14.8559
A0A6A5MWN8;A0A6A5MX87	AT3G02530.1	TCP-1/cpn60 chaperonin family protein	cytosol	Cell	cytoskeleton	actin and tubulin folding	14.8	-0.61311	-0.0972694	-0.180056	-0.168216	-0.235417	+		+		+	28	28	28	66.1	66.1	66.1	59.689	0	134.68	41164000	506	6.45471	1.78306e-05	-15.1817	1.19791	0.0946724	-2.15379	3.40799	0.00193458	-5.83161	1.48372	0.131938	-2.57578	1.58966	0.0390947	-2.73305	17.6664	17.7079	17.6776	17.6856	17.7328	17.0968
A0A6A5N518	AT3G57410.1	HP domain-containing protein	golgi	Cell	cytoskeleton	microfilament network	14.8	1.30671	0.470336	0.0387486	-0.0217628	0.180254	+	+				24	12	24	36.7	36.7	21.2	108.12	0	63.604	15826000	210	3.68243	0.000156028	6.40616	2.99873	0.00448288	5.03895	0.412911	0.443513	0.916	0.136821	0.84815	-0.357788	1.05685	0.114518	1.94453	15.2962	15.4092	14.6195	15.7174	15.5009	16.7947
A0A6A5N5L2	AT5G26360.1	T-complex protein 1 subunit gamma	cytosol	Cell	cytoskeleton	actin and tubulin folding	14.8	-0.989253	-0.0644321	-0.214772	-0.0574848	-0.0609779	+		+			20	2	20	20.4	20.4	1.8	129.01	0	80.977	22679000	210	6.46308	1.78838e-05	-15.2195	0.8	0.210233	-1.55528	4.835	0.00111628	-9.29403	0.557138	0.491754	-1.16588	0.39269	0.481136	-0.879321	17.8675	17.6421	17.9192	17.7927	17.9218	16.8494
A0A6A5N8M3;A0A6A4PAY0;A0A6A5NZT2	AT5G09810.1	Actin-related protein 4A (Putative Actin family)	cytosol	Cell	cytoskeleton	microfilament network	14.8	-0.383521	0.153595	-0.129248	-0.0898106	0.0868595	+	+				26	8	26	76.4	76.4	26.5	41.645	0	323.31	628070000	931	4.50593	7.34908e-05	-8.38097	1.64436	0.0401779	2.81466	1.15636	0.0808953	-2.09233	0.700118	0.393112	-1.39864	0.824857	0.188175	1.59368	21.424	21.3143	21.4291	21.3597	21.3627	20.8863
A0A6A5NGH0	AT1G24510.1	CCT-epsilon (T-complex protein 1 subunit epsilon)	cytosol	Cell	cytoskeleton	actin and tubulin folding	14.8	-1.87833	-0.457165	-0.0510393	0.469967	0.350991	+					18	2	7	42.2	17.9	3.7	59.321	0	14.619	1758300	47	3.97869	0.000130459	-7.07034	0.697022	0.260816	-1.39372	0.0721331	0.884338	-0.199343	1.07631	0.228178	1.97352	0.645701	0.277775	1.31143	15.4839	15.8384	15.6446	15.3656	15.3422	13.2181
A0A6A5NJ52	AT3G20050.1	CCT-alpha (T-complex protein 1 subunit alpha)	cytosol	Cell	cytoskeleton	actin and tubulin folding	14.8	-0.728237	-0.102457	-0.252116	-0.112319	-0.208171	+		+		+	23	4	23	48.9	48.9	11.3	58.796	0	114.93	23005000	366	6.46053	1.78571e-05	-15.208	1.09851	0.114369	-2.00653	3.55179	0.00158242	-6.12803	0.836603	0.322315	-1.61176	1.74388	0.0291078	-2.96402	17.1388	16.9418	17.0016	16.9827	17.0056	16.3339
A0A6A5NKD6	AT1G62390.1	Octicosapeptide/Phox/Bem1p (PB1) domain-containing protein / tetratricopeptide repeat (TPR)-containing protein	plastid	Cell	cytoskeleton	microfilament network	14.8	1.39245	-0.52063	0.931633	0.263887	-0.184549	+					5	2	2	9.3	5	5	83.646	0.0014575	2.6762	578660	11	1.7133	0.0059325	2.91799	0.441346	0.449091	-0.966807	1.174	0.0778913	2.11844	0.831627	0.323982	1.60411	0.526044	0.35948	-1.11352	10.575	11.9614	12.7538	11.3869	11.5827	11.7859
A0A6A5NLU9	AT5G20890.1	CCT-beta	cytosol	Cell	cytoskeleton	actin and tubulin folding	14.8	-0.593276	-0.103724	-0.149645	-0.0960855	-0.134166	+					28	6	6	62.6	17.4	17.4	58.047	0	14.244	4260500	72	2.59191	0.000721468	-4.31621	0.292588	0.610862	-0.689828	0.569619	0.305785	-1.1867	0.57901	0.476897	-1.20229	0.462073	0.415621	-1.00332	16.5633	16.6697	16.6608	16.1366	16.6802	15.7123
A0A6A5NTF0	AT5G12250.1	Tubulin beta chain	cytosol	Cell	cytoskeleton	microtubular network	14.8	2.04238	0.398393	-1.87502	-0.542305	0.219259			+			23	0	1	61	3.7	0	51.602	0	50.27	1374500	34	0.804114	0.06637	1.56165	0.160994	0.779549	0.413292	2.20303	0.0120519	-3.67483	0.375305	0.628553	-0.847396	0.128211	0.806581	0.337576	11.3496	15.4202	13.0919	15.4491	11.4212	16.08
A0A6A5P0B9	AT5G59880.1	Cofilin/actin-depolymerizing factor-like protein (Putative ADF/Cofilin, ADF-H/Gelsolin-like domain-containing protein)	cytosol	Cell	cytoskeleton	microfilament network	14.8	0.13081	0.230829	0.0874638	0.117593	0.0876419						6	1	6	66.9	66.9	15.1	16.014	0	132.12	59547000	149	0.462268	0.207154	1.00366	0.952211	0.152002	1.78769	0.443843	0.413177	0.971228	0.394195	0.617979	0.882067	0.227579	0.67267	0.557965	18.7406	19.1236	18.6577	18.6697	18.6682	19.1633
A0A6A5P0S2	AT5G44340.1	Tubulin beta chain	cytosol	Cell	cytoskeleton	microtubular network	14.8	0.835111	-0.577403	-0.679603	-0.221404	-0.011681	+	+	+			24	1	24	68.2	68.2	2.5	49.821	0	323.31	150870000	713	7.67678	0	21.7507	4.40371	0.00210256	-8.11291	4.65107	0.000834783	-8.77402	1.63515	0.109316	-2.80089	0.0601533	0.903432	-0.168127	19.5921	19.6688	19.5936	19.6761	19.5916	20.3866
A0A6A5PBN5	AT3G05520.2	F-actin-capping protein subunit alpha	cytosol	Cell	cytoskeleton	microfilament network	14.8	0.378064	0.694124	0.117703	0.310944	-0.150778						2	2	2	8.4	8.4	8.4	34.886	0	4.3398	488520	16	0.454463	0.213226	0.989962	0.474334	0.41952	1.02472	0.0584455	0.903925	0.163622	0.329433	0.673679	0.761258	0.190332	0.718848	-0.478408	11.7939	11.2426	12.8753	11.3417	12.0272	12.2497
A0A6A5PEC9	AT5G20890.1	CCT-beta	cytosol	Cell	cytoskeleton	actin and tubulin folding	14.8	-0.577674	-0.116442	-0.243312	-0.115543	-0.190451	+		+		+	29	7	29	65.1	65.1	19.2	57.033	0	168.53	34918000	550	5.56001	4.71976e-05	-11.6114	1.29317	0.0788918	-2.29441	5.39507	0.000727273	-11.0437	1.30854	0.165658	-2.31707	1.59106	0.0389383	-2.73514	17.4976	17.5008	17.5831	17.5635	17.5597	16.9738
A0A6A5PEH8	AT5G44340.1	Tubulin beta chain	cytosol	Cell	cytoskeleton	microtubular network	14.8	1.75906	-0.250897	-0.0142773	-0.103107	0.128837	+	+				23	3	3	59.8	10.4	10.4	52.942	0	35.705	9294700	70	4.31834	9.1471e-05	7.89437	2.1106	0.0173115	-3.52825	0.0695964	0.888725	-0.192788	0.730279	0.378713	-1.44637	0.726297	0.233436	1.44009	15.1357	16.1272	14.9466	15.8508	15.349	17.2612
A0A6A5PMK9	AT2G41740.1	HP domain-containing protein	cytosol	Cell	cytoskeleton	microfilament network	14.8	0	0.945069	0.210835	0.26113	0.175817						16	3	3	22.2	6.1	6.1	105.33	0	6.8304	464880	9	-4.34294e-08	1	0	0.958971	0.150308	1.79788	0.166431	0.747639	0.425537	0.502818	0.530687	1.07391	0.315985	0.564029	0.735435	12.7299	11.8887	11.8938	12.0034	12.4259	11.301
A0A6A5PMQ7	AT5G04990.1	SUN domain-containing protein	endoplasmic reticulum,nucleus	Cell	cytoskeleton	cytoskeleton-nucleoskeleton linking	14.8	2.59106	1.00837	0.632214	0.431203	0.3432	+	+	+	+	+	14	11	14	41.9	41.9	31.9	51.318	0	44.868	8326000	103	4.39901	7.11111e-05	8.10075	3.06341	0.00412075	5.15954	2.03716	0.0157189	3.41317	2.86948	0.0318033	4.80286	2.43065	0.00905288	4.04502	11.0687	11.3264	12.7171	11.761	12.3852	14.5121
A0A6A4ND24;A0A6A5PJ76	AT3G11660.1	LEA_2 domain-containing protein	plasma membrane	Cell	LEA protein	late embryogenesis abundant	14.9	2.78636	1.13031	0.47864	0.372828	0.852785	+	+	+		+	6	5	5	19.6	14.4	14.4	23.829	0	9.2399	9123200	59	4.45718	7.23514e-05	8.25226	3.75349	0.00245161	6.56114	1.60485	0.0329863	2.75568	1.60583	0.113866	2.75714	2.48242	0.00856933	4.13123	11.3072	12.2927	12.6681	11.993	10.8743	14.7933
A0A6A4P842	AT4G01410.1	Harpin-induced 1 (Late embryogenesis abundant protein) (Putative Late embryogenesis abundant protein, LEA-14)	plasma membrane	Cell	LEA protein	late embryogenesis abundant	14.9	0.456587	0.292403	0.445007	0.213153	0.533145	+	+	+		+	10	10	10	49.6	49.6	49.6	26.667	0	61.643	62024000	168	3.69571	0.000156584	6.43493	2.76014	0.00600878	4.60798	3.26879	0.00251163	5.55385	1.01213	0.248399	1.87773	1.90293	0.0222598	3.20571	17.9342	17.6644	17.8237	17.7538	17.6342	18.1616
A0A6A4PBF8	AT1G32560.1	Late embryogenesis abundant protein (Putative Late embryogenesis abundant protein, LEA-25/LEA-D113)	nucleus	Cell	LEA protein	late embryogenesis abundant	14.9	-6.58325	0	0	0	0	+					5	5	5	59.8	59.8	59.8	12.929	0	19.07	2634500	16	6.01175	4.72255e-05	-13.3039	-4.34294e-08	1	0	-4.34294e-08	1	0	-4.34294e-08	1	0	-4.34294e-08	1	0	18.7258	19.656	18.6783	18.9406	18.9217	13.2965
A0A6A4PE68	AT5G06760.1	Putative Late embryogenesis abundant protein, LEA-25/LEA-D113	peroxisome	Cell	LEA protein	late embryogenesis abundant	14.9	-3.63425	-0.432185	-1.05582	-1.48396	-1.87672	+		+		+	7	7	7	59.3	59.3	59.3	15.142	0	94.52	76189000	134	6.75038	2.0979e-05	-16.5705	1.29014	0.0790746	-2.28995	2.91243	0.0040312	-4.88062	1.32186	0.162131	-2.33673	1.70435	0.0314411	-2.90454	23.3867	22.9114	23.651	23.4784	22.9622	19.405
A0A6A4QL58	AT2G23110.1	Late embryogenesis abundant protein, group 6 (Putative Late embryogenesis abundant protein, LEA-18)	cytosol	Cell	LEA protein	late embryogenesis abundant	14.9	0.552272	2.29668	0.157174	-0.324743	-0.595888		+				2	2	2	43.3	43.3	43.3	9.8416	0	7.8885	1493500	24	0.470788	0.2006	1.01854	3.01647	0.00446715	5.07185	0.100032	0.844852	0.269628	0.146537	0.83929	-0.380311	0.330795	0.548092	-0.763858	10.9195	12.0019	11.8078	11.7443	13.1107	11.8031
A0A6A4R0P1	AT3G11660.1	Late embryogenesis abundant hydroxyproline-rich glycoprotein	plasma membrane	Cell	LEA protein	late embryogenesis abundant	14.9	2.92429	1.19634	0.581942	0.564966	0.552521	+	+			+	6	5	6	30	30	24.8	23.717	0	14.705	21493000	84	3.7928	0.000150313	6.64801	3.40595	0.00288834	5.82747	1.21029	0.0718596	2.17208	1.34751	0.156524	2.37456	1.90285	0.0222434	3.20558	12.8103	10.4459	12.5783	12.6137	12.0032	14.7524
A0A6A4R9M8	AT3G22490.1	SMP domain-containing protein	nucleus	Cell	LEA protein	late embryogenesis abundant	14.9	-14.0726	-0.946876	0.501946	3.57703	-3.80767	+					9	9	9	50.2	50.2	50.2	23.362	0	107.38	38855000	75	11.1465	0	-59.4325	0.824002	0.199834	-1.59236	0.11617	0.822983	0.308889	0.799507	0.33911	1.55451	1.19459	0.0862316	-2.14888	21.3283	21.1924	21.3213	21.4496	21.4219	7.56026
A0A6A5M4Q2	AT1G52690.1	Late embryogenesis abundant protein group 3 protein	nucleus	Cell	LEA protein	late embryogenesis abundant	14.9	-2.3056	-0.239723	-0.733457	-0.829218	-1.85511	+		+		+	9	9	9	52.3	52.3	52.3	16.724	0	181.7	224300000	191	7.42612	0	-20.2128	1.45734	0.0571893	-2.53676	2.62817	0.00566825	-4.37831	2.26249	0.0538974	-3.77021	4.81753	0.00203077	-9.24355	23.3688	22.845	23.3244	23.0653	23.1951	20.9812
A0A6A5M690	AT2G44060.1	Late embryogenesis abundant protein	golgi	Cell	LEA protein	late embryogenesis abundant	14.9	-0.935606	0.443559	-0.360443	-0.111777	0.0768341	+	+	+			6	4	4	12.4	7.2	7.2	39.3	0	8.1675	6358200	67	4.51869	7.37813e-05	-8.41493	2.35389	0.0114101	3.91862	1.63342	0.0313193	-2.79831	0.428059	0.58978	-0.943173	0.23829	0.660293	0.580264	17.3916	17.5422	17.4884	17.2499	17.6944	16.5985
A0A6A5MAT4	AT2G27080.2	LEA_2 domain-containing protein	plasma membrane	Cell	LEA protein	late embryogenesis abundant	14.9	0.907321	0.79348	0.129081	-0.125857	0.310536	+				+	2	2	2	7.1	7.1	7.1	29.675	0	3.2028	677360	21	1.34713	0.0145613	2.374	1.42567	0.0605714	2.48994	0.55248	0.318384	1.15808	0.525697	0.514792	-1.11293	2.29595	0.0112666	3.82428	11.934	12.2341	12.1374	11.0148	11.6759	12.1807
A0A6A5MI75	AT2G46140.1	WHy domain-containing protein	plasma membrane	Cell	LEA protein	late embryogenesis abundant	14.9	0.59897	1.10279	-1.44837	0.484378	2.02188						5	4	4	45	36.2	36.2	17.455	0	38.524	5087500	55	0.415293	0.248457	0.920289	0.60059	0.321083	1.2379	0.804322	0.178043	-1.56197	0.176582	0.813275	0.448178	1.06218	0.113324	1.95247	13.6864	13.4495	13.6577	13.3422	13.3844	15.2806
A0A6A5MYJ9	AT3G53040.1	Late embryogenesis abundant protein, putative	cytosol	Cell	LEA protein	late embryogenesis abundant	14.9	-2.43636	-0.531505	-0.957563	-0.877911	-2.32155	+	+	+		+	43	43	43	57.4	57.4	57.4	56.274	0	323.31	528120000	1069	8.44376	0	-27.1969	2.60023	0.00758693	-4.33042	2.99989	0.00357825	-5.04109	2.04697	0.0642963	-3.42848	4.96052	0.00181818	-9.66368	23.0439	22.7025	23.1505	23.0464	22.931	20.5546
A0A6A5N0Z0	AT3G22490.1	Late embryogenesis abundant D-like protein	nucleus	Cell	LEA protein	late embryogenesis abundant	14.9	-7.74267	0.231079	-1.13823	-0.709196	0.743271	+					18	18	18	83.3	83.3	83.3	26.221	0	323.31	166900000	225	8.16361	0	-25.0687	0.178512	0.757943	0.452452	1.22467	0.069653	-2.19332	0.678815	0.405313	-1.36468	0.662769	0.26794	1.33894	23.0951	22.8142	23.1201	23.1784	23.0769	15.2689
A0A6A5N167	AT2G35980.1	LEA_2 domain-containing protein	plastid	Cell	LEA protein	late embryogenesis abundant	14.9	0	0	0.240126	0.593914	0.691066						2	2	2	14.7	14.7	14.7	25.359	0	7.4151	389920	12	-4.34294e-08	1	0	-4.34294e-08	1	0	0.283452	0.58662	0.671773	0.627087	0.440433	1.28123	0.647155	0.2772	1.31377	12.4929	12.1469	12.9169	11.8107	12.4001	12.1186
A0A6A5NBF7	AT3G22490.1	Late embryogenesis abundant D-like protein (Putative Seed maturation protein)	nucleus	Cell	LEA protein	late embryogenesis abundant	14.9	-14.7139	-1.67238	2.59829	1.4958	-1.6918	+					16	15	16	80.9	80.9	80.9	26.699	0	323.31	41400000	119	5.37296	4.37956e-05	-10.9695	0.591903	0.327815	-1.2236	0.688987	0.232178	1.38092	0.208801	0.785355	0.518264	0.238877	0.659606	-0.58148	21.4713	21.1812	21.3299	21.3282	21.2625	4.49838
A0A6A5NU90	AT2G18340.1	Group 3 LEA protein	endoplasmic reticulum,extracellular	Cell	LEA protein	late embryogenesis abundant	14.9	-2.12507	-0.534485	-1.02263	-1.18867	-1.82724	+	+	+		+	38	38	38	59.3	59.3	59.3	45.898	0	323.31	511380000	897	6.93594	0	-17.5027	2.54686	0.00807595	-4.23964	2.57968	0.00608257	-4.29536	2.14325	0.0584385	-3.57981	3.74612	0.00211966	-6.54494	23.898	23.4183	23.8615	23.8267	23.7514	21.687
A0A6A5PBZ0	AT2G44060.2	Late embryogenesis abundant protein (Putative Late embryogenesis abundant protein, LEA-14)	cytosol	Cell	LEA protein	late embryogenesis abundant	14.9	-0.34665	0.0537609	-0.464931	-0.0783779	0.210149	+					16	14	16	63.5	63.5	58.2	37.638	0	102.61	26849000	249	1.02572	0.034614	-1.89806	0.0584077	0.920688	0.163522	0.589376	0.292581	-1.21944	0.059033	0.935904	-0.165173	0.183079	0.728877	0.462524	17.9339	17.7956	17.84	17.8742	17.7119	17.659
A0A6A5PM98	AT2G36640.1	35 kDa seed maturation protein, putative (Putative Late embryogenesis abundant protein LEA)	cytosol	Cell	LEA protein	late embryogenesis abundant	14.9	-3.84184	-0.418547	-1.4514	-1.14472	-1.52103	+		+	+	+	25	25	25	50.6	50.6	50.6	35.753	0	323.31	99789000	388	8.48133	0	-27.4955	1.15718	0.101558	-2.09353	3.18834	0.00282031	-5.39726	3.04226	0.0282128	-5.11991	2.64444	0.0065812	-4.4063	22.2277	21.9115	22.3202	22.2248	22.1286	18.6195
A0A6A4NND2	AT5G14930.2	senescence-associated gene 101	cytosol,plasma membrane	Cell	not assigned	unknown	14.99	-0.688729	1.19138	0.920706	1.23749	0.393829	+	+	+	+		10	10	10	22.1	22.1	22.1	65.162	0	17.097	3552500	65	0.915819	0.0476263	-1.73267	2.02396	0.0202107	3.39262	1.86318	0.0214156	3.14492	2.90259	0.0302906	4.86273	0.873801	0.168818	1.66875	11.2898	11.893	12.228	12.9163	12.5322	11.3102
A0A6A4NRZ5	AT1G28330.4	Auxin-repressed/dormancy-associated protein (Dormancy-associated protein 1)	cytosol	Cell	not assigned	unknown	14.99	3.45251	0.646625	-0.161343	-0.019759	0.106396	+	+				8	7	8	78.8	78.8	78.8	13.215	0	36.558	17379000	173	3.27272	0.000206833	5.56158	2.60273	0.00757592	4.33469	0.575133	0.302032	-1.19586	0.049358	0.947996	-0.139413	0.378004	0.49442	0.852377	12.0893	14.371	11.5572	14.6334	12.8767	16.7738
A0A6A4NWE8	AT2G20330.1	WD_REPEATS_REGION domain-containing protein	nucleus	Cell	not assigned	unknown	14.99	-1.5941	0.736559	0.374438	-0.124681	0.0736071	+	+	+			10	10	10	24.3	24.3	24.3	64.791	0	21.595	1881400	43	4.32947	9.18684e-05	-7.9226	2.28689	0.0126738	3.80961	1.40782	0.0475515	2.46357	0.377142	0.626897	-0.850788	0.200585	0.706869	0.500635	14.3195	14.4849	14.1517	14.8069	14.5099	13.0473
A0A6A4P0E2	AT5G49930.1	CCHC-type domain-containing protein	nucleus	Cell	not assigned	unknown	14.99	-2.19795	0.626426	0.652157	0.289738	-0.0647982	+		+			7	7	7	9.1	9.1	9.1	125.93	0	11.621	1502900	37	4.05609	0.000110672	-7.252	1.05727	0.123785	1.94515	2.03903	0.0156815	3.41609	0.89234	0.298419	1.697	0.192426	0.716555	-0.482969	14.1691	14.124	14.4374	14.4971	14.347	12.8486
A0A6A4P5Y3	AT5G27030.1	TOPLESS-related 3	endoplasmic reticulum	Cell	not assigned	unknown	14.99	0.297543	0.436069	0.305214	0.034808	0.148404	+	+	+		+	16	8	16	17.6	17.6	9.1	124.27	0	30.8	12967000	152	2.31813	0.00138375	3.86028	3.49018	0.00271739	5.99982	2.94215	0.00387937	4.93482	0.282913	0.714105	0.670703	1.89911	0.0223848	3.19986	16.651	16.7002	16.8101	16.9732	16.7165	17.0416
A0A6A4PDV1	AT2G17840.1	Senescence domain-containing protein	plasma membrane	Cell	not assigned	unknown	14.99	2.35	-0.041012	-0.161879	-0.0292797	0.0569502	+					4	4	4	15.3	15.3	15.3	49.71	0	10.201	934910	34	3.54615	0.000157403	6.11621	0.115771	0.839987	-0.307929	0.373165	0.48351	-0.843441	0.0463395	0.949991	-0.131281	0.119558	0.81862	0.31701	11.455	11.1511	12.0466	12.6774	10.5455	14.1884
A0A6A4PTF3	AT1G73720.1	transducin family protein / WD-40 repeat family protein	cytosol,nucleus	Cell	not assigned	unknown	14.99	0.942318	0.480455	-0.0248125	0.212195	0.119076	+	+				9	9	9	25.3	25.3	25.3	57.969	0	24.322	2386600	45	1.06962	0.0307644	1.96355	1.58389	0.04468	2.72446	0.0547315	0.910475	-0.153777	0.798308	0.339989	1.55266	0.393031	0.481092	0.879944	11.6689	13.1845	13.3083	13.7772	11.5018	13.7063
A0A6A4QJF2	AT2G34040.1	Apoptosis inhibitory protein 5 (API5) (Putative apoptosis inhibitory 5)	cytosol	Cell	not assigned	unknown	14.99	0.133681	0.339677	0.0448475	0.102691	-0.173343		+				15	7	15	33.5	33.5	14.8	61.855	0	31.184	15194000	171	0.534702	0.159175	1.12817	2.10452	0.0175234	3.51868	0.335287	0.524601	0.772415	0.459823	0.564499	0.999374	0.806334	0.195838	-1.56508	16.1145	16.5437	16.4586	16.4699	16.4453	16.5299
A0A6A4QRJ6	AT3G45600.1	tetraspanin3	plasma membrane	Cell	not assigned	unknown	14.99	1.64648	0.670187	0.149694	0.114773	0.0884602	+	+				7	3	7	23.9	23.9	14	32.285	0	11.252	2647800	46	3.69135	0.000156425	6.42546	1.5653	0.0459783	2.69681	0.387018	0.469309	0.868946	0.376769	0.627104	0.850099	0.200853	0.706759	0.501212	11.5338	11.9111	12.3414	11.9088	12.4157	13.1354
A0A6A4QXG6	AT2G33430.1	Plastid developmental protein DAG	plastid	Cell	not assigned	unknown	14.99	0.367137	0.0918158	-0.44344	1.32333	-0.0619698						4	3	4	16.5	16.5	13	26.25	0	3.5394	2358200	15	0.133359	0.778439	0.34969	0.0348605	0.950728	0.0999181	0.173923	0.737344	-0.442275	0.841284	0.319642	1.61895	0.134574	0.797332	-0.352535	11.9593	15.1649	15.4099	12.4153	15.5188	15.6017
A0A6A4QYJ8	AT2G33255.1	Haloacid dehalogenase-like hydrolase (Putative N-acylneuraminate-9-phosphatase) (EC 3.1.3.29)	mitochondrion	Cell	not assigned	unknown	14.99	1.54209	0.425994	0.0175301	0.178506	0.0398354	+	+				10	10	10	45.4	45.4	45.4	31.871	0	26.131	10358000	107	4.15388	8.62974e-05	7.48656	1.56344	0.0461178	2.69404	0.0582167	0.904229	0.163018	0.836791	0.322391	1.61205	0.231227	0.668555	0.565587	14.4912	14.3507	14.4427	14.0443	14.9139	15.6542
A0A6A4QZT6;A0A6A5MZ87	AT3G52190.1	phosphate transporter traffic facilitator1	endoplasmic reticulum	Cell	not assigned	unknown	14.99	0.793691	0.450698	-0.0547665	0.267285	1.51926	+				+	5	5	5	16.2	16.2	16.2	43.455	0	12.067	1604600	30	1.01492	0.0357604	1.88191	0.932235	0.157749	1.75752	0.0617197	0.899596	-0.172246	0.525652	0.514657	1.11285	5.58926	0.0026	11.7147	13.345	12.1352	12.5173	12.0956	10.8254	13.0909
A0A6A4R0S7	AT3G16640.1	TCTP domain-containing protein	cytosol	Cell	not assigned	unknown	14.99	-0.974589	-0.162122	-0.667172	-0.544509	0.0631727	+		+			5	1	4	41.1	35.7	9.5	19.187	0	29.99	6934300	77	5.22506	4.10256e-05	-10.4845	0.405442	0.483169	-0.902506	2.00744	0.0163949	-3.36694	0.632148	0.437394	-1.28946	0.0494134	0.920301	0.139562	17.7163	17.5367	17.7065	17.8968	17.6366	16.6376
A0A6A5LCZ6	AT4G15450.1	Senescence domain-containing protein	cytosol	Cell	not assigned	unknown	14.99	0.434791	0.830779	-0.134042	0.736652	0.11033						5	5	5	17.5	17.5	17.5	40.221	0	11.924	753260	14	0.779573	0.0714883	1.52356	1.47355	0.0554419	2.56073	0.092434	0.855174	-0.250803	0.714509	0.38599	1.42146	0.111171	0.828226	0.296831	11.3981	11.9353	11.9752	11.4588	12.4424	12.4541
A0A6A5LEB9;A0A6A4QDC0	AT5G27030.1	CTLH, C-terminal to LisH motif; Nitrous oxide reductase, N-terminal; Quinonprotein alcohol dehydrogenase-like (Putative transcription factor WD40-like family) (Topless-like protein)"; WD40-like;"Lissencephaly type-1-like homology motif	endoplasmic reticulum	Cell	not assigned	unknown	14.99	-0.352738	0.36048	0.330639	0.248782	0.40766	+				+	16	8	10	9.6	6.3	5.4	249.13	0	16.114	2982000	49	2.55307	0.000801887	-4.25016	1.1919	0.0955189	2.14491	0.852287	0.15911	1.63584	0.74916	0.368774	1.47605	1.74613	0.0290665	2.96741	14.5972	14.5387	14.6469	14.6524	14.2932	14.3051
A0A6A5LGE5	AT4G21150.3	Dolichyl-diphosphooligosaccharide--protein glycosyltransferase subunit 2 (Ribophorin-2) (Fragment)	endoplasmic reticulum	Cell	not assigned	unknown	14.99	-1.06844	-0.318827	-0.640488	-0.587577	-1.03605	+	+	+		+	13	11	11	26.8	24.4	24.4	74.509	0	31.504	3821800	100	5.32606	4.29338e-05	-10.8136	2.12615	0.0168828	-3.55277	4.33866	0.000785276	-7.94597	1.29834	0.168817	-2.30204	2.27674	0.0116104	-3.7932	16.4616	16.3863	16.3758	16.5854	16.2823	15.4151
A0A6A5LJ58	AT5G25940.1	Putative early nodulin 93 ENOD93 protein	mitochondrion	Cell	not assigned	unknown	14.99	1.33584	-0.206242	0.328047	0.179089	0.318728	+					2	2	2	23.3	23.3	23.3	12.656	0	12.554	2823000	48	1.35641	0.0142341	2.38769	0.187353	0.747015	-0.4719	0.322315	0.540396	0.747625	0.448434	0.574456	0.979341	0.7733	0.210086	1.51379	14.3739	14.6585	14.1999	14.6261	11.7138	15.1547
A0A6A5LJX2	AT2G34040.1	Apoptosis inhibitory protein 5 (API5) (Putative apoptosis inhibitory 5)	cytosol	Cell	not assigned	unknown	14.99	1.74393	0.333226	0.362215	0.0621418	-0.215684	+		+			12	4	4	26.6	9.2	9.2	65.836	0	5.8379	1109700	20	2.7322	0.000538367	4.55886	0.589869	0.328862	1.22025	1.54966	0.0363208	2.67356	0.164503	0.825061	0.421204	1.32754	0.0657567	-2.34511	12.472	11.2088	11.4933	12.2434	11.1119	13.3002
A0A6A5LKJ7;A0A6A5N2D2	AT2G33430.1	Plastid developmental protein DAG	plastid	Cell	not assigned	unknown	14.99	0	0.815327	0.168789	-0.135394	1.8996						3	2	2	13.4	10.1	10.1	27.109	0	3.8148	1544100	25	-4.34294e-08	1	0	0.559487	0.351282	1.1698	0.0782211	0.875712	0.214959	0.0433939	0.952342	-0.123299	0.848131	0.178987	1.62946	11.2387	11.7281	11.7278	12.853	11.8945	12.1533
A0A6A5LL82	AT1G10510.1	LRR ribonuclease inhibitor domain protein (Putative leucine-rich repeat domain, L domain-containing protein)	plastid	Cell	not assigned	unknown	14.99	2.06239	0.203255	0.116578	-0.183755	-0.780865	+		+		+	16	16	16	36.2	36.2	36.2	69.171	0	52.382	11483000	192	8.10125	0	24.6176	1.51256	0.0509613	2.61851	1.62744	0.0316374	2.78937	0.769445	0.357538	-1.50778	3.11702	0.00368443	-5.26076	14.4312	14.596	14.5653	14.5061	14.3578	16.6314
A0A6A5LP18	AT3G19240.1	VID27 domain-containing protein	endoplasmic reticulum	Cell	not assigned	unknown	14.99	-0.686328	0.269128	0.0471334	-0.00696316	0.102699	+	+				13	13	13	30.2	30.2	30.2	69.296	0	31.899	5754700	86	6.35814	1.68776e-05	-14.7524	3.54927	0.00265527	6.12276	0.300607	0.565874	0.705559	0.0246517	0.974075	-0.0714178	0.426452	0.447426	0.940302	15.2299	15.3496	15.1133	15.1881	15.1798	14.4431
A0A6A5LUM8	AT3G13870.1	Protein ROOT HAIR DEFECTIVE 3 homolog (EC 3.6.5.-) (Protein SEY1 homolog)	endoplasmic reticulum,golgi	Cell	not assigned	unknown	14.99	0.208933	0.198357	0.726585	0.150172	0.105735			+			16	7	12	22.7	18.6	11.4	85.96	0	22.997	3377000	53	0.354149	0.319478	0.808028	0.572011	0.341516	1.19067	2.79959	0.00462801	4.6778	0.447419	0.575158	0.977549	0.332022	0.547297	0.766199	13.8342	13.7621	12.6567	13.8634	13.6992	13.7113
A0A6A5LXW9	AT3G46630.1	DCL protein	plastid	Cell	not assigned	unknown	14.99	1.12348	0.517082	1.2185	0.117751	-0.304882	+		+			3	3	3	19.6	19.6	19.6	23.327	0	7.7745	1209800	34	1.17005	0.0232966	2.11259	0.354294	0.538747	0.8083	1.70745	0.0274819	2.90919	0.519715	0.518762	1.10277	0.751287	0.220899	-1.47938	12.2093	11.8479	12.5081	11.3044	11.7248	13.7612
A0A6A5M576	AT3G15000.1	Plastid developmental protein DAG	mitochondrion	Cell	not assigned	unknown	14.99	0.419814	0.0380032	-0.0574196	0.255446	0.00367165	+					8	1	8	26.7	26.7	3.6	39.789	0	27.528	9481000	107	2.03432	0.00284659	3.40876	0.126066	0.827124	0.332502	0.255718	0.623154	-0.616041	1.39197	0.148315	2.44016	0.011239	0.982592	0.0330385	16.3856	16.121	16.4902	16.2355	16.0615	16.8177
A0A6A5MA33	AT5G25940.1	Early nodulin-93	mitochondrion	Cell	not assigned	unknown	14.99	-5.79709	-1.84615	-1.1616	0.553931	0.391949	+		+			4	4	4	63.5	63.5	63.5	10.756	0	13.029	6445700	60	4.06485	0.000110922	-7.27277	1.32728	0.0730966	-2.34472	1.85282	0.0218516	-3.12912	0.421403	0.595351	0.931265	0.301383	0.583095	0.707077	20.1159	20.5065	19.6987	19.9557	19.9173	16.1868
A0A6A5MIF9;A0A6A5MR87	AT1G80530.1	Nodulin-like domain-containing protein;Nodulin-like/MFS transporter (Putative major facilitator superfamily domain-containing protein)	plasma membrane	Cell	not assigned	unknown	14.99	0	0.702567	0.59338	0.0505213	0.925694					+	2	2	2	3.9	3.9	3.9	61.653	0	4.1873	1032200	25	-4.34294e-08	1	0	0.942819	0.154871	1.77352	0.789636	0.184177	1.5392	0.0865329	0.903459	0.236023	1.52613	0.0444483	2.63864	12.5937	12.065	12.109	12.158	12.112	12.3798
A0A6A5MJ33	AT1G32400.3	tobamovirus multiplication 2A	plasma membrane	Cell	not assigned	unknown	14.99	1.99426	0.742189	0.114455	0.111172	0.0295633	+					3	2	3	21.6	21.6	14.9	28.421	0	14.239	1499900	31	3.20717	0.000226174	5.43368	1.26664	0.0827558	2.25527	0.399585	0.456528	0.89188	0.355638	0.646102	0.810819	0.0710139	0.88408	0.196454	11.9469	11.0236	11.1091	11.7558	11.8612	13.7765
A0A6A5MQH4	AT2G22870.1	EngB-type G domain-containing protein	mitochondrion	Cell	not assigned	unknown	14.99	1.2022	0.0451712	-0.224282	0.786012	-0.33836	+					4	4	4	15.3	15.3	15.3	37.248	0	14.207	713800	25	1.88908	0.00393679	3.1845	0.0604694	0.9178	0.168959	0.179024	0.729391	-0.453583	0.899363	0.295414	1.70768	1.03588	0.119433	-1.91324	12.5512	10.672	11.4494	11.8662	12.5872	12.8443
A0A6A5MRB3	AT3G18060.1	WD_REPEATS_REGION domain-containing protein	golgi	Cell	not assigned	unknown	14.99	-0.631137	0.00912628	-0.368935	-0.0275555	0.0415995	+		+			21	21	21	50.4	50.4	50.4	68.972	0	84.599	16480000	322	5.72412	5.10638e-05	-12.2021	0.0743213	0.898278	0.204975	3.79782	0.00118412	-6.65917	0.158182	0.829825	-0.406924	0.278086	0.611998	0.661098	16.6484	16.3889	16.4959	16.5414	16.5652	15.9075
A0A6A5MTG9;A0A6A4QJ57	AT4G12420.2	Monocopper oxidase SKS1-like protein (Putative L-ascorbate oxidase) (EC 1.10.3.3)	extracellular,plasma membrane	Cell	not assigned	unknown	14.99	0.608414	0.36049	0.37379	0.0112667	-0.156923	+	+	+			14	14	14	28.5	28.5	28.5	70.596	0	86.48	34594000	272	3.90139	0.000138528	6.89238	3.01263	0.00444283	5.06473	3.04434	0.00330345	5.12382	0.0539114	0.942591	0.151594	0.724933	0.233973	-1.43794	16.5301	16.3357	16.1234	16.3893	16.2235	16.8579
A0A6A5MWN5	AT3G16640.1	TCTP domain-containing protein	cytosol	Cell	not assigned	unknown	14.99	-0.748235	0.224559	-0.717694	0.00383072	0.270565	+					9	8	9	56.3	56.3	50.9	18.9	0	65.585	30124000	237	1.75675	0.00536315	-2.98343	0.23577	0.684678	0.575041	0.960962	0.123542	-1.80088	0.00269918	0.996036	0.00801125	0.241498	0.656482	0.586896	18.4463	18.1315	18.6367	18.6244	18.2142	17.8462
A0A6A5MZS1	AT5G62200.1	Embryo-specific protein (Putative PLAT/LH2 domain-containing protein)	vacuole	Cell	not assigned	unknown	14.99	1.33731	0.461048	-0.688515	-0.0752117	1.58282	+	+				2	2	2	18.8	18.8	18.8	20.613	0	110.14	9842400	53	4.88473	4.78684e-05	9.43902	3.57384	0.00260058	6.17438	0.290948	0.577091	-0.686598	0.0161548	0.983745	-0.0472327	0.622126	0.291649	1.27315	15.2101	16.0056	15.4841	15.6458	15.727	16.9684
A0A6A5N4Y9	AT1G71840.1	WD_REPEATS_REGION domain-containing protein	cytosol	Cell	not assigned	unknown	14.99	-0.0992378	0.607996	0.0751667	-0.112274	0.134701		+				6	6	6	19.1	19.1	19.1	41.791	0	15.642	3586400	60	0.421289	0.242869	-0.93106	3.07402	0.00406818	5.17948	0.34096	0.517929	0.783179	0.419249	0.596882	-0.927399	0.609239	0.300332	1.25209	14.1989	14.3662	14.3388	14.4068	14.489	14.2476
A0A6A5N5K1	AT4G21150.3	Dolichyl-diphosphooligosaccharide--protein glycosyltransferase subunit 2 (Ribophorin-2)	endoplasmic reticulum	Cell	not assigned	unknown	14.99	-0.466768	-0.0246872	-0.423982	-0.126486	-0.109406	+		+			17	15	17	36	36	33.7	75.962	0	79.306	17804000	321	4.31244	9.10209e-05	-7.87945	0.165407	0.774421	-0.423238	3.72554	0.00129293	-6.49987	0.716332	0.384647	-1.42435	0.570135	0.326106	-1.18756	17.0255	16.8664	17.0243	17.0485	17.0078	16.4262
A0A6A5NDG9	AT5G44730.1	Haloacid dehalogenase-like hydrolase domain protein (Putative HAD hydrolase, subfamily IA)	mitochondrion	Cell	not assigned	unknown	14.99	0.48657	-0.0345778	-0.508562	-0.560605	0.682784	+		+			6	3	6	24.5	24.5	11.5	28.765	0	7.8329	3233500	43	2.33381	0.00134734	3.88582	0.230356	0.691337	-0.563771	2.28779	0.0105327	-3.81106	0.486675	0.543887	-1.04612	0.62323	0.291004	1.27495	15.2198	15.1046	15.7141	15.6408	15.4074	15.7758
A0A6A5NGN2	AT5G45160.1	Protein ROOT HAIR DEFECTIVE 3 homolog (EC 3.6.5.-) (Protein SEY1 homolog)	endoplasmic reticulum	Cell	not assigned	unknown	14.99	-0.810871	-0.0961573	-0.0676435	-0.0554781	0.225937	+				+	23	16	23	34.5	34.5	27	95.924	0	80.818	13786000	318	4.58363	7.52688e-05	-8.58953	0.578031	0.337244	-1.20067	0.469457	0.389962	-1.01622	0.295594	0.703487	-0.695737	1.69381	0.0320925	2.88872	16.4282	16.252	16.1315	16.1912	16.1291	15.3393
A0A6A5NIT2	AT5G62200.1	Coatomer subunit zeta (Fragment)	vacuole	Cell	not assigned	unknown	14.99	3.5457	-0.628211	-1.88314	-0.704908	1.34809	+					2	2	2	18.1	18.1	18.1	16.26	0	67.733	12751000	44	2.98992	0.000295909	5.02265	0.256505	0.657614	-0.617643	0.472755	0.38714	-1.02197	0.139876	0.843884	-0.364901	0.262433	0.630543	0.629667	11.2661	15.1104	12.6628	12.2607	14.3122	16.9217
A0A6A5NP32	AT1G48410.1	Argonaute protein 1A	nucleus	Cell	not assigned	unknown	14.99	1.72522	0.436645	-0.00535393	0.154345	-0.206108	+	+			+	23	5	6	25.4	8.6	7.7	125.24	0	18.022	1849100	42	2.92715	0.000337907	4.90742	2.11233	0.0172806	3.53098	0.0139477	0.978503	-0.0408787	0.593502	0.465149	1.22624	1.50492	0.0464695	-2.60718	11.9965	12.0031	11.8336	13.5683	11.7679	14.0245
A0A6A5NQL0	AT5G55940.1	MPN domain-containing protein	endoplasmic reticulum	Cell	not assigned	unknown	14.99	-0.12367	-0.105217	-0.290111	-0.225127	0.125943	+		+			6	4	6	36	36	21.7	22.85	0	12.27	5800300	110	1.06295	0.031292	-1.95362	1.18158	0.0975069	-2.12964	3.51024	0.00172324	-6.04137	1.49382	0.130759	-2.59075	0.554597	0.336779	1.16162	16.4954	16.2182	16.2304	16.3632	16.2033	16.1144
A0A6A5NXS1	AT3G03270.2	Usp domain-containing protein	cytosol	Cell	not assigned	unknown	14.99	-0.535961	0.0312134	0.439854	0.191822	0.250948	+		+			10	10	10	69.3	69.3	69.3	17.971	0	104.71	19304000	194	4.363	7.53769e-05	-8.00811	0.162167	0.77826	0.415939	3.21654	0.00271743	5.45184	0.553581	0.494679	1.15992	0.791318	0.202039	1.54182	17.2027	17.3089	17.0132	17.0369	17.1258	16.5436
A0A6A5NZ01	AT1G14310.1	Haloacid dehalogenase-like hydrolase domain protein	mitochondrion	Cell	not assigned	unknown	14.99	2.96499	-0.0345732	0.420966	-0.0934549	-0.199376	+		+			7	7	7	37.1	37.1	37.1	29.374	0	18.229	3208000	74	3.04649	0.000271485	5.12783	0.137736	0.809402	-0.359921	2.98426	0.00364169	5.01221	0.193379	0.79911	-0.48504	0.25161	0.644502	-0.607663	11.084	13.5871	10.8356	12.8233	10.8284	14.9652
A0A6A5NZX2	AT4G20020.2	Plastid developmental protein DAG, putative	mitochondrion	Cell	not assigned	unknown	14.99	0	0	0.906219	1.20304	-0.310218						2	2	2	5.6	5.6	5.6	50.192	0.0021201	2.3686	1037300	7	-4.34294e-08	1	0	-4.34294e-08	1	0	0.977939	0.119281	1.82643	1.44736	0.137509	2.52199	0.282722	0.605038	-0.670322	11.8132	11.5601	12.6938	11.5198	12.4319	12.5505
A0A6A5P088	AT5G45160.1	Protein ROOT HAIR DEFECTIVE 3 homolog (EC 3.6.5.-) (Protein SEY1 homolog)	endoplasmic reticulum	Cell	not assigned	unknown	14.99	1.02897	-0.360755	1.06968	0.267065	0.188416	+					9	2	2	11.3	3.6	3.6	92.92	0.0012894	2.8036	742200	20	1.29459	0.0167827	2.29651	0.258799	0.655514	-0.622305	1.03425	0.105213	1.91081	0.293228	0.704562	0.691088	0.306041	0.577125	0.71616	11.8255	12.0955	11.2124	12.8138	11.7171	13.967
A0A6A5P0E5	AT1G12060.1	BAG domain-containing protein	cytosol	Cell	not assigned	unknown	14.99	0.99024	0.494438	0.404448	-0.0713646	0.335335	+		+			4	4	4	25	25	25	23.419	0	8.6279	859340	33	2.30057	0.00145034	3.83177	1.48429	0.0542038	2.57663	2.30439	0.0102713	3.83797	0.142391	0.842364	-0.370736	0.921484	0.15279	1.74125	11.2483	12.158	11.6258	11.1482	11.3351	12.5572
A0A6A5P8N8	AT4G24220.1	3-oxo-delta(4,5)-steroid 5-beta-reductase-like protein (Putative oxidoreductase) (EC 1.3.-.-)	cytosol	Cell	not assigned	unknown	14.99	0.705297	0.49702	0.218251	0.040926	-0.187744	+	+	+		+	23	20	23	67.4	67.4	62.6	44.152	0	168.63	115890000	446	6.296	4.32432e-05	14.4822	5.05999	0.00266667	9.96554	2.93246	0.00384882	4.91711	0.334517	0.667911	0.77095	1.6591	0.0342994	-2.83671	17.4167	17.5644	17.5333	17.4159	17.5638	18.1876
A0A6A5PDY9	AT4G00090.1	Transducin/WD40 repeat-like superfamily protein	endoplasmic reticulum	Cell	not assigned	unknown	14.99	-1.82555	-0.511185	-1.2536	-0.95199	-0.296799	+		+			15	15	15	55.3	55.3	55.3	47.153	0	42.693	4886700	73	5.81233	5.26894e-05	-12.5308	0.932629	0.157708	-1.75812	2.23372	0.0115548	-3.72395	1.59605	0.115165	-2.74257	0.346621	0.530124	-0.793875	17.2593	17.2808	17.4198	17.2448	17.2868	15.418
A0A6A5PFY6	AT2G37860.3	Plant/K8E10-2 protein	plastid	Cell	not assigned	unknown	14.99	2.51977	0.307471	0.249385	0.119956	0.193897	+					4	4	4	12	12	12	46.948	0	7.6208	2456800	39	3.37186	0.000200189	5.75867	1.22994	0.0888928	2.2011	0.68692	0.233489	1.37762	0.33045	0.672807	0.7632	0.762214	0.215468	1.49649	10.8253	13.0347	12.7247	11.2101	11.6076	14.6484
A0A6A5PIN9	AT1G79280.1	TPR_MLP1_2 domain-containing protein	nucleus	Cell	not assigned	unknown	14.99	0.268275	0.443561	0.164729	0.391062	-0.017705						15	9	15	9.6	9.6	6.2	234.18	0	26.061	2543700	51	0.298004	0.409474	0.700464	1.01725	0.13321	1.88539	0.500267	0.361581	1.06954	1.17594	0.196985	2.1213	0.0438427	0.928501	-0.124518	13.2884	13.0069	11.6105	12.7659	13.3547	13.6194
A0A6A5PJK2	AT4G35985.1	Senescence domain-containing protein	plasma membrane	Cell	not assigned	unknown	14.99	-2.60624	-0.398097	-0.607648	-0.314678	-0.0557669	+	+	+			17	17	17	56.9	56.9	56.9	40.301	0	130.68	11056000	182	9.10513	0	-32.9502	2.66177	0.00697826	-4.43622	2.85467	0.0043696	-4.77622	1.25292	0.179141	-2.23502	0.19729	0.710729	-0.493521	18.2535	18.1572	18.3044	18.2308	18.2151	15.7233
A0A6A5PR86	AT4G34950.1	Nodulin-like domain-containing protein	plasma membrane	Cell	not assigned	unknown	14.99	2.38557	-0.560489	-1.01716	-0.176057	-0.358812	+		+			3	3	3	7	7	7	59.223	0	4.6246	579140	11	3.03406	0.000271007	5.1046	0.98576	0.142067	-1.83818	2.30194	0.0102628	-3.83399	0.23503	0.759617	-0.573504	0.730765	0.23097	-1.44714	12.9889	12.1162	12.3741	12.0458	10.7592	15.1323
A0A6A4PXR8	AT1G06530.1	Tropomyosin-like protein, putative	mitochondrion	Cell	organelle machineries	organelle fission	14.11	2.00957	-0.371169	-2.27343	2.02354	0.2841						3	3	3	10.6	10.6	10.6	34.215	0	5.1774	97240000	38	0.40499	0.258934	0.901688	1.15751	0.101559	-2.09402	0.538483	0.330349	-1.13455	0.465472	0.561541	1.00927	0.745741	0.223142	1.47069	22.5512	11.3565	22.4158	22.4817	22.4547	22.3951
A0A6A5LP71	AT3G57090.1	Mitochondrial fission 1 protein	plastid,mitochondrion,peroxisome	Cell	organelle machineries	organelle fission	14.11	0.206083	-0.00414963	-0.335218	0.11474	-0.0501846	+		+			5	5	5	40.2	40.2	40.2	18.269	0	19.662	3154000	73	1.19331	0.021851	2.14699	0.0168798	0.974779	-0.0493135	1.97403	0.017616	-3.31516	0.388003	0.621668	0.870752	0.187218	0.722682	-0.471604	15.4717	15.1959	15.1761	15.1461	15.3627	15.7291
A0A6A5NZB2	AT5G55280.1	Cell division FtsZ-like protein (Plastid division protein)	plastid	Cell	organelle machineries	organelle fission	14.11	4.03682	-0.264472	-0.503997	-0.524022	0.0663183	+		+			6	3	6	29.7	29.7	19.2	42.003	0	21.264	4030800	50	7.17179	0	18.76	1.44498	0.0586337	-2.51848	2.22644	0.011636	-3.71227	1.7854	0.0897839	-3.02673	0.14421	0.783782	0.374944	11.9434	12.0923	12.6771	11.3999	11.9819	16.0568
A0A6A4MVX0;A0A6A5P9R7	AT2G07727.1	Cytochrome b	mitochondrion	Cellular respiration;Protein metabolism	OXPHOS;protein synthesis	organelle translation machineries;unknown	#N/A	1.06485	-1.93704	-0.0354425	2.0314	0.215245	+				+	2	2	2	5.6	5.6	5.6	44.146	0	4.864	12499000	55	5.02025	3.77655e-05	9.84398	0.730496	0.241595	-1.44671	0.00649073	0.990552	-0.019182	0.824953	0.326991	1.59383	1.64298	0.0353009	2.8126	16.487	16.0777	16.6942	16.425	16.4069	17.4889
A0A6A4R1W0	AT3G01500.3	Carbonic anhydrase (EC 4.2.1.1) (Carbonate dehydratase)	plastid	Cellular respiration	carbonic anhydrases	carbonic anhydrases	3.5	8.44485	0.581921	0.262054	0.14362	-0.0294544	+	+	+			20	4	20	65.9	65.9	21.2	34.664	0	323.31	932140000	658	6.36941	1.69252e-05	14.8019	4.04069	0.00209692	7.21557	2.60141	0.00594179	4.33244	0.980461	0.260991	1.83022	0.156553	0.765678	-0.403227	13.5719	13.6117	12.9864	10.7558	13.8332	21.4459
A0A6A5LGG5	AT3G01500.2	Carbonic anhydrase (EC 4.2.1.1) (Carbonate dehydratase)	plastid	Cellular respiration	carbonic anhydrases	carbonic anhydrases	3.5	6.79573	0.736527	0.559681	0.07715	-0.00718765	+	+	+			20	4	4	65.2	21.2	21.2	34.975	0	127.53	61511000	119	6.78573	0	16.7444	3.59685	0.0025509	6.223	4.16418	0.000867725	7.51161	0.186114	0.804059	0.469186	0.0116844	0.982372	-0.0343309	12.0904	12.0568	13.1176	10.7782	12.666	19.2796
A0A6A5M5L3	AT4G33580.1	Carbonic anhydrase (EC 4.2.1.1) (Carbonate dehydratase)	plastid	Cellular respiration	carbonic anhydrases	carbonic anhydrases	3.5	2.04596	0.309568	-0.000107384	-0.234034	-0.729447	+	+			+	4	4	4	16.7	16.7	16.7	36.213	0	8.5282	1256600	26	4.22324	8.83582e-05	7.65648	1.58461	0.0446924	2.72553	0.000266139	0.999303	-0.000792114	0.821573	0.328176	-1.58862	2.91033	0.00488645	-4.87679	12.2814	11.3721	12.3352	12.1479	11.0582	13.6754
A0A6A5MTY9	AT5G14740.2	Carbonic anhydrase (EC 4.2.1.1) (Carbonate dehydratase)	cytosol	Cellular respiration	carbonic anhydrases	carbonic anhydrases	3.5	3.55995	0.629923	0.174076	0.121683	0.34175	+	+				14	12	12	59.9	50.5	50.5	31.541	0	86.306	20025000	164	5.56077	4.72441e-05	11.614	2.67896	0.00685479	4.466	0.56786	0.306902	1.18377	0.637742	0.433978	1.29854	1.43582	0.0532354	2.50494	12.6568	12.9724	11.4043	12.1789	12.974	15.8881
A0A6A5N9Z5	AT1G08080.1	Carbonic anhydrase (EC 4.2.1.1)	extracellular	Cellular respiration	carbonic anhydrases	carbonic anhydrases	3.5	2.14798	1.28593	0.808536	0.150387	0.440158	+	+	+			11	11	11	34.7	34.7	34.7	30.684	0	23.689	14974000	142	2.88392	0.000372449	4.82893	4.23878	0.00202128	7.69498	3.25117	0.002575	5.51932	0.469722	0.557672	1.01669	1.42658	0.0541311	2.49128	11.797	11.0999	11.9311	12.212	13.7243	13.9681
A0A6A5NGP7	AT4G33580.1	Carbonic anhydrase (EC 4.2.1.1) (Carbonate dehydratase)	plastid	Cellular respiration	carbonic anhydrases	carbonic anhydrases	3.5	0	0	0.748216	1.38284	0.507924						3	3	3	15.6	15.6	15.6	34.283	0	8.0411	887130	19	-4.34294e-08	1	0	-4.34294e-08	1	0	0.824553	0.169412	1.59321	1.51907	0.126138	2.62817	0.711107	0.241284	1.41608	11.2143	12.9435	13.4313	13.2901	11.3044	11.4384
A0A6A5NKJ7	AT3G52720.1	Alpha-carbonic anhydrase domain-containing protein	plastid	Cellular respiration	carbonic anhydrases	carbonic anhydrases	3.5	3.67984	0.208935	0.395201	0.190471	0.485334	+		+		+	11	11	11	39	39	39	35.089	0	98.445	32731000	189	6.72125	2.06186e-05	16.4285	1.24829	0.0858081	2.2282	2.67923	0.00538519	4.46647	0.970878	0.265415	1.81581	2.1935	0.0135034	3.65962	13.9587	14.507	14.2953	14.3621	13.3156	17.8809
A0A6A4MZ63	AT1G56190.1	Phosphoglycerate kinase (EC 2.7.2.3)	plastid	Cellular respiration	glycolysis	cytosolic glycolysis	3.1	2.18143	0.302707	0.221829	0.0527134	0.0110195	+	+	+			38	34	38	75.2	75.2	68	50.652	0	323.31	1259200000	1411	10.8945	0	55.2662	3.75065	0.00248571	6.5549	3.54847	0.00157377	6.12108	0.422993	0.594672	0.934113	0.0507354	0.918269	0.143109	19.0086	18.999	19.0682	18.9224	19.0012	21.1088
A0A6A4NH67	AT1G11840.6	Lactoylglutathione lyase (EC 4.4.1.5) (Glyoxalase I)	endoplasmic reticulum	Cellular respiration	glycolysis	methylglyoxal degradation	3.1	0.0774578	-0.116323	-0.115895	-0.189177	-0.103027	+					12	10	10	46.7	43.9	43.9	32.263	0	81.427	33368000	200	1.23149	0.0197435	2.2034	0.843437	0.192497	-1.62226	0.894329	0.143923	-1.70003	2.00334	0.0673216	-3.36058	0.705323	0.244215	-1.40691	17.7422	17.6747	17.647	17.6776	17.6542	17.676
A0A6A4NML7	AT1G13440.1	Glyceraldehyde-3-phosphate dehydrogenase (EC 1.2.1.-)	cytosol,nucleus	Cellular respiration	glycolysis	cytosolic glycolysis	3.1	2.72097	-0.576341	0.798004	-0.593455	0.352174	+					10	5	5	35.8	22	22	37.063	0	25.019	2032400	46	3.87579	0.000141783	6.83419	0.51329	0.386172	-1.09182	0.854115	0.15841	1.63864	0.523717	0.516272	-1.10957	0.265816	0.626236	0.636498	12.6412	11.7195	11.3312	11.4635	11.9288	15.6897
A0A6A4NTA5	AT2G21170.1	triosephosphate isomerase	plastid	Cellular respiration	glycolysis	plastidial glycolysis	3.1	1.5918	0.167543	0.0445213	-0.0410267	-0.219067	+	+	+			21	20	21	67.1	67.1	64.5	33.334	0	191.73	201470000	571	7.37727	0	19.9256	1.8921	0.0259732	3.18912	1.75858	0.0253708	2.9862	0.367104	0.636268	-0.832205	1.09294	0.105972	-1.99825	18.613	18.3202	18.6707	18.4786	18.4637	20.0103
A0A6A4NXZ6	AT5G56350.1	Pyruvate kinase (EC 2.7.1.40)	cytosol	Cellular respiration	glycolysis	cytosolic glycolysis	3.1	-0.162918	0.296443	0.0741646	-0.0324577	0.023093	+	+				28	8	28	75.4	75.4	29.8	53.751	0	323.31	119360000	684	2.35018	0.00131827	-3.91255	3.72672	0.00258333	6.50244	0.9807	0.118542	1.83058	0.243118	0.752591	-0.590237	0.130475	0.802959	0.342914	18.3523	18.2018	18.3822	18.272	18.2799	18.1783
A0A6A4PKJ3	AT1G11840.6	Glyoxalase I (EC 4.4.1.5)	endoplasmic reticulum	Cellular respiration	glycolysis	methylglyoxal degradation	3.1	1.24144	0.199276	-0.455795	-0.541739	-0.488799	+		+		+	18	16	18	49.1	49.1	46.3	31.748	0	323.31	750950000	520	6.50512	1.84049e-05	15.4105	1.2304	0.0888385	2.20178	2.16168	0.0128007	-3.60901	1.67957	0.10264	-2.86736	1.77532	0.0279302	-3.01147	20.6835	20.5418	20.7457	20.5136	20.6619	21.6802
A0A6A4PQ92	AT4G26270.1	ATP-dependent 6-phosphofructokinase (ATP-PFK) (Phosphofructokinase) (EC 2.7.1.11) (Phosphohexokinase)	cytosol	Cellular respiration	glycolysis	cytosolic glycolysis	3.1	-0.464143	-2.97966	1.30481	-0.942869	-1.2805		+				13	4	4	35.9	13.6	13.6	54.326	0	7.7704	3100800	10	0.518648	0.168461	-1.10095	1.58409	0.0447052	-2.72476	0.574992	0.301956	1.19563	1.08402	0.225775	-1.98499	0.826142	0.187783	-1.59566	17.3125	19.0566	16.8995	17.6853	16.9781	16.625
A0A6A4PRK6	AT1G13440.1	Glyceraldehyde-3-phosphate dehydrogenase (EC 1.2.1.-)	cytosol,nucleus	Cellular respiration	glycolysis	cytosolic glycolysis	3.1	-0.151719	0.0534645	-0.321378	-0.318409	-0.477786			+		+	23	2	2	76.9	5	5	36.719	0	7.0314	54441000	61	0.358733	0.31356	-0.816608	0.277357	0.631698	0.659645	2.40985	0.00847273	-4.01061	1.2906	0.170964	-2.29062	1.82884	0.0252477	-3.09262	20.1326	19.6759	20.6552	20.4705	20.4402	20.0513
A0A6A4Q157	AT1G67280.1	Glyoxalase I (EC 4.4.1.5)	plastid	Cellular respiration	glycolysis	methylglyoxal degradation	3.1	2.09254	0.349932	0.176556	0.00173111	0.236481	+	+	+		+	15	14	15	45.1	45.1	42.6	39.737	0	108.14	61226000	290	9.51839	0	37.1382	4.93426	0.00231325	9.58535	1.58661	0.0338963	2.72852	0.00752391	0.993826	0.0222095	2.35355	0.0102442	3.91805	15.6487	15.4862	15.52	15.7524	15.6211	17.7645
A0A6A4Q4P5	AT1G74030.1	Phosphopyruvate hydratase (EC 4.2.1.11)	plastid	Cellular respiration	glycolysis	plastidial glycolysis	3.1	2.6387	0.291856	-0.0305939	0.0873882	-0.191753	+	+				17	7	17	44.3	44.3	16.7	51.988	0	133.56	29998000	289	5.12138	3.95387e-05	10.1558	1.76637	0.0326144	2.99796	0.14669	0.776455	-0.380664	0.608329	0.453693	1.2506	1.33662	0.0645466	-2.3585	13.2524	14.4782	13.5008	13.9643	14.5015	16.3893
A0A6A4Q4Q5	AT1G13440.1	Glyceraldehyde-3-phosphate dehydrogenase (EC 1.2.1.-)	cytosol,nucleus	Cellular respiration	glycolysis	cytosolic glycolysis	3.1	-0.439149	0.0476521	0.0278465	-0.0823669	-0.212614	+					24	1	24	77.2	77.2	2.7	36.697	0	323.31	1192200000	856	4.05226	0.000110485	-7.24291	0.262229	0.651328	0.629254	0.123716	0.812983	0.326924	0.358083	0.643999	-0.815394	1.35326	0.0625407	-2.38305	22.5469	22.3378	22.5364	22.5034	22.4815	21.9299
A0A6A4QUC1	AT2G21330.1	Fructose-bisphosphate aldolase (EC 4.1.2.13)	plastid	Cellular respiration	glycolysis	plastidial glycolysis	3.1	2.69084	0.167892	0.0429867	0.00396004	-0.143466	+				+	23	6	23	61.8	61.8	18.2	43.185	0	323.31	959490000	677	10.4925	0	49.2124	1.47701	0.0550381	2.56586	0.33819	0.520918	0.777929	0.0313274	0.965635	0.0901214	1.48962	0.0478899	-2.58452	18.9453	18.8901	19.0493	18.9961	18.9722	21.5283
A0A6A4QW03;A0A6A5PRV2	AT5G52920.1	Pyruvate kinase (EC 2.7.1.40)	plastid	Cellular respiration	glycolysis	plastidial glycolysis	3.1	4.26978	-1.7525	-1.97277	-0.146014	0.543489	+	+	+			11	10	11	25	25	23.1	63.096	0	21.045	2854300	50	8.66769	0	29.0246	4.29484	0.00204494	-7.83505	3.80987	0.00121033	-6.68599	0.232184	0.761984	-0.567583	1.12569	0.099607	2.04688	12.7382	12.0977	12.1276	12.339	12.0655	16.7536
A0A6A4R2U1	AT2G21330.1	Fructose-bisphosphate aldolase (EC 4.1.2.13)	plastid	Cellular respiration	glycolysis	plastidial glycolysis	3.1	3.06628	0.413209	0.254494	0.0938519	-0.100563	+	+				22	4	5	58.9	15.3	13.5	43.056	0	20.521	87383000	87	8.83587	0	30.4761	1.58104	0.0449237	2.72022	1.06037	0.0994638	1.94977	0.370487	0.633218	0.838482	0.297462	0.588344	-0.699403	17.002	16.864	17.109	16.9916	16.9291	20.0661
A0A6A4R331	AT5G56350.1	Pyruvate kinase (EC 2.7.1.40)	cytosol	Cellular respiration	glycolysis	cytosolic glycolysis	3.1	0	0	0.0115637	1.13374	1.06786					+	8	5	5	22.5	18.4	18.4	55.366	0	17.364	558890	16	-4.34294e-08	1	0	-4.34294e-08	1	0	0.011105	0.982125	0.0326497	1.62757	0.110232	2.78957	1.4735	0.0494468	2.56066	11.3162	11.9789	11.9416	11.8652	11.2023	12.6746
A0A6A5L3J2;A0A6A5L4S1	AT1G79530.1	Glyceraldehyde-3-phosphate dehydrogenase (EC 1.2.1.-)	plastid	Cellular respiration	glycolysis	plastidial glycolysis	3.1	-1.43696	-0.115454	-0.687366	-1.63833	1.35486	+		+			4	2	2	7.8	2.7	2.7	35.668	0	11.493	34236000	37	4.10125	9.82296e-05	-7.3596	0.199963	0.729866	-0.499296	2.3008	0.0102788	-3.83215	0.579281	0.476718	-1.20274	0.456625	0.420616	0.993762	21.0974	20.5103	21.0571	20.7676	20.9104	19.9756
A0A6A5LJX0	AT5G56350.1	Pyruvate kinase (EC 2.7.1.40)	cytosol	Cellular respiration	glycolysis	cytosolic glycolysis	3.1	-0.203855	0.190437	0.128927	-0.129321	-0.282507					+	21	4	4	56.6	11.4	11.4	54.935	0	27.498	7575100	55	0.700189	0.0918005	-1.39875	0.737551	0.23834	1.45782	0.664494	0.245614	1.34172	0.908505	0.291373	-1.72157	2.08117	0.0161584	-3.482	16.9119	17.3566	16.8199	16.886	16.8193	16.8911
A0A6A5LV34	AT1G76550.1	Pyrophosphate--fructose 6-phosphate 1-phosphotransferase subunit alpha (PFP) (6-phosphofructokinase, pyrophosphate dependent) (PPi-PFK) (Pyrophosphate-dependent 6-phosphofructose-1-kinase)	cytosol	Cellular respiration	glycolysis	cytosolic glycolysis	3.1	-0.167711	-0.050404	-0.14601	0.00707588	0.209497	+		+		+	29	11	29	60.1	60.1	26.1	69.325	0	209.12	53036000	593	1.91202	0.00371014	-3.21966	0.504768	0.393528	-1.07726	2.1646	0.0127264	-3.61363	0.0425302	0.953059	0.120951	2.03681	0.0177758	3.41264	17.6325	17.6601	17.6662	17.7864	17.6038	17.512
A0A6A5LVZ4	AT4G26270.1	ATP-dependent 6-phosphofructokinase (ATP-PFK) (Phosphofructokinase) (EC 2.7.1.11) (Phosphohexokinase)	cytosol	Cellular respiration	glycolysis	cytosolic glycolysis	3.1	-2.73556	-0.32611	-0.721578	-0.0995867	0.599342	+		+			15	9	12	35.9	28.3	21.7	56.926	0	27.705	3687600	50	4.70952	6.36238e-05	-8.93655	0.476205	0.418247	-1.02797	2.49227	0.0072739	-4.14772	0.151856	0.834618	-0.392518	0.740725	0.22572	1.46281	17.4778	16.9999	17.2916	17.1149	17.2246	14.2897
A0A6A5LXB9	AT1G12000.1	Pyrophosphate--fructose 6-phosphate 1-phosphotransferase subunit beta (PFP) (EC 2.7.1.90) (6-phosphofructokinase, pyrophosphate dependent) (PPi-PFK) (Pyrophosphate-dependent 6-phosphofructose-1-kinase)	cytosol	Cellular respiration	glycolysis	cytosolic glycolysis	3.1	2.113	-0.338872	0.794669	-0.326007	0.494143	+					10	4	4	23.2	9.2	9.2	63.275	0	6.3386	1718500	15	1.9493	0.00344731	3.27698	0.123709	0.829682	-0.326908	0.325241	0.537167	0.753238	0.102174	0.883951	-0.274896	0.154345	0.76983	0.3982	11.2496	11.0771	11.885	12.6002	11.969	12.3021
A0A6A5LXE9	AT3G04120.1	Glyceraldehyde-3-phosphate dehydrogenase (EC 1.2.1.-)	cytosol,nucleus	Cellular respiration	glycolysis	cytosolic glycolysis	3.1	-0.71105	0.0469849	-0.272493	-0.221907	-0.156382	+		+			21	2	2	67.9	5	5	37.367	0	6.1249	102000000	64	4.15655	8.63981e-05	-7.49306	0.305255	0.594916	0.714629	2.44111	0.00803309	-4.06238	0.790055	0.345853	-1.53985	0.534694	0.352397	-1.12816	21.7923	21.346	21.7473	21.6504	21.695	20.7839
A0A6A5M1X4	AT2G29560.1	Phosphopyruvate hydratase (EC 4.2.1.11)	cytosol	Cellular respiration	glycolysis	cytosolic glycolysis	3.1	-0.66562	-0.117615	-0.294079	-0.240508	0.0142693	+		+			10	10	10	33.2	33.2	33.2	51.935	0	27.562	6127400	127	5.42063	4.45269e-05	-11.13	1.25838	0.0842953	-2.24308	2.73548	0.00512585	-4.56461	1.37364	0.151861	-2.41311	0.0516447	0.917034	0.145543	16.3105	16.1281	16.1822	16.0355	16.2667	15.4205
A0A6A5M2Q2	AT1G79530.1	Glyceraldehyde-3-phosphate dehydrogenase (EC 1.2.1.-)	plastid	Cellular respiration	glycolysis	plastidial glycolysis	3.1	0.411641	-0.537141	0.0844402	-0.0238964	-0.0835182	+	+				14	11	11	44.7	39.5	39.5	45.35	0	54.587	9242300	203	2.0447	0.00277164	3.42494	2.1504	0.0160792	-3.59113	0.189232	0.714408	0.476007	0.0613159	0.933605	-0.171185	0.349114	0.526899	-0.79857	15.4773	16.0519	15.4728	15.8063	15.6802	15.9532
A0A6A5M9N3	AT1G67280.1	Glyoxalase I (EC 4.4.1.5)	plastid	Cellular respiration	glycolysis	methylglyoxal degradation	3.1	0.900098	0.672451	0.612964	0.943213	0.958417	+		+		+	7	6	6	22.7	20.1	20.1	39.028	0	19.905	2830800	43	1.43768	0.0116052	2.50768	1.10115	0.113854	2.01046	2.3304	0.00969847	3.88027	2.04646	0.0642494	3.42768	2.29729	0.0112447	3.82646	11.6689	11.6445	12.023	12.1505	11.2881	12.8312
A0A6A5MFX6	AT2G22480.1	ATP-dependent 6-phosphofructokinase (ATP-PFK) (Phosphofructokinase) (EC 2.7.1.11) (Phosphohexokinase)	plastid	Cellular respiration	glycolysis	plastidial glycolysis	3.1	-0.155978	-0.281644	0.581121	0.927687	0.558064						4	3	3	8.9	7.2	7.2	58.094	0	4.8539	593080	14	0.0844489	0.858995	-0.230769	0.272281	0.638352	-0.649494	0.503806	0.35879	1.07561	0.875926	0.305009	1.67199	0.377792	0.494536	0.851986	14.2016	11.8635	11.2222	11.0432	12.8714	11.9935
A0A6A5MG52	AT5G56350.1	Pyruvate kinase (EC 2.7.1.40)	cytosol	Cellular respiration	glycolysis	cytosolic glycolysis	3.1	-0.625539	0.178494	0.237837	-0.051207	-0.516348	+				+	22	7	8	56.1	26	19.3	55.211	0	57.276	5122800	131	2.80451	0.00041806	-4.68654	0.750893	0.232071	1.47877	1.25447	0.0655756	2.23731	0.182542	0.808286	-0.461342	3.54476	0.00223899	-6.11331	15.8313	15.8278	15.5266	15.4801	15.8001	14.9641
A0A6A5MXS3	AT2G01140.1	Fructose-bisphosphate aldolase (EC 4.1.2.13)	plastid	Cellular respiration	glycolysis	plastidial glycolysis	3.1	0.583852	-0.0311501	-0.487548	-0.208245	-0.275541	+		+		+	15	3	14	44.1	42.1	9.7	42.422	0	142.08	59523000	285	4.14502	9.76744e-05	7.46509	0.149438	0.794088	-0.386978	4.62389	0.000820513	-8.69927	1.38765	0.148684	-2.4338	2.02274	0.0182106	-3.39071	17.8327	17.7888	17.9067	17.8396	17.9257	18.3936
A0A6A5N0C5	AT2G01140.1	Fructose-bisphosphate aldolase (EC 4.1.2.13)	plastid	Cellular respiration	glycolysis	plastidial glycolysis	3.1	4.01202	-0.645019	0.547459	0.0730839	0.152997	+					14	2	2	41.4	7.4	7.4	43.148	0	4.8336	3879100	43	3.26262	0.000217411	5.54175	0.334748	0.562504	-0.771391	0.275233	0.598096	0.655402	0.141174	0.842495	0.367915	0.442899	0.433097	0.969559	11.9257	11.1763	14.8824	11.7866	10.9166	16.2793
A0A6A5N6X3	AT5G61580.1	ATP-dependent 6-phosphofructokinase (ATP-PFK) (Phosphofructokinase) (EC 2.7.1.11) (Phosphohexokinase)	plastid	Cellular respiration	glycolysis	cytosolic glycolysis	3.1	0.997268	0.533297	0.0464504	0.0842609	-0.198452	+	+			+	10	7	7	26.3	18.6	18.6	53.06	0	30.523	3877800	59	1.73365	0.00565394	2.9486	3.45756	0.00273298	5.93268	0.20386	0.694085	0.507682	0.402681	0.610806	0.897502	1.69383	0.0321143	-2.88875	12.4704	13.3421	13.9801	13.6558	14.4345	14.4175
A0A6A5NI10	AT4G26270.1	ATP-dependent 6-phosphofructokinase (ATP-PFK) (Phosphofructokinase) (EC 2.7.1.11) (Phosphohexokinase)	cytosol	Cellular respiration	glycolysis	cytosolic glycolysis	3.1	-0.881927	0.469725	0.00637283	0.0833099	0.404715	+	+			+	18	7	18	49.1	49.1	26.1	53.827	0	85.04	24468000	195	5.2001	4.06435e-05	-10.4045	3.5742	0.00260819	6.17514	0.0379636	0.938235	0.108466	0.660911	0.418688	1.33596	2.06899	0.0165571	3.4629	17.3186	16.9319	17.1812	17.1881	17.1217	16.2453
A0A6A5NTG0	AT4G26270.1	ATP-dependent 6-phosphofructokinase (ATP-PFK) (Phosphofructokinase) (EC 2.7.1.11) (Phosphohexokinase)	cytosol	Cellular respiration	glycolysis	cytosolic glycolysis	3.1	-0.798415	0.222294	0.211794	0.167544	0.809976	+				+	15	5	6	36.2	16.4	12.3	54.052	0	13.648	1407900	19	2.15728	0.00205296	-3.60202	1.06101	0.123348	1.95073	0.949213	0.127091	1.78317	0.918594	0.287683	1.73687	1.53511	0.043572	2.65196	14.2101	13.8133	14.3714	14.2837	15.1023	13.5964
A0A6A5NWL5	AT1G76550.1	Pyrophosphate--fructose 6-phosphate 1-phosphotransferase subunit alpha (PFP) (6-phosphofructokinase, pyrophosphate dependent) (PPi-PFK) (Pyrophosphate-dependent 6-phosphofructose-1-kinase)	cytosol	Cellular respiration	glycolysis	cytosolic glycolysis	3.1	-0.962288	-0.572972	-0.566598	-0.0179638	0.268766	+		+			28	10	11	60.6	26	24.8	67.205	0	45.325	4855700	68	1.97612	0.00327963	-3.3184	1.0422	0.127305	-1.92268	1.51918	0.0385375	-2.62833	0.0216297	0.977829	-0.0628657	0.289622	0.596663	0.683983	17.502	16.9967	17.2095	17.3111	17.0852	16.7023
A0A6A5P0P6	AT1G12000.1	Pyrophosphate--fructose 6-phosphate 1-phosphotransferase subunit beta (PFP) (EC 2.7.1.90) (6-phosphofructokinase, pyrophosphate dependent) (PPi-PFK) (Pyrophosphate-dependent 6-phosphofructose-1-kinase)	cytosol	Cellular respiration	glycolysis	cytosolic glycolysis	3.1	-0.435445	-0.304597	-0.553622	-0.297912	-0.275728	+	+	+	+	+	21	4	21	49	49	10.4	62.039	0	54.814	29820000	288	3.47268	0.000164093	-5.96374	2.4388	0.00983669	-4.05854	4.68424	0.000872727	-8.86594	2.57139	0.0404873	-4.28125	1.83347	0.0250818	-3.09965	18.752	18.7606	18.9148	18.9437	18.7813	18.3771
A0A6A5PAB4	AT3G10850.1	Lactamase_B domain-containing protein	cytosol	Cellular respiration	glycolysis	methylglyoxal degradation	3.1	-1.68313	0.0794582	-0.465536	-0.482483	-0.54827	+		+	+	+	16	16	16	75.5	75.5	75.5	30.797	0	188.97	54293000	306	6.96657	0	-17.6613	0.306518	0.593341	0.717089	2.51229	0.00693798	-4.18132	3.31331	0.0259661	-5.64173	4.30735	0.00149593	-7.86659	19.9043	19.6047	19.793	19.7216	19.8891	18.2891
A0A6A5PCG9	AT1G12000.1	Pyrophosphate--fructose 6-phosphate 1-phosphotransferase subunit beta (PFP) (EC 2.7.1.90) (6-phosphofructokinase, pyrophosphate dependent) (PPi-PFK) (Pyrophosphate-dependent 6-phosphofructose-1-kinase)	cytosol	Cellular respiration	glycolysis	cytosolic glycolysis	3.1	-0.677515	-0.0190935	-0.756365	-0.0720053	-0.649182	+		+			20	4	4	44	8.1	8.1	63.439	0	10.779	1850200	46	1.51816	0.00957392	-2.62681	0.0252749	0.962681	-0.0731749	2.48573	0.00737673	-4.13676	0.116865	0.868061	-0.310558	1.31109	0.0679051	-2.32084	15.3273	15.5191	15.5921	15.339	15.4948	13.7756
A0A6A5PCY5	AT3G02720.1	Class I glutamine amidotransferase superfamily protein (Putative lactoylglutathione lyase) (EC 4.4.1.5)	cytosol	Cellular respiration	glycolysis	methylglyoxal degradation	3.1	-0.40407	-0.358097	-0.0272877	-0.177408	-0.550372	+	+			+	12	12	12	51.9	51.9	51.9	41.212	0	323.31	64666000	344	2.65509	0.000624343	-4.42468	1.76526	0.0326409	-2.99628	0.0820981	0.870475	-0.22482	0.690314	0.398614	-1.38304	2.05688	0.0170551	-3.44396	19.246	19.5442	19.2545	19.1985	19.2772	18.8685
A0A6A5PJ94	AT3G22960.1	Pyruvate kinase (EC 2.7.1.40)	plastid	Cellular respiration	glycolysis	plastidial glycolysis	3.1	2.85693	-1.23356	-1.53058	0	0	+					4	4	4	11.4	11.4	11.4	62.319	0	6.1306	437510	4	1.65919	0.00667362	2.83683	0.554973	0.354754	-1.16226	1.37765	0.0505536	-2.41904	-4.34294e-08	1	0	-4.34294e-08	1	0	11.1954	10.2864	12.4494	12.7987	12.6868	16.1484
A0A6A5PL07	AT1G79550.1	Phosphoglycerate kinase (EC 2.7.2.3)	cytosol	Cellular respiration	glycolysis	cytosolic glycolysis	3.1	-0.494191	-0.165373	-0.00506668	-0.331249	-0.243398	+					26	14	14	72.8	54.9	54.9	42.35	0	168.02	61331000	337	4.60438	7.54717e-05	-8.64595	0.803044	0.208947	-1.55999	0.0151202	0.97634	-0.0442578	1.93101	0.0737315	-3.24883	1.05835	0.114064	-1.94677	19.0752	19.2662	19.0531	19.1023	19.1329	18.7142
A0A6A4PK95	AT3G47520.1	Malate dehydrogenase (EC 1.1.1.37)	plastid	Cellular respiration	other organic acid transformations	cyt MDH	3.4	1.80501	-0.133535	0.181345	0.145184	0.180557	+		+			17	8	16	55.8	55.8	26.2	43.572	0	111.07	23423000	243	6.44985	1.77253e-05	15.1598	0.665958	0.279531	-1.34407	1.44277	0.0445137	2.51521	0.925554	0.284761	1.74741	1.40708	0.0562679	2.46249	15.6071	15.1848	15.573	15.5666	15.3227	17.2908
A0A6A4QFC3	AT5G58330.2	Malate dehydrogenase [NADP], chloroplastic (EC 1.1.1.82) (NADP-MDH)	plastid	Cellular respiration	other organic acid transformations	cyt MDH	3.4	1.9708	0.257917	-0.00901642	-0.0227242	-0.03535	+	+				19	10	19	50.6	50.6	29.3	47.513	0	230.65	50077000	291	8.50881	0	27.7159	2.93476	0.00482852	4.92132	0.143388	0.7819	-0.373043	0.368567	0.634979	-0.834922	0.339924	0.5382	-0.781216	16.4725	16.72	16.443	16.4667	16.4927	18.3682
A0A6A5MVG4	AT3G47520.1	Malate dehydrogenase (EC 1.1.1.37)	plastid	Cellular respiration	other organic acid transformations	cyt MDH	3.4	1.75814	-0.229308	0.149883	0.0468399	-0.322383	+	+			+	16	7	7	60.4	28.2	28.2	43.467	0	78.652	12319000	168	6.84165	0	17.0229	1.53362	0.0486844	-2.64975	1.30464	0.0591583	2.31133	0.261439	0.732833	0.627655	2.32961	0.0105903	-3.87898	14.401	14.6726	14.59	14.7897	14.8295	16.3748
A0A6A5N588	AT5G58330.2	Malate dehydrogenase [NADP], chloroplastic (EC 1.1.1.82) (NADP-MDH)	plastid	Cellular respiration	other organic acid transformations	cyt MDH	3.4	1.63826	-0.226318	0.043255	-0.192974	-0.254954	+				+	12	3	3	35	11.7	11.7	47.802	0	10.276	2995600	50	1.45404	0.0111043	2.53187	0.534557	0.370419	-1.12792	0.0790628	0.875091	0.217105	1.60424	0.114227	-2.75477	1.85791	0.023856	-3.13687	11.749	14.559	14.7957	15.1666	15.1575	15.8559
Q7Y0W8	AT1G65930.1	Isocitrate dehydrogenase [NADP] (EC 1.1.1.42)	cytosol	Cellular respiration	other organic acid transformations	cyt IDH	3.4	-0.0190144	0.035265	-0.21188	-0.0744568	-0.108992			+			20	4	5	47.6	14.3	12.4	46.02	0	21.332	13354000	111	0.0931005	0.845724	-0.252464	0.199987	0.730034	0.499346	1.39613	0.0486714	-2.44631	0.380575	0.624811	-0.857113	0.253518	0.642206	-0.611559	17.4494	17.2254	17.3765	17.4277	17.6031	17.4411
Q7Y0W9	AT1G65930.1	Isocitrate dehydrogenase [NADP] (EC 1.1.1.42)	cytosol	Cellular respiration	other organic acid transformations	cyt IDH	3.4	-0.0682545	-0.00823784	-0.217201	-0.186518	-0.344711			+		+	26	9	26	60.2	60.2	22.6	46.125	0	323.31	134120000	675	0.662305	0.103997	-1.3382	0.0716359	0.901386	-0.198061	2.80568	0.00457305	-4.68864	1.28016	0.172817	-2.27522	2.6127	0.0067989	-4.35177	19.0936	19.059	19.0327	18.8765	19.1036	18.9444
Q93YH3	AT1G10670.1	ATP citrate synthase (EC 2.3.3.8)	cytosol	Cellular respiration	other organic acid transformations	atp-citrate lyase	3.4	0.309633	0.10234	-0.371702	-0.319678	-0.63386	+		+		+	14	2	14	35.2	35.2	5.7	46.703	0	33.616	16701000	207	1.3428	0.014755	2.36761	0.47803	0.416891	1.03114	2.32815	0.00978286	-3.87661	1.11229	0.215492	-2.027	2.52862	0.00794416	-4.20882	16.5322	16.6106	16.5486	16.9479	16.9119	16.9857
A0A6A4N207	AT4G26210.1	Complex V subunit g (ATP20)	mitochondrion	Cellular respiration	OXPHOS	complex V	3.3	0.395168	-0.449015	1.23951	1.25521	-0.0290955						5	5	5	50	50	50	14.016	0	6.1536	5165000	19	0.107224	0.824587	0.287244	0.112027	0.845704	-0.298901	0.423366	0.433273	0.934781	0.724095	0.381297	1.43662	0.027079	0.956611	-0.0782483	15.6553	15.3469	14.9486	11.3312	15.783	11.7928
A0A6A4N4P3	AT5G13430.1	Cytochrome b-c1 complex subunit Rieske, mitochondrial (EC 7.1.1.8)	mitochondrion	Cellular respiration	OXPHOS	complex III	3.3	0.916552	0.335164	0.0461258	-0.0396797	-0.00209084	+	+				9	3	4	34.3	17	13.3	29.835	0	17.198	20016000	118	5.2499	4.1415e-05	10.5646	2.51443	0.00853234	4.18493	0.203374	0.694525	0.506638	0.247313	0.748899	-0.598864	0.0109575	0.983175	-0.0322213	16.0696	16.2199	15.9226	16.3276	16.2906	17.1412
A0A6A4NB34;A0A6A5LHU1	AT4G02580.1	Complex I 24 kDa subunit;NADH-ubiquinone oxidoreductase 24 kDa subunit, putative	mitochondrion	Cellular respiration	OXPHOS	complex I	3.3	1.08796	-0.0687763	-0.305405	0.0735638	-0.243874	+		+			7	7	7	38.6	38.6	38.6	28.05	0	66.456	11219000	162	5.60927	4.88301e-05	11.7859	0.357749	0.535916	-0.814768	1.48842	0.0409005	-2.58274	0.15561	0.832685	0.401082	0.642887	0.27921	-1.30687	15.6792	15.6325	15.9081	16.0284	15.5829	16.8093
A0A6A4NBI9	AT1G51980.1	Alpha-MPP (Inactive zinc metalloprotease alpha) (Mitochondrial-processing peptidase subunit alpha)	mitochondrion	Cellular respiration	OXPHOS	complex III	3.3	3.79189	-0.568803	0.595413	-0.157121	0.0680489	+					23	4	4	70.1	15.2	15.2	54.551	0	24.755	6702800	49	6.98349	0	17.7495	0.88738	0.174153	-1.68945	1.0651	0.0983479	1.95682	0.520176	0.518304	-1.10355	0.272772	0.617572	0.650479	13.1406	12.8784	12.5326	12.9564	12.5887	16.7814
A0A6A4NBW7	AT1G47420.1	Complex II SDH5	mitochondrion	Cellular respiration	OXPHOS	complex II	3.3	1.6177	1.17199	0.258033	-0.0942619	0.298517	+					4	3	3	29.1	21.8	21.8	25.82	0	11.492	2011900	24	0.930558	0.0455552	1.75499	0.523378	0.378155	1.10899	0.151555	0.769606	0.39183	0.0503339	0.947175	-0.142033	0.190701	0.718514	0.479212	11.7281	11.7546	11.6556	12.5488	11.266	14.5299
A0A6A4NCE2	ATMG00640.1	ATP synthase protein MI25	mitochondrion	Cellular respiration	OXPHOS	complex V	3.3	-0.561018	0.390704	-0.264214	0.273215	0.100525	+	+	+			6	6	6	27.1	27.1	27.1	21.169	0	18.777	17306000	64	3.45875	0.000163462	-5.93512	2.90125	0.00494196	4.86031	1.44611	0.0441785	-2.52015	0.769903	0.357381	1.50849	0.149976	0.77584	0.388213	18.2106	18.1063	18.2009	18.1565	18.5815	17.6628
A0A6A4NIU9;A0A6A5LQE1;A0A6A5LRE0	AT5G08680.1	ATP synthase subunit beta (EC 7.1.2.2)	mitochondrion	Cellular respiration	OXPHOS	complex V	3.3	0.818607	0.00713158	-0.0678474	-0.0710655	0.0572357	+					31	8	31	76.1	76.1	19.2	59.86	0	323.31	724200000	1234	5.79514	5.23446e-05	12.4661	0.0819987	0.886742	0.224568	1.31791	0.0574971	-2.33091	1.35799	0.155093	-2.39003	0.621111	0.292405	1.2715	20.188	20.1249	20.0083	19.8497	20.1411	20.8964
A0A6A4NJ77	AT3G52730.1	Putative cytochrome b-c1 complex subunit 9	mitochondrion	Cellular respiration	OXPHOS	complex III	3.3	0.953583	0.0887215	-0.327565	-0.419622	0.115203	+		+			4	4	4	47.3	47.3	47.3	8.3745	0	7.7678	13918000	59	1.68422	0.00632313	2.87432	0.519886	0.380499	1.10306	1.61462	0.0324253	-2.77026	1.62848	0.110178	-2.79093	0.294431	0.590972	0.693452	17.4967	15.917	17.1636	17.5731	17.6866	18.117
A0A6A4NKB3	AT4G16450.2	NADH-u_ox-rdase domain-containing protein	mitochondrion	Cellular respiration	OXPHOS	complex I	3.3	0.352419	0.312024	-0.0709595	0.105568	0.045628	+	+				4	3	4	52	52	28	10.941	0	23.8	8365600	63	1.29197	0.0169288	2.29264	1.55223	0.0471051	2.67738	0.215106	0.678093	-0.531683	0.344379	0.657963	0.789644	0.167689	0.75113	0.428357	16.3929	15.8387	15.7417	16.2444	16.1005	16.4065
A0A6A4NNN5;A0A6A5NWE8	AT1G76200.1	Complex I AGGG	mitochondrion	Cellular respiration	OXPHOS	complex I	3.3	0.16248	-0.0476318	-0.41047	0.208467	0.0153141			+			2	2	2	17.6	17.6	17.6	7.7687	0	5.2511	2132800	34	0.529033	0.162397	1.11858	0.14603	0.798596	-0.379144	2.04603	0.0155012	-3.42702	0.877872	0.304547	1.67496	0.0531145	0.914565	0.14947	15.402	14.8581	15.347	15.1305	15.3152	15.279
A0A6A4NQH1	AT5G37510.1	NADH-ubiquinone oxidoreductase 75 kDa subunit (Putative oxidoreductase) (EC 1.6.-.-)	mitochondrion	Cellular respiration	OXPHOS	complex I	3.3	0.568066	0.159362	-0.224623	-0.0129566	-0.0716232	+		+			30	9	9	60.3	28.3	28.3	81.026	0	40.102	8785300	127	3.90931	0.000138979	6.91046	1.0541	0.124401	1.94044	2.45382	0.00790377	-4.08351	0.0629524	0.931881	-0.17548	0.491857	0.38882	-1.05507	15.6794	15.7612	15.5473	15.5814	15.7481	16.0212
A0A6A4NRL1;A0A6A5N050	AT2G02050.1	NADH dehydrogenase [ubiquinone] 1 beta subcomplex subunit 7	mitochondrion	Cellular respiration	OXPHOS	complex I	3.3	0.458211	-0.0214376	-0.419314	0.251536	1.16207						3	3	3	32.4	32.4	32.4	11.965	0	7.6683	1197000	22	0.142123	0.762482	0.370116	0.00780432	0.988913	-0.02303	0.277501	0.594671	-0.659931	0.123712	0.859787	0.326915	0.677064	0.259053	1.36187	11.0956	12.0466	11.5504	16.3531	14.5517	15.68
A0A6A4NSE8	AT1G19580.1	Gamma carbonic anhydrase-like protein (Putative NADH:ubiquinone reductase (H(+)-translocating)) (EC 1.6.5.3)	mitochondrion	Cellular respiration	OXPHOS	complex I	3.3	0.119314	0.159637	-0.131654	0.0357174	-0.124308						13	13	13	56.3	56.3	56.3	29.465	0	44.45	13606000	183	0.681078	0.0975111	1.36829	1.31135	0.0757064	2.32123	1.22363	0.0697433	-2.19178	0.200276	0.794452	0.499971	0.688258	0.252901	-1.37976	16.6898	16.5531	16.802	16.5652	16.3988	16.6711
A0A6A4P0M3	AT2G31490.1	Putative NADH:ubiquinone reductase (H(+)-translocating)	mitochondrion	Cellular respiration	OXPHOS	complex I	3.3	0.0509315	0.0864977	-0.0611851	-0.874542	0.422398						3	3	3	43.7	43.7	43.7	8.4727	0	10.919	4204500	57	0.150325	0.745601	0.389012	0.326488	0.570536	0.755628	0.354003	0.503833	-0.807755	0.468948	0.558044	-1.01534	0.189701	0.719899	0.477032	15.7632	15.556	16.0245	15.9473	15.736	15.83
A0A6A4PA38	AT1G47420.1	Complex II SDH5	mitochondrion	Cellular respiration	OXPHOS	complex II	3.3	0.0990158	0.789238	-0.411032	-0.142057	0.32768						7	6	7	50.2	50.2	42.8	25.64	0	45.19	5601600	57	0.0774894	0.869707	0.213091	0.642253	0.293953	1.30585	0.331926	0.529025	-0.766017	0.0762414	0.918061	-0.209899	0.217293	0.685711	0.536316	14.99	15.6888	14.7214	15.5865	14.9865	15.0995
A0A6A4PBX9	AT2G29990.1	NAD(P)H dehydrogenase B2 (Putative NADH:ubiquinone reductase (Non-electrogenic)) (EC 1.6.5.9)	mitochondrion	Cellular respiration	OXPHOS	altNDH	3.3	1.24032	0.68484	0.81195	0.394472	0.0297407	+	+	+			10	8	8	23.9	18.5	18.5	56.147	0	27.477	4493100	70	4.8031	4.62428e-05	9.20202	2.78073	0.00590361	4.64436	3.39076	0.00195824	5.79674	1.88376	0.0775817	3.17635	0.10325	0.837451	0.277536	12.4003	11.9171	12.24	12.1547	11.8723	13.4086
A0A6A4PCB4	AT4G26210.2	Complex V subunit g (ATP20)	mitochondrion	Cellular respiration	OXPHOS	complex V	3.3	0.72236	0.164986	-0.453773	-0.0490452	-0.0454826	+					5	2	5	34.4	34.4	13.9	13.884	0	8.031	5919000	59	3.22132	0.000219579	5.46112	0.461462	0.430952	1.00225	1.11731	0.0881564	-2.03445	0.0791875	0.914435	-0.217423	0.0623398	0.899405	-0.173874	16.1458	15.8981	15.9641	15.6546	16.155	16.8164
A0A6A4PDD6	AT1G16700.1	NADH dehydrogenase [ubiquinone] iron-sulfur protein (Putative oxidoreductase) (EC 1.6.-.-)	mitochondrion	Cellular respiration	OXPHOS	complex I	3.3	0.0711693	0.0925894	-0.578165	-0.0839123	0.261296						8	1	8	40.5	40.5	5.4	25.677	0	16.678	10079000	128	0.182279	0.67443	0.460764	0.145515	0.799058	0.377955	1.21255	0.0715778	-2.17542	0.0991522	0.887843	-0.267461	0.361991	0.511532	0.82269	16.4183	16.4729	16.4381	16.4877	16.1164	16.7543
A0A6A4PKB1	AT5G08060.1	Complex I B14.5a	mitochondrion	Cellular respiration	OXPHOS	complex I	3.3	0.251591	0.349855	0.678528	0.457992	0.384973			+			5	5	5	70.2	70.2	70.2	14.164	0	14.102	5921400	59	0.118939	0.804184	0.315529	0.799496	0.210333	1.5545	2.64218	0.00565102	4.40241	1.01774	0.245797	1.88612	0.832349	0.184778	1.60522	15.0286	15.743	13.8164	11.6727	15.811	14.8486
A0A6A4PQG5	AT2G33040.1	ATP synthase subunit gamma	mitochondrion	Cellular respiration	OXPHOS	complex V	3.3	3.22607	-1.99311	3.16042	-0.675847	-0.958923	+		+			15	1	1	45.7	6.8	6.8	35.053	0	52.553	3324800	32	2.67658	0.000579781	4.46187	1.01659	0.133343	-1.8844	2.11785	0.0138736	3.53969	0.254457	0.741074	-0.613473	0.265163	0.626908	-0.635182	12.1367	11.3587	11.8252	12.3101	12.3059	15.9245
A0A6A4PT46	AT4G30010.1	Complex V subunit f (ATP17)	mitochondrion	Cellular respiration	OXPHOS	complex V	3.3	1.56095	0.142576	-0.0882069	-0.152581	-0.319799					+	2	2	2	18.2	18.2	18.2	10.153	0	6.1473	10372000	42	0.665697	0.102891	1.34365	0.532212	0.372186	1.12396	0.447169	0.410133	-0.977108	0.935842	0.279294	-1.76298	1.96934	0.01992	-3.30791	17.8978	11.9665	17.733	17.6077	17.7433	18.2018
A0A6A5MEU1;A0A6A4PWL7	AT3G10860.1	Putative cytochrome b-c1 complex subunit 8	mitochondrion	Cellular respiration	OXPHOS	complex III	3.3	0.450165	0.204906	-0.0853073	-0.140767	0.0618542	+					2	2	2	26.4	26.4	26.4	8.2906	0	15.057	13460000	57	2.17085	0.00201672	3.62358	0.777631	0.218646	1.52054	0.405495	0.450016	-0.902602	0.390746	0.62038	-0.87577	0.145226	0.782291	0.377289	17.7525	17.5679	17.739	17.8235	17.8783	18.2541
A0A6A4Q189	AT1G51980.1	Alpha-MPP (Inactive zinc metalloprotease alpha) (Mitochondrial-processing peptidase subunit alpha)	mitochondrion	Cellular respiration	OXPHOS	complex III	3.3	1.67846	0.00592155	-0.0176037	-0.00179596	0.0528561	+					16	14	14	45.5	41.8	41.8	55.114	0	59.742	19890000	207	4.92125	3.63361e-05	9.54672	0.0293535	0.957176	0.0846178	0.0884617	0.860702	-0.240869	0.0057035	0.994872	-0.0168705	0.14583	0.781408	0.378683	15.1195	15.2014	15.3516	15.0061	14.3873	16.6666
A0A6A4Q3L3	AT5G13450.1	F0F1-type ATP synthase, delta subunit (Putative ATPase, OSCP/delta subunit, F1F0 ATP synthase OSCP/delta subunit domain-containing protein)	mitochondrion	Cellular respiration	OXPHOS	complex V	3.3	0.79491	0.146834	-0.136845	0.221765	-0.266389	+				+	14	7	7	59.4	35.7	35.7	26.951	0	25.268	5254200	109	2.51525	0.000841777	4.1863	1.0256	0.13134	1.89788	0.611986	0.277975	-1.25659	1.19349	0.193355	2.14726	2.60032	0.00706557	-4.33057	14.5355	14.5382	13.8053	14.5853	14.9134	15.1539
A0A6A4Q5Q9	AT1G22450.1	Cytochrome C oxidase, subunit VIb family protein (Putative cytochrome-c oxidase) (EC 1.9.3.1)	mitochondrion	Cellular respiration	OXPHOS	complex IV	3.3	2.16618	-0.23536	0.104598	0.766029	0.114559	+					5	4	4	32.2	28.9	28.9	26.37	0	27.549	1131100	32	1.46334	0.0108568	2.54562	0.0749682	0.897275	-0.206636	0.0361807	0.940565	0.103561	0.415364	0.600109	0.920416	0.0519246	0.916605	0.146292	11.6507	10.8449	11.0463	12.1424	11.3313	14.4276
A0A6A4Q7S6	AT1G19580.1	Gamma carbonic anhydrase-like protein (Putative NADH:ubiquinone reductase (H(+)-translocating)) (EC 1.6.5.3)	mitochondrion	Cellular respiration	OXPHOS	complex I	3.3	1.24322	0.73985	-0.533159	0.222793	-0.107545	+					10	2	2	42.1	9.2	9.2	29.747	0	5.8858	1523500	29	0.966906	0.0409218	1.80983	0.672855	0.274596	1.35513	0.929429	0.132425	-1.75328	0.294055	0.704132	0.692714	0.255164	0.640359	-0.614913	11.6389	13.3443	13.2174	11.6957	13.6637	14.4647
A0A6A4Q996	AT3G48680.1	Gamma carbonic anhydrase-like protein (Putative NADH:ubiquinone reductase (H(+)-translocating)) (EC 1.6.5.3)	mitochondrion	Cellular respiration	OXPHOS	complex I	3.3	0.4941	0.167142	-0.154095	0.0486469	-0.0478867	+		+			8	7	7	40.7	36.8	36.8	27.875	0	33.491	12105000	125	1.37332	0.0136152	2.41264	1.1964	0.0948162	2.15155	2.16487	0.012737	-3.61407	0.543156	0.500457	1.14242	0.618378	0.294193	-1.26704	16.4796	15.484	16.4605	16.4326	16.3912	16.7039
A0A6A4QAR7	AT3G54110.1	uncoupling mitochondrial protein 1	mitochondrion	Cellular respiration	OXPHOS	altNDH	3.3	0.309526	0.172848	-0.126317	0.0718515	0.0993387						8	4	5	29.2	19.7	17	32.461	0	24.075	4145600	99	0.470486	0.20077	1.01802	0.589267	0.329226	1.21926	0.561983	0.310908	-1.17397	0.25681	0.738809	0.618264	0.419837	0.453343	0.928454	14.8935	13.7811	14.1906	14.6687	15.3641	14.6523
A0A6A4QC80;A0A6A4PPQ0	AT5G47030.1	Complex V delta subunit	mitochondrion	Cellular respiration	OXPHOS	complex V	3.3	0.514354	0.16999	-0.304955	0.0608528	-0.148874	+					8	2	8	55.5	55.5	8	21.469	0	34.962	26747000	126	2.26448	0.0015837	3.77342	0.433835	0.455718	0.953469	0.785623	0.185962	-1.53297	0.096803	0.89057	0.261656	0.274299	0.615612	-0.653536	17.264	16.8315	17.3018	17.3205	16.9716	17.5819
A0A6A4QEM0	AT5G13430.1	Cytochrome b-c1 complex subunit Rieske, mitochondrial (EC 7.1.1.8)	mitochondrion	Cellular respiration	OXPHOS	complex III	3.3	1.94067	0.801316	0.00817394	-0.178447	-0.705526	+					8	4	4	30.4	16.5	16.5	30.112	0	6.3869	1391500	16	1.72381	0.00580782	2.93379	0.654847	0.286105	1.32619	0.0115652	0.98188	0.0339852	0.329514	0.673758	-0.761414	0.642143	0.279608	-1.30567	12.5388	12.134	12.1892	11.2275	11.1102	11.4085
A0A6A4QT43;A0A6A4R613;A0A6A5NP89	AT1G72020.1	Complex IV COX7b (=COX-X3)	mitochondrion	Cellular respiration	OXPHOS	complex IV	3.3	0	0	0	0.594792	3.90211					+	2	2	2	23.2	23.2	23.2	10.381	0	5.5198	1497200	10	-4.34294e-08	1	0	-4.34294e-08	1	0	-4.34294e-08	1	0	0.447224	0.575296	0.977206	3.73691	0.00213559	6.52474	11.4489	12.233	12.339	11.4894	12.3991	11.6477
A0A6A4QU21	AT4G21105.1	Complex IV COX7a (=COX-X4)	mitochondrion	Cellular respiration	OXPHOS	complex IV	3.3	0.920149	0.139705	0.0600563	-0.150547	-0.0758327	+					3	2	3	58.8	58.8	42.6	7.708	0	8.7475	11818000	50	1.99324	0.0031599	3.3449	0.767207	0.224172	1.50428	0.122282	0.814807	0.323512	0.205832	0.786581	-0.511911	0.09207	0.853317	-0.249896	16.7941	16.539	17.8602	16.5183	16.3949	17.7985
A0A6A4QU62	AT5G52840.1	Complex I B13	mitochondrion	Cellular respiration	OXPHOS	complex I	3.3	0.550417	0.700749	-0.886532	0.636071	-0.114951						12	6	12	68.3	68.3	27.5	18.803	0	22.411	5171900	31	0.428778	0.235377	0.944457	0.402399	0.486348	0.89699	0.500448	0.361595	-1.06985	0.336244	0.666484	0.774234	0.0623434	0.899595	-0.173883	13.5221	14.2083	15.1599	14.0186	14.8658	14.9852
A0A6A4QV45	AT2G27730.1	Copper ion-binding protein	mitochondrion	Cellular respiration	OXPHOS	complex V	3.3	0.918413	-0.00886269	-0.367393	0.562408	-0.491001	+				+	6	4	6	40.8	40.8	28.3	12.695	0	56.465	10594000	81	1.82891	0.0045066	3.09273	0.00951394	0.986337	-0.0280213	0.616465	0.275146	-1.26391	1.20577	0.190421	2.16541	1.95394	0.0204822	-3.28414	17.0719	17.0454	16.7008	17.0713	16.587	16.7584
A0A6A4QV47	AT3G02090.1	Processing peptidase (Putative quinol--cytochrome-c reductase) (EC 1.10.2.2)	mitochondrion	Cellular respiration	OXPHOS	complex III	3.3	0.721456	0.283184	0.0946514	0.0610809	0.0731201	+	+	+			34	10	34	75	75	28.1	58.706	0	323.31	176530000	828	7.05367	0	18.1199	5.28278	0.00286792	10.6715	1.95518	0.0181848	3.28605	1.05546	0.234459	1.94246	0.887561	0.164156	1.68973	17.4928	17.351	17.5122	17.3622	17.5101	18.1348
A0A6A4QXL8	AT3G54110.1	uncoupling mitochondrial protein 1	mitochondrion	Cellular respiration	OXPHOS	altNDH	3.3	0.343612	-0.0305229	-0.204414	-0.132573	-0.304573	+		+		+	13	9	13	48.2	48.2	33.3	32.117	0	34.134	13138000	139	2.87481	0.000375212	4.81249	0.139039	0.807549	-0.362956	1.73723	0.026105	-2.954	1.0649	0.231257	-1.95652	2.21189	0.0130766	-3.68898	16.4079	16.629	16.5102	16.483	16.499	16.9139
A0A6A4QY39	AT3G52300.1	ATP synthase subunit d, mitochondrial	mitochondrion	Cellular respiration	OXPHOS	complex V	3.3	1.19716	-0.176668	0.172599	0.198654	0.160189	+					18	2	2	67.3	13.7	13.7	19.863	0	4.1533	481800	9	1.58906	0.00788182	2.73216	0.123485	0.829893	-0.326376	0.127747	0.807499	0.336478	0.206253	0.786345	0.512813	0.109646	0.830111	0.293133	12.3623	11.4131	12.4837	11.6641	11.2303	13.5542
A0A6A4R235	AT2G20360.1	NAD(P)-bd_dom domain-containing protein	mitochondrion	Cellular respiration	OXPHOS	complex I	3.3	0.980175	0.0090044	-0.0754681	0.0605474	-0.362095	+					16	6	6	49.1	19.2	19.2	43.351	0	14.444	6077800	68	2.29733	0.00145712	3.82652	0.0512149	0.929307	0.144393	0.252836	0.626887	-0.610167	0.151908	0.834726	0.392636	1.43998	0.0529613	-2.51108	14.1345	15.659	15.2907	15.0132	15.2307	16.0295
A0A6A4R7G6	AT3G16480.1	Alpha-MPP (Inactive zinc metalloprotease alpha) (Mitochondrial-processing peptidase subunit alpha)	mitochondrion	Cellular respiration	OXPHOS	complex III	3.3	0.943755	0.0555977	0.0845146	-0.0335472	-0.0384583	+					24	5	24	75.8	75.8	25.8	54.609	0	260.42	80615000	503	6.20385	4.12903e-05	14.09	0.681858	0.269738	1.36954	1.22242	0.0698922	2.19	0.228946	0.766111	-0.560824	0.232678	0.666558	-0.568611	16.9152	16.5964	16.8588	16.7478	16.8446	17.7076
A0A6A4R7U7	AT5G08530.1	NADH dehydrogenase [ubiquinone] flavoprotein 1, mitochondrial (EC 7.1.1.2)	mitochondrion	Cellular respiration	OXPHOS	complex I	3.3	-1.15103	0.619434	0.153466	0.230106	0.112925	+					22	2	2	58.6	6.2	6.2	53.219	0	5.576	2498000	44	1.45834	0.0109603	-2.53823	0.676229	0.272847	1.36054	1.24585	0.0667029	2.2246	0.601456	0.457914	1.23933	0.217207	0.685693	0.536134	15.6391	15.595	15.6404	15.8403	15.7322	14.8998
A0A6A4R8K7	AT3G02090.1	Processing peptidase (Putative quinol--cytochrome-c reductase) (EC 1.10.2.2)	mitochondrion	Cellular respiration	OXPHOS	complex III	3.3	0.500132	0.225302	-0.0532333	-0.00512199	-0.0251694	+	+				33	9	9	67.6	22.9	22.9	61.926	0	168.56	24827000	194	3.9734	0.000130171	7.05806	2.50938	0.00863445	4.17642	0.757571	0.199469	-1.48922	0.0262572	0.972633	-0.0759396	0.101183	0.839601	-0.272462	16.6362	16.386	16.4888	16.5282	16.6679	17.0263
A0A6A5L0N6	AT3G27380.2	Succinate dehydrogenase [ubiquinone] iron-sulfur subunit, mitochondrial (EC 1.3.5.1)	mitochondrion	Cellular respiration	OXPHOS	complex II	3.3	-0.195284	1.30644	0.00457439	-0.0785379	0.376519						2	2	2	4.3	4.3	4.3	31.499	0	9.4561	3032200	42	0.0553745	0.904782	-0.155487	0.794616	0.212104	1.54693	0.00588966	0.990752	0.0174175	0.0826879	0.909058	-0.226315	0.665576	0.266267	1.34345	15.9044	15.7655	11.1073	15.7039	15.7246	11.2975
[truncated: 3,900 more rows]
[truncated: 24 more columns]

## Sheet: C
C: Cotyledon proteome analysis based on iBAQ values (absolute protein quantification)
Mean relative abundance of each protein within a sample (%)						Mean absolute amount of protein (mg · g¯¹ DW)						Mean absolute amount of protein (mg · cotyledon pair¯¹)
[truncated: 4,792 more rows]
[truncated: 47 more columns]

## Sheet: D
D: Enrichment of functional annotations in the subset of proteins with significantly increased abundance during development compared to the total proteome
[truncated: 44 more rows]
