# Supplementary material for: Balancing nutrient remobilization and photosynthesis: proteomic insights into the dual role of lupin cotyledons after germination
Source: Plant J. 2025 Jul 21;123(2):e70357. doi: 10.1111/tpj.70357 (PMC12279399; doi:10.1111/tpj.70357)
Supplement: Supplementary file 4 — Dataset S3. Metabolite profiles and proteome data of true leaves versus cotyledons at day 12. [file TPJ-123-0-s004.xlsx]

## Sheet: INFO Supplementary dataset S3
Supplementary Dataset S3: Metabolite profiles and proteome data of true leaves vs. cotyledons at day 12.
Sheet A: Metabolites in mg · g¯¹ DW		Sheet B: Metabolites in mg · leaves¯¹/cotyledon pair¯¹		Sheet C: Free amino acid profiles		Sheet D: Photosynthetic parameters		Sheet E: Proteome analysis based on LFQ values (log2 fold-changes in relative protein abundance between harvest timepoints) and based on iBAQ values (absolute protein quantification)			Sheet F: Enrichment of functional annotations in the subset of proteins with significantly increased abundance during development compared to the total proteome
Header		Header		Header		Header		Header	Explanation		Header	Explanation
Fresh & dry weight		Fresh & dry weight		…in µmol · L¯¹		Oxygen electrode		Majority protein ID	Majority protein ID based on our manually curated Lupinus albus protein annotation database (see Angermann et al. 2024 (https://doi.org/10.1093/jxb/erae197))		Significantly up regulated in subset compaired to Cot0d	Significantly up regulated in Cot12d or Leaf12d
Protein		Protein		…in µmol · g¯¹ DW		LC3 FlourPen		Arabidopsis thaliana ID	Corresponding Arabidopsis thaliana AGI based on blast (see Angermann et al. 2024 (https://doi.org/10.1093/jxb/erae197))		Cluster name	Label of the group of co-regulated proteins
Free amino acid (Sum of free amino acids (sheet (C)))		Free amino acid (Sum of free amino acids (sheet (C)))		…in µmol · leaves¯¹/cotyledon pair¯¹		NPQ2 FlourPen		Protein name	Protein name based on our manually curated Lupinus albus protein annotation database (see Angermann et al 2024)		Header of Category	Header of category, used in main figure 3D
Chlorophyll		Chlorophyll		…in mg · g¯¹ DW				Subcellular location	Subcellular localisation based on our manually curated Lupinus albus protein annotation database (see Angermann et al. 2024 (https://doi.org/10.1093/jxb/erae197)). Subcellular localisation of Arabidopsis thaliana homologue based on SUBA5		Functional categorie level	Functional categorie level which is significantly enriched
				…in mg · leaves¯¹/cotyledon pair¯¹				Functional categorie (Lvl1)	Functional categorie (Lvl1) based on our manually curated Lupinus albus protein annotation database (see Angermann et al. 2024 (https://doi.org/10.1093/jxb/erae197)). Functional categories of Arabidopsis thaliana homologue based on MapMan X4		Functional category Level 1	Functional categorie (Lvl1) based on our manually curated Lupinus albus protein annotation database (see Angermann et al. 2024 (https://doi.org/10.1093/jxb/erae197)). Functional categories of Arabidopsis thaliana homologue based on MapMan X4
								Functional categorie (Lvl2)	Functional categorie (Lvl2) based on our manually curated Lupinus albus protein annotation database (see Angermann et al. 2024 (https://doi.org/10.1093/jxb/erae197)). Functional categories of Arabidopsis thaliana homologue based on MapMan X4		Functional category Level 2	Functional categorie (Lvl2) based on our manually curated Lupinus albus protein annotation database (see Angermann et al. 2024 (https://doi.org/10.1093/jxb/erae197)). Functional categories of Arabidopsis thaliana homologue based on MapMan X4
								Functional categorie (Lvl3)	Functional categorie (Lvl3) based on our manually curated Lupinus albus protein annotation database (see Angermann et al. 2024 (https://doi.org/10.1093/jxb/erae197)). Functional categories of Arabidopsis thaliana homologue based on MapMan X4		Enrichment factor	fold increase of co-regulated enriched protein groups
								Lvl BINs	Hierarchical classification based on MapMan X4 categories		p-value (Student#s T-test)	Perseus: p-value (Student's T-test)
								log2 fold change Cot12d/Leaf12d	Perseus: LFQ based log2-fold changes Cot12d/Leaf12d		FDR (Benjamini-Hochberg)	Perseus: FDR (Benjamini-Hochberg)
								Significance Cot12d vs. Leaf12d	Perseus: Student's T-test Cot12d vs. Leaf12d		Total proteome size	Total number of proteins identified by MS
								All peptides (shared + unique)	Perseus (Peptides): All peptides of this protein identifiey by MS		Size of the subset of interest	Number of proteins in the subset identified by MS
								Peptides mapping to this protein only	Perseus (Unique peptides): Peptides only mapping to this protein identifiey by MS		Proteins categorized in this category	Total number of proteins included in this functional category
								Unique + most likely shared (razor) peptides	Perseus (Razor + unique peptides): Unique + most likely shared (razor) peptides of this protein identifiey by MS		Proteins of the subset, categorized in this category	Number of proteins enriched in the subset, included in this functional category
								Percentage of amino acids in the protein that are covered by identified peptides	Perseus (Sequence coverage [%])
								Percentage of amino acids in the protein that are covered only by unique and razor peptides	Perseus (Unique sequence coverage [%])
								Percentage of amino acids in the protein that are covered only by unique peptides	Perseus (Unique + razor sequence coverage [%])
								Mol. weight [kDa]	Mol. weight [kDa]
								FDR-adjusted p-value (false discovery rate)	Perseus: Q-Value
								Confidence of identification (peptide-spectrum match)	Perseus: Score
								Signal intensity of the protein detected in the MS	Perseus: Intensity
								Number of MS/MS spectra (fragmentation events) matched to this protein	Perseus: MS/MS count
								Normalized protein intensity after alignment and scaling across samples; Cot12d-1	LFQ intensity 47_6-17-2024_Slot1-2_08
								Normalized protein intensity after alignment and scaling across samples; Cot12d-2	LFQ intensity 51_6-17-2024_Slot1-4_05
								Normalized protein intensity after alignment and scaling across samples; Cot12d-3	LFQ intensity 55_6-17-2024_Slot1-6_14
								Normalized protein intensity after alignment and scaling across samples; Cot12d-4	LFQ intensity 59_6-18-2024_Slot1-8_11
								Normalized protein intensity after alignment and scaling across samples; Cot12d-5	LFQ intensity 63_6-18-2024_Slot1-10_02
								Normalized protein intensity after alignment and scaling across samples; Leaf12d-1	LFQ intensity 45_6-17-2024_Slot1-1_01
								Normalized protein intensity after alignment and scaling across samples; Leaf12d-2	LFQ intensity 49_6-17-2024_Slot1-3_13
								Normalized protein intensity after alignment and scaling across samples; Leaf12d-3	LFQ intensity 53_6-17-2024_Slot1-5_10
								Normalized protein intensity after alignment and scaling across samples; Leaf12d-4	LFQ intensity 57_6-18-2024_Slot1-7_07
								Normalized protein intensity after alignment and scaling across samples; Leaf12d-5	LFQ intensity 61_6-18-2024_Slot1-9_04
								-log p-value (Student's T-test) Cot12d vs. Leaf12d	Perseus: Student's T-test: -log p-value Cot12d vs. Leaf12d
								q-value (Student's T-test) Cot12d vs. Leaf12d	Perseus: Student's T-test: q-value Cot12d vs. Leaf12d
								Test statistic (Student's T-test) Cot12d vs. Leaf12d	Perseus: Student's T-test: Test statistics Cot12d vs. Leaf12d
								Absolute abundance of the protein based on MS signal; Cot12d-1	iBAQ 47_6-17-2024_Slot1-2_08
								Absolute abundance of the protein based on MS signal; Cot12d-2	iBAQ 51_6-17-2024_Slot1-4_05
								Absolute abundance of the protein based on MS signal; Cot12d-3	iBAQ 55_6-17-2024_Slot1-6_14
								Absolute abundance of the protein based on MS signal; Cot12d-4	iBAQ 59_6-18-2024_Slot1-8_11
								Absolute abundance of the protein based on MS signal; Cot12d-5	iBAQ 63_6-18-2024_Slot1-10_02
								Absolute abundance of the protein based on MS signal; Leaf12d-1	iBAQ 45_6-17-2024_Slot1-1_01
								Absolute abundance of the protein based on MS signal; Leaf12d-2	iBAQ 49_6-17-2024_Slot1-3_13
								Absolute abundance of the protein based on MS signal; Leaf12d-3	iBAQ 53_6-17-2024_Slot1-5_10
								Absolute abundance of the protein based on MS signal; Leaf12d-4	iBAQ 57_6-18-2024_Slot1-7_07
								Absolute abundance of the protein based on MS signal; Leaf12d-5	iBAQ 61_6-18-2024_Slot1-9_04
								Relative abundance of each protein within the sample; Cot12d-1	rel.iBAQ 47_6-17-2024_Slot1-2_08
								Relative abundance of each protein within the sample; Cot12d-2	rel.iBAQ 51_6-17-2024_Slot1-4_05
								Relative abundance of each protein within the sample; Cot12d-3	rel.iBAQ 55_6-17-2024_Slot1-6_14
								Relative abundance of each protein within the sample; Cot12d-4	rel.iBAQ 59_6-18-2024_Slot1-8_11
								Relative abundance of each protein within the sample; Cot12d-5	rel.iBAQ 63_6-18-2024_Slot1-10_02
								Relative abundance of each protein within the sample; Leaf12d-1	rel.iBAQ 45_6-17-2024_Slot1-1_01
								Relative abundance of each protein within the sample; Leaf12d-2	rel.iBAQ 49_6-17-2024_Slot1-3_13
								Relative abundance of each protein within the sample; Leaf12d-3	rel.iBAQ 53_6-17-2024_Slot1-5_10
								Relative abundance of each protein within the sample; Leaf12d-4	rel.iBAQ 57_6-18-2024_Slot1-7_07
								Relative abundance of each protein within the sample; Leaf12d-5	rel.iBAQ 61_6-18-2024_Slot1-9_04
								Mean relative abundance of each protein within Cot12d	Mean iBAQ value of Cot12d in %
								Mean relative abundance of each protein within Leaf12d	Mean iBAQ value of Leaf12d in %

## Sheet: A
A: Metabolites in mg · g¯¹ DW
		Sample	Plant age (days)	Fresh weight · leaves¯¹/cotyledone pair¯¹ (g)	Dry weight · leaves¯¹/cotyledone pair¯¹ (g)	Mean	SD
	Fresh & dry weight	cot. d12 -a	12		0.1411	0.1415	0.052578
		cot. d12 -b	12		0.1229
		cot. d12 -c	12		0.1141
		cot. d12 -d	12		0.09805
		cot. d12 -e	12		0.23135
		leaf d12 -a	12		0.0336	0.04039	0.0112767
		leaf d12 -b	12		0.0463
		leaf d12 -c	12		0.0557
		leaf d12 -d	12		0.03985
		leaf d12 -e	12		0.0265
								mg · ml¯¹			mg · g¯¹ DW
		Sample	Plant age (days)	Dry weight · leaves¯¹/cotyledone pair¯¹ (g)	Sample weight (mg)	Volume extraction buffer (µl)	DF	tech. Rep. 1	tech. Rep. 2	tech. Rep. 3	tech. Rep. 1	tech. Rep. 2	tech. Rep. 3	Avg. tech. Rep.	Mean	SD	fold change	T-Test, p-value
	Protein	cot. d12 -a	12	0.1411	5	1400	10	0.09504	0.09634	0.09533	266.112	269.752	266.924	267.596	238.434	34.6329
		cot. d12 -b	12	0.1229	4.7	1400	10	0.08058	0.08009	0.07995	240.026	238.566	238.149	238.913
		cot. d12 -c	12	0.1141	5.2	1400	10	0.08023	0.08026	0.08026	216.004	216.085	216.085	216.058
		cot. d12 -d	12	0.09805	4.7	1400	10	0.06477	0.06472	0.06534	192.932	192.783	194.63	193.448
		cot. d12 -e	12	0.23135	4.9	1400	10	0.09704	0.09669	0.09623	277.257	276.257	274.943	276.152
		leaf d12 -a	12	0.0336	6.2	1400	10	0.1227	0.1238	0.1232	277.065	279.548	278.194	278.269	305.716	29.9437	1.28218	0.0110861
		leaf d12 -b	12	0.0463	4.8	1400	10	0.1045	0.1046	0.1043	304.792	305.083	304.208	304.694
		leaf d12 -c	12	0.0557	5.1	1400	10	0.122	0.1222	0.1228	334.902	335.451	337.098	335.817
		leaf d12 -d	12	0.03985	5.9	1400	10	0.1424	0.1402	0.1421	337.898	332.678	337.186	335.921
		leaf d12 -e	12	0.0265	5	1400	10	0.09736	0.09843	0.09765	272.608	275.604	273.42	273.877
		Sample	Plant age (days)	Dry weight · leaves¯¹/cotyledone pair¯¹ (g)	mg · g¯¹ DW	Mean	SD	fold change	T-Test, p-value
	Free amino acid (Sum of all quantified free amino acids (Dataset 3))	cot. d12 -a	12	0.1411	439.965	344.458	82.93
		cot. d12 -b	12	0.1229	371.202
		cot. d12 -c	12	0.1141	391.911
		cot. d12 -d	12	0.09805	282.198
		cot. d12 -e	12	0.23135	237.012
		leaf d12 -a	12	0.0336	174.805	179.161	22.9964	0.520125	0.00263394
		leaf d12 -b	12	0.0463	146.671
		leaf d12 -c	12	0.0557	199.948
		leaf d12 -d	12	0.03985	171.704
		leaf d12 -e	12	0.0265	202.678
												mg · g¯¹ DW
		Sample	Plant age (days)	Dry weight · leaves¯¹/cotyledone pair¯¹ (g)	Sample weight (mg)	Volume extraction buffer (ml)	DF	OD470	OD653	OD666	light path (cm)	Chlorophyll a	Mean	SD	Chlorophyll b	Mean	SD	SUM Chlorophyll	Mean	SD	fold change	T-Test, p-value
	Chlorophyll	cot. d12 -a	12	0.1411	8.9	0.63	4	0.3903	0.2473	0.3974	0.556	2.08401	2.10579	0.501906	0.790936	0.840112	0.229986	2.87495	2.9459	0.730765
		cot. d12 -b	12	0.1229	10.3	0.63	4	0.4458	0.2839	0.4531	0.556	2.06303			0.857948			2.92098
		cot. d12 -c	12	0.1141	8	0.63	4	0.4223	0.2744	0.4387	0.556	2.56905			1.04579			3.61483
		cot. d12 -d	12	0.09805	8.4	0.63	4	0.4382	0.2804	0.4482	0.556	2.50276			1.02803			3.53079
		cot. d12 -e	12	0.23135	8.1	0.63	4	0.2439	0.1579	0.2437	0.556	1.31009			0.477864			1.78795
		leaf d12 -a	12	0.0336	5.4	0.63	4	0.9752	0.5762	0.9643	0.556	8.86173	9.02512	1.30476	3.44384	3.48382	0.545649	12.3056	12.5089	1.84937	4.24622	4.92224e-06
		leaf d12 -b	12	0.0463	4.9	0.63	4	0.9417	0.5567	0.9344	0.556	9.46878			3.60297			13.0718
		leaf d12 -c	12	0.0557	5	0.63	4	1.0236	0.6149	1.0304	0.556	10.2512			3.9997			14.2509
		leaf d12 -d	12	0.03985	6.4	0.63	4	1.2444	0.7352	1.2372	0.556	9.67702			3.79125			13.4683
		leaf d12 -e	12	0.0265	5	0.63	4	0.7265	0.4214	0.7011	0.556	6.86689			2.58133			9.44822
		Blank						0.0436	0.0415	0.0399

## Sheet: B
B: Metabolites in mg · leaves¯¹/cotyledone pair¯¹
		Sample	Plant age (days)	Fresh weight · leaves¯¹/cotyledone pair¯¹ (g)	Dry weight · leaves¯¹/cotyledone pair¯¹ (g)	Mean	SD
	Fresh & dry weight	cot. d12 -a	12		0.1411	0.1415	0.052578
		cot. d12 -b	12		0.1229
		cot. d12 -c	12		0.1141
		cot. d12 -d	12		0.09805
		cot. d12 -e	12		0.23135
		leaf d12 -a	12		0.0336	0.04039	0.0112767
		leaf d12 -b	12		0.0463
		leaf d12 -c	12		0.0557
		leaf d12 -d	12		0.03985
		leaf d12 -e	12		0.0265
								mg · ml¯¹			mg · leaves¯¹/cotyledone pair¯¹
		Sample	Plant age (days)	Dry weight · leaves¯¹/cotyledone pair¯¹ (g)	Sample weight (mg)	Volume extraction buffer (µl)	DF	tech. Rep. 1	tech. Rep. 2	tech. Rep. 3	tech. Rep. 1	tech. Rep. 2	tech. Rep. 3	Avg. tech. Rep.	Mean	SD	fold change	T-Test, p-value
	Protein	cot. d12 -a	12	0.1411	5	1400	10	0.09504	0.09634	0.09533	37.5484	38.062	37.663	37.7578	34.9256	17.5925
		cot. d12 -b	12	0.1229	4.7	1400	10	0.08058	0.08009	0.07995	29.4991	29.3198	29.2685	29.3625
		cot. d12 -c	12	0.1141	5.2	1400	10	0.08023	0.08026	0.08026	24.646	24.6553	24.6553	24.6522
		cot. d12 -d	12	0.09805	4.7	1400	10	0.06477	0.06472	0.06534	18.917	18.9024	19.0835	18.9676
		cot. d12 -e	12	0.23135	4.9	1400	10	0.09704	0.09669	0.09623	64.1434	63.9121	63.608	63.8879
		leaf d12 -a	12	0.0336	6.2	1400	10	0.1227	0.1238	0.1232	9.30937	9.39283	9.3473	9.34983	12.5613	4.45133	0.359658	0.0248378
		leaf d12 -b	12	0.0463	4.8	1400	10	0.1045	0.1046	0.1043	14.1119	14.1254	14.0848	14.1074
		leaf d12 -c	12	0.0557	5.1	1400	10	0.122	0.1222	0.1228	18.654	18.6846	18.7764	18.705
		leaf d12 -d	12	0.03985	5.9	1400	10	0.1424	0.1402	0.1421	13.4652	13.2572	13.4369	13.3864
		leaf d12 -e	12	0.0265	5	1400	10	0.09736	0.09843	0.09765	7.22411	7.30351	7.24563	7.25775
		Sample	Plant age (days)	Dry weight · leaves¯¹/cotyledone pair¯¹ (g)	mg · leaves¯¹/cotyledone pair¯¹	Mean	SD	fold change	T-Test, p-value
	Free amino acid (Sum of all quantified free amino acids (Dataset 3))	cot. d12 -a	12	0.1411	62.0791	46.9838	12.9375
		cot. d12 -b	12	0.1229	45.6207
		cot. d12 -c	12	0.1141	44.717
		cot. d12 -d	12	0.09805	27.6695
		cot. d12 -e	12	0.23135	54.8328
		leaf d12 -a	12	0.0336	5.87344	7.20295	2.28588	0.153307	0.000142007
		leaf d12 -b	12	0.0463	6.79086
		leaf d12 -c	12	0.0557	11.1371
		leaf d12 -d	12	0.03985	6.84241
		leaf d12 -e	12	0.0265	5.37098
												mg · leaves¯¹/cotyledone pair¯¹
		Sample	Plant age (days)	Dry weight · leaves¯¹/cotyledone pair¯¹ (g)	Sample weight (mg)	Volume extraction buffer (ml)	DF	OD470	OD653	OD666	light path (cm)	Chlorophyll a	Mean	SD	Chlorophyll b	Mean	SD	SUM Chlorophyll	Mean	SD	fold change	T-Test, p-value
	Chlorophyll	cot. d12 -a	12	0.1411	8.9	0.63	4	0.3903	0.2473	0.3974	0.556	0.294054	0.277843	0.0263482	0.111601	0.109544	0.00696824	0.405655	0.387386	0.0322286
		cot. d12 -b	12	0.1229	10.3	0.63	4	0.4458	0.2839	0.4531	0.556	0.253547			0.105442			0.358988
		cot. d12 -c	12	0.1141	8	0.63	4	0.4223	0.2744	0.4387	0.556	0.293128			0.119324			0.412453
		cot. d12 -d	12	0.09805	8.4	0.63	4	0.4382	0.2804	0.4482	0.556	0.245396			0.100798			0.346194
		cot. d12 -e	12	0.23135	8.1	0.63	4	0.2439	0.1579	0.2437	0.556	0.303089			0.110554			0.413642
		leaf d12 -a	12	0.0336	5.4	0.63	4	0.9752	0.5762	0.9643	0.556	0.297754	0.37495	0.146434	0.115713	0.14496	0.0576361	0.413467	0.51991	0.204046	1.3421	0.189342
		leaf d12 -b	12	0.0463	4.9	0.63	4	0.9417	0.5567	0.9344	0.556	0.438405			0.166817			0.605222
		leaf d12 -c	12	0.0557	5	0.63	4	1.0236	0.6149	1.0304	0.556	0.570989			0.222783			0.793773
		leaf d12 -d	12	0.03985	6.4	0.63	4	1.2444	0.7352	1.2372	0.556	0.385629			0.151081			0.536711
		leaf d12 -e	12	0.0265	5	0.63	4	0.7265	0.4214	0.7011	0.556	0.181973			0.0684052			0.250378
		Blank						0.0436	0.0415	0.0399

## Sheet: C
C: Free amino acid profiles
	Sample	Plant age (days)	Dry weight/ plant	Sample weight (g)	Dilution factor	µmol · L¯¹																					Sample	µmol · g¯¹ DW
						Aspartate	Glutamate	Asparagine	Serine	Glutamine	Histidine	Glycine	Threonine	Arginine	Alanine	GABA	Tyrosine	Valine	Methionine	Tryptophane	Phenylalanine	Isoleucine	Leucine	Lysine	Proline			Aspartate	Glutamate	Asparagine	Serine	Glutamine	Histidine	Glycine	Threonine	Arginine	Alanine	GABA	Tyrosine	Valine	Methionine	Tryptophane	Phenylalanine	Isoleucine	Leucine	Lysine	Proline	SUM
	cot. d12 -a	12	0.1411	0.0051	19.2	7.2	17.3	588.7	28.5	2.1	19	4.8	12.3	44.1	9.4	7	2.9	14.5	1.7	6.3	7.5	11.6	12.8	3.7	82.7		cot. d12 -a	27.1059	65.1294	2216.28	107.294	7.90588	71.5294	18.0706	46.3059	166.024	35.3882	26.3529	10.9176	54.5882	6.4	23.7176	28.2353	43.6706	48.1882	13.9294	311.341	3328.38
	cot. d12 -b	12	0.1229	0.0055	19.2	6.9	13.1	493.2	27.7	1.9	18.9	5.3	13.4	44.1	8.6	8.7	2.6	13.3	1.5	6.6	6.5	10.7	11.8	3.7	110.3		cot. d12 -b	24.0873	45.7309	1721.72	96.6982	6.63273	65.9782	18.5018	46.7782	153.949	30.0218	30.3709	9.07636	46.4291	5.23636	23.04	22.6909	37.3527	41.1927	12.9164	385.047	2823.45
	cot. d12 -c	12	0.1141	0.0061	19.2	8.3	13.2	603.3	31.8	2.1	21.9	5.4	14	55.5	9	7.3	2.8	14.5	1.6	7	6.5	11.4	13.2	5.6	107.9		cot. d12 -c	26.1246	41.5475	1898.91	100.092	6.60984	68.9311	16.9967	44.0656	174.689	28.3279	22.977	8.81311	45.6393	5.03607	22.0328	20.459	35.882	41.5475	17.6262	339.62	2965.93
	cot. d12 -d	12	0.09805	0.0059	19.2	6.2	8.9	429	19.9	2	16.6	3.8	10.4	35.6	6.6	5	2.4	10.8	1.3	6.3	5.5	9.3	10.6	4.1	59.2		cot. d12 -d	20.1763	28.9627	1396.07	64.7593	6.50847	54.0203	12.3661	33.8441	115.851	21.478	16.2712	7.81017	35.1458	4.23051	20.5017	17.8983	30.2644	34.4949	13.3424	192.651	2126.64
	cot. d12 -e	12	0.23135	0.0058	19.2	3.3	17.9	289.4	16.3	1.9	12.3	2.7	6.9	35.3	6.2	4.6	2.1	8	1.2	3.8	4.9	7.6	9.3	3.2	107.9		cot. d12 -e	10.9241	59.2552	958.014	53.9586	6.28966	40.7172	8.93793	22.8414	116.855	20.5241	15.2276	6.95172	26.4828	3.97241	12.5793	16.2207	25.1586	30.7862	10.5931	357.186	1803.48
	leaf d12 -a	12	0.0336	0.0054	19.2	4.6	2.1	224.3	6.8	3.8	3.1	1	2.6	1.8	3.6	5.2	1.3	7	1.3	1.2	1.8	3.9	1.6	1.4	109.3		leaf d12 -a	16.3556	7.46667	797.511	24.1778	13.5111	11.0222	3.55556	9.24444	6.4	12.8	18.4889	4.62222	24.8889	4.62222	4.26667	6.4	13.8667	5.68889	4.97778	388.622	1378.49
	leaf d12 -b	12	0.0463	0.006	19.2	4.5	3.2	232.2	6.7	3	3.6	1	2.5	1.9	2.8	3.8	1.2	4.7	1.1	1.2	1.4	3.5	1.4	1.4	76.3		leaf d12 -b	14.4	10.24	743.04	21.44	9.6	11.52	3.2	8	6.08	8.96	12.16	3.84	15.04	3.52	3.84	4.48	11.2	4.48	4.48	244.16	1143.68
	leaf d12 -c	12	0.0557	0.0051	19.2	5.6	4.8	257	7.5	3.2	3.8	1	2.5	2.3	2.6	3	1	4.5	1	1.2	1.4	3.3	1.5	1.4	107.5		leaf d12 -c	21.0824	18.0706	967.529	28.2353	12.0471	14.3059	3.76471	9.41176	8.65882	9.78824	11.2941	3.76471	16.9412	3.76471	4.51765	5.27059	12.4235	5.64706	5.27059	404.706	1566.49
	leaf d12 -d	12	0.03985	0.0052	19.2	5.3	2	212.3	6.1	3.6	3.5	1.1	2.1	2	2.9	5.5	1.2	4.5	1	1.2	1.6	2.9	1.4	1.4	104.8		leaf d12 -d	19.5692	7.38462	783.877	22.5231	13.2923	12.9231	4.06154	7.75385	7.38462	10.7077	20.3077	4.43077	16.6154	3.69231	4.43077	5.90769	10.7077	5.16923	5.16923	386.954	1352.86
	leaf d12 -e	12	0.0265	0.0058	19.2	5.6	2.9	328.7	7.5	4.2	4.7	1.1	3.2	2.3	3.2	4.5	1.2	8.1	1.3	1.2	1.4	3.5	1.9	1.4	88		leaf d12 -e	18.5379	9.6	1088.11	24.8276	13.9034	15.5586	3.64138	10.5931	7.61379	10.5931	14.8966	3.97241	26.8138	4.30345	3.97241	4.63448	11.5862	6.28966	4.63448	291.31	1575.39
						Aspartate	Glutamate	Asparagine	Serine	Glutamine	Histidine	Glycine	Threonine	Arginine	Alanine	GABA	Tyrosine	Valine	Methionine	Tryptophane	Phenylalanine	Isoleucine	Leucine	Lysine	Proline			Aspartate	Glutamate	Asparagine	Serine	Glutamine	Histidine	Glycine	Threonine	Arginine	Alanine	GABA	Tyrosine	Valine	Methionine	Tryptophane	Phenylalanine	Isoleucine	Leucine	Lysine	Proline
					mean cot. d12	6.38	14.08	480.72	24.84	2	17.74	4.4	11.4	42.92	7.96	6.52	2.56	12.22	1.46	6	6.18	10.12	11.54	4.06	93.6		mean cot. d12	21.6836	48.1251	1638.2	84.5604	6.78932	60.2353	14.9746	38.767	145.473	27.148	22.2399	8.7138	41.657	4.97507	20.3743	21.1008	34.4657	39.2419	13.6815	317.169
					mean leaf d12	5.12	3	250.9	6.92	3.56	3.74	1.04	2.58	2.06	3.02	4.4	1.18	5.76	1.14	1.2	1.52	3.42	1.56	1.4	97.18		mean leaf d12	17.989	10.5524	876.014	24.2407	12.4708	13.066	3.64464	9.00063	7.22745	10.5698	15.4295	4.12602	20.0598	3.98054	4.2055	5.33855	11.9568	5.45497	4.90642	343.15
					SD cot. d12	1.88069	3.65814	128.569	6.46823	0.1	3.57533	1.14237	2.86444	8.25663	1.45877	1.70206	0.320936	2.80125	0.207364	1.26293	1.00598	1.67242	1.60562	0.91815	22.3049		SD cot. d12	6.57532	14.3981	482.288	23.6322	0.638746	12.8037	4.16416	10.3314	27.587	6.19631	6.48791	1.49329	10.9374	0.956832	4.52252	4.68809	7.05945	6.76741	2.54268	74.5849
					SD leaf d12	0.535724	1.12916	46.4684	0.593296	0.477493	0.594138	0.0547723	0.396232	0.230217	0.389872	1.02225	0.109545	1.68167	0.151658	0	0.178885	0.363318	0.207364	0	14.4197		SD leaf d12	2.6418	4.38989	146.368	2.60285	1.74862	1.89328	0.313796	1.15328	1.02763	1.4314	3.91253	0.379157	5.37877	0.463083	0.29148	0.819762	1.23853	0.674635	0.34006	71.1723
					FC cot. d12 vs. leaf d12	0.802508	0.213068	0.521925	0.278583	1.78	0.210823	0.236364	0.226316	0.0479963	0.379397	0.674847	0.460938	0.471358	0.780822	0.2	0.245955	0.337945	0.135182	0.344828	1.03825		FC cot. d12 vs. leaf d12	0.829613	0.219269	0.534742	0.286668	1.83683	0.216915	0.243387	0.232172	0.0496822	0.38934	0.693772	0.473504	0.481548	0.800097	0.206412	0.253002	0.34692	0.139009	0.358617	1.08192
				p-value <0.05	p-value cot. d12 vs. leaf d12	0.187615	0.000193857	0.00555192	0.000268342	9.70683e-05	2.50478e-05	0.000174901	0.000135013	3.97788e-06	8.26402e-05	0.04402	1.70917e-05	0.00222313	0.0237318	2.81882e-05	7.33023e-06	2.2711e-05	7.40729e-07	0.000192486	0.770797		p-value cot. d12 vs. leaf d12	0.277255	0.000521381	0.00962052	0.000468709	0.000134465	3.82215e-05	0.000300288	0.00020853	3.62588e-06	0.000391977	0.0792739	0.000159399	0.0041642	0.0697962	4.4551e-05	7.57784e-05	0.000110153	3.85163e-06	6.02375e-05	0.58852
																											Mol.Weight incl. H2O	133.11	147.13	132.12	105.09	146.14	155.155	75.07	119.12	174.2	89.09	103.12	181.19	117.151	149.21	204.23	165.19	131.17	131.17	146.19	115.13
																											Sample	mg · g¯¹ DW
																												Aspartate	Glutamate	Asparagine	Serine	Glutamine	Histidine	Glycine	Threonine	Arginine	Alanine	GABA	Tyrosine	Valine	Methionine	Tryptophane	Phenylalanine	Isoleucine	Leucine	Lysine	Proline	SUM
																											cot. d12 -a	3.60806	9.58249	292.815	11.2755	1.15537	11.0981	1.35656	5.51596	28.9213	3.15274	2.71752	1.97817	6.39507	0.954944	4.84386	4.66419	5.72827	6.32085	2.03634	35.8447	439.965
																											cot. d12 -b	3.20626	6.72839	227.473	10.162	0.969307	10.2368	1.38893	5.57222	26.8179	2.67464	3.13185	1.64455	5.43921	0.781318	4.70546	3.74831	4.89956	5.40325	1.88824	44.3305	371.202
																											cot. d12 -c	3.47744	6.11289	250.884	10.5186	0.965961	10.695	1.27594	5.24909	30.4307	2.52373	2.36939	1.59685	5.34669	0.751431	4.49976	3.37962	4.70664	5.44979	2.57678	39.1004	391.911
																											cot. d12 -d	2.68566	4.26128	184.448	6.80556	0.951148	8.3815	0.928323	4.03151	20.1812	1.91347	1.67788	1.41512	4.11736	0.631234	4.18706	2.95662	3.96978	4.5247	1.95052	22.1799	282.198
																											cot. d12 -e	1.45411	8.71821	126.573	5.67051	0.91917	6.31747	0.67097	2.72087	20.3562	1.8285	1.57027	1.25958	3.10248	0.592724	2.56907	2.6795	3.30006	4.03823	1.54861	41.1228	237.012
																											leaf d12 -a	2.17709	1.09857	105.367	2.54084	1.97451	1.71015	0.266916	1.1012	1.11488	1.14035	1.90657	0.8375	2.91576	0.689682	0.871381	1.05722	1.81889	0.746212	0.727701	44.7421	174.805
																											leaf d12 -b	1.91678	1.50661	98.1704	2.25313	1.40294	1.78738	0.240224	0.95296	1.05914	0.798246	1.25394	0.69577	1.76195	0.525219	0.784243	0.740051	1.4691	0.587642	0.654931	28.1101	146.671
																											leaf d12 -c	2.80627	2.65873	127.83	2.96725	1.76056	2.21962	0.282616	1.12113	1.50837	0.872034	1.16465	0.682127	1.98468	0.561732	0.922639	0.870648	1.62959	0.740725	0.770507	46.5938	199.948
																											leaf d12 -d	2.60486	1.0865	103.566	2.36695	1.94254	2.00507	0.3049	0.923638	1.2864	0.953948	2.09413	0.802811	1.94651	0.550929	0.904896	0.975892	1.40453	0.678048	0.75569	44.55	171.704
																											leaf d12 -e	2.46758	1.41245	143.761	2.60913	2.03185	2.41399	0.273358	1.26185	1.32632	0.94374	1.53613	0.719762	3.14126	0.642118	0.811286	0.76557	1.51976	0.825014	0.677515	33.5386	202.678
																												Aspartate	Glutamate	Asparagine	Serine	Glutamine	Histidine	Glycine	Threonine	Arginine	Alanine	GABA	Tyrosine	Valine	Methionine	Tryptophane	Phenylalanine	Isoleucine	Leucine	Lysine	Proline
																											mean cot. d12	2.88631	7.08065	216.439	8.88645	0.992191	9.34578	1.12415	4.61793	25.3415	2.41862	2.29338	1.57885	4.88016	0.74233	4.16104	3.48565	4.52086	5.14736	2.0001	36.5157
																											mean leaf d12	2.39452	1.55257	115.739	2.54746	1.82248	2.02724	0.273603	1.07216	1.25902	0.941664	1.59108	0.747594	2.35003	0.593936	0.858889	0.881876	1.56838	0.715528	0.717269	39.5069
																											SD cot. d12	0.875241	2.11839	63.7199	2.48351	0.0933464	1.98655	0.312604	1.23067	4.80565	0.55203	0.669033	0.27057	1.28132	0.142769	0.923633	0.774426	0.925988	0.887681	0.371715	8.58695
																											SD leaf d12	0.351649	0.645884	19.3381	0.273534	0.255543	0.293751	0.0235567	0.137378	0.179013	0.127524	0.40346	0.0686994	0.630128	0.0690967	0.059529	0.135416	0.162457	0.0884919	0.0497134	8.19407
																											FC cot. d12 vs. leaf d12	0.829613	0.219269	0.534742	0.286668	1.83683	0.216915	0.243387	0.232172	0.0496822	0.38934	0.693772	0.473504	0.481548	0.800097	0.206412	0.253002	0.34692	0.139009	0.358617	1.08192
																											p-value cot. d12 vs. leaf d12	0.277255	0.000521381	0.00962052	0.000468709	0.000134465	3.82215e-05	0.000300288	0.00020853	3.62588e-06	0.000391977	0.0792739	0.000159399	0.0041642	0.0697962	4.4551e-05	7.57784e-05	0.000110153	3.85163e-06	6.02375e-05	0.58852
[truncated: 22 more columns]

## Sheet: D
D: Photosynthetic parameters
						Oxygen output (µmol oxygen · min¯¹)							Net photosynthesis rate at 500 µmol photons · m¯² · s¯¹ (µmol oxygen · min¯¹ · g¯¹ DW)				Net photosynthesis rate at 500 µmol photons · m¯² · s¯¹ (µmol oxygen · min¯¹ · g¯¹ DW)
		Sample	Plant age (days)	dry weight · leaves¯¹/cotyledone pair¯¹ (g)	area · leaves¯¹/cotyledone pair¯¹ (cm²)	500 µmol photons · m¯² · s¯¹	1000 µmol photons · m¯² · s¯¹	0 µmol photons · m¯² · s¯¹	Net photosynthesis rate at 500 µmol photons · m¯² · s¯¹ (µmol oxygen · min¯¹)	Net photosynthesis rate at 1000 µmol photons · m¯² · s¯¹	Net photosynthesis rate at 500 µmol photons · m¯² · s¯¹ (µmol oxygen · min¯¹ · g¯¹ DW)	Net photosynthesis rate at 1000 µmol photons · m¯² · s¯¹ (µmol oxygen · min¯¹ · g¯¹ DW)	Mean	SD	fold change	T-Test, p-value	Mean	SD	fold change	T-Test, p-value
	Oxygen electrode	cot. d12 -1	12	0.0683	3.7	0.413338	0.544622	-0.23594	0.177398	0.308682	2.59733	4.5195	2.63247	1.75883			4.53858	1.80939
		cot. d12 -2	12	0.0389	2.7	0.271267	0.353758	-0.124288	0.146979	0.22947	3.77838	5.89897
		cot. d12 -3	12	0.0639	3	0.213809	0.329165	-0.236134	-0.0223248	0.0930315	-0.34937	1.45589
		cot. d12 -4	12	0.0479	3	0.338553	0.420938	-0.145755	0.192798	0.275183	4.02501	5.74496
		cot. d12 -5	12	0.0591	3.2	0.358987	0.474975	-0.175127	0.18386	0.299849	3.111	5.07358
		leaf d12 -1	12	0.0159	4.9	0.529277	0.616552	-0.155725	0.373552	0.460827	23.4938	28.9829	22.985	4.45872	8.73133	1.24823e-05	32.083	5.00946	0.141464	2.8414e-06
		leaf d12 -2	12	0.0112	3.3	0.368222	0.467177	-0.138303	0.22992	0.328874	20.5285	29.3637
		leaf d12 -3	12	0.0163	4.5	0.488054	0.673562	-0.14923	0.338824	0.524332	20.7868	32.1676
		leaf d12 -4	12	0.014	3.9	0.453257	0.587323	-0.179003	0.274255	0.40832	19.5896	29.1657
		leaf d12 -5	12	0.0133	4.1	0.506046	0.641825	-0.10005	0.405996	0.541774	30.526	40.7349
				Instantaneous photosystem II quantum yield induced in light										Electron transport rate in light (µmol · m¯² · s¯¹)							Electron transport rate in light (µmol · s¯¹ · leaves¯¹/cotyledone pair¯¹)							Electron transport rate in light (µmol · s¯¹ · g¯¹ DW)							Mean Electron transport rate in light (µmol · s¯¹ · g¯¹ DW)							SD Electron transport rate in light (µmol · s¯¹ · g¯¹ DW)							fold change Electron transport rate in light (µmol · s¯¹ · g¯¹ DW)
		Sample	Plant age (days)	10 µmol photons · m¯² · s¯¹	20 µmol photons · m¯² · s¯¹	50 µmol photons · m¯² · s¯¹	100 µmol photons · m¯² · s¯¹	300 µmol photons · m¯² · s¯¹	500 µmol photons · m¯² · s¯¹	1000 µmol photons · m¯² · s¯¹	QY_max	area · leaves¯¹/cotyledone pair¯¹ (m²)	dry weight · leaves¯¹/cotyledone pair¯¹ (g)	10 µmol photons · m¯² · s¯¹	20 µmol photons · m¯² · s¯¹	50 µmol photons · m¯² · s¯¹	100 µmol photons · m¯² · s¯¹	300 µmol photons · m¯² · s¯¹	500 µmol photons · m¯² · s¯¹	1000 µmol photons · m¯² · s¯¹	10 µmol photons · m¯² · s¯¹	20 µmol photons · m¯² · s¯¹	50 µmol photons · m¯² · s¯¹	100 µmol photons · m¯² · s¯¹	300 µmol photons · m¯² · s¯¹	500 µmol photons · m¯² · s¯¹	1000 µmol photons · m¯² · s¯¹	10 µmol photons · m¯² · s¯¹	20 µmol photons · m¯² · s¯¹	50 µmol photons · m¯² · s¯¹	100 µmol photons · m¯² · s¯¹	300 µmol photons · m¯² · s¯¹	500 µmol photons · m¯² · s¯¹	1000 µmol photons · m¯² · s¯¹	10 µmol photons · m¯² · s¯¹	20 µmol photons · m¯² · s¯¹	50 µmol photons · m¯² · s¯¹	100 µmol photons · m¯² · s¯¹	300 µmol photons · m¯² · s¯¹	500 µmol photons · m¯² · s¯¹	1000 µmol photons · m¯² · s¯¹	10 µmol photons · m¯² · s¯¹	20 µmol photons · m¯² · s¯¹	50 µmol photons · m¯² · s¯¹	100 µmol photons · m¯² · s¯¹	300 µmol photons · m¯² · s¯¹	500 µmol photons · m¯² · s¯¹	1000 µmol photons · m¯² · s¯¹	10 µmol photons · m¯² · s¯¹
	LC3 FlourPen	cot. d12 -1	12	0.63	0.66	0.67	0.67	0.49	0.4	0.21	0.83	0.0003	0.0553784	2.6145	5.478	13.9025	27.805	61.005	83	87.15	0.00078435	0.0016434	0.00417075	0.0083415	0.0183015	0.0249	0.026145	0.0141635	0.0296758	0.0753137	0.150627	0.330481	0.449634	0.472116	0.016278	0.0330851	0.0835492	0.165417	0.37204	0.474204	0.501713	0.00276111	0.00518937	0.0141376	0.0293088	0.0725479	0.0980213	0.110573
		cot. d12 -2	12	0.69	0.69	0.71	0.71	0.53	0.41	0.22	0.83	0.00033	0.0475444	2.8635	5.727	14.7325	29.465	65.985	85.075	91.3	0.000944955	0.00188991	0.00486172	0.00972345	0.0217751	0.0280748	0.030129	0.0198752	0.0397504	0.102256	0.204513	0.457994	0.590495	0.633702
		cot. d12 -3	12	0.7	0.72	0.72	0.69	0.48	0.34	0.18	0.82	0.00032	0.06816	2.87	5.904	14.76	28.29	59.04	69.7	73.8	0.0009184	0.00188928	0.0047232	0.0090528	0.0188928	0.022304	0.023616	0.0134742	0.0277183	0.0692958	0.132817	0.277183	0.32723	0.346479
		cot. d12 -4	12	0.7	0.71	0.72	0.71	0.54	0.4	0.22	0.84	0.0003	0.0479	2.94	5.964	15.12	29.82	68.04	84	92.4	0.000882	0.0017892	0.004536	0.008946	0.020412	0.0252	0.02772	0.0184134	0.0373528	0.0946973	0.186764	0.426138	0.526096	0.578706
		cot. d12 -5	12	0.68	0.68	0.67	0.67	0.54	0.42	0.21	0.84	0.00026	0.0480188	2.856	5.712	14.07	28.14	68.04	88.2	88.2	0.00074256	0.00148512	0.0036582	0.0073164	0.0176904	0.022932	0.022932	0.015464	0.0309279	0.0761827	0.152365	0.368406	0.477563	0.477563
		leaf d12 -1	12	0.58	0.62	0.62	0.61	0.47	0.36	0.18	0.84	0.00093	0.0301776	2.436	5.208	13.02	25.62	59.22	75.6	75.6	0.00226548	0.00484344	0.0121086	0.0238266	0.0550746	0.070308	0.070308	0.0750717	0.160498	0.401245	0.789547	1.82502	2.32981	2.32981	0.0688657	0.143519	0.356181	0.707433	1.57656	2.01745	1.93389	0.00621537	0.0160758	0.0520089	0.0996599	0.291233	0.340714	0.341556	4.23059
		leaf d12 -2	12	0.53	0.56	0.6	0.6	0.4	0.31	0.15	0.84	0.00074	0.0251152	2.226	4.704	12.6	25.2	50.4	65.1	63	0.00164724	0.00348096	0.009324	0.018648	0.037296	0.048174	0.04662	0.0655875	0.1386	0.37125	0.7425	1.485	1.91813	1.85625
		leaf d12 -3	12	0.56	0.61	0.61	0.61	0.48	0.37	0.18	0.84	0.00101	0.0365844	2.352	5.124	12.81	25.62	60.48	77.7	75.6	0.00237552	0.00517524	0.0129381	0.0258762	0.0610848	0.078477	0.076356	0.0649325	0.14146	0.35365	0.707301	1.66969	2.14509	2.08712
		leaf d12 -4	12	0.65	0.67	0.66	0.65	0.51	0.38	0.17	0.84	0.00068	0.0244103	2.73	5.628	13.86	27.3	64.26	79.8	71.4	0.0018564	0.00382704	0.0094248	0.018564	0.0436968	0.054264	0.048552	0.07605	0.15678	0.3861	0.7605	1.7901	2.223	1.989
		leaf d12 -5	12	0.49	0.47	0.42	0.42	0.29	0.23	0.11	0.83	0.00067	0.0217341	2.0335	3.901	8.715	17.43	36.105	47.725	45.65	0.00136245	0.00261367	0.00583905	0.0116781	0.0241903	0.0319757	0.0305855	0.0626868	0.120256	0.268658	0.537316	1.11301	1.47122	1.40726
		Sample	Plant age (days)	non-photochemical chlorophyll fluorescence quenching in light adapted steady state	coefficient of photochemical quenching, an estimate of open PSII reaction centers in light adapted steady state	maximum quantum yield of PSII in dark-adapted state - Fv/Fm	effective quantum yield of PSII in light adapted steady state
	NPQ2 FlourPen	cot. d12 -1	12	0.51	0.87	0.84	0.62
		cot. d12 -2	12	0.52	0.91	0.85	0.68
		cot. d12 -3	12	0.39	0.88	0.84	0.65
		cot. d12 -4	12	0.51	0.87	0.85	0.65
		cot. d12 -5	12	0.54	0.87	0.85	0.63
		leaf d12 -1	12	0.43	0.8	0.85	0.57
		leaf d12 -2	12	0.52	0.86	0.85	0.59
		leaf d12 -3	12	0.43	0.81	0.85	0.58
		leaf d12 -4	12	0.48	0.86	0.85	0.61
		leaf d12 -5	12	0.87	0.64	0.84	0.33
[truncated: 13 more columns]

## Sheet: E
E: Proteome analysis based on LFQ values (log2 fold-changes in relative protein abundance between harvest timepoints) and based on iBAQ values (absolute protein quantification)
Majority protein ID	Arabidopsis thaliana ID	Protein name	Subcellular location	Functional categorie (Lvl1)	Functional categorie (Lvl2)	Functional categorie (Lvl3)	Lvl BINs	log2 fold change Cot12d/Leaf12d	Significance Cot12d vs. Leaf12d	All peptides (shared + unique)	Peptides mapping to this protein only	Unique + most likely shared (razor) peptides	Percentage of amino acids in the protein that are covered by identified peptides	Percentage of amino acids in the protein that are covered only by unique and razor peptides	Percentage of amino acids in the protein that are covered only by unique peptides	Mol. weight [kDa]	FDR-adjusted p-value (false discovery rate)	Confidence of identification (peptide-spectrum match)	Signal intensity of the protein detected in the MS	Number of MS/MS spectra (fragmentation events) matched to this protein	Normalized protein intensity after alignment and scaling across samples; Cot12d-1	Normalized protein intensity after alignment and scaling across samples; Cot12d-2	Normalized protein intensity after alignment and scaling across samples; Cot12d-3	Normalized protein intensity after alignment and scaling across samples; Cot12d-4	Normalized protein intensity after alignment and scaling across samples; Cot12d-5	Normalized protein intensity after alignment and scaling across samples; Leaf12d-1	Normalized protein intensity after alignment and scaling across samples; Leaf12d-2	Normalized protein intensity after alignment and scaling across samples; Leaf12d-3	Normalized protein intensity after alignment and scaling across samples; Leaf12d-4	Normalized protein intensity after alignment and scaling across samples; Leaf12d-5	-log p-value (Student's T-test) Cot12d vs. Leaf12d	q-value (Student's T-test) Cot12d vs. Leaf12d	Test statistic (Student's T-test) Cot12d vs. Leaf12d	Absolute abundance of the protein based on MS signal; Cot12d-1	Absolute abundance of the protein based on MS signal; Cot12d-2	Absolute abundance of the protein based on MS signal; Cot12d-3	Absolute abundance of the protein based on MS signal; Cot12d-4	Absolute abundance of the protein based on MS signal; Cot12d-5	Absolute abundance of the protein based on MS signal; Leaf12d-1	Absolute abundance of the protein based on MS signal; Leaf12d-2	Absolute abundance of the protein based on MS signal; Leaf12d-3	Absolute abundance of the protein based on MS signal; Leaf12d-4	Absolute abundance of the protein based on MS signal; Leaf12d-5	Relative abundance of each protein within the sample; Cot12d-1	Relative abundance of each protein within the sample; Cot12d-2	Relative abundance of each protein within the sample; Cot12d-3	Relative abundance of each protein within the sample; Cot12d-4	Relative abundance of each protein within the sample; Cot12d-5	Relative abundance of each protein within the sample; Leaf12d-1
A0A6A5MXE6	ATCG00860.1	Protein Ycf2	plastid	Protein metabolism	protein handling	protein assembly and cofactor ligation	5.4	-1.30724	+	60	60	60	30.3	30.3	30.3	342.58	0	154.02	74008000	242	18.978	19.1762	19.1063	18.9564	19.0499	20.3292	20.3593	20.3977	20.3594	20.3576	8.90452	0	-31.0889	13522	11133	5013.5	13300	5780	45543	60674	44284	43227	45990	0.00050148	0.000470227	0.000255615	0.000524906	0.000300428	0.00158406
A0A1C7D359	ATCG00380.1	30S ribosomal protein S4, chloroplastic	plastid	Protein metabolism	protein synthesis	organelle translation machineries	5.1	-1.45571	+	17	17	17	74.4	74.4	74.4	23.482	0	219.8	569210000	194	21.9073	21.8666	22.0969	21.8614	22.0361	23.5185	23.2393	23.4634	23.4496	23.3761	7.63072	0	-21.4598	1546900	1263800	771940	1374800	795200	5799100	6064800	5419200	5547300	5348400	0.0573687	0.0533794	0.0393576	0.0542587	0.0413323	0.201702
A0A1C7D361	ATCG00020.1	Photosystem II protein D1 (PSII D1 protein) (EC 1.10.3.9) (Photosystem II Q(B) protein)	plastid	Photosynthesis	photophosphorylation	photosystem II	1.1	-0.583053	+	10	10	10	28.6	28.6	28.6	38.92	0	323.31	2137500000	328	25.3479	25.1851	25.0475	25.323	25.2589	25.9548	25.2282	25.9975	26.0138	25.8834	2.21079	0.00161268	-3.68722	16102000	10776000	6362800	14532000	8184700	26711000	15922000	26842000	27006000	25707000	0.597162	0.455148	0.324409	0.573528	0.425418	0.929053
A0A1C7D368	ATCG00120.1	ATP synthase subunit alpha, chloroplastic (EC 7.1.2.2) (ATP synthase F1 sector subunit alpha) (F-ATPase subunit alpha)	plastid	Photosynthesis	photophosphorylation	ATP synthase complex	1.1	-0.899006	+	29	25	27	61.6	53.5	58.8	55.514	0	323.31	4271500000	503	25.2434	25.2587	25.0268	25.207	25.0116	26.0567	25.5431	26.2699	26.2526	26.1202	3.62517	4.88281e-05	-6.2832	12550000	10480000	5976200	12067000	7452800	26634000	20336000	27342000	28603000	25325000	0.465432	0.442646	0.304698	0.476243	0.387376	0.926375
A0A1C7D376	ATCG00480.1	ATP synthase subunit beta, chloroplastic (EC 7.1.2.2) (ATP synthase F1 sector subunit beta) (F-ATPase subunit beta)	plastid	Photosynthesis	photophosphorylation	ATP synthase complex	1.1	-1.76447	+	35	2	2	92	7.2	7.2	53.852	0	46.284	25643000	18	19.5734	20.0952	19.0483	19.5758	17.8817	19.9876	20.4164	21.6463	21.5223	21.4242	2.09486	0.00215877	-3.5035	19761	18138	6909	13847	2796.5	52134	56528	108320	120030	96383	0.000732861	0.000766099	0.000352257	0.000546494	0.000145354	0.00181331
A0A1C7D3P8	ATCG00420.1	NAD(P)H-quinone oxidoreductase subunit J, chloroplastic (EC 7.1.1.-) (NAD(P)H dehydrogenase, subunit J) (NADH-plastoquinone oxidoreductase subunit J)	plastid	Photosynthesis	photophosphorylation	chlororespiration	1.1	-1.15533	+	11	11	11	71.5	71.5	71.5	18.554	0	66.963	51939000	72	20.1796	19.6257	19.422	19.9471	20.4746	21.2316	20.3445	21.349	21.3408	21.1597	2.60311	0.000673281	-4.33535	286220	154750	67123	245010	115910	673520	408170	719550	726580	554220	0.0106148	0.00653621	0.00342229	0.00966971	0.00602468	0.0234262
A0A1C7D3U4	ATCG00680.1	Photosystem II CP47 reaction center protein (PSII 47 kDa protein) (Protein CP-47)	plastid	Photosynthesis	photophosphorylation	photosystem II	1.1	-0.653819	+	26	26	26	46	46	46	56.077	0	323.31	3974400000	515	25.6146	25.5043	25.4715	25.5653	25.3501	26.1263	25.6109	26.3901	26.3639	26.2838	2.60801	0.000658623	-4.34372	14463000	11899000	7440400	14297000	9082600	28223000	23498000	30731000	31733000	28945000	0.536378	0.502581	0.379351	0.564254	0.472088	0.981643
A0A1C7D3V5	ATCG00780.1	50S ribosomal protein L14, chloroplastic	plastid	Protein metabolism	protein synthesis	organelle translation machineries	5.1	-1.4082	+	9	8	9	63.9	55.7	63.9	13.535	0	52.868	142920000	77	21.0775	21.2736	21.236	20.9429	21.2387	22.4161	22.4416	22.6709	22.673	22.6081	6.79524	0	-16.7914	584140	497490	175590	531510	395340	2177000	2538900	2255000	2306800	2214200	0.0216636	0.0210126	0.00895251	0.0209769	0.0205487	0.0757197
A0A6A4MJZ3	AT1G52220.1	CAAD domain-containing protein	plastid	Not assigned	not assigned	unknown	99.99	-0.855747	+	4	4	4	30.6	30.6	30.6	15.811	0	22.733	63855000	46	20.8776	20.6358	20.668	20.7452	20.3171	21.6942	20.9485	21.8611	21.6777	21.341	2.73857	0.00048207	-4.57004	246900	191810	113540	229190	82581	614080	490990	718510	813390	470120	0.00915659	0.00810152	0.00578887	0.00904535	0.00429233	0.0213587
A0A6A4MKY1	AT3G52150.1	RNA-binding (RRM/RBD/RNP motifs) family protein	plastid	Protein metabolism	protein synthesis	organelle translation machineries	5.1	-1.62471	+	13	13	13	56.9	56.9	56.9	27.903	0	136.45	401040000	112	22.0851	22.0965	22.1708	22.0034	21.9659	23.6729	23.5179	23.8216	23.812	23.6209	7.9872	0	-23.813	974610	712590	397410	836130	393280	4408600	4632400	4317800	4452200	4083100	0.0361446	0.0300978	0.0202621	0.0329992	0.0204416	0.153338
A0A6A4MMY8	AT5G06290.1	Thioredoxin-dependent peroxiredoxin (EC 1.11.1.24)	plastid	Redox	not assigned	2-Cys peroxiredoxin activities	16.99	-0.250331	+	17	1	17	59.6	11.5	59.6	28.7	0	323.31	1557200000	201	24.796	24.816	24.5733	24.8131	24.6158	24.9306	24.6171	25.2354	25.1792	24.9035	1.12224	0.0290219	-2.04176	6996100	5187000	3198500	6561900	4094100	9713900	8535500	8936800	8121500	6365600	0.259459	0.219085	0.163076	0.258976	0.2128	0.337866
A0A6A4MN90	AT2G36530.1	Phosphopyruvate hydratase (EC 4.2.1.11)	cytosol	Carbohydrate metabolism	carbohydrate degradation	cytosolic branch	2.2	0.85237	+	25	3	3	64.2	11.3	11.3	47.846	0	11.158	21110000	39	21.0735	21.0501	21.5105	20.8765	21.272	20.35	20.092	20.5489	20.4498	20.0799	3.4544	6.11111e-05	5.92619	119990	100550	84731	100250	78844	82914	85552	84746	84873	71386	0.00444998	0.00424695	0.00432004	0.00395652	0.00409809	0.00288389
A0A6A4MNJ6	AT3G53580.1	Diaminopimelate epimerase	plastid	Amino acid metabolism	amino acid synthesis	Aspartate family	6.1	-1.30461	+	10	10	10	33.6	33.6	33.6	39.373	0	126.1	40842000	62	18.3722	19.9446	20.1145	18.9662	19.2623	20.6261	20.6685	20.6597	20.6646	20.564	2.44554	0.000987871	-4.06973	37965	44973	29179	38351	7043.3	133500	191770	203200	208550	207860	0.00140798	0.00189953	0.0014877	0.00151358	0.000366091	0.00464335
A0A6A4MSQ3	AT5G46860.1	t-SNARE coiled-coil homology domain-containing protein	vacuole	Vesicle trafficking	SNARE target recognition	Qa-type SNARE components	18.7	0.727307	+	4	4	4	17.8	17.8	17.8	29.359	0	11.923	2247500	13	18.1292	17.4048	16.4882	17.0018	17.7913	16.3789	17.1335	16.1775	16.3419	17.1471	1.1218	0.0290611	2.04111	47050	21316	5272.9	20888	16933	17650	25912	15026	22985	11285	0.00174491	0.000900329	0.00026884	0.000824378	0.00088013	0.000613897
A0A6A4MSS9	AT5G17920.2	Methionine synthase	cytosol	Amino acid metabolism	amino acid synthesis	Aspartate family	6.1	-0.437563	+	46	13	15	69.2	23.6	27.8	84.388	0	323.31	316850000	136	22.5931	22.5252	22.5534	22.32	22.0851	22.8523	22.8006	22.8724	22.8621	22.8771	2.7295	0.000484715	-4.55413	584770	318390	285770	308500	220940	889300	944040	786290	695590	602630	0.0216869	0.0134479	0.0145701	0.0121754	0.0114838	0.0309313
A0A6A4MT50	AT1G80670.1	WD_REPEATS_REGION domain-containing protein	nucleus	Protein metabolism	protein translocation	nucleus	5.6	0.560269	+	5	4	5	17.9	14.7	17.9	38.782	0	14.483	3591400	25	17.8336	18.0311	17.6955	17.9866	17.3684	17.4173	17.1232	17.3765	16.9662	17.2305	2.31493	0.00127355	3.85509	24890	13728	2973.4	19045	10870	18281	25152	9281.1	6337.1	17613	0.000923076	0.000579833	0.0001516	0.000751641	0.000564992	0.000635844
A0A6A4MUZ6	AT5G44600.1	S-adenosyl-L-methionine-dependent methyltransferases superfamily protein	plastid	Not assigned	not assigned	unknown	99.99	-2.82771	+	10	10	10	44.4	44.4	44.4	38.221	0	75.7	24191000	51	16.7982	17.7359	17.3849	17.176	17.4451	20.2066	20.0641	20.3643	19.9308	20.1129	6.72824	0	-16.4625	40692	44948	35990	45224	25420	329180	432390	407410	286360	325990	0.00150911	0.00189848	0.00183496	0.00178484	0.00132126	0.0114494
A0A6A4MV09	AT2G21820.1	Uncharacterized protein	-	Not assigned	not assigned	unknown	99.99	9.48499	+	6	3	6	78.2	50	78.2	8.0798	0	154.62	66342000	30	22.8959	22.2359	22.6969	22.4826	22.1109	15.0088	11.9926	12.4747	12.7515	12.7696	6.94082	0	17.5279	2807600	1846400	1849200	2753300	1438700	16431	6134.7	4242.8	4233.9	3917.6	0.104123	0.0779868	0.094282	0.108663	0.0747796	0.000571498
A0A6A4MVM1	AT3G53140.1	Methyltransf_2 domain-containing protein	cytosol	Not assigned	O-methyl transferases	unknown	99.16	-2.0677	+	5	5	5	25.8	25.8	25.8	39.536	0	15.56	3711200	14	14.6163	16.3839	16.1173	15.6392	15.8931	17.5032	18.6452	17.772	17.6244	17.4435	3.24774	0.000118519	-5.51261	2564.3	2938.7	2437.7	2534.3	2462.6	20698	26630	16001	7641.8	12626	9.51002e-05	0.000124123	0.000124287	0.00010002	0.000127999	0.000719911
A0A6A4MW21	AT4G27720.1	Major facilitator superfamily domain-containing protein 5 (Molybdate transporter 2 homolog) (Molybdate-anion transporter)	golgi	Transport	carrier-mediated transport	MFS superfamily	17.3	-1.53	+	7	7	7	11.3	11.3	11.3	50.551	0	13.537	27213000	30	19.545	19.8249	20.0463	19.0796	19.4096	21.31	21.2179	21.3492	20.9163	20.7621	4.1722	1.41844e-05	-7.53116	83196	79296	63319	87916	55640	339450	405490	290580	261040	257380	0.00308543	0.00334924	0.00322834	0.00346974	0.00289201	0.0118066
A0A6A4MW32	AT5G53650.1	Uncharacterized protein	-	Not assigned	not assigned	unknown	99.99	0.730442	+	4	4	4	37.5	37.5	37.5	8.1441	0	17.343	5970100	23	18.909	19.0368	19.2704	19.0104	18.966	18.1336	18.0514	18.4744	18.5035	18.3774	3.77941	4.12159e-05	6.61832	212890	166940	105970	184060	85236	123680	159150	143090	177420	146540	0.00789529	0.00705108	0.00540291	0.00726422	0.00443033	0.0043018
A0A6A4MWC5	AT3G57650.1	1-acylglycerol-3-phosphate O-acyltransferase (EC 2.3.1.51)	endoplasmic reticulum	Lipid metabolism	lipid synthesis	glycerolipid synthesis	7.1	-0.769057	+	3	3	3	12.9	12.9	12.9	42.002	0	8.8217	3489900	15	17.3014	17.6621	16.1149	18.0173	17.8243	18.2455	17.8697	18.1147	18.3361	18.1992	1.23791	0.0210906	-2.21287	12917	11294	0	13843	7093.8	27262	27528	25308	27231	24774	0.000479043	0.000477027	0	0.000546336	0.000368716	0.000948218
A0A6A4MWJ3	AT3G52380.1	Nuclear transcription factor Y subunit	plastid	RNA	RNA RNA binding	unknown	10.4	-1.38149	+	11	11	11	42.3	42.3	42.3	34.842	0	305.88	102830000	76	20.5504	20.312	20.5858	20.3381	20.6589	21.9254	21.5972	21.9181	22.0164	21.8956	6.15454	0	-13.8842	293120	158410	163680	223380	154520	1556400	1339100	1433700	1232000	1434900	0.0108707	0.0066908	0.00834527	0.00881604	0.00803152	0.0541342
A0A6A4MY02	AT4G29210.1	Gamma-glutamyltranspeptidase (Putative aminoacyltransferase, Omega peptidase) (EC 2.3.2.-) (EC 3.4.19.-)	vacuole	Protein metabolism	protein degradation	peptidase families	5.2	1.51883	+	6	6	6	12.7	12.7	12.7	67.322	0	11.091	3772100	20	18.8158	18.103	18.1128	18.5409	18.1605	16.8135	16.6697	16.8261	17.0153	16.8143	5.05111	0	9.93825	15671	13017	9110.1	12998	10140	5660.2	6885.7	7794.7	6539.1	4511.2	0.000581178	0.000549802	0.000464481	0.000512987	0.000527049	0.000196871
A0A6A4MYF1	AT5G05170.1	Cellulose synthase (EC 2.4.1.12)	plasma membrane	Cell	cell wall	cellulose synthesis	14.7	-2.17248	+	8	4	6	9	5.7	7.3	120.4	0	13.147	6273500	13	15.9315	16.5777	16.2007	16.3639	16.7599	18.6925	20.0843	17.9104	17.8861	18.1229	2.96103	0.00027641	-4.96943	1137.2	557.02	425.12	874.72	198.2	21069	30624	18853	17330	20549	4.21745e-05	2.3527e-05	2.16749e-05	3.45222e-05	1.03019e-05	0.000732815
A0A6A4MZ63	AT1G56190.1	Phosphoglycerate kinase (EC 2.7.2.3)	plastid	Cellular respiration	glycolysis	cytosolic glycolysis	3.1	-0.60323	+	41	37	41	77.9	70	77.9	50.652	0	323.31	6073600000	832	25.5219	25.5123	25.4357	25.4912	25.5599	26.1375	25.492	26.3689	26.3166	26.2222	2.25966	0.00144339	-3.76565	9860900	8637200	5329700	9590300	6572200	18298000	13517000	18127000	20566000	18684000	0.365704	0.364811	0.271736	0.378496	0.341605	0.636435
A0A6A4N0B6	AT1G73530.1	RRM domain-containing protein	plastid	RNA	RNA RNA binding	unknown	10.4	-2.09563	+	5	5	5	24.2	24.2	24.2	20.31	0	9.7411	5002900	22	15.1108	16.1625	16.6987	15.193	16.0249	17.8142	17.6842	18.0378	18.0993	18.0325	3.82096	3.13316e-05	-6.71077	2395.7	1024.9	491.36	0	2722.9	58246	66964	47107	46799	56707	8.88475e-05	4.32889e-05	2.50521e-05	0	0.000141529	0.00202589
A0A6A4N0F8	AT1G34130.1	Dolichyl-diphosphooligosaccharide--protein glycotransferase (EC 2.4.99.18)	endoplasmic reticulum	Protein metabolism	protein modification	N-linked glycosylation	5.5	1.45221	+	7	2	7	11.7	3.5	11.7	80.584	0	23.882	23467000	46	20.3223	20.3847	20.7632	20.4065	20.4913	19.2504	19.0223	18.9193	18.8761	19.039	6.27404	0	14.3878	89502	65872	60110	88486	45880	70700	51528	48486	45690	50100	0.00331929	0.00278225	0.00306473	0.00349224	0.00238471	0.00245906
A0A6A4N1D4	AT3G13920.1	DEAD-box ATP-dependent RNA helicase (Helicase, C-terminal) (Putative RNA helicase) (EC 3.6.4.13)	cytosol	Protein metabolism	protein synthesis	initiation	5.1	0.783435	+	33	1	6	72.2	3.1	21.1	46.678	0	15.105	47227000	51	20.8885	21.2317	21.0282	20.9091	20.9518	20.3319	20.5994	19.9529	20.0139	20.194	3.4589	6.11961e-05	5.93543	216360	189000	130690	204620	114400	145730	116040	96652	97375	119800	0.00802398	0.00798284	0.00666327	0.00807565	0.00594619	0.00506873
A0A6A4N1Y2	AT1G59870.1	Drug resistance transporter-like ABC domain protein (Putative sulfate-transporting ATPase) (EC 3.6.3.25)	plasma membrane	Transport	ABC transporters	ABC superfamily	17.1	0.397327	+	48	34	34	36.4	27	27	168.45	0	98.187	60096000	177	19.8457	20.265	20.1711	20.0936	20.2498	19.8059	19.9178	19.7339	19.6074	19.5737	2.40705	0.00106339	4.00598	69101	69199	45071	80913	53169	77887	88983	62828	48643	55799	0.0025627	0.00292277	0.00229796	0.00319336	0.00276358	0.00270904
A0A6A4N238	AT2G39700.1	Expansin	extracellular	Cell	cell wall	expansins	14.7	2.22664	+	6	3	4	29.7	19	22.4	28.644	0	9.8482	9780400	23	19.746	20.1691	20.6454	20.2808	20.6007	16.8117	18.1366	18.8907	18.0732	18.3967	3.41513	7.31596e-05	5.8461	57433	123530	107450	146730	42335	60984	54627	104880	38084	41480	0.00212997	0.00521757	0.00547837	0.00579093	0.00220045	0.00212113
A0A6A4N3B2	AT1G16350.1	Inosine-5'-monophosphate dehydrogenase (IMP dehydrogenase) (IMPD) (IMPDH) (EC 1.1.1.205)	cytosol	Nucleotide metabolism	nucleotide salvage	purines	8.3	3.17814	+	16	13	13	41.8	34.7	34.7	54.111	0	32.617	18110000	46	20.3834	20.1361	20.7691	19.989	20.3429	17.4357	17.3565	16.9641	16.9038	17.0697	7.16789	0	18.7385	164150	96668	98069	125420	113080	21883	32393	12684	23508	17336	0.0060877	0.00408299	0.00500008	0.0049499	0.00587758	0.000761127
A0A6A4N3W8	AT5G03370.1	Acylphosphatase (EC 3.6.1.7)	mitochondrion	Not assigned	not assigned	unknown	99.99	0.567894	+	3	3	3	50.5	50.5	50.5	11.325	0	8.3265	10258000	29	19.2094	19.3895	19.9057	19.2869	19.7635	19.2946	19.1572	18.9849	18.7664	18.5125	1.70591	0.00578141	2.90688	101690	53051	40623	124240	19634	153890	160560	110780	104220	121650	0.0037713	0.00224073	0.00207118	0.00490333	0.00102052	0.00535255
A0A6A4N444	AT1G47128.1	Peptidase C1A, papain (Papain family cysteine protease)";"Granulin	vacuole	Protein metabolism	protein degradation	cysteine protease	5.2	3.21152	+	9	6	8	23.3	15	20.3	52.069	0	179.87	121700000	57	24.0989	23.9777	23.1543	24.21	23.6993	20.8171	20.7115	20.5316	20.5151	20.5075	6.66362	0	16.151	1460500	1046000	407470	1443300	646910	127010	328910	149060	96422	271260	0.0541644	0.0441801	0.020775	0.0569621	0.0336246	0.00441762
A0A6A4N4K7	AT3G56910.1	Uncharacterized protein	-	Not assigned	not assigned	unknown	99.99	-3.07342	+	1	1	1	9.7	9.7	9.7	17.19	0.00046497	3.555	8697300	7	18.6343	15.5478	15.5776	15.4746	15.8182	19.9071	19.8545	15.7897	20.7724	20.0958	1.67005	0.00629833	-2.85309	25646	17589	13310	16720	20046	109400	132320	142490	179700	168990	0.000951113	0.000742911	0.000678614	0.000659881	0.00104194	0.00380511
A0A6A4N4P1	AT1G75270.1	Glutathione S-transferase (Putative DHAR class glutathione transferase DHAR1) (Putative glutathione dehydrogenase (Ascorbate)) (EC 1.8.5.1)	cytosol	Redox	ROS scavenging enzymes	ascorbate-glutathione cycle	16.5	-3.9686	+	12	10	10	66.5	61.8	61.8	23.717	0	71.871	151480000	82	18.5962	18.1553	18.5657	17.692	18.04	22.4687	21.9631	22.0707	22.2985	22.0913	7.49579	0	-20.6294	38735	11958	10968	10094	9000.3	1444200	1301400	1037300	1433800	973010	0.00143654	0.000505073	0.000559207	0.000398376	0.00046781	0.0502317
A0A6A4N4P3	AT5G13430.1	Cytochrome b-c1 complex subunit Rieske, mitochondrial (EC 7.1.1.8)	mitochondrion	Cellular respiration	OXPHOS	complex III	3.3	1.08155	+	9	4	9	32.5	14.8	32.5	29.835	0	39.571	55776000	76	21.7628	21.7374	21.9273	21.5334	21.9023	20.7524	20.5959	20.7581	20.7301	20.619	6.12715	0	13.7711	149350	93469	78806	119160	71292	67236	84913	77781	89774	93397	0.00553883	0.00394787	0.00401795	0.00470284	0.00370556	0.00233858
A0A6A4N5F8	AT1G04110.1	Subtilisin-like serine protease	extracellular	Protein metabolism	protein degradation	peptidase families	5.2	-1.48669	+	10	5	5	15.7	10.1	10.1	83.952	0	10.881	7988600	16	17.8688	16.7931	17.3573	18.0266	17.4299	19.0039	19.1372	19.1726	19.1321	18.4634	3.41833	7.32265e-05	-5.85259	15465	11208	4779.8	9517.4	5515.4	28909	53575	43356	45983	19611	0.000573539	0.000473395	0.0002437	0.000375619	0.000286675	0.0010055
A0A6A4N632	AT3G52880.1	Pyr_redox_2 domain-containing protein	peroxisome	Redox	low-molecular-weight scavengers	ascorbate and glutathione	16.3	0.377485	+	26	18	26	68.6	54.5	68.6	47.235	0	323.31	841040000	324	23.7375	23.6957	23.5748	23.7413	23.7255	23.2949	23.1636	23.4025	23.4044	23.322	3.94435	2.39651e-05	6.99086	3122900	2502000	1379300	3095000	1772300	3299800	3332200	2853800	3068200	3024500	0.115817	0.105678	0.070324	0.122149	0.0921192	0.114773
A0A6A4N689	AT5G60640.1	Protein disulfide-isomerase (EC 5.3.4.1)	endoplasmic reticulum	Redox	thioredoxin	PDIL	16.6	1.4049	+	26	25	25	50.8	49	49	62.481	0	323.31	138850000	206	21.173	21.4034	21.7975	21.0816	21.4407	20.0422	20.0934	19.9536	19.8493	19.9333	5.28126	0	10.6665	488360	419310	387580	427520	333430	286100	330360	239550	223220	222250	0.0181114	0.0177105	0.0197609	0.0168728	0.0173308	0.00995104
A0A6A4N6A2	AT1G80460.1	Glycerol kinase (EC 2.7.1.30)	cytosol	Lipid metabolism	lipid degradation	glycerol degradation	7.2	0.262815	+	9	4	9	23	11.4	23	55.926	0	24.195	16958000	38	19.5262	19.6107	19.4836	19.4415	19.6615	19.3188	19.2284	19.2338	19.4475	19.1809	2.54645	0.000781337	4.23895	109080	45284	17782	83536	27619	71222	58441	54872	53680	63230	0.00404537	0.00191267	0.000906621	0.00329688	0.00143556	0.00247722
A0A6A4N6L6	AT3G23070.1	CRS1/YhbY (CRM) domain protein (Putative RNA-binding, CRM domain, CRM-domain containing factor CFM3)	plastid	RNA	RNA processing	RNA splicing	10.2	-2.95845	+	7	7	7	12.2	12.2	12.2	98.574	0	12.035	4175200	20	15.5783	14.9072	13.7403	15.8613	14.9434	18.1107	18.7478	17.6936	17.0961	18.1746	3.71205	4.83871e-05	-6.47044	3345.3	732.61	0	454.34	518.48	10276	18841	8934.9	8087.8	10216	0.000124065	3.09434e-05	0	1.79312e-05	2.69491e-05	0.000357416
A0A6A4N6N3	AT5G10840.1	Transmembrane 9 superfamily member	golgi	Not assigned	not assigned	unknown	99.99	-0.829743	+	11	2	11	16.7	4.6	16.7	73.457	0	47.71	41288000	88	19.488	19.637	19.8364	19.5197	19.7738	20.5209	20.656	20.4518	20.3329	20.442	4.93268	0	-9.58063	65091	103050	58541	107010	67791	177500	251700	147330	142460	211460	0.00241398	0.00435255	0.00298473	0.00422332	0.00352359	0.00617375
A0A6A4N6Q3	AT4G29510.1	Arginine N-methyltransferase (Putative methyltransferase) (EC 2.1.1.-)	cytosol	Not assigned	O-methyl transferases	unknown	99.16	-1.18467	+	4	4	4	15.7	15.7	15.7	42.28	0	7.9957	1918500	7	15.7551	15.3484	15.1549	15.9318	15.5734	16.6877	18.5294	16.4941	15.312	16.6637	1.24275	0.0208731	-2.22001	5921.2	576.25	1831.6	3847.4	315.49	20792	34188	12448	8180.2	13051	0.000219595	2.43392e-05	9.33847e-05	0.000151844	1.63983e-05	0.000723181
A0A6A4N6T5	AT5G03540.1	Exocyst subunit Exo70 family protein	plasma membrane	Cell	cell vesicle transport	unknown	14.6	-0.333176	+	14	14	14	27.4	27.4	27.4	73.712	0	29.494	14563000	47	19.4438	19.3262	19.1743	19.5268	19.3157	19.6436	19.7937	19.7489	19.5583	19.7083	2.73655	0.00048337	-4.56649	13386	13922	4813.7	11381	8885.8	15547	164730	22238	22660	24672	0.000496436	0.000588027	0.000245428	0.000449169	0.000461859	0.000540751
A0A6A4N728	AT5G11450.1	PsbP domain protein (Putative photosystem II) (EC 1.10.3.9)	plastid	Photosynthesis	photophosphorylation	photosystem II	1.1	-0.684283	+	10	10	10	44.3	44.3	44.3	33.916	0	131.01	110750000	86	21.0822	21.0142	20.5634	21.0055	20.6756	21.565	21.3322	21.6372	21.6642	21.5636	3.36154	7.94582e-05	-5.73795	406880	279610	129420	376510	122790	958000	966150	940860	850700	920740	0.0150896	0.01181	0.00659852	0.0148596	0.00638228	0.0333208
A0A6A4N745	AT1G15370.1	Coatomer subunit zeta	cytosol	Vesicle trafficking	CCV-machinery	TPLATE AP-2 co-adaptor complex	18.2	-1.45585	+	2	1	2	12.9	6.8	12.9	16.717	0.0051604	2.4725	3008400	9	14.8942	16.0074	17.299	16.9988	17.3687	18.2094	18.7953	18.644	18.1677	16.0309	1.17338	0.0250848	-2.11752	3328.9	0	16952	23892	20905	78609	84128	56669	51749	39812	0.000123456	0	0.000864303	0.000942936	0.00108658	0.00273415
A0A6A4N7A2	AT5G22330.1	RuvB-like helicase (EC 3.6.4.12)	nucleus	DNA	DNA synthesis/chromatin structure	chromatin remodeling complexes	9.3	-0.362168	+	19	19	19	55.5	55.5	55.5	50.197	0	60.266	40209000	123	19.3207	19.5013	19.3392	19.5073	19.2376	19.6955	19.9065	19.6614	19.697	19.7566	3.12393	0.000180376	-5.27389	129460	107610	53399	113700	63201	183800	276070	207570	173970	177160	0.00480118	0.00454515	0.00272256	0.00448735	0.00328501	0.00639287
A0A6A4N7R9	AT2G44350.1	Citrate synthase	mitochondrion	Cellular respiration	TCA cycle	citrate synthase	3.2	0.774065	+	19	8	19	50	17.8	50	52.345	0	137.24	227340000	168	21.9068	21.8768	21.8369	21.7573	21.8528	21.0938	20.9128	21.1931	21.188	20.9727	5.80925	0	12.5192	1008300	643870	410340	869730	462630	762210	807900	653450	613260	568760	0.037394	0.0271953	0.0209213	0.0343253	0.0240462	0.0265109
A0A6A4N7V9	AT1G75660.1	5'-3' exoribonuclease (EC 3.1.13.-)	nucleus	RNA	RNA biosynthesis	RNA polymerase II-dependent transcription	10.1	-1.62956	+	8	8	8	9.4	9.4	9.4	119.11	0	15.931	17626000	24	19.6691	19.5623	18.7346	19.8845	18.7848	21.2164	21.2674	20.2385	20.976	21.0847	3.18727	0.000141638	-5.3952	17056	12312	3310.4	18468	1794.1	44166	51574	42080	61739	54043	0.000632543	0.000520025	0.000168782	0.000728869	9.32523e-05	0.00153617
A0A6A4N7X1	AT1G18080.1	Guanine nucleotide-binding protein subunit beta-like protein	cytosol	Protein metabolism	protein synthesis	cytosolic ribosome	5.1	-0.310912	+	19	9	12	60.7	27.9	46.9	35.79	0	323.31	151120000	108	23.0254	22.9912	22.8395	22.8384	22.9061	23.2524	23.3612	23.1212	23.2977	23.1226	3.01596	0.000213592	-5.07091	553260	541920	391290	512950	352580	772100	851660	676400	801570	739210	0.0205183	0.0228892	0.01995	0.0202444	0.0183261	0.0268549
A0A6A4N8L8	AT3G15090.1	PKS_ER domain-containing protein	mitochondrion	Not assigned	not assigned	unknown	99.99	2.38605	+	13	13	13	52.1	52.1	52.1	39.121	0	40.706	43505000	68	22.194	21.8171	21.5349	22.0287	22.0276	19.2257	19.6299	19.6631	19.5513	19.6021	6.88439	0	17.2389	124300	180180	74816	190950	237120	545670	58653	63325	122150	39382	0.00460982	0.0076103	0.00381452	0.00753614	0.0123248	0.0189793
A0A6A5LRT4	AT1G74060.1	Ribosomal_L6e_N domain-containing protein	cytosol	Protein metabolism	protein synthesis	cytosolic ribosome	5.1	-0.29891	+	17	4	4	59	22.2	22.2	26.178	0	292.69	51183000	46	21.0675	20.8094	21.0736	20.5486	20.8004	21.3734	21.4054	20.9485	21.0033	21.0635	1.21542	0.0224177	-2.17966	202280	144330	101630	163070	102270	504420	495190	202520	203050	226520	0.0075018	0.0060961	0.00518164	0.00643582	0.00531571	0.0175446
A0A6A4N8Z6	ATMG01420.E	Putative succinate dehydrogenase (Quinone)	-	Not assigned	not assigned	unknown	99.99	2.39666	+	1	1	1	8	8	8	23.313	0.00031781	3.8428	4332200	17	19.3102	19.4086	19.6207	19.0636	19.1914	17.668	17.6924	16.1789	16.6185	16.4535	4.04904	2.4733e-05	7.23531	56481	40288	23399	49449	21259	26230	24866	21674	19130	19591	0.00209467	0.00170165	0.00119301	0.00195158	0.00110498	0.000912323
A0A6A4N915	AT5G42960.1	Outer envelope pore protein 24 (Outer envelope pore protein 24B)	plastid	Transport	porins	OEP24 outer membrane porin	17.5	-2.54023	+	7	3	3	31.5	16.9	16.9	23.547	0	7.303	5187300	9	16.3785	16.5442	15.3425	15.9591	16.6616	18.3305	19.5645	19.3082	18.1901	18.1938	3.79148	3.10238e-05	-6.64509	5101	4121	881.58	12647	3553	51035	72559	31329	24938	32395	0.000189177	0.00017406	4.49476e-05	0.000499134	0.000184675	0.00177508
A0A6A4N956	AT1G64680.1	DUF4033 domain-containing protein	plastid	Not assigned	not assigned	unknown	99.99	-0.589535	+	8	8	8	25.5	25.5	25.5	29.873	0	14.442	9340900	30	18.9525	18.8146	17.7686	18.8274	18.3995	19.3277	18.4542	19.3768	19.4546	19.0972	1.14894	0.0268598	-2.08134	73957	49949	11927	69145	33062	148960	93405	117720	137620	138220	0.00274279	0.00210971	0.000608102	0.00272892	0.00171847	0.00518108
A0A6A4N9G2	AT3G06980.1	DEAD-box ATP-dependent RNA helicase (Putative RNA helicase) (EC 3.6.4.13)	plastid	DNA	DNA synthesis/chromatin structure	unknown	9.3	-2.89981	+	11	11	11	27.1	27.1	27.1	64.812	0	21.341	9806100	28	15.3848	15.2042	16.2102	15.6452	15.2484	18.4825	19.2437	17.641	18.3892	18.4353	4.81546	0	-9.23759	3713.8	1509.2	1355.5	2521.6	1851.8	18061	60774	20506	23965	28296	0.000137731	6.37444e-05	6.91106e-05	9.95189e-05	9.62514e-05	0.000628192
A0A6A4N9I1	AT2G37040.1	Phenylalanine ammonia lyase	peroxisome	Secondary metabolism	flavonoids	phenolics	13.2	-1.13409	+	14	2	6	21.6	2.9	7.9	79.15	0	9.217	2393600	9	15.563	17.2151	15.6786	15.1569	15.1653	17.1842	17.6302	16.6481	16.4824	16.5045	1.48135	0.0105177	-2.57227	215.55	0	0	685.51	0	12712	13041	9703.8	8217.9	4087.5	7.99394e-06	0	0	2.70547e-05	0	0.000442145
A0A6A4N9K5	AT3G12930.1	Ribosome silencing factor	plastid	Not assigned	not assigned	unknown	99.99	-3.6802	+	2	2	2	14.3	14.3	14.3	26.977	0	5.1989	5372800	9	16.1438	17.1703	14.5461	15.2404	16.2026	19.1292	19.9965	19.6545	19.4192	19.5049	4.28826	1.50188e-05	-7.81852	18710	5177.4	18363	17304	16303	61139	109890	69862	58736	72248	0.000693883	0.000218679	0.000936243	0.00068293	0.000847384	0.00212652
A0A6A4NA01	AT1G48460.1	Transmembrane protein, putative	plastid	Not assigned	not assigned	unknown	99.99	-1.61362	+	6	6	6	19.1	19.1	19.1	39.858	0	13.033	4982000	17	16.8074	16.7436	16.6908	16.6562	16.5015	18.6245	18.3068	18.4298	17.9272	18.1793	5.82908	0	-12.5941	6771.7	9775.9	4159.3	10950	15307	49544	70139	45589	45486	42426	0.000251137	0.000412907	0.000212063	0.000432159	0.000795615	0.00172322
A0A6A4NA30	AT4G32250.3	Protein kinase domain-containing protein	cytosol	Protein metabolism	protein handling	protein postranslational modification	5.4	1.42759	+	6	6	6	13.3	13.3	13.3	70.093	0	12.505	3152200	18	18.311	18.5139	17.9723	18.4924	18.3629	16.5726	16.5565	17.2261	17.1372	17.0223	4.47363	1.61834e-05	8.29551	318.62	8724.4	6228.8	7502.9	7364.4	4397.2	4505.7	9743.4	7419.2	3910	1.18164e-05	0.000368494	0.000317577	0.000296114	0.000382781	0.000152942
A0A6A4NA74	AT1G70840.1	Bet_v_1 domain-containing protein	cytosol	Stress	abiotic stress	unknown	20.1	-5.5568	+	11	4	11	69.3	30.7	69.3	17.435	0	102.83	29030000	40	13.9337	13.5779	15.9206	12.7263	15.5381	19.7142	19.3427	20.2048	19.4948	20.7241	4.54729	1.67247e-05	-8.49148	8509.2	3780.3	2775.6	3302.8	0	357990	298550	374420	327830	519510	0.000315574	0.000159669	0.000141515	0.00013035	0	0.0124515
A0A6A4Q6Q9	AT2G26260.1	Reticulon-like protein	golgi	Lipid metabolism	misc	phytosterol conjugation	7.6	-1.41148	+	4	4	4	6.9	6.9	6.9	62.288	0	5.9706	2110800	11	16.605	17.0728	15.7237	14.8371	14.0874	17.2855	18.4533	17.2956	16.9555	15.3935	1.03632	0.0371154	-1.9139	5847.6	12848	3187.6	2146.2	3134.7	9892.1	20428	9297.1	7265	7138	0.000216865	0.000542664	0.000162521	8.47032e-05	0.000162933	0.000344064
A0A6A4NAJ0	AT2G44065.2	Ribosomal_L2_C domain-containing protein	mitochondrion	Protein metabolism	protein synthesis	ribosomal protein	5.1	-0.924618	+	3	3	3	23.5	23.5	23.5	22.101	0	8.0026	2334700	18	16.6369	16.8315	16.6826	16.3426	15.9627	17.3972	17.8839	16.8134	17.4359	17.5489	2.39557	0.0011045	-3.98705	2293.2	16625	851.76	1158.9	694.27	8889.6	21051	6974.6	11104	12247	8.50461e-05	0.000702194	4.34272e-05	4.57378e-05	3.60862e-05	0.000309195
A0A6A4NAL0	AT5G51750.1	subtilase 1.3	extracellular	Protein metabolism	protein degradation	peptidase families	5.2	1.49855	+	18	10	18	31.7	16.7	31.7	84.241	0	280.99	107980000	131	20.9687	21.4167	22.2579	21.1494	21.8581	20.0662	20.6274	19.6458	19.8002	20.0185	3.07834	0.000187809	5.18761	121550	129510	172330	136170	143210	89521	174490	66440	48999	85228	0.00450783	0.00547014	0.0087863	0.00537416	0.00744366	0.00311369
A0A6A4NAQ6	AT2G41620.1	Nuclear pore protein	nucleus	Protein metabolism	protein translocation	nucleus	5.6	1.14553	+	8	5	8	10.4	6.5	10.4	95.954	0	15.171	3956600	17	17.7112	18.1442	16.7916	18.0973	17.7141	16.87	17.2457	16.1482	15.8777	16.5891	1.97684	0.00283649	3.31951	8255.6	7761.1	2340.9	11931	12351	2664.6	15147	5111	4884.2	4222.1	0.000306169	0.000327807	0.000119351	0.000470876	0.00064197	9.26792e-05
A0A6A4NAR1	AT2G36530.1	Phosphopyruvate hydratase (EC 4.2.1.11)	cytosol	Carbohydrate metabolism	carbohydrate degradation	cytosolic branch	2.2	0.901591	+	26	11	13	68	30.4	37.8	47.832	0	255.81	356250000	141	22.9827	23.4131	23.5369	22.8482	23.2186	22.1587	22.4754	22.2933	22.2679	22.2964	3.73601	4.87062e-05	6.52278	1425900	1459700	1037400	1205600	919070	1027900	1421800	1017400	1149100	1121300	0.0528813	0.0616537	0.0528922	0.0475809	0.0477707	0.0357521
A0A6A4NAV0	AT3G47810.1	Vacuolar protein sorting-associated protein 29	cytosol,golgi	Not assigned	calcineurin-like phosphoesterase family protein	protein recycling	99.6	0.593422	+	5	5	5	32.1	32.1	32.1	21.09	0	13.052	16333000	29	20.5481	19.6397	20.5689	20.4624	20.3936	19.91	19.7311	19.709	19.7905	19.5052	1.8966	0.00355594	3.196	78383	37744	46830	73248	47960	76553	80760	49124	72483	62937	0.00290693	0.0015942	0.00238764	0.00289085	0.00249283	0.00266264
A0A6A4NB26	AT1G15980.1	WRKY domain-containing protein	plastid	Photosynthesis	photophosphorylation	chlororespiration	1.1	-1.21298	+	15	15	15	43.7	43.7	43.7	51.253	0	83.821	72547000	86	20.2628	19.9583	19.5261	20.1859	19.8481	21.1135	20.6534	21.3768	21.3546	21.3478	3.67227	4.97018e-05	-6.38422	153150	87328	31890	142520	46368	434840	320980	458520	464210	435310	0.00567976	0.00368849	0.00162592	0.00562478	0.00241008	0.0151245
A0A6A4NB34	AT4G02580.1	Complex I 24 kDa subunit	mitochondrion	Cellular respiration	OXPHOS	complex I	3.3	0.198414	+	10	3	10	44.6	22.3	44.6	28.05	0	60.587	58521000	78	20.8573	20.9252	21.0439	20.8337	20.8917	20.8193	20.8146	20.7942	20.6024	20.5293	1.6264	0.00711028	2.78782	154060	110240	77543	122780	82869	168000	303520	171910	112100	110840	0.0057135	0.00465623	0.00395355	0.00484571	0.0043073	0.00584332
A0A6A4NBI9	AT1G51980.1	Alpha-MPP (Inactive zinc metalloprotease alpha) (Mitochondrial-processing peptidase subunit alpha)	mitochondrion	Cellular respiration	OXPHOS	complex III	3.3	0.911765	+	18	3	3	50.8	13.2	13.2	54.551	0	10.346	21341000	24	21.3062	20.9886	21.3853	21.1669	21.3495	20.4457	20.3404	20.4334	20.1977	20.2205	5.13715	0	10.2052	90898	61478	51052	85398	52916	64794	66724	63999	55092	62320	0.00337106	0.00259666	0.0026029	0.00337037	0.00275043	0.00225364
A0A6A4NBK7	AT5G37600.1	Glutamine synthase	cytosol	Amino acid metabolism	amino acid synthesis	Glutamine	6.1	2.38304	+	21	11	21	72.8	47.9	72.8	39.203	0	323.31	336510000	180	24.1304	24.4044	24.5082	23.7737	24.1828	21.4676	21.2104	22.1253	22.3145	21.9666	5.01127	0	9.81669	2505100	2639600	2097200	2381100	1848900	425770	590480	384140	416110	384830	0.0929047	0.111489	0.106926	0.0939739	0.0961007	0.014809
A0A6A4NBL4	AT4G34270.1	TIP41-like family protein	cytosol	Not assigned	not assigned	unknown	99.99	-1.00527	+	5	4	5	21.1	16.6	21.1	33.084	0	10.24	3110800	18	17.1534	16.6297	15.6659	16.6025	17.0813	17.1384	17.8774	17.7603	17.3498	18.0331	1.90186	0.00351543	-3.20407	7073	5938.2	1304.7	7010.1	224.63	3068	22978	20287	19717	11495	0.000262311	0.000250813	6.65205e-05	0.000276665	1.16756e-05	0.00010671
A0A6A4NBN2	AT1G23010.1	Cupredoxin superfamily protein	endoplasmic reticulum	Not assigned	oxidoreductases	oxidases - copper, flavone etc	99.18	1.47595	+	11	5	11	19	11.3	19	65.325	0	22.855	18849000	39	19.6015	19.8065	19.7598	19.7313	19.8907	18.5758	18.2704	18.3621	17.7901	18.4116	5.22322	0	10.4786	86600	67676	44880	81321	72704	42460	25721	37781	33008	33041	0.00321167	0.00285845	0.00228822	0.00320946	0.00377895	0.00147683
A0A6A4NBV9	AT5G37600.1	Glutamine synthase	cytosol	Amino acid metabolism	amino acid synthesis	Glutamine	6.1	0.170917	+	20	11	13	59.6	40.6	46.5	43.144	0	147.18	293410000	169	23.154	23.463	23.34	23.2641	23.3001	22.9934	23.2628	23.1432	23.1852	23.082	1.44187	0.011804	2.51387	1739600	1426700	796230	1417800	951870	1367500	1675600	1271200	1395300	1485500	0.0645152	0.0602599	0.040596	0.0559557	0.0494755	0.0475639
A0A6A4NBW7	AT1G47420.1	Complex II SDH5	mitochondrion	Cellular respiration	OXPHOS	complex II	3.3	1.32225	+	8	7	8	49.1	41.9	49.1	25.82	0	44.331	20507000	45	20.556	20.4228	20.7243	20.607	20.2486	19.3883	18.9754	19.3739	19.1449	19.0648	5.49225	0	11.3751	163190	132190	101550	187700	106480	94231	83505	95854	84843	79548	0.0060521	0.00558334	0.00517756	0.00740788	0.00553453	0.00327751
A0A6A4NC41	AT2G39990.1	Eukaryotic translation initiation factor 3 subunit F (eIF3f) (eIF-3-epsilon)	cytosol,nucleus	Protein metabolism	protein synthesis	translation initiation	5.1	-0.264376	+	10	6	10	58.3	38.9	58.3	31.689	0	96.089	35872000	66	20.2959	20.4409	20.4338	20.1268	20.1586	20.3315	20.682	20.6167	20.4935	20.6542	1.67446	0.00624582	-2.8597	69058	100100	58191	128100	82394	340110	249670	244130	185860	229550	0.0025611	0.00422795	0.00296689	0.00505567	0.00428261	0.0118296
A0A6A4NC57	AT1G79550.2	Phosphoglycerate kinase (EC 2.7.2.3)	cytosol	Carbohydrate metabolism	carbohydrate degradation	cytosolic branch	2.2	1.2015	+	33	17	30	83	52.1	76.1	42.448	0	323.31	1030400000	381	24.2378	24.3946	24.5446	24.1536	24.325	23.1511	23.2326	23.0879	23.0851	23.0915	6.73511	0	16.4959	3888500	3707500	2854800	3972700	2467400	2381400	3133400	2190700	2044400	2246400	0.14421	0.156595	0.145553	0.156789	0.128249	0.0828291
A0A6A4NC74	AT1G47250.1	Proteasome subunit alpha type (EC 3.4.25.1)	cytosol,nucleus	Protein metabolism	protein degradation	26S proteasome	5.2	0.548408	+	13	4	13	54.1	18.9	54.1	30.699	0	105.1	134550000	108	21.9204	21.8398	21.7743	21.8517	21.6927	21.3978	21.3313	21.2378	21.2871	21.0829	4.49805	1.63154e-05	8.36005	1011100	847410	603410	1022500	616880	808940	942220	619160	741090	631860	0.0374979	0.0357923	0.030765	0.0403546	0.0320637	0.0281363
A0A6A4NCE2	ATMG00640.1	ATP synthase protein MI25	mitochondrion	Cellular respiration	OXPHOS	complex V	3.3	0.476619	+	6	6	6	20.7	20.7	20.7	21.169	0	9.5781	53086000	29	22.0558	21.6475	21.9369	22.0935	22.2839	21.5847	21.4821	21.6924	21.7871	21.0883	1.75092	0.00518686	2.97463	615850	220250	310740	681290	330210	561270	626070	552130	500900	427260	0.0228396	0.00930275	0.0158432	0.0268882	0.0171634	0.0195219
A0A6A4NCT2	AT3G01440.1	Oxygen-evolving enhancer protein (Putative oxygen-evolving enhancer protein)	plastid	Photosynthesis	photophosphorylation	chlororespiration	1.1	-1.64454	+	9	9	9	29.5	29.5	29.5	25.485	0	21.688	32794000	49	19.4374	19.5215	18.905	19.1309	18.2879	20.7627	19.8694	21.0011	21.0076	20.8644	3.16609	0.000158851	-5.35445	85894	53422	62080	76068	10269	169700	175700	196480	220310	187240	0.00318548	0.0022564	0.00316517	0.00300214	0.000533754	0.00590245
A0A6A4NCV6	AT1G78570.1	Rhamnose biosynthetic-like enzyme	cytosol	Carbohydrate metabolism	nucleotide sugar biosynthesis	UDP-L-rhamnose synthesis	2.8	-0.812701	+	31	7	31	55.2	18.5	55.2	75.315	0	277.97	135760000	219	19.9029	20.1621	20.2675	19.9445	20.2007	20.8877	21.2079	20.7708	20.828	20.8469	4.23021	1.46163e-05	-7.67372	145670	111910	58028	100610	113930	386020	571830	334690	372300	333540	0.00540235	0.00472677	0.00295858	0.00397073	0.00592176	0.0134264
A0A6A4ND24	AT3G11660.1	LEA_2 domain-containing protein	plasma membrane	Cell	LEA protein	late embryogenesis abundant	14.9	1.08501	+	6	5	5	19.6	14.4	14.4	23.829	0	7.3852	10708000	20	19.7585	19.5526	19.1447	19.6771	19.6174	18.4887	17.5723	18.8127	18.4948	18.9569	2.47345	0.000918256	4.11624	169210	188490	23801	205200	106580	111210	109030	93636	78091	104670	0.00627536	0.0079613	0.0012135	0.00809854	0.00553973	0.00386807
A0A6A4ND33	AT2G24280.1	Lysosomal pro-X carboxypeptidase-like protein	extracellular	Protein metabolism	protein degradation	peptidase families	5.2	4.73209	+	6	6	6	14.2	14.2	14.2	58.999	0	38.426	7890600	16	19.5672	20.0449	19.1577	20.0177	19.5014	15.2582	14.1339	15.357	15.2966	14.5826	6.64013	0	16.0392	61891	58846	16950	58359	18662	1857	7631	978.38	404.23	1020.5	0.0022953	0.00248549	0.000864201	0.00230323	0.000969999	6.45896e-05
A0A6A4ND48	AT5G30510.1	30S ribosomal protein S1 (Putative ribosomal protein S1)	plastid	Protein metabolism	protein synthesis	organelle translation machineries	5.1	-3.50685	+	14	5	5	32.5	14.8	14.8	44.286	0	17.92	8566200	20	15.5677	16.3237	17.6531	14.8095	15.1484	19.4111	19.421	19.4645	19.3493	19.3908	3.91698	3.2345e-05	-6.92799	3697.4	7857.7	14820	1658.9	2507.9	67809	75345	73155	59211	66380	0.000137123	0.000331887	0.000755602	6.54711e-05	0.000130354	0.00235851
A0A6A4ND73	AT3G26430.1	GDSL-like lipase/acylhydrolase (Putative alpha-L-fucosidase) (EC 3.2.1.51)	extracellular	Lipid metabolism	lipid handling	GDSL-motif lipase	7.3	1.58647	+	9	9	9	23.3	23.3	23.3	42.667	0	22.677	24256000	52	20.4138	20.2228	19.8884	20.3848	20.0587	18.6664	18.4663	18.6085	18.6805	18.6144	6.39678	0	14.9228	224860	165520	37535	217570	102440	74346	85741	67672	75159	78403	0.00833921	0.00699111	0.00191373	0.00858674	0.00532454	0.00258588
A0A6A4NDA9	AT3G04480.1	Diphthamide synthase (EC 6.3.1.14) (Diphthamide synthetase) (Diphthine--ammonia ligase)	plasma membrane	Protein metabolism	protein synthesis	translation elongation	5.1	0.722381	+	4	4	4	10.5	10.5	10.5	75.218	0	9.0888	4202800	18	18.0108	17.9267	18.1486	18.0832	17.6337	17.4237	17.0605	17.5121	17.0511	17.1435	3.23757	0.000126957	5.49277	8295.8	6939.3	5096.3	6646.7	5108.9	4404.1	7202.1	5731.5	4655.4	5877.4	0.00030766	0.000293097	0.000259836	0.000262323	0.000265546	0.000153182
A0A6A4NDC9	AT3G48310.1	Cytochrome P450 family 71 protein (Putative angelicin synthase) (EC 1.14.14.148)	endoplasmic reticulum	Not assigned	oxidoreductases	unknown	99.18	3.96254	+	9	9	9	23	23	23	58.865	0	23.905	10620000	33	18.9071	19.4864	20.1729	18.9715	19.6913	14.295	16.4936	14.8484	15.8683	15.9113	4.57738	1.69014e-05	8.57261	39603	47154	55285	37990	35250	1375	306.72	0	0	0	0.00146873	0.00199165	0.00281872	0.00149934	0.0018322	4.78248e-05
A0A6A4NDF1	AT1G51710.1	Ubiquitin carboxyl-terminal hydrolase (EC 3.4.19.12)	cytosol	Protein metabolism	protein degradation	peptidase families	5.2	-0.209733	+	14	11	14	38.5	31.2	38.5	53.861	0	47.427	39656000	95	19.5409	19.4179	19.429	19.3313	19.4321	19.5545	19.7036	19.5625	19.8175	19.5616	2.01317	0.00258255	-3.37584	89502	53876	33196	92494	45729	152670	170780	116110	146860	152170	0.00331929	0.00227557	0.00169251	0.00365042	0.00237687	0.00531012
A0A6A4NDK5	AT1G72610.1	Germin-like protein	extracellular	Storage proteins	cupin superfamily	unknown	4.2	-1.7806	+	4	4	4	58.2	58.2	58.2	21.681	0	152.09	329210000	68	22.9187	22.9338	22.6329	22.9162	22.3143	24.1912	24.0851	25.0664	24.7196	24.5566	4.45907	1.6075e-05	-8.2572	1330300	1014900	465720	1122600	350840	4326200	4140700	4614400	4872900	3903500	0.0493358	0.0428666	0.0237449	0.0443052	0.0182357	0.150472
A0A6A4NDM9	AT1G29900.1	Carbamoylphosphate synthase	plastid	Amino acid metabolism	amino acid synthesis	Arginine	6.1	-2.75386	+	24	5	5	20.8	5.8	5.8	128.33	0	11.001	5696900	14	16.1351	16.0339	16.2445	15.5309	16.1645	18.9434	18.6296	19.0933	17.9908	19.2211	5.33664	0	-10.8486	0	364.97	215.85	479.13	192.59	4967.3	14686	6767.2	5462	6100.4	0	1.54153e-05	1.10052e-05	1.89096e-05	1.00103e-05	0.000172771
A0A6A4NDN1	AT3G52560.1	UBC core domain-containing protein	cytosol	Protein metabolism	protein degradation	ubiquitin	5.2	-0.893927	+	11	3	3	56.1	16.6	16.6	21.162	0	5.0426	1088200	7	15.8119	15.19	15.9077	16.1577	16.4408	17.3339	17.1606	16.6395	15.5062	17.3375	1.23549	0.0212021	-2.2093	2498.9	914.7	222.18	865.89	413.38	3369.1	17006	5071.7	1989	2396.8	9.26748e-05	3.86344e-05	1.13279e-05	3.41737e-05	2.14863e-05	0.000117183
A0A6A4NDP2	AT1G45230.1	DCL protein	plastid	Cell	not assigned	unknown	14.99	-3.2047	+	7	7	7	37	37	37	26.644	0	14.276	8900600	20	17.1153	16.8251	15.7423	16.0744	16.4081	19.8378	19.4399	19.8749	19.7368	19.2993	5.60178	0	-11.7592	11300	3147.2	1889.1	6583.4	9141.4	92389	67026	52032	27369	42511	0.000419074	0.000132929	9.63163e-05	0.000259824	0.000475144	0.00321344
A0A6A4NDS2	AT5G22780.1	AP-2 complex subunit alpha	plasma membrane	Vesicle trafficking	CCV-machinery	AP-2 cargo adaptor complex	18.2	-0.275376	+	20	4	20	26.2	6.5	26.2	113.98	0	73.584	32507000	112	19.9668	20.1592	19.8274	19.9383	19.9139	20.2118	20.3475	20.2326	20.1	20.2906	2.40828	0.0010641	-4.00802	37784	30695	9062.4	34787	10871	67476	68582	52388	54439	59038	0.00140127	0.00129647	0.000462049	0.00137292	0.000565044	0.00234693
A0A6A4NDT1	AT5G67360.1	Subtilisin-like serine protease	extracellular	Protein metabolism	protein degradation	peptidase families	5.2	-1.38758	+	6	5	5	13.8	12.8	12.8	81.909	0	7.6843	1592900	11	15.3449	15.2223	15.4788	15.3395	15.6331	16.9069	16.769	16.0592	16.9816	17.2397	3.76806	4.11311e-05	-6.59324	872.64	1104	0	741.75	819.48	6975.2	13926	8282.6	7082.6	8061.6	3.23629e-05	4.66299e-05	0	2.92743e-05	4.25943e-05	0.000242609
A0A6A4NDV8	AT5G64570.1	Fn3_like domain-containing protein	extracellular	Cell	cell wall	pectin	14.7	-0.988497	+	15	12	12	21.7	16.9	16.9	83.844	0	28.429	21283000	68	19.2922	19.0618	18.249	19.1731	18.9699	20.0744	19.7377	20.1717	19.7737	19.931	2.92686	0.000296063	-4.90689	44072	29424	15564	44702	25067	93923	83718	97224	52845	63541	0.00163446	0.00124279	0.000793535	0.00176424	0.00130291	0.0032668
A0A6A4NDY4	AT3G60830.1	Actin-related protein ARP4 (Putative Actin family)	nucleus	DNA	DNA synthesis/chromatin structure	chromatin remodeling complexes	9.3	-0.385315	+	7	7	7	27.1	27.1	27.1	39.553	0	18.258	7527300	33	17.8671	17.7227	17.0356	17.919	17.3578	17.9552	18.2265	17.8591	17.9111	17.877	1.18263	0.0244208	-2.13119	14433	6705.7	4162.1	30690	9531.1	36694	55516	38256	37500	37104	0.000535266	0.00028323	0.000212206	0.00121123	0.0004954	0.00127628
A0A6A4NDZ6	AT3G56490.1	HIT domain-containing protein	peroxisome	Protein metabolism	protein handling	protein postranslational modification	5.4	-2.53873	+	2	2	2	20.4	20.4	20.4	17.361	0.0018973	2.9805	3503600	8	15.9887	15.3057	15.7096	16.7512	14.9251	18.7471	17.8185	18.5341	18.4946	17.7796	3.89225	3.21027e-05	-6.87156	5129.6	1500.2	415.29	2761.3	806.18	20649	12758	15874	16058	11631	0.000190238	6.33643e-05	2.11737e-05	0.000108979	4.1903e-05	0.000718207
A0A6A4NDZ8	AT4G29590.1	Methyltransf_11 domain-containing protein	plastid	Not assigned	not assigned	unknown	99.99	-0.484927	+	9	9	9	28	28	28	34.354	0	23.807	40415000	74	20.2107	20.2389	19.9147	20.1808	20.0668	20.6665	20.275	20.7465	20.7557	20.5929	2.73076	0.000485251	-4.55633	138670	94653	33102	118020	69088	274170	202620	272260	230880	119210	0.00514275	0.00399788	0.00168772	0.00465785	0.003591	0.00953609
A0A6A4NE02	AT3G11450.1	DnaJ domain-containing protein (Putative transcription factor MYB/SANT family)	nucleus	Protein metabolism	protein modification	protein folding and quality control	5.5	-0.588432	+	11	11	11	21.9	21.9	21.9	74.417	0	22.514	8023500	31	18.2434	18.3261	18.1668	18.3046	17.7461	18.6064	19.215	18.5814	18.5519	18.7744	2.16151	0.00182064	-3.60874	7988.9	11379	9217.5	8286.6	4778.6	13786	39844	8886.2	14653	13490	0.000296278	0.000480617	0.000469957	0.000327044	0.000248378	0.0004795
A0A6A4NE17	AT5G42850.1	DUF953 domain-containing protein	cytosol	Not assigned	not assigned	unknown	99.99	1.16068	+	5	5	5	47	47	47	15.122	0	13.31	9319100	35	19.3895	19.7231	19.8948	19.1927	19.5372	18.0783	18.6124	18.3404	18.529	18.3737	4.18534	1.42772e-05	7.56326	85482	59683	43684	89581	56439	63645	92428	53141	74428	58540	0.00317021	0.00252084	0.00222724	0.00353546	0.00293354	0.00221368
A0A6A4NE83	AT5G02450.1	60S ribosomal protein L36	cytosol	Protein metabolism	protein synthesis	cytosolic ribosome	5.1	-0.539012	+	8	3	8	43.2	9	43.2	12.459	0	61.362	165130000	80	22.4335	22.3518	22.4975	22.257	22.5719	23.0206	22.9359	23.0101	22.9366	22.9036	4.74967	1.22511e-05	-9.04966	2834500	1945500	1665300	1915900	1727300	4303400	5193000	4310300	3850200	4194600	0.105121	0.0821725	0.0849058	0.075614	0.0897802	0.149679
A0A6A4NEB7	AT3G54050.2	D-fructose-1,6-bisphosphate 1-phosphohydrolase (EC 3.1.3.11)	plastid	Photosynthesis	calvin cycle	FBPase	1.2	-0.946441	+	20	12	20	41.8	19.3	41.8	45.246	0	323.31	980030000	264	23.4368	23.4893	22.9218	23.4526	23.2384	24.3063	23.6718	24.5515	24.4097	24.3318	3.03948	0.000208046	-5.11472	2536500	1932000	843630	2403600	1204400	5320200	4131800	5635800	5694100	5144400	0.0940692	0.0816023	0.0430127	0.0948619	0.0626013	0.185045
A0A6A4NEG3	AT3G01480.1	Peptidylprolyl isomerase (EC 5.2.1.8)	plastid	Photosynthesis	photophosphorylation	photosystem II	1.1	-1.12446	+	18	11	18	47.4	26.9	47.4	49.298	0	323.31	192730000	150	21.6097	21.3512	20.924	21.5716	21.1026	22.4058	22.0856	22.6688	22.5394	22.4819	3.87268	3.19659e-05	-6.82713	732790	434910	175400	664040	326500	1396900	1341500	1530300	1462300	1364900	0.0271764	0.0183694	0.00894282	0.0262074	0.0169706	0.0485865
A0A6A4NEJ2	AT1G27950.1	AAI domain-containing protein	extracellular,plasma membrane	Cell	cell wall	cutin and suberin	14.7	-3.07158	+	3	3	3	14.8	14.8	14.8	20.733	0	4.9685	3776400	8	16.1946	14.2483	15.3221	14.5397	15.1522	18.9992	15.2905	18.7566	19.0477	18.7207	2.31596	0.00126363	-3.85676	4777.8	4681.8	1922.4	3839	10548	80921	19244	63291	70341	55136	0.000177191	0.000197746	9.80141e-05	0.000151512	0.000548256	0.00281457
A0A6A4NES3	AT1G08170.1	Histone domain-containing protein	nucleus	DNA	histone	H2B-type histone	9.5	2.81445	+	4	4	4	26.1	26.1	26.1	24.419	0	7.7412	2862800	8	17.7329	18.5106	17.2201	18.9606	17.9485	15.1805	15.994	15.2732	15.2557	14.5972	4.15601	1.41093e-05	7.49175	23175	26588	6824.4	34774	12550	795.94	7313.5	268.65	22271	1225.1	0.000859473	0.001123	0.000347944	0.00137241	0.000652314	2.76841e-05
A0A6A4NES6	AT3G60340.2	Palmitoyl protein thioesterase family protein (Putative palmitoyl-protein hydrolase) (EC 3.1.2.22)	vacuole	Lipid metabolism	lipid degradation	palmitoyl[protein] hydrolase	7.2	1.74631	+	9	9	9	36.3	36.3	36.3	33.866	0	29.94	36956000	61	20.8193	20.924	20.4458	20.7364	20.4501	18.9235	18.8708	19.0538	18.8411	18.9547	6.78934	0	16.7622	222620	174320	72192	177640	90568	97758	117490	34011	81752	62880	0.00825614	0.00736279	0.00368073	0.00701084	0.00470747	0.00340019
A0A6A4NET1	AT3G20820.1	LRRNT_2 domain-containing protein	extracellular	Not assigned	not assigned	unknown	99.99	-2.45034	+	15	15	15	42.9	42.9	42.9	40.102	0	145.94	59738000	74	18.3024	18.6323	18.7616	18.436	17.8888	20.7901	20.9597	20.8648	20.8787	20.7796	6.59899	0	-15.8451	57197	56461	36070	67400	26000	355590	573500	381470	329920	328280	0.00212122	0.00238476	0.00183904	0.00266005	0.00135141	0.012368
A0A6A4NET4	AT4G34412.1	Kinase-binding protein CGI-121	nucleus	RNA	RNA processing	tRNA N6-threonylcarbamoylation	10.2	-1.70102	+	4	4	4	26.3	26.3	26.3	18.683	0	8.3262	5522500	14	16.6888	17.4125	17.2726	16.8857	16.3497	19.0466	19.0359	18.3913	18.8789	17.7616	3.20882	0.000137812	-5.43687	18085	35951	15293	24957	8676.2	72412	159690	94705	112660	80175	0.000670704	0.00151847	0.000779718	0.000984967	0.000450965	0.00251861
A0A6A4NEZ7	AT3G25800.1	Protein phosphatase PP2A regulatory subunit A (Serine/threonine protein phosphatase 2A regulatory subunit A)	golgi	Cell	cell cycle	preprophase microtubule organization	14.1	2.09571	+	13	2	2	25.2	4.1	4.1	65.548	0	5.2444	2462500	14	17.9472	18.3835	18.0747	16.7087	18.089	15.553	15.6397	16.7349	15.1912	15.6058	3.16889	0.00015912	5.35982	7359.9	7131.2	3905.8	7951.7	5357.8	8189.6	4028.2	5453.8	2520.3	4555.3	0.000272951	0.000301202	0.000199138	0.000313826	0.000278483	0.000284848
A0A6A4NF06	AT1G52870.2	Peroxisomal membrane 22 kDa (Mpv17/PMP22) family protein	plastid	Not assigned	not assigned	unknown	99.99	-2.45103	+	3	3	3	13.3	13.3	13.3	40.902	0	15.727	7281800	12	17.9743	15.1437	18.4137	17.5997	15.1587	19.5054	18.6105	19.7428	19.2529	19.4337	1.98949	0.00275931	-3.33909	13866	3304	28686	12180	610.29	62158	39952	68804	58093	59096	0.000514238	0.000139552	0.00146256	0.000480703	3.17212e-05	0.00216196
A0A6A4NF12	AT3G16290.1	AAA domain-containing protein	plastid	Protein metabolism	protein degradation	metalloprotease	5.2	-1.30452	+	19	19	19	25.2	25.2	25.2	102.24	0	47.546	25593000	81	18.5823	18.0784	18.1455	18.3901	18.4427	19.806	19.436	19.6904	19.5705	19.6586	5.55095	0	-11.5795	22433	18544	8709.9	16423	10216	69271	59835	48791	36878	55185	0.000831955	0.000783247	0.000444077	0.00064816	0.000530999	0.00240936
A0A6A4NF21	AT3G57050.1	Cystathionine-beta-lyase	plastid	Amino acid metabolism	amino acid synthesis	Aspartate family	6.1	-1.45996	+	8	4	4	21.6	10.8	10.8	50.377	0	8.5739	3566000	11	17.314	15.4204	16.0183	17.3595	15.7918	16.3954	18.2733	17.6846	17.5607	19.2897	1.33203	0.016078	-2.35173	5107.1	4614.9	1701.6	1739.7	2447.8	14366	17365	2913.2	8003.6	20589	0.000189403	0.000194921	8.67566e-05	6.866e-05	0.00012723	0.000499674
A0A6A4NF67	AT1G09590.1	60S ribosomal L21-like protein (Putative ribosomal protein L21e)	cytosol	Protein metabolism	protein synthesis	cytosolic ribosome	5.1	0.319413	+	9	3	3	37.8	17.1	17.1	18.646	0	8.3545	89709000	35	21.9577	22.1186	22.4633	21.9555	22.378	21.9812	22.1275	21.5875	21.673	21.9068	1.23126	0.0214548	2.20305	831730	848850	635020	815120	662330	985960	1236500	783010	851300	925150	0.0308457	0.0358531	0.0323767	0.03217	0.0344261	0.0342933
A0A6A4NF77	AT3G57610.1	Adenylosuccinate synthetase, chloroplastic (AMPSase) (AdSS) (EC 6.3.4.4) (IMP--aspartate ligase)	plastid	Nucleotide metabolism	nucleotide synthesis	purines	8.1	-0.553704	+	19	13	19	51.7	37.6	51.7	52.974	0	125.91	97078000	131	20.4837	20.4031	20.5735	20.3066	20.4321	20.9879	21.0656	21.0297	21.0294	20.8549	4.95295	0	-9.64106	173490	133810	94380	144560	91282	348510	343740	338160	325370	266540	0.00643409	0.00565176	0.00481199	0.00570529	0.00474458	0.0121218
A0A6A4NF94	AT5G60160.1	Zn-dependent exopeptidases superfamily protein	cytosol	Protein metabolism	protein degradation	peptidase families	5.2	0.840141	+	20	13	20	52.3	37.7	52.3	53.523	0	66.873	49065000	134	19.7971	20.0748	19.9408	19.7712	19.837	19.0439	19.1983	19.0372	19.0392	18.9016	5.5356	0	11.5257	154010	129920	66301	130130	94614	59956	101580	70400	103070	62487	0.00571165	0.00548746	0.00338038	0.00513579	0.00491777	0.00208537
A0A6A4NFC7	AT4G29060.1	Elongation factor Ts, mitochondrial (EF-Ts) (EF-TsMt)	plastid	Protein metabolism	protein synthesis	organelle translation machineries	5.1	-2.35351	+	72	49	72	51.3	38.9	51.3	120.17	0	323.31	596030000	467	20.1613	20.0659	20.4838	20.1842	20.4303	22.6565	22.4645	22.7476	22.6414	22.5832	8.16884	0	-25.1069	228380	177010	138740	215310	171050	1543500	1527400	1465100	1315000	1281500	0.00846975	0.00747641	0.0070737	0.00849755	0.0088907	0.0536855
A0A6A4NFF6	AT5G60030.1	Uncharacterized protein	-	Not assigned	not assigned	unknown	99.99	-0.763151	+	2	2	2	12.9	12.9	12.9	28.466	0	5.6827	593790	12	15.1501	15.5221	14.6777	15.1847	14.2464	15.7406	16.1799	15.4644	15.6311	15.5808	1.76637	0.00500886	-2.99796	4073.4	2519.1	1487.2	4261.4	1004.4	6143.6	10230	4976	5425.7	5554.9	0.000151067	0.0001064	7.58253e-05	0.000168183	5.22059e-05	0.000213685
A0A6A4NFG9	AT2G36780.1	Glycosyltransferase (EC 2.4.1.-)	endoplasmic reticulum,golgi	Carbohydrate metabolism	carbohydrate handling	UDP glucosyl and glucoronyl transferases	2.3	1.53438	+	3	3	3	7.9	7.9	7.9	56.922	0	5.5853	1348600	8	15.9049	17.2725	16.6932	17.7069	16.7037	14.7412	15.3325	16.2551	15.4202	14.8603	2.27303	0.00141169	3.78721	1886.6	2998.1	486.6	1662.4	1086.2	3671.4	4971.7	5336.7	4925.2	8242.5	6.99669e-05	0.000126631	2.48094e-05	6.56092e-05	5.64576e-05	0.000127697
A0A6A4NFL3	AT2G35790.1	Transmembrane protein, putative	mitochondrion	Not assigned	not assigned	unknown	99.99	-2.5805	+	2	2	2	11.1	11.1	11.1	27.088	0.0027488	2.8838	5181200	8	17.3899	15.9181	16.305	16.4876	16.9572	18.9086	19.6578	19.0601	19.1899	19.1439	4.74355	1.22044e-05	-9.03234	19212	20917	13412	13317	15510	9434.3	80112	60627	11997	63662	0.000712501	0.000883476	0.000683815	0.000525576	0.000806166	0.000328141
A0A6A4NFM0	AT2G36390.1	1,4-alpha-glucan branching enzyme (EC 2.4.1.18)	plastid	Carbohydrate metabolism	carbohydrate synthesis	starch	2.1	-0.636335	+	28	13	13	32.8	15.5	15.5	99.048	0	30.02	28631000	59	18.8382	18.9123	18.7471	18.8526	18.8784	19.4599	18.9802	19.7494	19.6356	19.5852	2.78795	0.000424539	-4.65714	27187	23697	9886.5	29327	15450	87636	75185	92788	88968	93706	0.00100826	0.0010009	0.000504066	0.00115744	0.000803048	0.00304813
A0A6A4NFN1	AT1G22700.2	TPR_REGION domain-containing protein	plastid	Not assigned	not assigned	unknown	99.99	-1.11528	+	8	7	8	31	25.7	31	38.763	0	323.31	40541000	39	20.4438	20.4381	20.6946	20.4158	20.8349	21.7624	21.5627	21.6105	21.741	21.7269	5.65684	0	-11.9567	88555	75853	52040	70807	56110	359170	370780	324180	362340	330380	0.00328417	0.00320382	0.00265328	0.00279451	0.00291644	0.0124925
A0A6A4NFP1	AT4G09670.1	GFO_IDH_MocA domain-containing protein	cytosol	Not assigned	not assigned	unknown	99.99	1.12555	+	14	14	14	48.8	48.8	48.8	39.976	0	61.262	93725000	116	21.2112	21.1917	21.2712	21.1697	21.2886	20.1331	19.9178	20.2253	20.1405	20.088	7.41912	0	20.1714	592450	439200	297900	592120	204950	291430	274130	296700	232270	227880	0.0219717	0.0185506	0.0151885	0.023369	0.0106527	0.0101364
A0A6A4NFU9	AT5G11540.1	L-gulonolactone oxidase (EC 1.1.3.8)	extracellular	Not assigned	not assigned	unknown	99.99	2.1183	+	5	2	5	12.4	5.6	12.4	65.43	0	8.2066	2486600	12	18.1497	19.2938	17.4574	17.5303	16.4392	15.7811	15.8311	16.4133	14.8339	15.4196	2.37474	0.00113329	3.95278	16960	20463	6192.7	13824	3546.4	4151.3	7995.2	3417.7	4895.7	4299.4	0.000628982	0.0008643	0.000315737	0.000545586	0.000184332	0.000144389
A0A6A4NFV2	AT2G30550.2	Lipase_3 domain-containing protein	plastid	Lipid metabolism	lipid degradation	phospholipase activities	7.2	-6.74176	+	14	14	14	31.5	31.5	31.5	56.445	0	49.764	34390000	64	13.6141	12.9529	11.9673	14.0327	14.4587	20.3256	20.4408	19.9173	19.9075	20.1433	6.41088	0	-14.9854	10653	1675.9	112.84	1659	1152.8	122930	191080	73819	100430	101890	0.00039508	7.07854e-05	5.75318e-06	6.54751e-05	5.99193e-05	0.00427571
A0A6A4NFX4	AT4G11420.1	Eukaryotic translation initiation factor 3 subunit A (eIF3a) (Eukaryotic translation initiation factor 3 subunit 10)	cytosol,nucleus	Protein metabolism	protein synthesis	translation initiation	5.1	-0.327826	+	45	20	20	50.2	28.6	28.6	111.86	0	118.98	65148000	137	20.0467	19.9663	19.8899	19.9565	20.0069	20.3597	20.4053	20.1932	20.3034	20.2439	3.97741	2.41758e-05	-7.06736	89574	53012	44160	80897	44927	141300	144740	98183	129740	103630	0.00332196	0.00223908	0.00225151	0.00319273	0.00233518	0.00491465
A0A6A4NFY7	AT1G16880.1	uridylyltransferase-related	plastid	Not assigned	not assigned	unknown	99.99	-0.479673	+	12	12	12	39.4	39.4	39.4	31.291	0	271.23	388460000	131	22.8451	22.8239	22.6015	22.8195	22.769	23.3901	22.7105	23.4449	23.3968	23.3149	1.98677	0.00277319	-3.33489	1501600	1256100	358020	1395000	733290	2429700	2126700	2623300	2626400	2385100	0.0556887	0.0530542	0.0182538	0.0550559	0.0381144	0.084509
A0A6A4NG11	AT5G51830.1	PfkB domain-containing protein	cytosol	Carbohydrate metabolism	carbohydrate degradation	sucrose	2.2	1.83395	+	17	13	13	56.6	49	49	36.464	0	35.676	16097000	57	19.1885	19.3645	19.8054	19.2002	19.4833	17.5853	17.9729	17.6065	17.2361	17.4713	5.42412	0	11.1418	109070	106740	81717	111220	77214	29650	55971	39669	28171	27918	0.004045	0.0045084	0.00416637	0.00438947	0.00401337	0.00103128
A0A6A4NG26	AT3G24170.1	Glutathione reductase (GRase) (EC 1.8.1.7)	peroxisome	Redox	ROS scavenging enzymes	ascorbate-glutathione cycle	16.5	0.570193	+	14	6	6	36.9	17.3	17.3	53.698	0	14.487	6711300	34	19.045	18.8723	19.1071	18.1804	18.3753	18.1924	18.2256	18.3528	18.0456	17.9129	1.66361	0.00643632	2.84345	35992	36823	9727.3	38581	24425	46253	23457	17974	21990	16791	0.00133481	0.0015553	0.000495949	0.00152266	0.00126954	0.00160876
A0A6A4NG28	AT3G20410.1	Calmodulin-domain kinase CDPK protein (Putative calcium/calmodulin-dependent protein kinase CAMK-CDPK family) (EC 2.7.11.17)	plasma membrane	Protein metabolism	protein modification	CAMK kinase superfamily	5.5	-1.07486	+	10	9	10	28	24.6	28	59.808	0	36.379	23488000	41	18.9461	18.7416	18.6086	18.9692	18.8927	20.0265	19.6927	20.023	19.9763	19.8141	5.47249	0	-11.3069	16345	11303	2812.4	16839	8480.7	58411	60176	35721	45743	44055	0.000606174	0.000477407	0.000143391	0.000664578	0.000440803	0.00203163
A0A6A4NG35	AT1G47128.1	Peptidase C1A, papain (Papain family cysteine protease)";"Granulin	vacuole	Protein metabolism	protein degradation	cysteine protease	5.2	1.29663	+	8	6	6	21.2	15.8	15.8	52.069	0	139.26	36081000	31	22.5009	22.2393	21.3029	22.3862	21.8752	20.4584	20.7877	20.9597	20.7673	20.8483	3.28244	0.000113274	5.58071	427160	345090	120970	368380	50046	138080	189220	152350	156170	163500	0.0158418	0.0145756	0.00616769	0.0145387	0.00260125	0.00480265
A0A6A4NG36	AT2G27450.1	N-carbamoylputrescine amidohydrolase	cytosol	Secondary metabolism	polyamine synthesis	N-carbamoylputrescine amidohydrolase	13.7	1.17111	+	8	8	8	40.2	40.2	40.2	33.705	0	24.194	31177000	53	20.8059	20.5476	20.8433	20.5976	20.4845	19.367	19.458	19.5955	19.5402	19.4627	6.27361	0	14.386	321800	259610	183810	316810	187350	165470	154160	172630	173670	135480	0.0119343	0.0109652	0.00937161	0.0125034	0.00973793	0.00575532
A0A6A4NG38	AT5G51210.1	Putative oleosin	vacuole	Lipid metabolism	lipid bodies-associated activities	oleosin	7.5	6.9436	+	3	3	3	38.3	38.3	38.3	14.015	0	35.599	24020000	14	21.3981	21.8954	22.7	21.6835	22.2457	15.5577	15.4152	14.7324	14.9177	14.5817	7.93711	0	23.4678	18213	544620	735040	473960	532200	0	0	0	0	0	0.000675452	0.0230032	0.0374762	0.0187056	0.0276623	0
A0A6A4NG44	AT1G49760.2	Polyadenylate-binding protein (PABP)	nucleus	RNA	RNA processing	unknown	10.2	-0.627658	+	22	10	20	45	24.2	41.2	69.666	0	48.499	36882000	75	19.152	19.2607	19.0587	19.102	19.2463	19.9144	20.1358	19.5229	19.6251	19.7598	3.21326	0.000138229	-5.44548	46516	42571	15658	42023	30016	151510	178560	107220	111460	100840	0.0017251	0.00179808	0.000798328	0.0016585	0.00156015	0.00526977
A0A6A4NG54	AT5G42890.1	SCP2 domain-containing protein	peroxisome	Lipid metabolism	misc	'exotics' (steroids, squalene etc)	7.6	5.41697	+	17	17	17	81.5	81.5	81.5	13.818	0	153.54	348520000	111	23.6297	23.8648	24.1999	23.7222	23.9004	18.2499	18.4972	18.4815	18.6192	18.3843	10.336	0	47.0377	5283600	4800000	3320200	5758800	3001900	64397	134050	108170	131330	142270	0.195949	0.202739	0.169281	0.22728	0.15603	0.00223984
A0A6A4NG75	AT1G74970.1	30S ribosomal protein S9P (Putative ribosomal protein S9)	plastid	Protein metabolism	protein synthesis	organelle translation machineries	5.1	-1.65407	+	11	3	11	50.2	16.6	50.2	22.619	0	323.31	284540000	92	21.893	21.8568	22.0411	21.7275	21.771	23.4357	23.2456	23.7082	23.7315	23.4387	6.52183	0	-15.487	1319800	965530	700230	1153200	727280	4090700	3970400	4056300	4125400	3677700	0.0489464	0.0407813	0.0357014	0.0455129	0.037802	0.142281
A0A6A4NG99	AT3G55440.1	Cytosolic triosephosphate isomerase (Putative triose-phosphate isomerase) (EC 5.3.1.1)	cytosol	Carbohydrate metabolism	carbohydrate synthesis	sucrose	2.1	0.885703	+	21	10	20	96	59.3	96	27.285	0	323.31	1023900000	264	24.5094	24.7483	25.0284	24.3529	24.6934	23.8094	23.5999	23.9525	23.819	23.723	3.90612	3.22754e-05	6.90316	4871300	2890500	3626200	3030300	2684200	3399700	3318300	3292800	3222300	2981800	0.180658	0.122087	0.184883	0.119596	0.139517	0.118247
A0A6A4NGD2	AT3G23700.1	Nucleic acid-binding proteins superfamily	plastid	Not assigned	not assigned	unknown	99.99	-2.08224	+	17	16	17	49.2	47.1	49.2	42.032	0	323.31	106510000	102	20.0253	19.9101	19.7877	19.9251	20.0647	22.0314	21.8248	22.0376	22.1295	22.1008	8.64883	0	-28.8661	88521	51070	42174	87357	65804	546270	596100	587500	527330	535890	0.00328291	0.00215706	0.00215025	0.00344768	0.00342031	0.0190002
A0A6A4NGL0	AT2G27680.1	Aldo_ket_red domain-containing protein	plastid	Carbohydrate metabolism	minor CHO metabolism	others	2.5	-0.659199	+	18	11	18	67.2	49.4	67.2	43.354	0	143.21	139160000	113	20.8807	20.7551	20.7087	20.6301	20.6848	21.4911	21.0133	21.5119	21.4973	21.4419	3.64678	4.93097e-05	-6.32941	332690	246660	150310	290450	176130	656800	628430	651230	664230	608920	0.0123382	0.0104182	0.0076636	0.0114631	0.00915474	0.0228446
A0A6A4NGL5	AT3G22640.1	cupin family protein	extracellular	Storage proteins	cupin superfamily	Cupin superfamily	4.2	12.9638	+	39	30	30	68.5	61.8	61.8	61.226	0	323.31	2501800000	305	26.6225	26.8416	27.8036	26.6555	27.6498	13.3174	15.7114	15.0794	13.0989	13.5469	7.76395	0	22.3115	14578000	14367000	18409000	15162000	17851000	16521	95629	323590	12089	17490	0.540643	0.606822	0.938588	0.598392	0.927845	0.000574628
A0A6A4NGM1	AT3G12800.1	2,4-dienoyl-CoA reductase (Putative 2,4-dienoyl-CoA reductase (NADPH)) (EC 1.3.1.34)	peroxisome	Not assigned	short chain dehydrogenase/reductase (SDR)	unknown	99.15	-0.426067	+	13	13	13	54.9	54.9	54.9	31.91	0	48.597	39363000	80	19.8752	19.6367	19.6057	19.8812	19.4956	20.0246	19.9601	20.2771	20.1303	20.2326	2.62308	0.000639829	-4.36956	181300	144640	82297	178410	73512	318790	358720	336430	366720	356920	0.00672373	0.00610919	0.00419594	0.00704123	0.00382095	0.011088
A0A6A4NGQ3	AT1G80300.1	ADP,ATP carrier protein	plastid	Transport	carrier-mediated transport	MFS superfamily	17.3	-1.89015	+	14	2	4	23	7.9	9.6	68.3	0	8.8565	4894600	9	16.7365	16.6197	15.2344	16.624	16.4984	17.9671	18.7368	18.7421	18.096	17.6216	3.13977	0.000166038	-5.30407	6056.6	1982.7	990.31	5517.2	2726.9	18576	23851	17516	14696	10673	0.000224616	8.37438e-05	5.04913e-05	0.000217745	0.000141737	0.000646104
A0A6A4NGS5	AT4G16660.1	Heat shock 70 kDa protein (Putative Heat shock protein 70 family)	endoplasmic reticulum	Stress	abiotic stress	heat	20.1	1.72341	+	19	14	14	26.8	21.2	21.2	99.904	0	32.604	20340000	56	19.6378	19.7534	19.9728	19.3599	19.7469	18.0638	18.2644	17.9479	17.8045	17.7732	5.89088	0	12.8302	72394	53423	41586	47144	42801	27498	40117	24139	34774	14204	0.00268482	0.00225644	0.00212027	0.00186061	0.00222468	0.000956426
A0A6A4NGS6	AT1G79900.1	Carnitine/acylcarnitine carrier CACL-like protein (Putative mitochondrial carrier protein)	mitochondrion	Transport	amino acid transporter	unknown	17.15	2.29474	+	6	6	6	28.8	28.8	28.8	32.071	0	11.541	2723200	10	17.896	18.0748	17.2992	18.8092	18.1087	15.9376	15.1327	15.9601	15.5953	16.0885	4.25006	1.47965e-05	7.723	44088	46225	12651	52169	18973	0	227.33	870.5	781.85	3421.4	0.00163506	0.00195242	0.000645015	0.00205893	0.000986163	0
A0A6A4NGU2	AT2G26800.1	Hydroxmethylglutaryl-CoA lyase, mitochondrial	mitochondrion	Amino acid metabolism	amino acid degradation	BCAA	6.2	3.18721	+	8	7	8	25.2	23.6	25.2	45.361	0	15.517	6402500	21	19.3178	19.5474	17.4818	19.5235	18.6657	16.2175	15.4246	15.6545	15.9167	15.3869	4.19171	1.43627e-05	7.57887	53459	56552	17038	59585	40537	13471	4776.1	5729.3	2144.9	3740.9	0.00198259	0.0023886	0.000868688	0.00235162	0.002107	0.000468544
A0A6A4NH19	AT1G54270.1	DEAD-box ATP-dependent RNA helicase (Putative RNA helicase) (EC 3.6.4.13)	cytosol	Protein metabolism	protein synthesis	translation initiation	5.1	-1.74603	+	21	5	5	47	18.4	18.4	46.588	0	15.866	7946500	33	16.5973	17.0451	16.4254	16.6276	16.6589	18.3362	18.6271	18.2754	18.4328	18.4129	6.36707	0	-14.7916	2058.5	3994.3	1429.7	484.16	9064.3	7853.7	30946	19222	19632	16642	7.6342e-05	0.000168708	7.28937e-05	1.91081e-05	0.000471137	0.000273165
A0A6A4NH57	AT1G47710.1	SERPIN domain-containing protein	extracellular	Protein metabolism	protein degradation	cysteine protease	5.2	2.34628	+	21	21	21	64	64	64	42.969	0	314.92	116890000	173	21.5468	21.6594	22.1295	21.5451	21.815	19.3182	19.2086	19.4891	19.5541	19.3943	7.16585	0	18.7273	612900	658360	445790	586430	542970	148820	179480	137160	144450	111800	0.0227302	0.0278073	0.0227287	0.0231444	0.0282221	0.00517621
A0A6A4NH67	AT1G11840.6	Lactoylglutathione lyase (EC 4.4.1.5) (Glyoxalase I)	endoplasmic reticulum	Cellular respiration	glycolysis	methylglyoxal degradation	3.1	1.01158	+	11	9	9	41.5	38.7	38.7	32.263	0	320.7	75909000	55	21.7793	21.7396	22.0917	21.6279	21.9283	20.978	20.9406	20.683	20.6465	20.8609	4.95666	0	9.65214	1029900	767490	588070	906670	692010	577570	823250	475960	526190	513750	0.0381951	0.0324167	0.0299829	0.0357832	0.0359687	0.0200889
A0A6A4NH71	AT5G17920.2	Methionine synthase	cytosol	Amino acid metabolism	amino acid synthesis	Aspartate family	6.1	-1.05372	+	53	18	19	68.8	26.1	26.1	84.317	0	323.31	224790000	168	21.3363	21.5448	21.7203	21.4133	21.6513	22.4811	22.8464	22.5339	22.5216	22.5516	5.3331	0	-10.8369	211390	150000	128760	189720	123100	570170	809000	480000	429640	403420	0.00783966	0.00633558	0.00656487	0.0074876	0.00639839	0.0198315
A0A6A4NHC4	AT3G44100.1	ML domain-containing protein	extracellular	Not assigned	not assigned	unknown	99.99	1.76922	+	2	2	2	26.8	26.8	26.8	17.037	0	112.86	222540000	30	24.596	24.7472	24.5982	24.5645	24.524	22.426	22.7052	23.0906	23.0687	22.8932	6.0975	0	13.6496	4968700	4337500	2616500	4691700	2798900	597340	1978800	2113200	2103000	1863900	0.18427	0.183204	0.133403	0.185165	0.145479	0.0207765
A0A6A4NHG6	AT3G17760.1	Glutamate decarboxylase	cytosol	Amino acid metabolism	amino acid synthesis	Aspartate family	6.1	5.2691	+	21	17	17	48.6	42.2	42.2	56.259	0	45.924	21925000	59	19.9617	20.4146	19.8843	19.9195	20.1682	12.3469	14.6642	15.0871	17.1241	14.7804	3.89762	3.21888e-05	6.88379	171090	147580	86540	143840	102120	972.48	4541.2	1572.8	31077	2663.2	0.00634508	0.00623337	0.00441227	0.00567687	0.00530791	3.38245e-05
A0A6A4NHH2	AT3G26935.1	S-acyltransferase (EC 2.3.1.225) (Palmitoyltransferase)	plasma membrane	RNA	RNA regulation of transcription	unknown	10.3	-0.655999	+	3	3	3	12.2	12.2	12.2	48.941	0	6.0687	1600100	10	15.6644	16.2449	15.8225	16.6081	16.6805	17.0324	16.7116	16.3964	17.0986	17.0615	1.55801	0.0085671	-2.68597	3390.5	4035	1671.8	4158.9	0	7838.4	8568	7318.2	8809.6	8732.1	0.000125741	0.000170427	8.52372e-05	0.000164138	0	0.000272633
A0A6A4NHH3	AT3G44620.1	Acid phosphatase (EC 3.1.3.2)	plastid	Protein metabolism	protein handling	protein postranslational modification	5.4	-0.562222	+	8	8	8	33.3	33.3	33.3	26.731	0	71.309	24985000	65	19.4386	19.0257	18.8584	19.1544	18.9276	19.8744	19.371	19.6706	19.7822	19.5177	2.47445	0.000918569	-4.1179	99665	55950	36224	127290	54060	137840	187820	157220	196300	168640	0.0036962	0.00236317	0.00184689	0.0050237	0.00280989	0.00479431
A0A6A5MFD6	AT1G47640.1	Transmembrane protein 147	endoplasmic reticulum	Not assigned	not assigned	unknown	99.99	0.768014	+	4	4	4	21.5	21.5	21.5	25.332	0	11.521	9986700	31	19.327	19.448	19.3876	19.4266	19.6784	18.6729	18.8929	18.6856	18.6907	18.4854	4.6336	1.15357e-05	8.72591	130930	93655	40991	107950	81157	84440	117160	89140	100680	25983	0.0048557	0.00395573	0.00208994	0.00426042	0.00421831	0.00293696
A0A6A4NHK1	AT5G40760.1	Glucose-6-phosphate 1-dehydrogenase (EC 1.1.1.49)	cytosol	Carbohydrate metabolism	oxidative pentose phosphate pathway	oxidative phase	2.7	1.29783	+	27	15	27	56.8	39.9	56.8	59.443	0	101.18	139520000	204	21.3642	21.539	21.3828	21.3038	21.4222	20.0308	20.047	20.1473	20.1488	20.1489	8.46006	0	27.3261	579900	457080	311270	506330	360790	273800	299560	253820	293950	277310	0.0215063	0.0193058	0.0158702	0.0199831	0.0187529	0.00952322
A0A6A4NHL1	AT1G75330.1	Ornithine carbamoyltransferase	plastid	Amino acid metabolism	amino acid synthesis	Arginine	6.1	-0.289264	+	13	5	13	43.6	16.5	43.6	40.909	0	221.03	136990000	126	21.1605	21.2323	21.2991	20.9873	21.105	21.2253	21.3591	21.608	21.6218	21.4163	1.84845	0.00399435	-3.12246	476140	317680	257460	370210	205680	510120	583790	565540	482720	377780	0.0176582	0.0134179	0.0131267	0.0146109	0.0106907	0.0177428
A0A6A4NHN8	AT4G31080.1	zinc_ribbon_10 domain-containing protein	endoplasmic reticulum	Not assigned	not assigned	unknown	99.99	1.3654	+	6	6	6	19.4	19.4	19.4	44.44	0	12.689	6124200	18	19.2002	19.0005	18.2607	19.2917	19.0642	17.0867	18.1578	17.8907	18.2284	16.6267	2.24165	0.00150439	3.73667	38426	30690	13299	49969	29463	29697	38616	26655	43829	21682	0.00142508	0.00129626	0.000678054	0.00197211	0.0015314	0.00103291
A0A6A4NHQ3	AT1G75350.1	50S ribosomal protein L31	plastid	Protein metabolism	protein synthesis	organelle translation machineries	5.1	-1.3113	+	7	7	7	53.7	53.7	53.7	14.949	0	42.39	158920000	81	21.4112	21.3719	21.2522	21.282	21.3011	22.7177	22.4183	22.6874	22.7521	22.5994	7.33362	0	-19.6723	526650	440400	277450	494370	162990	1538500	1561800	1319000	1549500	1380200	0.0195315	0.0186013	0.0141459	0.0195111	0.00847176	0.0535116
A0A6A4NHY3	AT4G11260.1	phosphatase-related	cytosol	Stress	biotic stress	pathogen effector	20.2	-0.204027	+	12	11	12	39.6	37	39.6	40.217	0	32.197	25107000	64	18.9148	18.8526	18.9438	18.8523	19.0309	19.1651	19.226	19.0142	19.0213	19.188	2.21943	0.00159526	-3.70105	105910	78001	39625	118530	52490	97357	151000	109880	86722	126950	0.0039278	0.00329455	0.00202029	0.00467797	0.00272828	0.00338624
A0A6A4NI00	AT5G52100.1	Dihydrodipicolinate reductase	plastid	Amino acid metabolism	amino acid synthesis	Histidine	6.1	-3.98809	+	4	4	4	21.6	21.6	21.6	32.198	0	40.144	11405000	15	14.411	16.5643	15.7567	16.6253	15.2526	20.0429	19.5403	19.619	19.8369	19.5112	4.84084	0	-9.31097	17900	19051	19094	19077	6802.1	68306	128630	49224	66979	48163	0.000663844	0.000804661	0.000973513	0.000752904	0.000353554	0.0023758
A0A6A4NI06	AT4G27450.1	DUF3700 domain-containing protein	cytosol	Hormone metabolism	auxin	auxin	12.2	3.93411	+	7	3	7	35	21.9	35	28.94	0	15.513	18986000	32	20.3234	20.672	20.416	20.1317	20.5472	16.383	18.0224	15.8843	15.7426	16.3874	4.88781	0	9.44807	317100	261600	151930	251480	227750	21122	66431	15135	25322	18240	0.01176	0.0110493	0.0077462	0.00992506	0.0118378	0.000734658
A0A6A4NI23	AT1G71890.1	Major facilitator superfamily protein	plasma membrane	Transport	carrier-mediated transport	MFS superfamily	17.3	-3.13371	+	3	1	3	4.6	2.1	4.6	55.104	0	11.814	3195100	11	15.1719	14.9499	15.6203	15.9359	14.7757	18.6537	17.1763	18.6698	18.9581	18.6645	4.43055	1.59257e-05	-8.1826	423.02	4418.5	0	4819.6	0	18678	10456	22887	13237	7881.7	1.56882e-05	0.000186625	0	0.000190213	0	0.000649652
A0A6A4NI59	AT4G31300.3	Proteasome subunit beta (EC 3.4.25.1)	cytosol	Protein metabolism	protein degradation	proteasome	5.2	0.83467	+	14	1	14	54.9	6	54.9	25.122	0	255.16	136730000	120	21.9849	22.0117	22.0989	21.8282	21.9979	21.2403	21.2009	21.0579	21.1653	21.0839	6.40469	0	14.9579	1038100	1162600	861300	1172200	888700	925900	1301700	849320	822350	856570	0.0384992	0.049105	0.0439136	0.0462627	0.0461921	0.0322044
A0A6A4NIE2	AT2G25890.1	Oleosin	plasma membrane	Lipid metabolism	lipid bodies-associated activities	oleosin	7.5	7.89983	+	4	4	4	33.6	33.6	33.6	15.673	0	81.677	114210000	26	22.9442	23.6988	25.0397	23.174	24.1026	14.8182	19.7473	14.907	15.2789	14.7088	4.20636	1.44317e-05	7.61486	6329100	7801700	7765200	7617000	7076800	18819	408240	15612	13464	83237	0.234722	0.329522	0.395911	0.300617	0.367832	0.000654556
A0A6A4NIM5	AT1G09770.1	cell division cycle 5	nucleus	RNA	RNA biosynthesis	MYB superfamily	10.1	-0.215972	+	16	4	16	22.8	6	22.8	106.55	0	34.899	16617000	60	18.6323	18.6567	18.3052	18.6608	18.4714	18.526	18.9835	18.6589	18.7413	18.8965	1.1026	0.0307154	-2.0126	26833	17231	8376.8	16758	10148	30544	54565	38219	37957	46341	0.000995135	0.00072779	0.000427094	0.000661381	0.000527465	0.00106237
A0A6A4NIN3	AT1G10940.1	Protein kinase domain-containing protein	cytosol	Protein metabolism	protein handling	protein postranslational modification	5.4	0.805176	+	13	6	13	34.4	17.5	34.4	40.876	0	35.336	44036000	72	20.9054	20.8545	20.6823	20.9606	20.7933	20.0696	19.9273	20.0625	19.9843	20.1265	6.07463	0	13.5566	285660	267890	137610	313010	188710	188560	236060	173690	188190	159620	0.0105941	0.0113149	0.00701609	0.0123534	0.00980862	0.00655843
A0A6A4NIT5	AT1G77120.1	Alcohol dehydrogenase 1	cytosol	Carbohydrate metabolism	carbohydrate degradation	fermentation	2.2	4.47772	+	25	22	22	72.1	67.4	67.4	40.94	0	323.31	652450000	210	24.4031	24.6485	24.6461	24.6189	24.7511	19.9666	19.6946	20.8218	20.2153	19.9808	7.79782	0	22.5332	2993300	3315800	1783800	3339200	2630700	122110	108210	183580	117410	107280	0.11101	0.14005	0.0909476	0.131787	0.136736	0.00424719
A0A6A4NIU9	AT5G08680.1	ATP synthase subunit beta (EC 7.1.2.2)	mitochondrion	Cellular respiration	OXPHOS	complex V	3.3	0.629101	+	32	4	31	78.1	11.7	76.1	59.86	0	323.31	2171000000	554	24.9943	25.0228	25.0017	24.8822	24.9677	24.3296	24.2689	24.4707	24.3339	24.3201	6.44292	0	15.1287	5790900	4595900	3230300	5221600	3718000	4758400	5276400	4614500	4528500	4281100	0.214763	0.194118	0.164698	0.206079	0.193251	0.165505
A0A6A4NIV9	AT4G17770.1	Glyco_transf_20 domain-containing protein	vacuole	Carbohydrate metabolism	minor CHO metabolism	trehalose metabolism	2.5	0.493052	+	6	4	5	10.1	7.3	9.2	95.109	0	14.067	7137600	35	18.8068	18.7858	19.2512	18.7856	18.8477	18.5532	18.5982	18.2343	18.1764	18.4497	2.40501	0.00106331	4.00261	1908.3	1398.5	1502.9	1649.3	1404.9	2219.6	2540	12143	1555.5	1434.5	7.07717e-05	5.90688e-05	7.66258e-05	6.50922e-05	7.30228e-05	7.72014e-05
A0A6A4NIW8	AT3G27160.1	Putative ribosomal protein S21	plastid	Protein metabolism	protein synthesis	ribosomal protein	5.1	-1.90223	+	7	7	7	28.9	28.9	28.9	20.129	0	153.63	154260000	64	20.9158	21.0332	20.9739	20.9226	21.1664	22.8773	22.6069	23.0192	23.1186	22.9011	7.29855	0	-19.4711	577130	471920	273590	541980	405320	3301200	3101200	3273600	3212100	3128600	0.0214036	0.0199326	0.0139491	0.0213901	0.0210674	0.114821
A0A6A4NIX9	AT5G40640.1	Steroid nuclear receptor, ligand-binding (Transmembrane protein, putative)	plasma membrane	Not assigned	not assigned	unknown	99.99	-2.90818	+	3	3	3	8.3	8.3	8.3	64.042	0	4.6884	24710000	8	15.3912	21.2093	20.2563	21.0244	15.835	21.6362	21.244	22.3302	21.5124	21.5341	1.25142	0.0203604	-2.23281	58167	48230	12422	54065	26676	177090	120240	187400	175090	168100	0.00215719	0.0020371	0.000633339	0.00213376	0.00138654	0.00615949
A0A6A4NIY6	AT3G63000.1	MPN domain-containing protein	cytosol	Not assigned	not assigned	unknown	99.99	0.809941	+	14	6	14	35.3	19.2	35.3	46.708	0	37.16	29096000	83	19.896	19.9326	19.8509	19.8174	19.5958	18.9157	19.131	19.0146	19.0479	18.9338	5.50741	0	11.4275	101530	76242	41157	88720	47534	52519	68470	54842	48578	54304	0.00376537	0.00322025	0.0020984	0.00350147	0.00247068	0.0018267
A0A6A4NJ39	AT5G27490.1	Protein YIPF	golgi	Not assigned	not assigned	unknown	99.99	0.230114	+	5	5	5	30.5	30.5	30.5	31.035	0	14.597	36234000	40	22.0451	22.2629	22.4079	22.556	22.0985	22.1613	21.9647	22.0609	21.9953	22.0377	1.28414	0.0185609	2.28109	43922	617930	570370	307710	588020	61160	81064	64049	72510	69167	0.0016289	0.0260997	0.0290805	0.0121443	0.0305636	0.00212725
A0A6A4NJ49	AT5G63910.1	Prenylcys_lyase domain-containing protein	vacuole	Not assigned	not assigned	unknown	99.99	1.92717	+	12	12	12	32.3	32.3	32.3	56.33	0	29.908	13754000	32	20.0712	19.9749	19.4857	19.1346	16.4777	16.2888	16.8109	16.9616	18.1834	17.2636	1.52595	0.00934511	2.63836	102010	47757	25220	28654	8326.2	5183.4	32159	12233	13238	14842	0.00378317	0.00201712	0.00128585	0.00113088	0.000432773	0.000180287
A0A6A5PA43	AT5G51280.1	RNA helicase (EC 3.6.4.13)	nucleus	RNA	RNA processing	RNA helicase	10.2	-1.12991	+	3	3	3	7.5	7.5	7.5	66.004	0	4.0232	905770	5	15.2581	14.5737	15.6402	15.5242	15.7371	16.2682	17.5719	16.6271	15.7913	16.1244	1.80446	0.0044673	-3.05561	667.57	543.82	376.67	676.13	276.02	3837.2	767.7	4739.2	2913.5	3349.2	2.47577e-05	2.29695e-05	1.92046e-05	2.66845e-05	1.43467e-05	0.000133464
A0A6A4NJ56	AT5G23570.1	Suppressor OF protein silencing protein	nucleus	DNA	DNA methylation	non-canonical RNA-directed DNA methylation	9.1	-0.781367	+	9	9	9	17.3	17.3	17.3	75.01	0	17.529	6362700	14	17.3809	17.545	17.0438	17.5996	17.3467	17.2817	18.7664	18.5248	18.0085	18.2414	1.6757	0.00623266	-2.86156	8887.7	8525.5	1774.5	15434	4614.9	34153	45846	10479	10542	24981	0.000329611	0.000360094	9.04734e-05	0.000609127	0.00023987	0.0011879
A0A6A4NJ61	AT3G05560.3	Putative ribosomal protein L22e	cytosol	Protein metabolism	protein synthesis	ribosomal protein	5.1	-0.50239	+	9	6	9	59.5	34.7	59.5	13.891	0	129.29	294800000	94	22.7397	22.7009	22.9848	22.6534	22.9792	23.2897	23.4273	23.2842	23.3403	23.2287	3.68486	4.995e-05	-6.41142	4918700	3941300	2291300	4115900	3279900	7702300	9630200	7152000	7281200	7051500	0.182416	0.16647	0.116823	0.16244	0.17048	0.267899
A0A6A4NJ76	AT3G05900.1	Uncharacterized protein	-	Not assigned	not assigned	unknown	99.99	1.31462	+	34	33	34	64.2	63.2	64.2	81.887	0	126.12	68658000	136	21.36	20.9285	20.6929	21.2973	20.694	19.3278	19.2336	19.4248	20.4143	19.9991	2.92238	0.000306724	4.89872	131400	91037	73227	132060	112590	39677	37957	38023	86796	55494	0.00487313	0.00384515	0.0037335	0.00521196	0.00585211	0.00138003
A0A6A4NJ77	AT3G52730.1	Putative cytochrome b-c1 complex subunit 9	mitochondrion	Cellular respiration	OXPHOS	complex III	3.3	1.12642	+	4	4	4	37.8	37.8	37.8	8.3745	0	9.1014	11921000	24	19.5142	19.9587	19.6733	19.5767	20.1209	18.9055	18.5384	18.491	18.4377	18.8391	4.14833	1.40598e-05	7.47311	181760	398880	64352	166910	85479	102790	217430	146040	171340	170350	0.00674079	0.0168476	0.00328101	0.00658737	0.00444296	0.00357521
A0A6A4NJ79	AT1G20330.1	Methyltransferase (EC 2.1.1.-)	endoplasmic reticulum	Lipid metabolism	misc	campesterol synthesis	7.6	-2.3888	+	8	8	8	28	28	28	41.524	0	22.561	16324000	43	17.0695	17.2479	18.1018	17.716	14.9817	19.406	19.8207	19.52	18.9985	19.3156	2.57211	0.000736842	-4.28249	17580	17058	29491	39642	2671.9	56730	176390	82664	59131	97181	0.000651976	0.000720483	0.00150361	0.00156453	0.000138878	0.00197316
A0A6A5N3S1	AT1G65410.1	ABC transporter domain-containing protein	plastid	Lipid metabolism	lipid transport	plastidial lipid import	7.4	-2.81131	+	3	3	3	17.5	17.5	17.5	29.792	0	7.749	5400800	14	16.5428	16.55	15.2895	15.1229	14.9468	18.439	18.5465	18.5289	18.483	18.5113	4.33566	1.53061e-05	-7.93834	6178.5	0	0	34852	166.64	45976	54579	42760	41938	42220	0.000229137	0	0	0.00137549	8.66148e-06	0.00159912
A0A6A4NJA3	AT3G62370.1	Endopeptidase Clp (EC 3.4.21.92)	golgi	Not assigned	not assigned	unknown	99.99	-0.821365	+	3	3	3	9.8	9.8	9.8	40.305	0	7.3653	5158000	21	18.5084	17.7696	18.2858	18.0962	16.4031	18.6486	18.5094	18.7229	18.7878	18.5013	1.21494	0.0224424	-2.17895	3718.5	2107.7	22831	7726.6	1482.6	31757	5148.8	27469	4865.8	26820	0.000137905	8.90234e-05	0.00116405	0.000304942	7.70614e-05	0.00110456
A0A6A4NJD3	AT4G24770.1	31 kDa ribonucleoprotein (Putative nucleotide-binding alpha-beta plait domain-containing protein)	plastid	RNA	RNA processing	RNA editing	10.2	-1.80799	+	11	6	8	38.5	29.2	36	39.666	0	323.31	200750000	103	21.7657	21.6342	22.1832	21.4132	21.6048	23.3562	23.587	23.6239	23.6505	23.4234	5.88112	0	-12.7927	518720	367020	358800	443060	354940	2050100	2285700	1905600	1901200	1557100	0.0192374	0.0155019	0.0182935	0.0174861	0.0184488	0.0713059
A0A6A4NJP4	AT5G23860.2	Tubulin beta chain	cytosol	Cell	cell organisation	unknown	14.4	-6.18857	+	24	2	3	60.9	8.3	11.6	50.34	0	9.4928	89022000	25	15.4649	20.748	14.7162	15.6704	15.558	22.7494	22.756	22.5901	22.447	22.5578	3.32182	0.000101695	-5.65864	405140	373710	183610	461360	289820	515120	597550	444560	364650	432940	0.0150251	0.0157845	0.00936141	0.0182083	0.015064	0.0179167
A0A6A4NJQ8	AT5G24060.2	PPR superfamily protein, putative (Putative FMN-binding split barrel)	mitochondrion	RNA	not assigned	unknown	10.99	-2.23448	+	3	3	3	7	7	7	52.858	0	4.6969	1608700	7	15.6322	14.6459	15.3677	14.9405	14.972	16.8837	17.7407	16.9971	17.2629	17.8463	4.58686	1.70213e-05	-8.59829	459.95	0	154.11	0	0	9058.5	9616.2	7786.1	10257	11131	1.70578e-05	0	7.85734e-06	0	0	0.00031507
A0A6A4NJU9	AT1G49760.2	Polyadenylate-binding protein (PABP)	nucleus	RNA	RNA processing	unknown	10.2	-1.25473	+	16	8	9	30.9	19.7	22	69.525	0	21.572	7025300	25	16.948	16.3279	16.8303	16.8297	17.2112	17.2011	18.7682	18.1048	18.4581	17.8886	2.48732	0.000887975	-4.13943	11248	2429.8	2014.4	6564.1	4145.1	8446	44157	19261	27812	17414	0.000417146	0.000102628	0.000102705	0.000259063	0.000215451	0.000293766
A0A6A4NJX1	AT3G06860.1	Fatty acid beta-oxidation multifunctional protein AIM2	peroxisome	Lipid metabolism	lipid degradation	fatty acid degradation	7.2	1.13159	+	36	22	22	54.7	35.8	35.8	78.672	0	60.852	51857000	107	20.351	20.3907	20.3196	20.3656	20.2274	19.0718	19.3345	19.2202	19.2222	19.1475	7.67481	0	21.7382	159530	118290	63918	127970	59901	74486	123990	68753	62658	77752	0.00591637	0.00499624	0.00325888	0.00505054	0.00311349	0.00259075
A0A6A4NJZ3	AT3G57560.1	Acetylglutamate kinase	-	Amino acid metabolism	amino acid synthesis	Arginine	6.1	0.760503	+	10	10	10	39.6	39.6	39.6	35.85	0	84.15	43942000	91	20.0663	20.3933	20.2016	19.9827	20.1653	19.4218	19.5791	19.314	19.4119	19.2799	4.64442	1.15774e-05	8.75569	304840	240620	149630	295700	168070	218150	329580	167290	185640	191170	0.0113054	0.0101631	0.00762893	0.0116703	0.00873581	0.00758762
A0A6A4NKB3	AT4G16450.2	NADH-u_ox-rdase domain-containing protein	mitochondrion	Cellular respiration	OXPHOS	complex I	3.3	0.906305	+	4	2	4	54	16	54	10.941	0	42.961	23981000	23	21.1768	21.4466	20.0605	21.0494	21.4584	20.3931	20.014	20.1373	19.9704	20.1453	2.02423	0.00251523	3.39303	323200	387500	29120	307610	368690	152810	202390	182150	162540	141910	0.0119863	0.0163669	0.00148469	0.0121403	0.0191635	0.00531499
A0A6A4NKE4	AT5G67630.1	RuvB-like helicase (EC 3.6.4.12)	nucleus	DNA	DNA synthesis/chromatin structure	chromatin remodeling complexes	9.3	-0.633683	+	16	3	3	39.6	9	9	51.292	0	5.9004	4062600	8	17.3554	17.3212	17.3575	17.2879	17.2275	17.7389	19.0697	17.4648	17.6529	17.7916	1.22947	0.0215553	-2.2004	14415	2685.6	1822.8	10099	6107.4	16606	30235	10326	15837	16733	0.000534598	0.000113432	9.2936e-05	0.000398573	0.000317446	0.000577584
A0A6A4NKJ0	AT3G06810.1	acyl-CoA dehydrogenase	peroxisome	Lipid metabolism	lipid degradation	fatty acid degradation	7.2	2.03782	+	16	10	10	24.3	16.2	16.2	91.947	0	21.132	10021000	33	18.8873	18.805	19.0758	18.702	18.7739	16.6234	17.1234	16.7708	16.6744	16.8629	7.15837	0	18.6862	38661	27689	18082	21119	16347	8000.4	10995	7575.9	8278.5	8330.9	0.00143379	0.00116951	0.000921916	0.000833495	0.000849671	0.000278267
A0A6A4NKK7	AT1G59870.1	Drug resistance transporter-like ABC domain protein	plasma membrane	Transport	ABC transporters	ABC superfamily	17.1	1.52331	+	34	5	6	26.3	5	5.6	167.58	0	10.985	2462200	7	17.7928	16.6644	15.6934	19.2243	17.3276	16.0714	15.5634	15.4332	16.1036	15.9145	1.44798	0.0116106	2.52292	5613.4	1213.6	717.96	10059	1551.5	212.06	301.68	113.96	118.39	0	0.00020818	5.12591e-05	3.66054e-05	0.000396994	8.06426e-05	7.3758e-06
A0A6A4NKM3	AT4G29160.3	Charged multivesicular body protein (Putative Snf7 family protein)	nucleus	RNA	RNA regulation of transcription	SNF7	10.3	1.35653	+	5	3	5	31.7	26.2	31.7	24.578	0	11.489	8099500	26	19.1311	19.3601	19.0063	19.0057	19.0271	17.5288	17.8929	17.762	17.9443	17.6198	5.95142	0	13.0655	33543	30937	15893	30613	17466	12255	19645	17975	1507.1	5171	0.00124398	0.00130669	0.000810309	0.00120819	0.000907834	0.000426249
A0A6A4NKM8	AT1G09750.1	Peptidase A1 domain-containing protein	extracellular	Protein metabolism	protein degradation	peptidase families	5.2	-2.17064	+	9	5	9	27.7	17.6	27.7	46.449	0	151.33	75685000	59	19.6407	20.5037	21.0733	19.1616	20.1436	22.4661	22.3738	22.2882	22.0544	22.1934	3.67651	4.98256e-05	-6.39337	227250	262500	197300	241570	208950	858170	1134200	634370	509490	742880	0.00842785	0.0110873	0.0100594	0.00953394	0.0108606	0.0298486
A0A6A4NL17	AT1G79850.1	30S ribosomal protein S17, chloroplastic	plastid	Protein metabolism	protein synthesis	organelle translation machineries	5.1	-1.6695	+	7	7	7	49.3	49.3	49.3	16.035	0	145.09	182300000	82	21.9844	21.8761	22.0166	21.8159	21.9734	23.7049	23.45	23.6118	23.6064	23.6409	8.73774	0	-29.6207	869060	491740	356440	779450	588560	3191100	3400900	2928500	2674900	3133000	0.0322302	0.0207697	0.0181732	0.0307622	0.0305917	0.110992
A0A6A4NL27	AT2G32230.1	Ribonuclease P (EC 3.1.26.5)	plastid,mitochondrion	RNA	RNA processing	RNase P ribonuclease activities	10.2	-1.65956	+	7	7	7	14.1	14.1	14.1	64.427	0	8.7372	2446400	12	15.8809	16.0248	16.3749	16.0803	14.2785	16.7296	18.3534	16.6765	17.2019	17.9759	1.9751	0.002846	-3.31682	542.27	370.34	566.62	1736.4	263.33	10135	16698	18596	18372	9170.1	2.01108e-05	1.56421e-05	2.88893e-05	6.85298e-05	1.36872e-05	0.000352512
A0A6A4NL29	AT5G40810.1	Cytochrome c domain-containing protein	mitochondrion	Cellular respiration	OXPHOS	complex III	3.3	0.724762	+	10	1	10	51.5	2.6	51.5	33.7	0	110.19	138020000	101	22.4387	22.4787	22.4376	22.3306	22.2996	21.6609	21.733	21.6358	21.6823	21.6493	7.17869	0	18.798	716330	626230	349680	643380	348760	517920	618490	472580	460170	453440	0.026566	0.0264502	0.0178285	0.025392	0.0181276	0.0180141
A0A6A4NL66	AT1G17170.1	Glutathione S-transferase (EC 2.5.1.18)	cytosol,peroxisome	Redox	glutathione S transferases	unknown	16.2	2.43423	+	14	14	14	50	50	50	25.657	0	67.459	80698000	65	21.8689	21.9882	22.1789	21.6909	22.1059	19.5268	19.5776	19.493	19.556	19.5084	8.49825	0	27.631	978100	771010	665750	781160	717550	159140	314520	148690	159150	141430	0.036274	0.0325653	0.0339435	0.0308297	0.0372962	0.00553516
A0A6A4NLB4	AT5G07720.1	Galactosyl transferase GMA12/MNN10 family protein	mitochondrion	Carbohydrate metabolism	carbohydrate handling	UDP glucosyl and glucoronyl transferases	2.3	-1.56596	+	2	2	2	5.4	5.4	5.4	51.768	0	4.6953	1207600	8	14.8047	15.4915	15.7573	15.4705	15.4201	16.7607	17.2509	16.7866	16.9177	17.058	4.59302	1.7094e-05	-8.61502	1858.9	2565.3	353.57	2049.7	0	7562.1	12755	6430.7	8305.3	8436.1	6.89396e-05	0.000108351	1.80269e-05	8.08946e-05	0	0.000263022
A0A6A4NLC3	AT5G63890.1	Histidinol dehydrogenase	plastid	Amino acid metabolism	amino acid synthesis	Histidine	6.1	-0.831516	+	21	21	21	51.9	51.9	51.9	52.123	0	129.06	103940000	171	20.5449	20.593	20.2736	20.601	20.4705	21.345	21.271	21.3276	21.3628	21.3342	6.02004	0	-13.3369	262860	201640	87715	223380	145640	485600	552260	471770	411360	437730	0.00974849	0.00851672	0.00447218	0.00881604	0.00756996	0.01689
A0A6A4NLE3	AT3G12390.1	NAC-A/B domain-containing protein	cytosol	Protein metabolism	protein modification	protein folding and quality control	5.5	-0.140704	+	8	4	5	50	30.9	37.3	22.216	0	323.31	84390000	44	21.4181	21.4777	21.5	21.3674	21.4492	21.6022	21.6638	21.3766	21.6129	21.6606	1.38251	0.014012	-2.4262	613730	507620	317470	560240	378590	854990	1186200	740920	878530	918340	0.0227609	0.0214405	0.0161863	0.0221108	0.019678	0.029738
A0A6A4NLG5	AT5G62890.1	Nucleobase-ascorbate transporter-like protein (Putative xanthine/uracil/vitamin C permease)	vacuole	Transport	carrier-mediated transport	APC superfamily	17.3	3.24907	+	6	4	4	14.2	9.8	9.8	57.676	0	11.708	5821000	11	20.5155	20.4685	19.9879	19.3132	18.4731	15.0784	16.5911	17.8662	15.0671	17.9099	2.63944	0.000599857	4.39769	93381	79188	42497	49155	20164	23739	907.28	24874	20148	22240	0.00346315	0.00334468	0.00216672	0.00193998	0.00104807	0.000825682
A0A6A4NLK0	AT1G06410.1	Glyco_transf_20 domain-containing protein	golgi	Carbohydrate metabolism	minor CHO metabolism	trehalose metabolism	2.5	0.526705	+	26	8	26	37.1	12.5	37.1	97.952	0	61.643	52512000	134	20.4387	20.3667	20.2425	20.3171	20.3826	19.901	19.8439	19.7469	19.8603	19.7618	5.63656	0	11.8836	79889	67476	36186	77296	38786	88642	87383	66933	96571	97200	0.00296278	0.00285	0.00184495	0.00305061	0.00201599	0.00308312
A0A6A4NLK8	AT2G27020.1	Proteasome subunit alpha type (EC 3.4.25.1)	cytosol,nucleus	Protein metabolism	protein degradation	proteasome	5.2	0.800278	+	13	2	13	57	7.6	57	27.236	0	286.19	185360000	108	22.5716	22.7958	22.8872	22.5449	22.6899	21.9875	21.8814	21.9423	21.8313	21.8456	5.43804	0	11.1891	1289300	1199200	677830	1268400	932550	1129800	1243300	1015800	789050	867280	0.0478153	0.0506509	0.0345594	0.0500594	0.0484713	0.0392963
A0A6A4NLX2	AT3G66654.1	Peptidyl-prolyl cis-trans isomerase (PPIase) (EC 5.2.1.8)	golgi	Protein metabolism	protein modification	protein folding and quality control	5.5	-1.90834	+	6	4	6	35.2	24.3	35.2	26.011	0	10.188	4877400	15	16.3541	16.9356	15.6105	16.7667	16.5349	18.5426	18.7347	17.8185	18.7462	17.9017	3.59576	4.83559e-05	-6.22068	15495	11827	2535.3	13823	10169	62110	89924	60778	59051	48206	0.000574651	0.00049954	0.000129263	0.000545547	0.000528556	0.00216029
A0A6A4NM16	AT4G26000.1	Poly(RC)-binding-like protein (Putative K domain-containing protein)	nucleus	RNA	RNA regulation of transcription	unknown	10.3	0.264344	+	8	7	8	20.3	17.3	20.3	50.278	0	15.231	7254600	25	18.2414	18.4795	18.688	18.4083	18.5795	18.3796	18.1727	18.2365	18.1738	18.1124	1.75798	0.00513022	2.98528	24884	19501	5981.9	39599	1044.3	29444	40538	22560	26835	25152	0.000922854	0.000823668	0.000304989	0.00156284	5.42798e-05	0.00102411
A0A6A4NM21	AT4G04610.1	Thioredoxin domain-containing protein	plastid	Nutrient uptake	sulfur assimilation	sulfate assimilation	19.5	-2.34011	+	7	2	2	15.9	4.9	4.9	51.893	0	4.9028	1267700	6	15.068	15.4987	15.2579	14.5276	14.6673	16.1509	17.8587	17.5883	17.6347	17.4876	3.77558	4.11734e-05	-6.60985	851.39	2560.6	713.51	677.81	726.78	2594.6	12206	8413.8	9368.3	8837.8	3.15748e-05	0.000108153	3.63785e-05	2.67508e-05	3.7776e-05	9.02445e-05
A0A6A4NM60	AT1G09580.1	GOLD domain-containing protein	plasma membrane	Vesicle trafficking	COPI coatomer machinery	trafficking regulation	18.4	2.4873	+	7	5	7	28.6	23.5	28.6	23.96	0	13.952	7304400	18	18.8391	18.6718	20.281	18.4133	18.6663	17.0875	18.0968	15.5208	14.7058	17.0241	2.15283	0.00186593	3.59497	92890	64476	130740	88604	39927	48473	73694	29655	58771	72807	0.00344494	0.00272329	0.00666582	0.0034969	0.00207529	0.00168597
A0A6A4NMC0	AT1G24340.1	FAD_binding_3 domain-containing protein	mitochondrion	Not assigned	oxidases - copper, flavone etc	unknown	99.17	1.64567	+	5	5	5	10.1	10.1	10.1	78.435	0	10.1	1523900	10	17.2207	17.23	16.8959	17.1357	16.8546	15.6308	15.2768	15.1763	15.5222	15.5026	6.21586	0	14.1405	1512.4	3866.5	2614.5	4519.3	3114	545.16	871.88	615.5	474.71	323.46	5.60892e-05	0.00016331	0.000133301	0.000178361	0.000161857	1.89616e-05
A0A6A4NMG0	AT4G33030.1	Epimerase domain-containing protein	plastid	Lipid metabolism	lipid synthesis	UDP-sulfoquinovose synthase	7.1	-1.0505	+	22	22	22	62.6	62.6	62.6	52.848	0	195.33	121210000	149	20.0558	20.424	20.7108	20.0437	20.5526	21.4462	21.407	21.3474	21.3349	21.5038	4.22322	1.45455e-05	-7.65644	163540	169030	85433	137690	105580	532670	463800	475550	477150	507860	0.00606508	0.00713936	0.00435583	0.00543415	0.00548775	0.0185272
A0A6A4NMJ3	AT5G19820.1	Importin N-terminal domain-containing protein	cytosol	Protein metabolism	protein translocation	nucleus	5.6	0.41038	+	12	9	9	14.3	12.7	12.7	123.98	0	24.863	8881700	37	18.2613	18.294	18.5748	18.1087	18.0862	18.1344	18.0942	17.7656	17.384	17.8947	1.46302	0.0111307	2.54516	11563	8720	1553.2	10733	3403.7	18193	21921	14260	11238	14937	0.000428828	0.000368309	7.91904e-05	0.000423595	0.000176915	0.000632783
A0A6A4NMM0	AT3G09270.1	Glutathione S-transferase (EC 2.5.1.18)	cytosol,golgi	Redox	glutathione S transferases	unknown	16.2	0.508514	+	12	11	11	61.6	57.1	57.1	25.527	0	77.796	36726000	75	19.9248	20.0024	19.8025	20.0568	19.9211	19.5825	19.3252	19.5073	19.4496	19.3004	4.11932	1.38648e-05	7.403	265510	227700	66859	316230	177520	271180	263000	251220	248630	231450	0.00984677	0.00961742	0.00340883	0.0124805	0.00922699	0.00943209
A0A6A4NMQ5	AT4G13940.1	S-Adenosylhomocysteine hydrolase	cytosol	Coenzyme metabolism	S-adenosyl methionine (SAM) cycle	S-adenosyl homocysteine hydrolase	11.12	-1.70963	+	32	15	32	61.9	33.6	61.9	53.314	0	323.31	810540000	277	22.1449	22.4671	22.6454	22.1843	22.6755	24.1629	24.3885	24.0544	23.984	24.0755	5.92746	0	-12.9719	1349800	1200100	849860	1275800	1038000	4496500	6190300	3897600	3854900	3970600	0.050059	0.0506889	0.0433304	0.0503515	0.0539523	0.156396
A0A6A4NMQ6	AT4G18550.1	Phospholipase A1 (EC 3.1.1.-)	cytosol	Lipid metabolism	lipid degradation	lipases	7.2	0.762955	+	22	20	20	60.5	58.3	58.3	45.437	0	132.28	111720000	163	21.8496	21.4927	20.4704	21.3318	21.0478	20.4967	19.5709	20.7819	20.7957	20.7323	1.31376	0.0169462	2.32478	817420	500200	197960	607520	244480	406830	194410	329890	330340	356000	0.030315	0.0211271	0.0100931	0.0239767	0.0127074	0.0141502
A0A6A4NMZ6	AT3G47370.1	Ribosomal_S10 domain-containing protein	cytosol	Protein metabolism	protein synthesis	cytosolic ribosome	5.1	-0.655973	+	10	4	10	59	33.6	59	13.638	0	46.287	137850000	73	21.7195	21.7561	21.4871	21.7257	21.7902	22.4258	22.4399	22.2609	22.4592	22.1728	4.50492	1.63934e-05	-8.37829	703300	413360	110740	709880	330680	1295400	2106200	1285100	1211100	1492900	0.0260827	0.0174592	0.00564611	0.0280165	0.0171878	0.0450562
A0A6A4NN17	AT5G33370.1	GDSL-like Lipase/Acylhydrolase superfamily protein	extracellular	Lipid metabolism	lipid handling	GDSL-motif lipase	7.3	-2.21427	+	10	9	10	43.8	39.9	43.8	40.349	0	30.463	7461800	30	14.8315	15.1331	14.582	16.9061	16.5497	17.7047	18.6691	17.5107	17.2534	17.936	2.51045	0.000852617	-4.17823	516	0	0	307.85	0	41784	132210	31244	22190	48237	1.91365e-05	0	0	1.21498e-05	0	0.00145332
A0A6A4NN47	AT5G33370.1	GDSL-like Lipase/Acylhydrolase superfamily protein	extracellular	Lipid metabolism	lipid handling	GDSL-motif lipase	7.3	-2.63776	+	9	8	9	33.2	29.7	33.2	40.333	0	216.1	81771000	68	19.8792	18.8249	18.4131	19.8357	19.1672	22.1494	21.6894	22.0022	21.7542	21.7136	4.66747	1.16703e-05	-8.81936	187540	97136	4611.4	193750	107270	1205100	1017300	971430	667610	856800	0.00695515	0.00410276	0.000235114	0.00764665	0.00557559	0.0419154
A0A6A4NN78	AT1G01300.1	Peptidase A1 domain-containing protein	extracellular	Protein metabolism	protein degradation	peptidase families	5.2	-5.14539	+	8	7	7	21.9	20	20	50.995	0	18.559	15439000	36	12.9016	12.98	14.3255	14.1795	15.7247	19.2751	19.6742	18.8262	18.8276	19.2353	4.90682	0	-9.50403	1192.4	2398.9	5872	5324.9	10906	111710	180760	91537	105320	113560	4.42216e-05	0.000101323	0.000299386	0.000210156	0.000566863	0.00388546
A0A6A4NNE2	AT4G29410.2	Ribosomal_L28e domain-containing protein	cytosol	Protein metabolism	protein synthesis	ribosomal protein	5.1	0.335702	+	13	11	12	60.3	53.4	60.3	16.323	0	46.56	69553000	100	20.6217	20.5703	21.0313	20.3617	20.8007	20.409	20.5648	20.289	20.2507	20.1938	1.47822	0.0105973	2.56764	547040	344110	377650	438280	308500	627510	843750	509950	540530	480310	0.0202877	0.0145343	0.0192546	0.0172974	0.016035	0.0218258
A0A6A4NNH2	AT2G01720.1	Dolichyl-diphosphooligosaccharide--protein glycosyltransferase subunit 1	endoplasmic reticulum	Protein metabolism	protein modification	N-linked glycosylation	5.5	0.37402	+	13	8	13	34.8	23.7	34.8	52.695	0	44.3	34516000	82	19.8887	19.9252	20.3975	19.8631	20.0397	19.683	19.7922	19.6024	19.5829	19.5836	2.10348	0.00212398	3.51704	163520	114460	47701	143230	90301	92473	206160	122160	148530	105820	0.00606434	0.00483447	0.00243205	0.0056528	0.00469359	0.00321637
A0A6A4NNI5	AT1G54990.1	AB hydrolase-1 domain-containing protein	endoplasmic reticulum	Not assigned	hydrolase-domain containing	unknown	99.10	-1.70506	+	6	6	6	16.6	16.6	16.6	53.088	0	10.873	10952000	15	18.8857	18.6799	16.4363	18.6387	18.6941	20.1443	19.9906	19.4495	20.0301	20.2453	2.12621	0.00200243	-3.55287	24807	20551	6340.8	24326	12178	58163	74652	62335	67378	60907	0.000919998	0.000868017	0.000323288	0.000960064	0.000632978	0.00202301
A0A6A4NNL3	AT3G18035.1	H15 domain-containing protein	nucleus	DNA	DNA synthesis/chromatin structure	histone	9.3	-1.10649	+	3	3	3	7.8	7.8	7.8	50.463	0	9.0012	1668400	16	16.154	15.4525	15.2423	15.9578	16.7424	17.6811	17.1569	15.8681	17.1267	17.2488	1.59584	0.00759958	-2.74226	11061	6507	1474.2	10561	7566.3	28190	37828	17458	31812	32924	0.000410211	0.000274838	7.51625e-05	0.000416807	0.000393275	0.000980495
A0A6A4PFA9	AT1G17810.1	Major intrinsic protein (MIP) family transporter (Putative aquaporin TIP-type alpha)	vacuole	Transport	transport channels	MIP family	17.6	6.15214	+	1	1	1	4.3	4.3	4.3	27.098	0	133.38	19745000	14	21.5525	21.592	21.5874	21.5758	22.1326	15.3202	18.183	14.1258	14.4836	15.5669	4.56246	1.68185e-05	8.5323	653490	626560	452450	874830	667360	31784	91584	15161	18416	27179	0.0242355	0.0264642	0.0230683	0.0345265	0.0346875	0.0011055
A0A6A4NNT1	AT1G22360.1	Glycosyltransferase (EC 2.4.1.-)	cytosol	Carbohydrate metabolism	carbohydrate handling	UDP glucosyl and glucoronyl transferases	2.3	0.669405	+	7	1	5	16.3	3.5	14.5	56.019	0	16.412	8750400	29	19.6191	19.2057	18.3902	19.6921	19.5091	18.5403	18.6487	18.6221	18.7925	18.4656	1.59326	0.00764873	2.73842	34852	12532	4439.7	21423	8494.2	8301.5	12155	9678.3	204.01	8485.6	0.00129253	0.000529317	0.000226359	0.000845493	0.000441505	0.00028874
A0A6A4NNZ2	AT5G54190.1	NADPH-protochlorophyllide oxidoreductase (EC 1.3.1.33)	plastid	Coenzyme metabolism	tetrapyrrole	chlorophyll metabolism	11.14	-3.13307	+	29	23	29	71.9	54.9	71.9	42.637	0	323.31	1077900000	332	20.2679	20.7138	21.7627	20.34	21.0583	23.8723	24.0344	23.9086	23.9718	24.0209	5.49858	0	-11.3969	417870	439680	597820	464730	430850	6851500	8907700	6014100	6743800	7280900	0.0154972	0.0185709	0.03048	0.0183413	0.0223944	0.238307
A0A6A4NNZ3	AT2G01970.1	Transmembrane 9 superfamily member	golgi	Not assigned	not assigned	unknown	99.99	-1.4665	+	6	3	4	11.5	6.6	8.1	67.98	0	8.3401	3794200	9	17.7193	17.0265	15.8278	17.9582	15.9456	18.2384	19.4771	17.9503	18.0756	18.0684	1.63841	0.00688235	-2.80577	8855.3	3786.9	120.31	7034.6	1751.3	32375	52700	27595	27528	27965	0.00032841	0.000159948	6.13404e-06	0.000277632	9.10277e-05	0.00112606
A0A6A4NP62	AT2G39730.3	Ribulose bisphosphate carboxylase/oxygenase activase	plastid	Photosynthesis	calvin cycle	rubisco interacting	1.2	-1.28843	+	50	10	50	86.1	19.8	86.1	48.146	0	323.31	8495900000	1052	25.8227	25.7215	25.4628	25.8901	25.7691	27.0342	26.3749	27.3089	27.2728	27.1175	3.94202	2.39391e-05	-6.98549	22552000	15986000	8386400	21707000	12804000	48782000	34895000	50024000	49984000	44185000	0.836369	0.675204	0.427583	0.856701	0.665516	1.69672
A0A6A4NP76	AT1G34000.1	Putative chlorophyll a/b binding protein	plastid	Photosynthesis	photophosphorylation	photosystem II	1.1	-2.70273	+	5	3	3	27.3	16.9	16.9	18.81	0	5.875	22128000	10	20.5161	20.4078	14.5286	20.2241	15.0087	20.7848	20.7989	20.9027	21.0145	20.698	1.06708	0.0339273	-1.95977	58901	43832	0	52080	0	298890	237660	295470	328050	265690	0.00218442	0.00185134	0	0.00205542	0	0.0103959
A0A6A4NPA2	AT1G47750.1	Peroxisomal biogenesis factor 11 family protein (Putative peroxisomal biogenesis factor 11)	peroxisome	Cell	cell organisation	unknown	14.4	1.37605	+	3	3	3	15.1	15.1	15.1	30.253	0	4.4247	1120400	6	17.2383	17.1906	15.7749	17.4511	17.5916	15.7286	15.1029	15.5	16.0625	15.9723	2.23209	0.00154173	3.72133	6152.7	5366.7	9111	6369	7077.8	1272.8	2412.1	851.92	0	0	0.00022818	0.000226675	0.000464527	0.000251363	0.000367884	4.42701e-05
A0A6A4NPC3	AT2G20920.1	Transmembrane protein, putative	plastid	Not assigned	not assigned	unknown	99.99	-0.53533	+	4	4	4	18.4	18.4	18.4	31.353	0	37.446	12833000	23	19.0028	19.2055	18.7332	19.3369	19.1208	19.7247	19.5188	19.615	19.6525	19.5648	2.94502	0.000287861	-4.94007	76113	69408	21663	98969	67118	164700	156790	170100	172520	169240	0.00282274	0.0029316	0.00110449	0.00390597	0.00348861	0.00572854
A0A6A4NPD2	AT3G11750.1	7,8-dihydroneopterin aldolase (EC 4.1.2.25)	cytosol	Coenzyme metabolism	tetrahydrofolate	pterin synthesis	11.13	1.5463	+	6	6	6	58.7	58.7	58.7	14.012	0	20.706	23027000	59	20.7067	20.6685	20.8519	20.4266	20.8058	19.1657	19.0051	19.2475	19.0971	19.2126	7.03722	0	18.0324	579820	195170	127590	547520	141000	210480	119560	29935	106220	133720	0.0215033	0.00824344	0.00650521	0.0216087	0.00732879	0.00732085
A0A6A4NPE7	AT4G25580.1	Seed maturation protein PM39, putative	-	Not assigned	not assigned	unknown	99.99	4.02046	+	10	10	10	16	16	16	99.251	0	20.746	7966600	29	19.1567	20.0798	21.1794	19.9556	19.4575	16.4897	15.5441	15.1184	15.8339	16.7407	4.65652	1.16279e-05	8.78906	35211	45613	15254	34204	29198	0	299.25	0	0	0	0.00130584	0.00192657	0.00077773	0.00134991	0.00151763	0
A0A6A4NPF5	AT2G39470.1	PsbP domain-containing protein	plastid	Photosynthesis	photophosphorylation	chlororespiration	1.1	-2.02956	+	7	7	7	32.2	32.2	32.2	27.011	0	94.827	41029000	47	19.7975	19.125	17.6976	19.7376	17.6132	20.9489	19.6345	21.2619	21.265	21.0083	2.1388	0.00193234	-3.57275	77223	21274	11730	49702	3905.9	387300	163340	266170	341260	277130	0.00286391	0.000898555	0.000598058	0.00196157	0.000203018	0.0134709
A0A6A4NPH8	AT5G11980.1	Conserved oligomeric Golgi complex subunit 8 (COG complex subunit 8) (Component of oligomeric Golgi complex 8)	golgi	Vesicle trafficking	tethering and fusion	COG (Conserved-Oligomeric Golgi) complex	18.8	-0.726166	+	4	4	4	9.6	9.6	9.6	65.12	0	6.6977	1530500	11	16.122	16.0506	16.0978	15.9012	16.4389	17.0859	16.4621	16.262	17.2223	17.209	1.95792	0.00298899	-3.29029	5018.2	2099.7	1315.5	1749.7	780.35	5762.9	5401.4	5396.4	6768.4	6069	0.000186106	8.86855e-05	6.70712e-05	6.90547e-05	4.05604e-05	0.000200443
A0A6A4NPP3	AT2G15220.1	Plant basic secretory protein (BSP) family protein	extracellular	Stress	biotic stress	unknown	20.2	2.02005	+	9	9	9	50.7	50.7	50.7	25.466	0	108.41	93541000	74	22.1094	22.3383	22.2183	22.3636	22.395	20.3698	20.0552	20.4355	20.3418	20.122	7.73441	0	22.1199	1091200	975000	575480	1327500	898990	315520	297040	292450	257770	227460	0.0404685	0.0411813	0.029341	0.0523919	0.046727	0.0109743
A0A6A4NPQ1	AT2G42590.2	General regulatory factor 2 (Putative 14-3-3 protein)	mitochondrion	Signalling	14-3-3 proteins	unknown	15.1	0.347933	+	16	8	8	62.8	40.6	40.6	29.559	0	83.551	74767000	61	22.2414	22.4153	21.8977	22.407	22.2345	21.7741	21.9562	21.9002	21.9936	21.8321	2.03705	0.00246574	3.41301	254020	120810	106790	252820	110430	194750	239220	178590	157250	223060	0.00942064	0.00510268	0.00544472	0.00997794	0.00573984	0.00677373
A0A6A4NPT2	AT2G01190.1	PB1 domain-containing protein	nucleus	Not assigned	not assigned	unknown	99.99	1.33593	+	7	7	7	16.5	16.5	16.5	77.795	0	14.793	3733200	11	17.6878	18.0345	17.6655	18.0712	17.6427	16.7179	17.2863	16.6145	17.3946	14.4087	1.38663	0.0138216	2.4323	21700	24466	6713.6	26620	7735.7	5401.5	17024	5507.7	14535	8090.8	0.000804771	0.00103338	0.000342295	0.0010506	0.00040208	0.000187873
A0A6A4NPW0	AT5G02830.1	PPR_long domain-containing protein	plastid	Not assigned	not assigned	unknown	99.99	-1.49682	+	5	5	5	9.1	9.1	9.1	93.321	0	10.556	2309800	10	13.6295	16.7209	15.0587	16.5039	16.0013	17.7294	16.5624	17.953	17.879	15.2747	1.06196	0.034432	-1.95215	55.688	1584.8	0	1289.1	519.17	4419.2	4105	2433.3	2307.9	1501.5	2.06526e-06	6.69376e-05	0	5.08764e-05	2.6985e-05	0.000153707
A0A6A4PEH7	AT3G57090.1	Mitochondrial fission 1 protein	plastid,mitochondrion,peroxisome	Cell	organelle machineries	organelle fission	14.11	-1.38442	+	3	3	3	24.6	24.6	24.6	18.458	0	29.625	6945400	31	17.7015	17.4767	17.872	17.5699	15.2821	18.5457	18.4193	18.5848	18.7851	18.4895	1.67818	0.00619411	-2.86527	13712	32326	24018	13800	7122.9	70906	82654	60825	76983	58051	0.000508526	0.00136536	0.00122456	0.000544639	0.000370228	0.00246623
A0A6A4NQ24	AT1G08490.1	Cysteine desulfurase NifS	plastid	Coenzyme metabolism	iron-sulphur clusters	plastidial SUF system	11.4	-0.504918	+	17	17	17	53	53	53	51.825	0	109.32	74959000	136	19.9717	20.0787	20.4093	19.9569	20.2761	20.6818	20.4092	20.736	20.757	20.6333	2.79097	0.000420339	-4.66251	149460	132450	75722	138030	76952	336220	310150	313680	327260	311730	0.00554291	0.00559432	0.00386071	0.00544757	0.00399975	0.0116943
A0A6A4NQ52	AT5G43600.1	N-carbamyl-L-amino acid amidohydrolase (Putative ureidoglycolate amidohydrolase) (EC 3.5.1.116)	extracellular	Nucleotide metabolism	nucleotide degradation	purines	8.2	0.51977	+	19	9	9	50.5	23.7	23.7	51.605	0	20.125	22353000	51	19.7314	19.785	20.0126	19.6779	20.0087	19.4545	19.2417	19.3957	19.2717	19.2532	3.63458	4.90196e-05	6.30329	121220	92397	59156	97860	42796	89831	102210	83631	82471	69297	0.00449559	0.00390259	0.00301609	0.0038622	0.00222442	0.00312447
A0A6A4NQ81	AT1G09310.1	Plant/F25P12-18 protein	cytosol	Not assigned	not assigned	unknown	99.99	-4.14568	+	8	4	4	40.4	28.9	28.9	18.715	0	47.812	21217000	19	15.0659	16.0456	15.6179	15.2865	16.2815	19.305	21.1971	18.3849	20.108	20.0308	4.3581	1.5454e-05	-7.99555	0	0	0	0	0	129220	715390	71943	222060	242560	0	0	0	0	0	0.00449449
A0A6A4NQC6	AT3G03920.1	H/ACA ribonucleoprotein complex subunit	nucleus	RNA	RNA processing	pseudouridylation	10.2	-2.62682	+	5	3	5	31.2	18.6	31.2	20.568	0	12.251	8169000	12	18.4807	19.0032	15.063	15.6327	15.5108	19.9144	20.3991	18.932	18.5785	19.0005	1.72515	0.00553441	-2.93582	103950	106210	38900	77993	41292	253990	406330	154880	165570	162330	0.00385511	0.00448602	0.00198333	0.00307812	0.00214624	0.0088342
A0A6A4NQM2	AT5G46180.1	Ornithine aminotransferase	mitochondrion	Amino acid metabolism	amino acid degradation	Arginine/Proline	6.2	2.95301	+	19	19	19	54.6	54.6	54.6	51.566	0	194.64	102040000	114	21.8926	21.9136	21.9014	21.8337	21.892	18.8451	19.1056	18.9849	18.8678	18.8647	11.0255	0	57.3944	573110	430150	309720	472340	333270	76966	130590	64561	63754	79126	0.0212545	0.0181683	0.0157912	0.0186416	0.0173224	0.00267701
A0A6A4NQN2	AT4G03400.1	Indole-3-acetic acid-amido synthetase	nucleus	Hormone metabolism	auxin	auxin	12.2	-2.30656	+	4	4	4	9.3	9.3	9.3	68.79	0	11.097	4041900	19	14.9264	16.9541	15.9523	15.9545	15.3391	18.0522	18.3071	18.0168	18.2268	18.0562	3.78724	3.09917e-05	-6.63567	1343.3	2384.2	166.31	2130.2	0	13272	33345	23164	29801	21317	4.98179e-05	0.000100702	8.47937e-06	8.40717e-05	0	0.000461622
A0A6A4NR47	AT1G66240.1	HMA domain-containing protein	-	Not assigned	not assigned	unknown	99.99	1.83273	+	5	5	5	64.6	64.6	64.6	8.6488	0	82.906	48427000	43	22.3778	22.3411	21.8043	22.2237	22.5854	20.2879	20.1862	20.4767	20.7181	20.4998	5.53879	0	11.5369	1625100	1217800	601570	1568700	1161100	617180	542520	645760	876050	473640	0.0602688	0.0514365	0.0306712	0.0619112	0.0603507	0.0214666
A0A6A4NR51	AT5G52300.2	Uncharacterized protein	-	Not assigned	not assigned	unknown	99.99	0.868857	+	26	26	26	62.5	62.5	62.5	86.852	0	107.6	120620000	150	24.1949	23.6996	23.1086	23.9875	23.2217	22.3999	22.5988	22.6859	23.4635	22.72	1.84996	0.00398192	3.12476	180570	453900	811400	161310	200680	36466	53970	40029	97688	38208	0.00669666	0.0191715	0.0413695	0.00636635	0.0104308	0.00126835
A0A6A4NR90	AT4G04210.1	plant UBX domain containing protein 4	nucleus	Protein metabolism	protein degradation	unknown	5.2	1.07755	+	7	3	4	23	12.2	15.1	32.677	0	9.4357	8105100	22	19.5202	19.5307	19.5827	19.1677	19.4148	18.139	18.3667	17.9967	18.6671	18.6589	3.94789	2.40175e-05	6.99902	36989	29353	8162.9	27797	7363.8	17527	16647	13219	21585	12031	0.00137178	0.00123979	0.000416188	0.00109705	0.00038275	0.000609618
A0A6A4NRC2	AT2G34700.1	Pollen Ole e I family allergen (Putative pistil-specific extensin-like protein)	extracellular	Stress	abiotic stress	unknown	20.1	-1.04447	+	8	8	8	34.2	34.2	34.2	28.776	0	84.673	72015000	53	20.4895	20.8784	21.1989	20.63	21.592	22.1153	22.3666	21.9808	21.72	21.8285	2.73294	0.000484133	-4.56016	325610	307680	247050	281070	330370	1053700	1487100	862770	835590	815860	0.0120756	0.0129956	0.0125959	0.0110929	0.0171717	0.0366494
A0A6A4NRG9	AT5G42470.1	BRCA1-A complex subunit BRE (BRCA1/BRCA2-containing complex subunit 45) (BRISC and BRCA1-A complex member 2) (Brain and reproductive organ-expressed protein)	cytosol	DNA	DNA-damage response	BRCC45 component	9.4	-0.826416	+	3	3	3	10.1	10.1	10.1	43.687	0	6.0525	2920900	16	17.042	15.5258	16.6738	17.4776	17.4175	17.6929	17.6755	17.8376	17.5641	17.4987	1.29082	0.0181971	-2.29094	3761.6	1224.6	2322.5	8141.3	2227.8	5257.7	13497	11829	11290	9477.6	0.000139504	5.17237e-05	0.000118413	0.000321309	0.000115795	0.000182872
A0A6A4NRM0	AT2G16950.2	Importin N-terminal domain-containing protein	cytosol	Protein metabolism	protein translocation	protein targeting	5.6	2.18212	+	11	5	5	19.3	7.4	7.4	99.417	0	8.9583	5090700	12	18.4105	18.8871	18.9868	18.5027	18.7541	14.6011	18.6424	15.3678	15.3818	18.6375	1.41612	0.0127064	2.47584	17727	13242	6387.9	14274	12056	3353.3	9263.6	2006.9	1250.6	6078.6	0.000657428	0.000559305	0.000325689	0.000563346	0.000626637	0.000116633
A0A6A4NRT6	AT4G27640.1	Importin N-terminal domain-containing protein	nucleus	Protein metabolism	protein translocation	nucleus	5.6	-0.788003	+	7	7	7	11.4	11.4	11.4	115.11	0	14.864	5751000	28	18.1806	17.4879	16.7685	17.8057	16.9749	17.7886	18.7169	18.0787	18.4984	18.0749	1.4696	0.0109042	-2.55488	8901.8	3051.4	2085.6	12160	1486.6	13664	21425	13269	8985.1	9886	0.000330134	0.000128883	0.000106335	0.000479914	7.72693e-05	0.000475257
A0A6A4NRU0	AT4G13780.1	Methionyl-tRNA synthetase (EC 6.1.1.10)	cytosol	Protein metabolism	protein synthesis	aminoacyl-tRNA synthetase activities	5.1	0.615755	+	32	19	32	49.9	32.6	49.9	90.329	0	305.86	100600000	178	21.1091	21.014	21.1034	20.9259	21.0199	20.5952	20.5083	20.2168	20.4264	20.3468	4.50633	1.64159e-05	8.38205	230940	167540	137400	169570	145610	169270	207180	128100	193230	133690	0.00856469	0.00707643	0.00700538	0.00669235	0.0075684	0.00588749
A0A6A4NRX1	AT4G20980.1	Eukaryotic translation initiation factor 3 subunit D (eIF3d) (Eukaryotic translation initiation factor 3 subunit 7) (eIF-3-zeta)	cytosol	Protein metabolism	protein synthesis	translation initiation	5.1	-0.383205	+	22	9	22	46.9	22.5	46.9	64.325	0	109.61	77494000	122	20.0659	20.107	20.5296	20.0922	20.4096	20.5177	20.7326	20.6437	20.5782	20.6482	2.25147	0.00147561	-3.75246	143320	129920	84934	130950	87115	382620	367100	346050	340810	416190	0.0053152	0.00548746	0.00433039	0.00516815	0.00452799	0.0133082
A0A6A4NRX6	AT2G14740.1	Vacuolar-sorting receptor 1	vacuole	Vesicle trafficking	endomembrane trafficking	vacuolar sorting	18.6	0.308199	+	11	7	11	25.9	18.4	25.9	69.612	0	33.188	17295000	63	19.5628	19.0584	19.3456	19.4138	19.6089	19.1791	18.977	19.0776	19.1336	19.0812	1.7595	0.00510841	2.98759	47867	24633	21618	38184	26747	22582	39710	17021	15423	12863	0.00177521	0.00104043	0.0011022	0.00150699	0.00139023	0.00078544
A0A6A4NRY5	AT5G43280.1	Enoyl-CoA hydratase/delta3,5-delta2,4-dienoyl-CoA isomerase (Putative Crotonase superfamily, crontonase, enoyl-CoA hydratase/isomerase)	peroxisome	Lipid metabolism	lipid degradation	fatty acid degradation	7.2	1.61919	+	11	11	11	55.6	55.6	55.6	29.433	0	34.701	32581000	61	20.3342	20.3896	20.6033	20.2952	20.4586	18.9446	18.7323	18.6657	18.866	18.7764	7.73265	0	22.1086	394230	270490	225520	303790	223260	138070	184590	97327	136490	92722	0.0146205	0.0114247	0.0114982	0.0119896	0.0116044	0.00480231
A0A6A4NRZ5	AT1G28330.4	Auxin-repressed/dormancy-associated protein (Dormancy-associated protein 1)	cytosol	Cell	not assigned	unknown	14.99	2.11158	+	5	5	5	64.4	64.4	64.4	13.215	0	14.277	16855000	33	20.466	20.8933	20.2973	20.0381	20.673	18.0141	18.2139	17.676	19.0481	18.8577	3.99328	2.43228e-05	7.10431	239410	199360	87241	186010	114610	99560	169310	1832.7	138930	159510	0.00887881	0.00842041	0.00444801	0.00734118	0.00595711	0.00346286
A0A6A4NS05	AT4G34200.1	3-Phosphoglycerate dehydrogenase	plastid	Amino acid metabolism	amino acid synthesis	Serine	6.1	0.565941	+	29	13	29	45.1	17.2	45.1	64.048	0	146.63	261220000	232	22.1315	22.086	21.9806	21.9799	21.9806	21.5213	21.4865	21.4967	21.4266	21.3979	6.24897	0	14.2808	794060	541040	376860	692180	439530	677590	760840	549600	602810	574870	0.0294487	0.022852	0.0192143	0.027318	0.0228455	0.0235677
A0A6A4NS14	AT4G00630.1	RCK N-terminal domain-containing protein	plastid	Transport	potassium transporter	unknown	17.11	-0.998075	+	11	6	6	14.3	8.9	8.9	125.83	0	16.966	5404300	18	16.8065	17.4242	16.8537	17.3071	15.5055	17.4108	17.7014	17.8108	18.071	17.8934	1.62611	0.00711691	-2.78739	3599.3	6782.1	388.09	4498.6	812.35	6677.6	13910	12909	16652	16408	0.000133484	0.000286457	1.97869e-05	0.000177544	4.22237e-05	0.000232258
A0A6A4NS43	AT4G23650.1	Calmodulin-domain kinase CDPK protein	plasma membrane	Protein metabolism	protein modification	CAMK kinase superfamily	5.5	-0.666916	+	11	11	11	27.9	27.9	27.9	58.121	0	25.084	12957000	32	18.6801	18.2414	18.4883	18.7342	18.1731	18.9251	19.1493	19.0931	19.2212	19.263	3.10527	0.000181214	-5.23847	15308	20650	9411.8	16049	12018	5933	23922	31569	61485	26500	0.000567716	0.000872199	0.000479863	0.000633399	0.000624662	0.00020636
A0A6A4NS56	AT3G25920.1	Ribosomal_L18e/L15P domain-containing protein	plastid	Protein metabolism	protein synthesis	organelle translation machineries	5.1	-1.62287	+	19	6	19	52	13.8	52	29.38	0	165.15	384280000	158	21.696	21.5967	21.6901	21.6664	21.6489	23.3533	23.1278	23.2864	23.3616	23.2833	9.3708	0	-35.5853	736520	515350	347880	661170	448850	2900800	2801000	2582000	2655000	2719300	0.0273148	0.021767	0.0177368	0.0260941	0.02333	0.100895
A0A6A4NS75	AT5G09590.1	Heat shock 70 kDa protein	mitochondrion	Coenzyme metabolism	iron-sulphur clusters	mitochondrial ISC system	11.4	0.87547	+	39	10	37	52.9	20.9	51.8	73.196	0	323.31	421140000	356	22.3234	22.5322	22.7222	22.3056	22.5455	21.6285	21.8125	21.5935	21.5216	21.4954	4.78554	0	9.1517	1134400	1079300	844320	1088000	847360	895990	1234400	711470	781600	698260	0.0420706	0.0455866	0.0430479	0.0429396	0.0440434	0.031164
A0A6A4NS91	AT1G15820.1	Chlorophyll a-b binding protein, chloroplastic	plastid	Photosynthesis	photophosphorylation	photosystem II	1.1	-0.941249	+	11	7	7	49.6	38.3	38.3	27.253	0	270.66	167060000	61	23.1073	22.8402	22.2817	22.6483	22.4648	23.7509	23.0062	23.7462	23.8405	23.7047	2.69333	0.000528082	-4.49097	994140	583710	191840	606780	388150	2477200	1458500	1651200	2079300	1907500	0.0368689	0.0246543	0.00978102	0.0239475	0.020175	0.0861612
A0A6A4NSD0	AT4G13220.1	Transmembrane protein, putative	plastid	Not assigned	not assigned	unknown	99.99	-2.16235	+	4	4	4	26	26	26	19.242	0	11.733	2722600	14	17.7599	15.1906	16.0578	15.8714	15.4016	18.1343	17.7607	18.5309	18.3258	18.3414	2.74502	0.000473469	-4.58137	6111.6	116.18	4365.3	12272	14312	7424.9	4425.4	7045	6633.4	38775	0.000226656	4.90712e-06	0.000222566	0.000484334	0.000743898	0.00025825
A0A6A4NSE8	AT1G19580.1	Gamma carbonic anhydrase-like protein (Putative NADH:ubiquinone reductase (H(+)-translocating)) (EC 1.6.5.3)	mitochondrion	Cellular respiration	OXPHOS	complex I	3.3	0.476051	+	13	13	13	56.3	56.3	56.3	29.465	0	106.72	48702000	82	20.8524	20.8497	20.9227	20.909	20.8996	20.3546	20.2493	20.5775	20.5522	20.3196	3.9927	2.4296e-05	7.10297	353590	306540	186190	423900	246980	326860	298490	307730	317160	290380	0.0131133	0.0129474	0.00949295	0.0167299	0.0128373	0.0113687
A0A6A4NSL2	AT3G51820.1	UbiA prenyltransferase family protein	plastid	Coenzyme metabolism	tetrapyrrole	chlorophyll metabolism	11.14	-0.863478	+	7	7	7	23.7	23.7	23.7	41.366	0	38.481	34096000	41	20.0419	20.0089	20.1675	19.9555	19.9728	21.0659	20.7385	20.7617	20.9483	20.9498	5.63643	0	-11.8831	176900	134100	110370	148880	98032	421400	418010	335820	386540	386640	0.00656055	0.00566401	0.00562725	0.00587578	0.00509543	0.014657
A0A6A4NSM5	AT1G02130.1	RAS 5	endoplasmic reticulum,golgi	Vesicle trafficking	tethering and fusion	RAB-GTPase activities	18.8	-0.433774	+	8	2	6	48.5	12.4	39.1	22.556	0	114.57	17869000	42	19.1942	19.3936	19.3358	19.0527	19.3931	19.616	19.7906	19.617	19.7794	19.7353	3.32725	0.000101877	-5.66944	47560	36883	27565	49151	30108	103870	117480	61337	68714	75321	0.00176382	0.00155784	0.00140541	0.00193982	0.00156493	0.00361277
A0A6A4NSR4	AT4G01310.1	50S ribosomal protein L5, chloroplastic	plastid	Protein metabolism	protein synthesis	organelle translation machineries	5.1	-1.70187	+	15	15	15	59.6	59.6	59.6	29.261	0	188.69	404760000	142	21.761	21.5949	21.6081	21.6322	21.4443	23.3977	23.0467	23.3727	23.4184	23.3144	7.40364	0	-20.0802	819750	648740	388780	750950	322150	4285800	4166100	4150300	4144900	3916500	0.0304014	0.027401	0.0198221	0.0296374	0.0167445	0.149067
A0A6A4NSR7	AT2G41540.3	Glycerol-3-phosphate dehydrogenase [NAD(+)] (EC 1.1.1.8)	cytosol	Lipid metabolism	lipid degradation	Glycerol-3-phosphate dehydrogenase (NAD+)	7.2	-1.54312	+	6	2	4	20.1	7.4	12.3	50.881	0	5.8946	1543900	4	15.9862	15.1553	16.3001	14.2987	15.4273	17.1297	18.4821	16.5603	16.1885	16.5225	1.69295	0.00592995	-2.88742	1103.6	725.58	1019.1	1231.7	1000.7	6579.4	15093	3943.4	4508.6	7189.7	4.09284e-05	3.06465e-05	5.19591e-05	4.8611e-05	5.20136e-05	0.000228843
A0A6A4NSS7	AT3G49680.1	Branched-chain amino acid transaminase	plastid	Amino acid metabolism	amino acid synthesis & degradation	Aminotransferase	6.3	-0.662384	+	14	14	14	43.7	43.7	43.7	43.875	0	74.05	47779000	71	19.6381	19.8693	19.7627	19.7533	19.7293	20.4081	20.3265	20.4753	20.4439	20.4108	6.38406	0	-14.8665	124470	95844	42772	112270	57583	268860	293280	260210	210860	286450	0.00461612	0.00404819	0.00218074	0.00443091	0.002993	0.0093514
A0A6A4NST0	AT5G37360.1	Plant/MNJ8-150 protein	plastid	Not assigned	not assigned	unknown	99.99	-1.48523	+	6	6	6	32.1	32.1	32.1	32.352	0	74.968	31975000	47	20.1009	20.085	17.9641	19.7362	18.4961	20.8057	20.2745	20.9282	20.9561	20.8438	1.92906	0.00324402	-3.24582	132770	90484	13643	98835	63992	252000	216700	259160	294650	254230	0.00492394	0.00382179	0.000695592	0.00390068	0.00332613	0.00876498
A0A6A4NST9	AT4G17830.1	Acetylornithine deacetylase	cytosol	Amino acid metabolism	amino acid synthesis	Arginine	6.1	1.19285	+	14	8	14	44.4	28.5	44.4	47.768	0	162.97	66372000	93	21.2091	21.4452	21.4964	21.1333	21.2288	20.0089	20.0691	20.1005	20.1345	20.2355	6.37974	0	14.8474	327610	289240	220700	326350	228810	207180	249780	198000	197230	241030	0.0121498	0.0122167	0.0112525	0.0128799	0.0118929	0.00720607
A0A6A4NSU3	AT3G24170.3	Glutathione reductase (GRase) (EC 1.8.1.7)	cytosol	Redox	low-molecular-weight scavengers	glutathione	16.3	1.67567	+	16	13	16	40	33.7	40	52.485	0	53.667	67510000	107	21.7132	21.6047	21.3354	21.6495	21.6933	20.0105	20.0925	19.903	19.7241	19.8878	7.04864	0	18.0931	395620	247710	157650	347070	194170	148240	182400	105180	110300	119310	0.0146721	0.0104626	0.00803783	0.0136977	0.0100924	0.00515604
A0A6A4NSU7	AT5G28850.2	EF-hand domain-containing protein	cytosol	Protein metabolism	protein modification	serine/threonine protein phosphatase superfamily	5.5	0.238264	+	16	5	16	35	15.3	35	61.877	0	37.856	24471000	69	18.9125	18.7904	18.928	18.917	18.9506	18.6346	18.6948	18.7418	18.7114	18.5247	2.9818	0.000246006	5.00766	62411	30307	25500	54068	27871	60504	75215	63186	52541	54670	0.00231459	0.00128008	0.00130013	0.00213388	0.00144866	0.00210443
A0A6A4NT11	AT3G49100.1	Signal recognition particle 9 kDa protein (SRP9)	cytosol	Protein metabolism	protein translocation	endoplasmic reticulum	5.6	0.43488	+	4	2	4	32	22.3	32	12.106	0	10.052	6738100	29	18.6654	18.6311	18.7632	18.4561	18.8259	18.0214	18.2955	18.4011	18.4418	18.0074	2.32828	0.001221	3.87681	126530	123000	35557	109800	27401	66647	224850	67700	76903	62371	0.00469252	0.00519518	0.00181288	0.00433343	0.00142423	0.00231809
A0A6A4NT21	AT3G52570.1	AB hydrolase-1 domain-containing protein	mitochondrion	Not assigned	hydrolase-domain containing	unknown	99.10	1.46825	+	4	4	4	15.6	15.6	15.6	36.788	0	10.157	2813900	13	17.7426	18.067	17.2414	18.0816	17.9261	16.8231	17.0305	14.8914	15.5529	17.4194	1.71127	0.00572973	2.91494	11198	12955	8222.2	4264.6	9651.5	5749.3	5318.9	3426.7	4308.3	5585.7	0.000415292	0.000547183	0.000419211	0.000168309	0.000501658	0.00019997
A0A6A4NT24	AT1G04420.1	Aldo_ket_red domain-containing protein	plastid	Carbohydrate metabolism	minor CHO metabolism	others	2.5	-0.437073	+	17	17	17	44.9	44.9	44.9	45.309	0	150.54	121680000	136	20.7212	20.6567	20.154	20.5845	20.6285	21.0094	20.641	21.1634	21.164	20.9526	1.85682	0.00389244	-3.13521	363340	332510	105030	306180	178390	552840	417370	443030	431230	399750	0.0134749	0.0140443	0.00535499	0.0120839	0.00927221	0.0192287
A0A6A4NT35	AT5G23860.2	Tubulin beta chain	cytosol	Cell	cell organisation	unknown	14.4	-0.591626	+	25	3	25	63.8	11	63.8	50.311	0	323.31	903510000	362	22.8774	23.1227	23.6126	23.0878	23.566	23.9315	24.0261	23.7981	23.6965	23.7726	2.28688	0.00136401	-3.8096	2194700	2005000	1835800	2065400	1893800	4785100	6232000	4340100	4188900	4415400	0.0813932	0.0846856	0.0935988	0.0815143	0.0984344	0.166434
A0A6A4R7I6	AT2G05620.1	Proton gradient regulation protein	plastid	Photosynthesis	photophosphorylation	cyclic electron flow	1.1	-0.562141	+	2	2	2	17.4	17.4	17.4	13.16	0	6.6402	19334000	15	20.7278	20.549	20.2851	20.5688	20.4992	20.8506	20.7509	21.3537	21.4065	21.0789	2.26415	0.00142667	-3.77288	275600	198620	103360	245550	156140	388330	314830	352910	358220	368380	0.010221	0.00838916	0.00526984	0.00969102	0.00811572	0.0135068
A0A6A4NT59	AT5G04940.1	Histone-lysine N-methyltransferase (Putative histone-lysine N-methyltransferase chromatin remodeling SET family) (EC 2.1.1.43)	nucleus	DNA	histone	histone lysine methylation/demethylation	9.5	-1.83866	+	3	2	2	6.8	4.9	4.9	72.523	0	5.5397	1237000	11	15.4852	15.4231	15.2336	15.7665	15.2036	17.2821	17.3669	17.13	17.2659	17.2603	6.83184	0	-16.9738	299.59	248.77	523.2	419.58	651.38	858	4226.7	731.98	892.59	802.81	1.11107e-05	1.05074e-05	2.66755e-05	1.65594e-05	3.38569e-05	2.98427e-05
A0A6A4NT91	AT1G78850.1	Epidermis-specific secreted EP1-like glycoprotein (Putative bulb-type lectin domain, PAN/Apple domain-containing protein)	extracellular	Not assigned	myrosinases-lectin-jacalin	unknown	99.13	1.0813	+	12	12	12	32.2	32.2	32.2	47.408	0	37.864	28293000	55	20.0782	19.9385	18.5049	20.0655	19.2868	18.6569	17.8614	18.4424	18.928	18.5788	1.81478	0.00434407	3.07126	163250	130630	28723	173480	62131	96558	84473	95508	116930	88395	0.00605433	0.00551745	0.00146445	0.00684666	0.0032294	0.00335845
A0A6A4NTA5	AT2G21170.1	triosephosphate isomerase	plastid	Cellular respiration	glycolysis	plastidial glycolysis	3.1	-0.579564	+	27	26	27	68.7	66.1	68.7	33.334	0	323.31	1042100000	314	24.3417	24.3723	24.3515	24.1641	24.265	24.8294	24.6203	25.1307	24.9889	24.8231	3.56525	4.7619e-05	-6.15629	4026700	3309000	2303700	3422200	2392200	3844200	5343700	5386400	5420300	4934300	0.149335	0.139763	0.117455	0.135063	0.12434	0.133708
A0A6A4NTG3	AT2G45850.2	AT-hook motif nuclear-localized protein	nucleus	DNA	not assigned	unknown	9.99	-0.515305	+	5	4	5	18.9	16	18.9	35.716	0	31.08	7162400	35	18.2478	18.287	17.5843	18.0763	18.0048	18.5115	18.529	18.4333	18.6383	18.6647	2.33718	0.00121338	-3.89132	53253	36040	3618.4	28621	26037	40192	40792	13366	48542	96947	0.00197495	0.00152223	0.000184485	0.00112957	0.00135333	0.00139794
A0A6A4NTI1	AT1G06190.1	Rho_N domain-containing protein	plastid	Not assigned	not assigned	unknown	99.99	-1.85261	+	8	5	6	26.6	18.3	21.9	44.717	0	62.267	16191000	27	18.2176	18.0285	17.674	18.0914	18.3953	20.0335	19.8407	19.749	19.9848	20.0618	6.14682	0	-13.8522	25619	16452	2060.2	22735	14584	49181	99087	59968	64214	68415	0.000950112	0.000694887	0.00010504	0.000897273	0.000758036	0.0017106
A0A6A4NTK1	AT1G07140.1	RanBD1 domain-containing protein	cytosol	Protein metabolism	protein translocation	nucleus	5.6	-0.668908	+	6	4	5	46.2	34.1	42.2	24.767	0	19.975	22213000	26	20.4253	20.6028	20.7729	19.6143	20.035	20.7898	20.7302	21.2044	21.0982	20.9722	1.73137	0.00545784	-2.94517	154310	116390	70337	131240	64085	179720	220180	197930	183930	159940	0.00572278	0.00491599	0.00358615	0.00517959	0.00333096	0.00625096
A0A6A4NTR1	AT2G03390.1	YccV-like domain-containing protein	plastid	Protein metabolism	protein degradation	peptidase families	5.2	-3.17511	+	10	10	10	32.8	32.8	32.8	37.554	0	24.781	25494000	42	18.0181	18.585	17.6429	18.3765	17.2364	20.9819	20.7523	21.4192	21.4768	21.1042	5.4919	0	-11.3738	25086	40449	19990	37402	5168.2	178280	173580	473880	338160	452560	0.000930345	0.00170845	0.0010192	0.00147613	0.000268629	0.00620088
A0A6A4NTT2	AT1G59900.1	Pyruvate dehydrogenase E1 component subunit alpha (EC 1.2.4.1)	mitochondrion	Cellular respiration	TCA cycle	PDH complex	3.2	0.464574	+	22	6	22	50	18.1	50	43.058	0	92.094	130620000	176	21.6877	21.4957	20.7657	21.5443	21.3715	20.9511	20.7406	21.003	20.9812	20.8663	1.62161	0.00720064	2.78067	898180	497930	232010	623670	335030	608620	545400	559180	597900	493020	0.0333101	0.0210312	0.0118291	0.0246141	0.0174139	0.0211688
A0A6A4NTT4	AT5G55500.1	Beta-(1,2)-xylosyltransferase (Putative glycoprotein 2-beta-D-xylosyltransferase) (EC 2.4.2.38)	golgi	Protein metabolism	protein modification	N-linked glycosylation	5.5	-0.424997	+	5	5	5	12.2	12.2	12.2	57.423	0	5.5618	1636300	10	15.7083	16.425	15.8912	16.4373	15.7869	16.0925	16.9686	16.0511	16.5806	16.6809	0.955053	0.0477801	-1.79198	2020.4	1000.7	845.39	1751.9	985.67	1606.4	2385.6	1853.2	1856.4	1542.2	7.4929e-05	4.22668e-05	4.31025e-05	6.91415e-05	5.12324e-05	5.58733e-05
A0A6A4NTW0	AT2G04030.1	HATPase_c domain-containing protein	plastid	Stress	abiotic stress	Hsp (heat-shock-responsive protein) families	20.1	-2.43281	+	62	35	62	68.1	44.2	68.1	90.371	0	323.31	1011000000	506	21.8546	21.8489	22.8791	21.7889	22.4884	24.681	24.9248	24.442	24.4804	24.4958	5.16969	0	-10.3078	513580	422090	409130	427440	406790	2733300	3407500	2269900	2331000	2125600	0.0190467	0.0178279	0.0208596	0.0168696	0.0211438	0.0950687
A0A6A4NTW3	AT5G06290.1	Thioredoxin-dependent peroxiredoxin (EC 1.11.1.24)	plastid	Redox	not assigned	2-Cys peroxiredoxin activities	16.99	-6.1142	+	17	1	1	60.5	11.7	11.7	28.292	0	160.92	24489000	10	15.5086	14.0998	15.1129	15.9476	15.7182	19.4799	21.1815	22.2236	22.3034	21.7697	5.0713	0	-10.0004	1562.8	53155	6127.8	17641	1375.8	24578	74212	164960	191850	97572	5.79584e-05	0.00224512	0.000312428	0.00069623	7.15102e-05	0.000854864
A0A6A4NTX2	AT5G62180.1	Abhydrolase_3 domain-containing protein	cytosol	Not assigned	not assigned	unknown	99.99	4.3341	+	15	15	15	54.4	54.4	54.4	40.328	0	215.4	170500000	109	22.6492	22.7347	22.7035	22.6718	22.9429	18.5165	18.6006	18.4429	18.3115	18.16	10.2708	0	46.1598	1051300	841380	589450	1009300	826300	62218	87368	54262	48184	37233	0.0389888	0.0355376	0.0300533	0.0398336	0.0429488	0.00216405
A0A6A4NTY7	AT3G09630.1	Ribos_L4_asso_C domain-containing protein	cytosol	Protein metabolism	protein synthesis	cytosolic ribosome	5.1	-0.267238	+	25	9	9	59.4	26.6	26.6	44.72	0	77.7	79035000	78	21.3052	21.5135	21.4668	21.2216	21.275	21.6529	21.7936	21.5561	21.4764	21.6391	2.05632	0.00237325	-3.44309	203290	206110	163000	178260	125060	460470	422030	353500	270280	443420	0.00753926	0.00870552	0.0083106	0.00703531	0.00650027	0.0160159
A0A6A4NU50	AT3G48990.1	Long-chain acyl-CoA synthetase (Putative oxalate--CoA ligase) (EC 6.2.1.8)	peroxisome	Lipid metabolism	lipid synthesis	acyl coa ligase	7.1	2.13862	+	23	12	23	69.4	31.3	69.4	56.4	0	323.31	241000000	202	22.8019	22.6434	23.0063	22.723	22.8391	20.6229	20.3613	20.7753	20.817	20.7439	7.53553	0	20.8707	1449300	1009800	840190	1362200	881630	413550	435310	418520	476400	435420	0.0537491	0.0426512	0.0428373	0.0537614	0.0458247	0.014384
A0A6A4QIR3	AT5G60860.1	RAB GTPase homolog A1F	cytosol	Vesicle trafficking	tethering and fusion	RAB-GTPase activities	18.8	-0.220919	+	10	5	5	48.4	24	24	24.149	0	14.193	18596000	40	19.4608	19.3286	19.5145	19.6173	19.3799	19.8292	19.6929	19.6399	19.5677	19.676	1.98301	0.00279029	-3.32905	100920	61561	50616	121610	57079	188110	140470	95749	148790	143980	0.00374274	0.00260017	0.00258067	0.00479953	0.00296681	0.00654278
A0A6A4NU97	AT5G17770.1	NADH-cytochrome b5 reductase (EC 1.6.2.2)	endoplasmic reticulum	Redox	not assigned	oxidoreductases	16.99	-5.1554	+	2	2	2	5.1	5.1	5.1	33.374	0.0031528	2.7672	25586000	10	14.3482	15.9692	15.7542	14.9968	15.9456	21.4784	15.7281	21.9326	21.7641	21.8876	2.4762	0.000914052	-4.12083	591.25	901.99	0	71308	0	200100	385190	221980	229100	312260	2.19272e-05	3.80976e-05	0	0.00281428	0	0.00695981
A0A6A4NUD2	AT2G40100.1	Chlorophyll a-b binding protein, chloroplastic	plastid	Photosynthesis	photophosphorylation	photosystem II	1.1	-0.847711	+	18	8	17	62.6	37.7	59	30.04	0	323.31	1492900000	221	24.4817	24.41	24.0031	24.4609	24.1693	25.184	24.4246	25.4958	25.4411	25.218	2.38463	0.00112005	-3.96904	4690600	3657900	1591000	4592100	1785900	7616500	4970800	7924300	9205100	6769600	0.173957	0.1545	0.0811176	0.181234	0.0928261	0.264915
A0A6A4NUE5	AT1G06400.1	Ras-related protein Rab11E	golgi	Vesicle trafficking	tethering and fusion	RAB-GTPase activities	18.8	2.09799	+	9	3	5	45.9	18.3	27.5	24.097	0	16.953	9413200	30	19.7847	19.8535	19.7244	19.8435	19.6207	17.5711	17.6731	17.6169	17.6595	17.8162	9.33659	0	35.2347	108390	84084	34477	90079	39781	21382	37548	20387	25732	20008	0.00401978	0.00355148	0.00175782	0.00355511	0.00206771	0.000743702
A0A6A4NUK8	AT1G17860.1	Kunitz type trypsin inhibitor	extracellular	Protein metabolism	protein degradation	serine protease	5.2	3.28768	+	9	9	9	47.5	47.5	47.5	22.61	0	323.31	70790000	67	22.8213	22.8578	22.8317	23.2597	22.8867	19.7727	19.8646	19.6099	19.412	19.5595	8.61474	0	28.5818	1643600	1071300	727860	1852500	885640	193680	111170	162240	128360	169990	0.0609549	0.0452487	0.0371102	0.0731118	0.0460331	0.00673651
A0A6A4NUM4	AT5G35630.1	Glutamine synthase	plastid	Amino acid metabolism	amino acid synthesis	Glutamine	6.1	-1.24226	+	28	26	28	68.3	61.1	68.3	47.515	0	323.31	1544900000	344	24.0901	23.9474	23.2926	24.0626	23.64	25.1543	24.3411	25.3353	25.2441	25.1692	3.13057	0.000173913	-5.28652	3191800	2008400	926870	2958500	1583300	6933300	4584200	7465800	7300600	6685700	0.118372	0.0848293	0.0472567	0.116762	0.0822955	0.241152
A0A6A4NUU7	AT5G58390.1	Peroxidase (EC 1.11.1.7)	extracellular	Not assigned	peroxidases	unknown	99.20	2.37302	+	4	4	4	14.6	14.6	14.6	35.794	0	13.267	2128200	8	16.9163	15.766	16.4289	19.2725	17.7486	15.4009	15.1591	14.9011	14.1154	14.6907	2.20978	0.0016184	3.68562	20086	11316	7503.2	64954	15448	3021.4	4216.3	2854.5	2123.7	1487.8	0.000744914	0.000477956	0.000382553	0.00256351	0.000802944	0.000105089
A0A6A4NUY7	AT3G29360.1	UDP-glucose 6-dehydrogenase (EC 1.1.1.22)	extracellular	Carbohydrate metabolism	nucleotide sugar biosynthesis	UDP-D-glucuronic acid synthesis	2.8	-0.637469	+	23	9	23	54	22.3	54	52.934	0	105.79	298700000	136	24.0322	23.8109	23.9037	23.8832	24.0032	24.5399	24.6563	24.6362	24.4563	24.5318	5.57461	0	-11.6628	884260	613470	323230	820890	452170	1549500	1411200	1733200	541730	1464300	0.0327939	0.0259113	0.01648	0.0323977	0.0235025	0.0538942
A0A6A4NV14	AT3G18000.1	BHLH domain-containing protein	golgi	Lipid metabolism	lipid synthesis	glycerolipid synthesis	7.1	-2.63682	+	7	7	7	25.5	25.5	25.5	43.814	0	20.168	6890100	28	16.1941	15.1578	15.8491	15.4943	16.592	18.4786	18.551	18.7194	18.3101	18.4122	5.0962	0	-10.0774	17368	2292.6	2532.8	4001.1	2314.1	62726	67572	55309	51956	61608	0.000644114	9.68331e-05	0.000129136	0.00015791	0.00012028	0.00218172
A0A6A4NV30	AT5G01410.1	SOR_SNZ domain-containing protein	cytosol	Coenzyme metabolism	pyridoxalphosphate	pyridoxal 5'-phosphate synthase complex	11.11	-1.99495	+	17	5	6	60.8	22.3	28.5	33.004	0	49.337	42124000	42	20.0255	19.0039	18.4207	19.8863	18.5958	21.0847	20.9784	21.1909	21.3146	21.3384	3.46151	6.12245e-05	-5.94077	95989	55123	13401	106870	7537	344650	340410	319510	348470	328820	0.00355987	0.00232824	0.000683254	0.00421779	0.000391752	0.0119875
A0A6A4NV31	AT1G55360.1	Carboxyl-terminal peptidase (Putative neprosin)	extracellular	Not assigned	not assigned	unknown	99.99	-1.77471	+	3	3	3	10.3	10.3	10.3	46.863	0	7.6993	1623100	8	15.4796	14.7259	15.7667	16.0159	15.4461	17.2897	17.2513	17.2266	17.2029	17.3373	4.4148	1.57687e-05	-8.14165	3115.8	4642.2	7215.2	0	4167.3	29074	19325	25841	18422	23457	0.000115553	0.000196074	0.000367869	0	0.000216605	0.00101124
A0A6A4NV51	AT2G28000.1	RuBisCO large subunit-binding protein subunit alpha	plastid	Not assigned	not assigned	unknown	99.99	-1.13033	+	46	28	45	81.2	55.6	80	62.087	0	323.31	2870600000	532	23.7086	23.832	24.2045	23.6606	24.0324	25.0471	25.024	25.0659	24.9697	24.9829	5.35437	0	-10.9075	4274500	3238800	2832100	3919800	3215200	11870000	13635000	11037000	10861000	10113000	0.158525	0.136798	0.144395	0.154701	0.167117	0.412858
A0A6A4NV54	AT2G04700.1	Ferredoxin-thioredoxin reductase catalytic chain, chloroplastic (EC 1.8.7.2) (Ferredoxin-thioredoxin reductase subunit B)	plastid	Redox	thioredoxin	ferredoxin-dependent thioredoxin reductase (FTR) complex	16.6	-0.465752	+	4	4	4	26.9	26.9	26.9	16.313	0	13.242	20832000	22	20.4091	20.1597	20.5474	20.3727	20.4528	21.1295	20.3037	20.994	21.2029	20.6404	1.49162	0.0102703	-2.58749	215630	137330	115220	201510	128270	396970	293260	351210	417140	281200	0.0079969	0.00580044	0.00587453	0.00795291	0.00666712	0.0138073
A0A6A4NV87	AT4G33760.1	Aspartyl/asparaginyl-tRNA synthetase family protein (Putative aspartate--tRNA ligase) (EC 6.1.1.12)	plastid	Protein metabolism	protein synthesis	aminoacyl-tRNA synthetase activities	5.1	-1.17326	+	21	21	21	42	42	42	74.377	0	55.044	40485000	75	20.9278	20.3283	19.5102	20.4027	20.7284	21.6351	21.5112	21.6178	21.5218	21.4779	2.86167	0.000363496	-4.7888	100790	106730	3918.7	80399	104040	87447	96335	85384	88132	80251	0.00373792	0.00450798	0.000199796	0.00317307	0.00540771	0.00304155
A0A6A4NV93	AT1G05180.1	NEDD8-activating enzyme E1 regulatory subunit	cytosol	Protein metabolism	protein degradation	peptide tagging	5.2	0.700943	+	11	11	11	34.2	34.2	34.2	57.853	0	28.37	20306000	66	19.4293	19.4982	19.4643	19.333	19.2723	18.6329	18.9354	18.5644	18.5649	18.7947	4.49405	1.62712e-05	8.34946	84432	91108	26410	69024	35028	37335	85260	61946	52606	56139	0.00313126	0.00384815	0.00134652	0.00272414	0.00182066	0.00129857
A0A6A4NVK2	AT4G22240.1	PAP_fibrillin domain-containing protein	plastid	Cell	cell organisation	unknown	14.4	4.1158	+	5	5	5	20.7	20.7	20.7	33	0	65.009	16257000	21	21.3138	20.9989	20.6667	21.2567	20.932	17.6306	15.6652	19.4004	16.2255	15.6675	3.32499	0.00010174	5.66493	194090	114520	65338	225200	108960	37586	36794	50026	44807	33441	0.00719807	0.00483701	0.00333128	0.00888787	0.00566344	0.0013073
A0A6A4NVR5	AT1G08130.1	DNA ligase (EC 6.5.1.1)	nucleus,mitochondrion	Cell	cell cycle	DNA replication	14.1	-1.97526	+	6	6	6	12	12	12	85.993	0	10.948	3030400	10	15.0744	14.9302	16.0896	15.4622	16.482	18.0832	18.8658	17.3236	17.0822	16.56	2.36821	0.00114941	-3.94207	791.27	183.89	753.03	1569.7	108.67	11200	21200	10066	2564.5	6703.1	2.93452e-05	7.767e-06	3.83935e-05	6.19507e-05	5.64836e-06	0.000389555
A0A6A4NVU9	AT1G12780.1	UDP-glucose 4-epimerase (EC 5.1.3.-)	cytosol	Carbohydrate metabolism	nucleotide sugar biosynthesis	UDP-D-glucose 4-epimerase	2.8	3.58022	+	15	6	6	44.5	20.7	20.7	39.43	0	17.083	9511200	17	20.0266	20.8913	20.2675	20.0752	19.9651	16.6355	18.2249	16.5156	16.7751	15.1735	3.93838	2.39001e-05	6.97711	113480	110160	63210	124140	63746	2102.5	3307.3	0	0	0	0.00420855	0.00465285	0.00322278	0.00489938	0.00331334	7.31285e-05
A0A6A4NVX6	AT2G33180.1	Putative Fe-S cluster assembly domain-containing protein	plastid	Not assigned	not assigned	unknown	99.99	-0.580694	+	4	4	4	34.1	34.1	34.1	19.537	0	11.187	10950000	26	19.0262	18.8965	18.9133	18.8473	18.675	19.4513	19.3159	19.5412	19.509	19.4443	4.51805	1.64948e-05	-8.41322	133370	117860	59638	126200	67731	189280	202430	214630	177010	177490	0.00494619	0.00497808	0.00304066	0.00498068	0.00352047	0.00658348
A0A6A4NVY5	AT5G16730.1	Putative WEB family protein	cytosol	Not assigned	not assigned	unknown	99.99	-1.77428	+	12	5	6	16.7	8.1	9.4	99.31	0	16.137	4185700	22	15.455	16.3126	16.5663	15.1743	15.1403	17.3145	17.7439	17.4998	17.5085	17.4533	3.39588	7.45794e-05	-5.80709	510.49	1856.2	1038.7	1715	800.57	13677	17414	9570.3	12645	9630.9	1.89321e-05	7.84007e-05	5.29584e-05	6.76852e-05	4.16114e-05	0.000475709
A0A6A4NVZ6	AT2G36250.2	Cell division FtsZ-like protein (Putative tubulin GTPase) (EC 3.6.5.6)	plastid	Cell	cell division	unknown	14.3	-1.41287	+	23	16	23	52.6	39.6	52.6	51.297	0	132.05	89508000	124	19.9188	19.7159	20.0591	19.8793	20.1245	21.4114	21.2177	21.3861	21.3922	21.3546	6.98059	0	-17.7344	152690	98022	76479	131230	97687	673940	789760	659570	582550	643440	0.0056627	0.00414018	0.0038993	0.0051792	0.0050775	0.0234408
A0A6A4NW15	AT1G07510.1	AAA domain-containing protein	mitochondrion	Protein metabolism	protein degradation	peptidase families	5.2	-0.434231	+	24	9	24	35.7	15.8	35.7	88.736	0	49.654	40520000	101	19.6151	19.5783	19.4495	19.6227	19.9337	20.0109	20.186	20.0722	20.0122	20.0891	3.00463	0.00023681	-5.04989	28257	31638	62635	38202	11697	87538	119490	80413	62360	69069	0.00104795	0.0013363	0.00319346	0.0015077	0.000607977	0.00304472
A0A6A4NW42	AT3G10020.1	Plant/T22K18-16 protein, putative	-	Not assigned	not assigned	unknown	99.99	4.38699	+	3	3	3	25	25	25	16.598	0	10.389	5803900	12	20.1306	20.1298	20.18	19.6833	20.3316	15.3481	15.8183	15.73	16.4268	15.1971	7.07936	0	18.2573	53000	44953	153300	234030	39545	0	0	0	0	0	0.00196557	0.00189869	0.00781605	0.00923636	0.00205544	0
A0A6A4NW62	AT5G23210.1	Carboxypeptidase (EC 3.4.16.-)	extracellular	Protein metabolism	protein degradation	peptidase families	5.2	2.41976	+	8	8	8	19.1	19.1	19.1	54.375	0	19.045	9553500	29	19.5527	19.8618	18.3428	20.1469	17.7309	16.9061	15.808	17.7021	16.5761	16.544	2.60785	0.000658389	4.34346	83186	76552	31099	90060	9169.6	12536	7480.8	17647	8666.3	12489	0.00308506	0.00323334	0.00158559	0.00355436	0.00047661	0.000436023
A0A6A4NW63	AT2G36870.1	Xyloglucan endotransglucosylase/hydrolase (EC 2.4.1.207)	extracellular	Cell	cell wall	hemicellulose	14.7	2.10089	+	3	2	3	11.4	7.4	11.4	37.673	0	7.1279	3201900	11	18.6475	18.1444	18.0111	18.6788	18.6959	16.5761	16.4491	16.2087	16.1467	16.2927	5.81521	0	12.5416	11546	30716	2287.9	11393	19778	6373.7	4877	3537.8	3393.5	2077.4	0.000428198	0.00129736	0.000116649	0.000449643	0.00102801	0.000221688
A0A6A4NWD6	AT5G62390.1	BAG domain-containing protein	endoplasmic reticulum	Signalling	calcium signalling	unknown	15.2	1.0204	+	16	15	16	37.9	33.7	37.9	43.821	0	54.866	70080000	114	21.4566	21.5745	21.7917	21.3996	21.6512	20.5964	20.9384	20.2485	20.3389	20.6494	4.05669	2.48167e-05	7.25341	505060	457270	292980	485160	283570	299710	459110	236580	302240	252570	0.0187308	0.0193138	0.0149377	0.0191476	0.0147392	0.0104244
A0A6A4NWF0	AT4G38810.2	Calcium-binding EF-hand protein (Putative EF-hand domain pair protein)	nucleus	Signalling	calcium signalling	unknown	15.2	3.9781	+	13	13	13	31.9	31.9	31.9	40.376	0	23.835	12698000	30	20.6333	19.2049	20.5375	20.3388	19.6683	15.8219	16.3111	16.7865	15.4563	16.1165	5.43974	0	11.1949	296010	12837	100080	266470	39033	5635.4	7230	6807.5	4642.8	2778.4	0.0109779	0.000542199	0.00510261	0.0105167	0.00202883	0.000196009
A0A6A4NWK1	AT1G60420.1	Protein disulfide isomerase (PDI)-like protein	cytosol	Redox	not assigned	nucleoredoxin	16.99	0.73176	+	26	26	26	51.9	51.9	51.9	63.366	0	90.343	119950000	198	21.3953	21.3933	21.3505	21.41	21.3517	20.7412	20.6245	20.6379	20.6204	20.618	8.50252	0	27.6652	293790	234130	127490	276620	174040	249680	243590	202340	216430	185470	0.0108956	0.009889	0.00650012	0.0109172	0.00904611	0.00868429
A0A6A4NWN1	AT3G04610.1	Poly(RC)-binding-like protein	nucleus	RNA	RNA RNA binding	unknown	10.4	0.992863	+	4	4	4	12.9	12.9	12.9	49.248	0	8.3183	5932400	20	18.2052	18.5075	18.2133	18.3915	18.2858	18.0844	17.8555	17.6647	15.5155	17.519	1.18084	0.0245328	2.12855	46597	39524	21200	48157	20682	40488	42588	31400	12314	18101	0.00172811	0.00166938	0.00108089	0.00190059	0.00107499	0.00140824
A0A6A4NWN7	AT4G12060.1	Clp R domain-containing protein	plastid	Protein metabolism	protein degradation	peptidase families	5.2	-0.926764	+	10	9	9	45.9	41.6	41.6	25.735	0	51.356	39547000	48	19.9526	19.6673	19.453	19.6074	19.8625	20.6387	20.4343	20.7717	20.7203	20.6117	4.6218	1.15025e-05	-8.69356	226550	142080	89725	177240	107790	376280	383120	341380	352900	257970	0.00840189	0.00600107	0.00457466	0.00699506	0.00560262	0.0130876
A0A6A4NWP2	AT3G04290.1	Li-tolerant lipase 1	extracellular	Lipid metabolism	lipid handling	GDSL-motif lipase	7.3	-2.589	+	10	10	10	40.8	40.8	40.8	41.603	0	67.397	57891000	57	20.0414	19.4469	18.8557	18.9351	18.9925	21.9676	22.2906	21.4662	21.8283	21.6638	5.02879	0	-9.86998	204490	111730	35344	86199	54866	763150	890270	560130	591340	587540	0.00758376	0.00471917	0.00180202	0.00340198	0.00285178	0.0265436
A0A6A4NWR7	AT1G01320.2	Eukaryotic translation initiation factor 3 subunit	nucleus	Not assigned	not assigned	unknown	99.99	-2.0758	+	40	20	32	32	17.6	26.2	200.28	0	88.949	42170000	121	17.8081	17.4897	17.4665	17.7774	17.5272	19.6202	19.9249	19.5696	19.6203	19.7129	7.61375	0	-21.3536	8070.9	5851.9	2566.5	6523.4	2748.3	70571	78346	46513	66438	57131	0.000299319	0.000247168	0.000130854	0.000257456	0.000142849	0.00245458
A0A6A4NWU3	AT5G53370.1	Pectinesterase (EC 3.1.1.11)	extracellular	Cell	cell wall	pectin	14.7	-2.11476	+	6	3	5	11.5	7.2	10.4	67.762	0	11.062	5990700	14	16.8612	16.2959	14.5901	16.6249	17.4769	18.8627	18.5178	18.8236	18.0951	18.1237	2.48122	0.000901947	-4.12922	4353.9	651.13	0	1940.9	2901.7	25797	34479	34341	28334	32127	0.00016147	2.75019e-05	0	7.66007e-05	0.000150822	0.000897263
A0A6A4NWX5	AT1G54520.1	Plant/F20D21-34 protein	plastid	Photosynthesis	photophosphorylation	photosystem II	1.1	-1.3205	+	9	6	9	22.5	16	22.5	42.203	0	38.85	43829000	65	19.3772	19.2058	19.1969	19.3491	19.4804	20.6268	20.5738	20.6922	20.7788	20.5406	7.25384	0	-19.2174	122850	71207	54544	154970	89015	308450	430700	363310	385840	282000	0.00455604	0.00300759	0.00278094	0.00611614	0.00462675	0.0107284
A0A6A4NWZ9	AT4G02340.1	AB hydrolase-1 domain-containing protein	peroxisome	Not assigned	hydrolase-domain containing	unknown	99.10	3.06216	+	6	3	3	22.2	11.1	11.1	35.875	0	5.5982	2674300	9	18.0149	18.9307	19.5099	17.9926	16.0388	14.9663	15.444	14.8748	14.6645	15.2265	3.01148	0.000216478	5.06259	41745	35482	33925	31614	11683	0	0	0	0	12696	0.00154816	0.00149866	0.00172968	0.0012477	0.00060725	0
A0A6A4NX08	AT5G55860.1	Putative WEB family protein	nucleus	Not assigned	not assigned	unknown	99.99	1.63586	+	6	4	6	12	7.2	12	72.403	0	8.7231	5489500	10	19.453	18.3764	18.1392	19.5662	19.3857	18.2347	18.7947	18.6783	15.5909	15.4426	1.1048	0.0305146	2.01588	12866	7843	13539	8895.3	6663.8	23718	33053	10341	3648.2	3773.5	0.000477151	0.000331267	0.00069029	0.000351067	0.000346366	0.000824952
A0A6A4NX33	AT2G26230.1	Uricase (EC 1.7.3.3) (Urate oxidase)	peroxisome	Nucleotide metabolism	nucleotide degradation	purines	8.2	1.54266	+	16	16	16	67	67	67	35.204	0	73.598	62283000	124	21.4033	21.4412	21.4126	21.3974	21.4236	20.0679	19.8073	19.931	19.7253	19.8333	8.29263	0	26.0278	275650	255210	178720	311320	140320	141440	156600	92832	114830	121210	0.0102228	0.0107794	0.00911209	0.0122867	0.00729344	0.00491952
A0A6A4NX73	AT1G57590.1	Pectin acetylesterase (EC 3.1.1.-)	extracellular	Cell	cell wall	pectin	14.7	0.65847	+	8	7	8	21.6	18.9	21.6	50.079	0	39.143	22443000	45	20.3323	20.0489	20.108	20.2951	20.1625	19.8187	19.4426	19.5803	19.598	19.2149	3.40183	7.46812e-05	5.81912	182240	127070	82160	166810	79270	113110	142790	108250	90286	89225	0.00675859	0.00536708	0.00418895	0.00658342	0.00412023	0.00393415
A0A6A4NX82	AT3G17170.1	30S ribosomal protein S6 (Putative ribosomal protein S6) (Ribosomal protein S6)	plastid	Protein metabolism	protein synthesis	ribosomal protein	5.1	-4.29312	+	5	5	5	26.6	26.6	26.6	33.948	0	11.459	12084000	31	14.6831	15.0935	15.5009	15.8383	15.1875	19.3701	19.3414	19.5987	19.7755	19.6832	7.42094	0	-20.1822	11465	10682	3026.9	14361	6927.4	54533	111400	58987	179970	179070	0.000425194	0.000451178	0.000154327	0.00056678	0.000360067	0.00189675
A0A6A4NX92	AT3G47000.1	Beta-glucosidase (EC 3.2.1.21)	cytosol	Cell	cell wall	degradation	14.7	-0.430364	+	13	11	11	24.3	22	22	65.809	0	27.109	16564000	52	18.9791	19.0268	18.615	18.9865	18.8947	19.2634	19.1332	19.51	19.3887	19.3586	2.64378	0.000598278	-4.40517	31552	31129	10542	24792	17286	56600	55518	60228	40065	55801	0.00117014	0.0013148	0.000537487	0.000978455	0.000898478	0.00196864
A0A6A4NX95	AT1G24020.1	Bet_v_1 domain-containing protein	cytosol	Stress	abiotic stress	unknown	20.1	-0.679055	+	17	17	17	82.2	82.2	82.2	17.173	0	255.86	508100000	208	22.8846	22.9675	23.1821	22.9165	23.0868	23.7947	23.6477	23.7604	23.651	23.5791	5.05335	0	-9.94511	1900500	1696800	1170800	1664300	1229600	3784500	4220400	3113300	3243800	3792700	0.0704824	0.0716681	0.0596936	0.0656842	0.0639112	0.131631
A0A6A4NXB0	AT5G56130.1	WD_REPEATS_REGION domain-containing protein	nucleus	RNA	RNA processing	mRNP export	10.2	-0.24664	+	4	4	4	15	15	15	35.126	0	6.8547	5151000	14	18.1881	18.1586	18.216	18.1979	17.814	18.5766	18.4464	18.1794	18.161	18.4444	1.23748	0.0211009	-2.21223	26569	25023	17890	29580	13647	43816	45417	26141	25072	33056	0.000985344	0.0010569	0.000912127	0.00116742	0.000709333	0.00152399
A0A6A4NXB2	AT3G16910.1	Acetate/butyrate-CoA ligase AAE7, peroxisomal protein (Putative acid--thiol ligase) (EC 6.2.1.-)	peroxisome	Carbohydrate metabolism	gluconeogenesis / glyoxylate cycle	unknown	2.4	-2.14145	+	2	2	2	4.8	4.8	4.8	62.063	0	4.7822	1811200	5	16.1093	15.5306	15.5327	14.587	14.7562	17.8226	18.0179	16.095	18.1526	17.1348	2.71942	0.000497615	-4.53649	0	1999.8	0	2559.8	0	11541	12262	10762	8799.9	9281	0	8.4466e-05	0	0.000101027	0	0.000401415
A0A6A4NXD2	AT5G36210.1	Peptidase_S9 domain-containing protein	plastid	Protein metabolism	protein degradation	serine protease	5.2	0.673208	+	32	32	32	57.4	57.4	57.4	80.34	0	152.57	102830000	219	21.0629	21.1816	21.2709	21.0475	21.2007	20.4248	20.5465	20.4723	20.5023	20.4516	6.22592	0	14.183	280010	240950	142230	240520	168610	209410	283840	201430	198580	196520	0.0103845	0.0101771	0.00725164	0.0094925	0.00876388	0.00728363
A0A6A4NXH5	AT4G02340.1	AB hydrolase-1 domain-containing protein	peroxisome	Not assigned	hydrolase-domain containing	unknown	99.10	0.635356	+	8	8	8	31.2	31.2	31.2	35.664	0	23.375	23778000	53	20.1006	20.1141	20.2573	20.0434	19.9682	19.1555	19.3489	19.6743	19.6526	19.4756	3.43009	7.34282e-05	5.87652	132350	141160	46815	131840	51944	66582	87922	86100	84003	77024	0.00490836	0.00596221	0.00238688	0.00520327	0.0026999	0.00231583
A0A6A4NXJ3	AT4G14430.1	Enoyl-CoA hydratase/isomerase family protein (Putative dodecenoyl-CoA isomerase) (EC 5.3.3.8)	peroxisome	Lipid metabolism	lipid degradation	fatty acid degradation	7.2	1.02461	+	10	10	10	47.1	47.1	47.1	26.217	0	48.561	50178000	99	20.5418	20.4893	20.396	20.376	20.5491	19.3909	19.2377	19.6689	19.5933	19.3384	5.5626	0	11.6205	516990	384450	156470	449160	274360	194600	212280	289060	181160	205170	0.0191732	0.0162381	0.00797767	0.0177268	0.0142605	0.00676851
A0A6A4NXM9	AT2G20560.1	J domain-containing protein	cytosol	Stress	abiotic stress	heat	20.1	1.66692	+	4	1	2	18.1	7.6	12	37.665	0.00075942	3.3476	712620	4	17.9773	15.3672	17.2938	16.9018	17.059	16.1076	14.8792	15.4129	14.3614	15.5035	1.89637	0.00355492	3.19565	9911.8	0	5318	4176.8	6162	0	753.54	0	1233.2	421.71	0.000367591	0	0.00027114	0.000164844	0.000320284	0
A0A6A4NXP5	AT2G36530.1	Phosphopyruvate hydratase (EC 4.2.1.11)	cytosol	Carbohydrate metabolism	carbohydrate degradation	cytosolic branch	2.2	2.6644	+	26	5	21	76	13.5	61.6	48.035	0	323.31	464620000	209	23.8304	24.1145	24.5667	23.6908	24.105	21.3962	21.5736	21.3583	21.2449	21.4124	6.78434	0	16.7375	2706300	3087100	2238700	3050500	1967500	699870	1072000	669260	734140	667760	0.100366	0.130391	0.114141	0.120393	0.102265	0.0243426
A0A6A4NXQ7	AT3G12130.1	KH domain-containing protein / zinc finger (CCCH type) family protein	nucleus	RNA	RNA biosynthesis	C3H zinc finger transcription factor	10.1	-2.38879	+	8	7	8	38.1	33.7	38.1	30.992	0	18.782	4427700	20	16.2517	15.1344	15.3531	15.5546	15.0375	16.6602	18.9775	17.9166	18.1345	17.5864	3.24117	0.000118415	-5.49978	10787	221.56	1795.4	12798	1454.3	29828	93075	18916	28305	36697	0.000400049	9.35808e-06	9.1539e-05	0.000505093	7.55904e-05	0.00103747
A0A6A4NXS8	AT3G19130.1	Polyadenylate-binding protein RBP47B	nucleus	DNA	not assigned	unknown	9.99	-1.7791	+	4	3	4	12.6	10.5	12.6	47.878	0	7.6874	4669600	14	18.3255	17.8881	15.2601	15.4214	17.8601	18.3449	19.1946	18.4586	18.9662	18.6863	1.50727	0.00987067	-2.61067	14761	8281.1	471.3	13561	6760.6	60846	58879	37073	39734	70940	0.00054743	0.000349771	2.40294e-05	0.000535206	0.000351397	0.00211633
A0A6A4NXU2	AT1G29660.1	GDSL-like Lipase/Acylhydrolase superfamily protein	extracellular	Lipid metabolism	lipid handling	GDSL-motif lipase	7.3	-3.41794	+	6	4	4	18	15.9	15.9	41.323	0	29.276	5681900	11	15.0995	15.4101	14.8799	15.0158	15.8258	20.0215	19.901	18.0715	17.7155	17.6113	3.53272	4.71921e-05	-6.08816	4279.9	4269.9	3084.2	5743.3	4774.6	56159	92280	51066	15900	38218	0.000158725	0.000180349	0.000157249	0.000226668	0.00024817	0.0019533
A0A6A4NXU7	AT5G61760.1	Inositol polyphosphate multikinase (EC 2.7.1.140) (EC 2.7.1.151)	cytosol	Carbohydrate metabolism	minor CHO metabolism	myo-inositol	2.5	-0.57104	+	10	10	10	44.2	44.2	44.2	33.089	0	32.483	12868000	39	18.0034	18.3687	18.3468	17.813	17.9542	18.7009	18.7272	18.6275	18.5979	18.6879	2.99512	0.00024739	-5.03227	27582	31802	4072.7	23840	15017	60556	104660	54640	61129	39284	0.00102291	0.00134323	0.000207648	0.000940883	0.000780542	0.00210624
A0A6A4NXV7	AT3G25660.1	Glutamyl-tRNA(Gln) amidotransferase subunit A, chloroplastic/mitochondrial (Glu-AdT subunit A) (EC 6.3.5.7)	plastid	Protein metabolism	protein synthesis	aminoacyl-tRNA synthetase activities	5.1	-1.66702	+	16	16	16	41.4	41.4	41.4	58.121	0	110.49	68156000	89	19.5231	19.3309	19.5895	19.1384	19.1338	21.1021	20.9701	20.9278	21.0608	20.99	6.78103	0	-16.7211	107390	71307	52736	85261	46323	499020	543580	406760	472600	470890	0.00398269	0.00301181	0.00268876	0.00336496	0.00240774	0.0173568
A0A6A4NXZ6	AT5G56350.1	Pyruvate kinase (EC 2.7.1.40)	cytosol	Cellular respiration	glycolysis	cytosolic glycolysis	3.1	0.369549	+	25	5	25	59.5	13.7	59.5	53.751	0	323.31	267640000	204	22.1503	22.2378	22.1965	22.1023	22.0366	21.7935	21.8758	21.7142	21.7205	21.7717	4.38337	1.55844e-05	8.06042	859160	735020	410040	695860	428490	786470	965810	686070	657500	577020	0.031863	0.0310452	0.020906	0.0274632	0.0222717	0.0273547
A0A6A4NY55	AT5G10770.1	Eukaryotic aspartyl protease family protein (Putative nepenthesin) (EC 3.4.23.12)	extracellular	Protein metabolism	protein degradation	peptidase families	5.2	3.2496	+	14	14	14	40.2	40.2	40.2	51.941	0	230.53	217170000	86	24.0828	23.932	23.2113	23.9576	23.5285	20.5388	20.1563	20.7013	20.5068	20.561	6.9357	0	17.5015	2653200	1982100	696280	2300900	1091900	256470	219530	260480	232960	245020	0.0983972	0.0837184	0.0355	0.0908087	0.0567539	0.00892046
A0A6A4NYF7	AT3G57490.1	S5 DRBM domain-containing protein	cytosol	Protein metabolism	protein synthesis	cytosolic ribosome	5.1	-3.88279	+	21	2	2	59.2	4.7	4.7	30.459	0	8.9272	10555000	11	17.09	15.9101	15.4502	15.6217	15.141	16.1425	20.6745	20.5454	20.6772	20.5874	2.43814	0.000989247	-4.05744	33584	1832.3	7911.6	0	47321	17365	190510	125820	139440	139900	0.0012455	7.73913e-05	0.000403375	0	0.00245961	0.000603984
A0A6A4NYI6	AT2G39020.1	N-acetyltransferase domain-containing protein	vacuole	Not assigned	acetyltransferase	GCN5-related N-acetyltransferase	99.1	1.90536	+	9	9	9	39.1	39.1	39.1	26.546	0	61.216	37362000	56	20.9734	21.3826	21.6933	21.1532	21.4022	19.1869	19.7448	19.4018	19.3783	19.3662	5.81154	0	12.5278	304660	395640	285070	363900	249700	76708	131820	68022	50415	82263	0.0112987	0.0167107	0.0145344	0.0143619	0.0129787	0.00266803
A0A6A4NYN0	AT3G50820.1	Oxygen-evolving enhancer protein 1	plastid	Photosynthesis	photophosphorylation	photosystem II	1.1	-0.537321	+	23	2	8	63.3	13.6	30	34.869	0	213.14	1021000000	103	25.6121	25.5421	25.0716	25.6315	25.2584	25.9622	25.4633	26.2259	26.0686	26.0824	1.8555	0.00391171	-3.13321	4030000	2888500	1558200	3968600	2074600	5878800	4906600	6205000	6063800	6129700	0.149458	0.122002	0.0794453	0.156627	0.107832	0.204474
A0A6A4NYR4	AT3G11710.1	Lysine--tRNA ligase (EC 6.1.1.6) (Lysyl-tRNA synthetase)	cytosol	Protein metabolism	protein synthesis	aminoacyl-tRNA synthetase activities	5.1	-0.534795	+	26	10	10	53.7	23.9	23.9	68.342	0	37.548	20258000	52	19.2386	18.4475	18.212	18.9926	18.9735	19.2089	19.4881	19.3482	19.2261	19.2669	1.57502	0.00814065	-2.71126	28313	30890	9511.8	35836	22947	54088	70337	30646	50110	56711	0.00105002	0.00130471	0.000484962	0.00141432	0.00119272	0.00188127
A0A6A4NYS4	AT5G05680.1	Nuclear pore complex-like protein (Putative WD40-repeat-containing domain, nucleoporin Nup88)	nucleus	Protein metabolism	protein translocation	nucleus	5.6	-0.323057	+	5	5	5	8.8	8.8	8.8	89.442	0	6.9714	3832500	12	17.1834	17.3158	17.1234	17.4394	17.4716	17.6104	17.922	17.3554	17.777	17.4841	1.53264	0.00917867	-2.64829	3182	2035.6	2134.9	2903.6	997.98	3884.1	10815	6477.9	9115.7	6510	0.000118008	8.59781e-05	0.000108849	0.000114595	5.18722e-05	0.000135095
A0A6A4NYT4	AT5G05780.1	MPN domain-containing protein	cytosol,nucleus	Protein metabolism	protein degradation	26S proteasome	5.2	0.733028	+	10	2	2	39.4	9	9	34.86	0	6.2017	8827900	16	19.5338	19.629	19.9772	19.5089	19.9128	19.1861	19.3345	18.6408	18.6882	19.0469	2.62201	0.000641026	4.36773	24861	17688	16993	25412	18329	26819	34396	24526	25492	24634	0.000922001	0.000747092	0.000866393	0.00100292	0.00095269	0.00093281
A0A6A4NYY4	AT2G25950.1	PITH domain-containing protein	nucleus	Not assigned	not assigned	unknown	99.99	1.62286	+	8	8	8	60.3	60.3	60.3	22.658	0	74.394	36972000	63	21.5063	21.318	21.664	21.2749	21.4926	19.9171	20.0292	19.8175	19.7164	19.6614	6.78829	0	16.757	413450	348500	793100	376870	280250	197060	263770	175510	166180	186310	0.0153333	0.0147197	0.0404364	0.0148738	0.0145666	0.00685408
A0A6A4NZ11	AT3G17980.1	C2 domain-containing protein	cytosol	Hormone metabolism	abscisic acid	perception and signalling	12.1	1.13449	+	2	2	2	13.9	13.9	13.9	18.894	0	4.3987	400960	5	16.8977	15.1931	16.8427	16.8525	16.2811	15.2583	14.6913	16.2429	14.8759	15.3262	1.56061	0.00850523	2.68983	2967.1	0	1294.8	2658.7	583.24	839.26	2350.4	1549.1	966.69	0	0.000110039	0	6.60158e-05	0.00010493	3.03152e-05	2.91909e-05
A0A6A4NZ29	AT1G18970.1	Iron-sulfur-binding 4Fe-4S ferredoxin	extracellular	Stress	abiotic stress	unknown	20.1	-3.21543	+	6	6	6	21.1	21.1	21.1	49.436	0	17.78	4774100	17	16.1017	14.9465	16.1715	15.2051	15.3913	18.9513	18.7588	18.835	18.758	18.5902	5.87605	0	-12.7732	9409.1	1851.1	5621.4	717.14	1273.2	5477.4	40106	3637.8	3269.9	25535	0.000348948	7.81853e-05	0.000286609	2.83031e-05	6.61774e-05	0.000190513
A0A6A4NZ86	AT5G06900.1	Isoflavone synthase (PREDICTED: isoflavone synthase)	endoplasmic reticulum	Not assigned	cytochrome P450	unknown	99.7	3.00326	+	33	28	33	50.9	44.1	50.9	58.804	0	323.31	295210000	234	22.4095	22.7039	23.2657	22.9371	23.0065	20.0447	20.0874	19.6802	19.7051	19.7889	7.0018	0	17.8454	1019100	1006800	1005100	1397000	937520	208210	307600	156710	161640	190150	0.0377946	0.0425244	0.0512453	0.0551348	0.0487297	0.00724189
A0A6A4NZ99	AT3G09640.1	L-ascorbate peroxidase (EC 1.11.1.11)	cytosol	Redox	ROS scavenging enzymes	ascorbate-glutathione cycle	16.5	-0.361404	+	15	8	15	68.8	35.2	68.8	27.064	0	290.43	711410000	208	22.965	23.142	22.8997	22.9631	23.0049	23.4923	23.3508	23.3832	23.2996	23.2557	3.64483	4.92611e-05	-6.32522	2623700	2054200	944540	2616200	1331100	4349100	5105400	3713300	3903700	3484700	0.0973031	0.0867637	0.0481577	0.103252	0.0691869	0.151269
A0A6A4NZE1	AT5G13210.1	Plant/T31B5-30 protein	cytosol	Not assigned	not assigned	unknown	99.99	0.64565	+	7	7	7	14	14	14	74.577	0	12.513	7188400	37	17.9756	18.4182	18.4483	18.1564	18.2841	17.7627	17.5513	17.4886	17.6784	17.5733	3.70437	5.03018e-05	6.45374	17950	17209	5595.9	9026.1	7368	5337.3	16817	10203	7231.4	7733.1	0.000665698	0.00072686	0.000285309	0.000356229	0.000382968	0.00018564
A0A6A4NZH2	AT4G32520.1	Serine hydroxymethyltransferase	plastid	Photosynthesis	photorespiration	serine hydroxymethyltransferase	1.3	0.542012	+	18	3	18	42.2	6.4	42.2	57.19	0	75.713	123740000	154	21.1385	21.0993	21.2254	21.0587	21.1785	20.6495	20.4312	20.6847	20.6041	20.6209	5.16149	0	10.2819	387850	310920	279460	367180	245140	370810	405190	355260	346240	359860	0.0143839	0.0131324	0.0142484	0.0144913	0.0127417	0.0128974
A0A6A4NZJ0	AT1G65260.1	Membrane-associated 30 kDa protein	plastid	Photosynthesis	photophosphorylation	photosystem I	1.1	-0.536479	+	21	11	21	58.1	34	58.1	36.233	0	323.31	194480000	167	21.4791	21.5246	21.5425	21.5281	21.5033	22.196	21.7352	22.1488	22.1181	22.062	3.71356	4.84115e-05	-6.47372	749320	611270	354540	681620	422390	1389100	1212000	1492400	1283700	1253900	0.0277895	0.0258184	0.0180763	0.0269012	0.0219547	0.0483152
A0A6A4NZL5	AT3G25230.1	Peptidylprolyl isomerase (EC 5.2.1.8)	cytosol	Protein metabolism	protein handling	protein folding	5.4	-1.03152	+	26	25	26	44.2	42.9	44.2	61.458	0	119.19	153640000	191	20.2649	20.3288	20.4628	20.2105	20.3774	21.3509	21.5004	21.3527	21.3143	21.2838	7.0191	0	-17.9366	205790	187200	131030	228050	117200	745270	1001700	609910	650860	633970	0.00763198	0.00790681	0.0066806	0.00900035	0.00609173	0.0259217
A0A6A4NZT4	AT2G16595.1	Signal sequence receptor subunit alpha (Translocon-associated protein subunit alpha)	endoplasmic reticulum	Not assigned	not assigned	unknown	99.99	0.602687	+	4	3	3	24.8	19	19	28.089	0	8.8937	15606000	29	19.7748	19.5805	20.2214	19.706	20.0312	19.589	19.6437	19.3188	18.3585	19.3902	1.30594	0.0173569	2.31325	196730	149600	125090	176090	139000	228600	286270	176240	122860	166200	0.00729597	0.00631869	0.00637775	0.00694967	0.00722483	0.00795109
A0A6A4NZT5	AT4G04640.1	ATP synthase gamma chain	plastid	Photosynthesis	photophosphorylation	ATP synthase complex	1.1	-1.18905	+	23	16	23	65.5	50.7	65.5	41.274	0	323.31	1198300000	294	23.6029	23.51	23.0374	23.5567	23.2532	24.6703	23.9606	24.825	24.8766	24.5729	3.51834	4.69925e-05	-6.05819	3437800	2399900	1377800	3213200	1504800	6806400	5877200	7130600	7822100	6627800	0.127495	0.101365	0.0702475	0.126814	0.0782153	0.236738
A0A6A4P090	AT1G22360.1	Glycosyltransferase (EC 2.4.1.-)	cytosol	Carbohydrate metabolism	carbohydrate handling	UDP glucosyl and glucoronyl transferases	2.3	3.40447	+	6	6	6	14.3	14.3	14.3	54.017	0	20.581	6025300	25	19.799	18.4556	16.2512	19.0287	19.5596	13.7697	15.8727	15.982	15.7914	14.6558	2.6559	0.000574307	4.42608	48062	66913	17502	67027	37408	1836.4	373.83	0	0	164.22	0.00178244	0.00282622	0.000892345	0.00264533	0.00194436	6.38731e-05
A0A6A4P0A3	AT2G46820.2	CAAD domain-containing protein	plastid	Photosynthesis	photophosphorylation	photosystem I	1.1	-1.21677	+	5	5	5	31.2	31.2	31.2	18.578	0	34.274	49204000	36	21.0054	20.9139	20.3044	21.0303	20.4052	21.9211	21.1892	22.4226	22.0482	22.1619	2.8087	0.000411809	-4.69401	268480	196200	112070	282000	138220	590570	347280	823770	734100	547390	0.00995691	0.00828694	0.00571392	0.0111296	0.00718429	0.020541
A0A6A4P0C1	AT4G20840.1	FAD-binding PCMH-type domain-containing protein	extracellular	Not assigned	nitrilases, *nitrile lyases, berberine bridge enzymes, reticuline oxidases, troponine reductases	oxidoreductases	99.14	-0.589956	+	9	9	9	22.5	22.5	22.5	61.695	0	20.758	15173000	34	18.8338	18.7946	18.0286	18.392	18.1274	19.4268	18.8266	19.0053	18.5719	19.2954	1.50022	0.0100392	-2.60023	43598	44898	17615	26601	16153	93632	57821	42233	38897	45566	0.00161689	0.00189637	0.000898106	0.00104985	0.000839588	0.00325668
A0A6A4P0D4	AT1G56450.1	Proteasome subunit beta (EC 3.4.25.1)	cytosol,nucleus	Protein metabolism	protein degradation	26S proteasome	5.2	0.387524	+	11	6	7	69.1	39.9	46.4	26.358	0	60.299	29436000	53	20.0666	20.175	20.0767	20.0525	20.1092	19.8897	19.8089	19.6052	19.561	19.6775	3.44876	6.09418e-05	5.91465	253540	210140	130390	226120	166160	198750	263050	106490	141180	135950	0.00940284	0.00887573	0.00664797	0.00892418	0.00863653	0.00691286
A0A6A4P0E2	AT5G49930.1	CCHC-type domain-containing protein	nucleus	Cell	not assigned	unknown	14.99	0.331215	+	7	7	7	8.8	8.8	8.8	125.93	0	15.77	3531700	25	17.067	17.1885	16.6798	16.9654	17.1607	16.6552	17.0102	16.1683	16.8455	16.7261	1.06877	0.0338237	1.96229	3712.2	4711.8	1427.3	3731.9	1984.2	3526.8	6861.4	3566.7	4611	4206.9	0.000137672	0.000199013	7.27713e-05	0.000147285	0.000103133	0.000122668
A0A6A4P0E6	AT1G54570.1	Hydrolase_4 domain-containing protein	plastid	Lipid metabolism	not assigned	unknown	#N/A	-1.32552	+	4	4	4	9.6	9.6	9.6	80.182	0	7.9369	1389600	11	14.7911	16.1666	15.2042	16.27	15.0944	16.8532	16.6796	17.0289	16.9047	16.6876	2.59605	0.000679139	-4.32328	1211.1	974.89	383	1167.3	437.77	4997.1	3188.5	3193.8	4692.2	2705.7	4.49151e-05	4.11767e-05	1.95274e-05	4.60693e-05	2.27541e-05	0.000173807
A0A6A4P0H1	AT3G16980.1	DNA-directed RNA polymerase subunit	nucleus	RNA	RNA biosynthesis	DNA-dependent RNA polymerase (Pol) complexes	10.1	0.605449	+	2	2	2	21.9	21.9	21.9	13.125	0	5.1337	2493700	15	17.7013	17.4373	17.7093	17.4801	17.7735	17.1199	17.2071	16.9142	17.2374	16.5958	2.65544	0.000574101	4.42529	31535	21264	6426.2	28943	24340	11564	13895	7320.4	10990	12091	0.00116951	0.000898132	0.000327642	0.00114228	0.00126513	0.000402215
A0A6A4P0L8	AT4G18480.1	Mg-protoporphyrin IX chelatase (EC 6.6.1.1)	plastid	Coenzyme metabolism	tetrapyrrole	chlorophyll metabolism	11.14	-1.92344	+	22	12	22	57.4	27.8	57.4	45.302	0	286.26	393090000	173	21.1892	21.0253	21.3124	21.259	21.3688	23.274	22.9368	23.2077	23.1892	23.1642	7.91274	0	-23.3016	430860	277970	226010	436340	251240	2333900	2269500	2130600	1934700	2134500	0.015979	0.0117407	0.0115232	0.0172208	0.0130588	0.0811769
A0A6A4P0L9	AT1G09330.1	Golgi apparatus membrane protein TVP23	golgi	Vesicle trafficking	endomembrane trafficking	trans-Golgi-network (TGN) trafficking	18.6	-1.23286	+	2	2	2	7.7	7.7	7.7	20.998	0	7.1185	1584400	8	17.0764	17.2192	15.3758	15.1235	15.2823	17.2071	17.3014	17.1645	17.285	17.2834	1.53331	0.00916129	-2.64929	8024.6	6423.9	714.87	8095.1	612.13	19913	24961	15129	21482	20200	0.000297602	0.000271328	3.64479e-05	0.000319486	3.18168e-05	0.000692607
A0A6A4P0M3	AT2G31490.1	Putative NADH:ubiquinone reductase (H(+)-translocating)	mitochondrion	Cellular respiration	OXPHOS	complex I	3.3	0.621532	+	4	4	4	53.5	53.5	53.5	8.4727	0	11.315	19890000	34	20.263	20.4075	20.2571	20.3037	20.1117	19.5331	19.7738	19.574	19.5853	19.7691	4.68236	1.17388e-05	8.86072	417390	387400	210660	388540	190400	286310	383360	311430	353050	159920	0.0154794	0.0163627	0.0107406	0.0153343	0.00989646	0.00995834
A0A6A4P0N2	AT5G58290.1	AAA domain-containing protein	cytosol,nucleus	Protein metabolism	protein degradation	26S proteasome	5.2	0.218699	+	19	18	18	59.1	56.2	56.2	46.948	0	75.872	138040000	166	21.3497	21.313	20.9193	21.3212	21.1882	20.9112	21.1366	21.0189	20.9083	21.0228	1.38022	0.0141176	2.42283	463340	272730	140190	313450	193550	390810	483630	389400	311490	304110	0.0171835	0.0115194	0.00714763	0.0123708	0.0100602	0.013593
A0A6A4P0U7	AT5G24060.2	PPR superfamily protein, putative (Putative FMN-binding split barrel)	mitochondrion	RNA	not assigned	unknown	10.99	-2.39515	+	4	4	4	8.8	8.8	8.8	57.157	0	5.7615	2560600	8	16.5755	14.9094	16.4197	14.6922	15.0747	17.9319	17.5736	17.5759	17.8943	18.6715	3.17294	0.00015939	-5.3676	2232.2	1027.9	0	0	0	21130	20758	22101	18980	25101	8.27839e-05	4.34156e-05	0	0	0	0.000734937
A0A6A4P0V1	AT2G47330.1	DEAD-box ATP-dependent RNA helicase-like protein (Putative RNA helicase) (EC 3.6.4.13)	nucleus	DNA	DNA synthesis/chromatin structure	unknown	9.3	-3.94289	+	4	4	4	9.2	9.2	9.2	83.466	0	5.013	98590000	11	23.294	22.84	14.6435	22.671	15.6478	23.4239	23.8799	23.9133	23.9232	23.6704	1.13041	0.0283768	-2.05388	11912	1779.5	3054.6	4801.3	212.09	5162.9	39715	30381	31287	27462	0.000441771	7.51612e-05	0.00015574	0.000189491	1.10238e-05	0.000179574
A0A6A4P0V8	AT2G28790.1	Pathogenesis-related thaumatin family protein (Putative thaumatin)	extracellular	Stress	abiotic stress	unknown	20.1	3.23267	+	7	7	7	42	42	42	27.095	0	40.79	48361000	39	22.1033	22.5913	22.8434	22.521	22.942	19.2881	20.0311	19.3441	18.8455	19.3289	6.05542	0	13.4789	872290	588510	1190400	716750	1181600	157320	212500	149930	94191	148350	0.0323499	0.024857	0.0606929	0.0282877	0.0614163	0.00547185
A0A6A4P0W7	AT3G16780.1	Ribosomal protein L19	cytosol	Protein metabolism	protein synthesis	cytosolic ribosome	5.1	-0.299879	+	15	2	15	45.3	13.7	45.3	24.652	0	235.8	371040000	149	23.1596	23.2309	23.5718	23.093	23.3336	23.5111	23.7175	23.5432	23.5789	23.5377	1.95446	0.00301419	-3.28494	3209800	2955600	2041700	2919000	2343600	5157700	5268100	4949600	4555800	4777100	0.119039	0.124836	0.104097	0.115203	0.121814	0.179393
A0A6A4P0Z6	AT2G01070.1	Lung seven transmembrane receptor (Lung seven transmembrane receptor family protein) (Putative Lung seven transmembrane receptor)	plasma membrane	Not assigned	not assigned	unknown	99.99	-1.66572	+	6	6	6	17.9	17.9	17.9	56.67	0	10.776	5618400	25	16.287	16.547	14.706	16.2417	17.067	18.0244	17.9788	17.6103	17.6635	17.9003	2.48315	0.000888889	-4.13245	2214.3	5095.8	233.45	1910.4	3068.2	31881	39637	26572	28438	20004	8.212e-05	0.000215232	1.19025e-05	7.5397e-05	0.000159476	0.00110887
A0A6A4P106	AT1G05010.1	1-aminocyclopropane-1-carboxylate oxidase	golgi	Hormone metabolism	ethylene	synthesis	12.5	2.14195	+	16	12	16	55.1	44.9	55.1	35.959	0	293.93	141510000	141	22.4979	23.3187	23.3149	22.5485	23.1376	20.6791	20.0474	21.0944	21.1855	21.1014	4.2148	1.45015e-05	7.63566	648090	1010600	546730	691590	512840	216300	168380	273630	289650	268760	0.0240352	0.0426849	0.0278752	0.0272947	0.026656	0.00752328
A0A6A4P108	AT1G25260.1	Ribosome assembly factor mrt4	cytosol	Protein metabolism	protein synthesis	ribosomal protein	5.1	-2.5981	+	2	2	2	10.6	10.6	10.6	26.161	0	5.4247	2180400	6	15.591	14.1253	14.7145	15.5277	15.1016	17.4435	18.4195	17.3541	17.4314	17.402	4.22004	1.45103e-05	-7.64858	0	10679	9020.6	18143	0	25743	48759	21520	25170	22670	0	0.000451051	0.000459918	0.000716042	0	0.000895385
A0A6A4P151	AT4G34450.1	Coatomer subunit gamma	golgi	Vesicle trafficking	COPI coatomer machinery	coat protein complex	18.4	0.189034	+	38	9	38	52.8	15.7	52.8	98.558	0	323.31	168930000	262	21.8431	21.9927	22.0353	21.8248	21.9837	21.6872	22.0373	21.6846	21.5737	21.7517	1.17909	0.0246714	2.12596	225200	238570	174080	293780	144340	323680	523310	338880	215760	296260	0.00835182	0.0100765	0.00887552	0.0115945	0.00750239	0.0112581
A0A6A4P169	AT5G27120.1	Nop domain-containing protein	nucleus	RNA	RNA processing	rRNA/tRNA methylation	10.2	-2.00775	+	19	4	5	48.9	11	13.8	62.47	0	9.6265	2190000	12	16.0381	14.6584	16.5346	15.3935	15.1025	17.7564	18.3005	17.4037	16.9347	17.3706	2.96075	0.0002763	-4.96892	475.09	1061.5	229.66	1067.5	165.89	1354.5	20028	12178	1450.1	13910	1.76193e-05	4.48348e-05	1.17093e-05	4.21306e-05	8.6225e-06	4.71118e-05
A0A6A4P1C8	AT1G60710.1	Aldo_ket_red domain-containing protein	cytosol	Hormone metabolism	auxin	auxin	12.2	1.88837	+	16	16	16	45.1	45.1	45.1	37.459	0	151.89	109820000	171	21.7962	21.896	21.9446	21.7027	21.9328	19.9129	20.0171	19.9488	19.928	20.0236	9.47787	0	36.7053	577840	541080	319300	504700	302520	172080	262310	175270	276380	173570	0.0214299	0.0228537	0.0162796	0.0199188	0.0157241	0.00598523
A0A6A4P1L4	AT3G27830.1	Putative ribosomal protein L7/L12	plastid	Protein metabolism	protein synthesis	organelle translation machineries	5.1	-1.10974	+	11	9	11	57	51.1	57	20.003	0	191.14	99631000	94	21.2707	20.795	21.1189	21.0374	20.8567	22.211	21.6953	22.416	22.3949	21.9104	3.82423	3.13808e-05	-6.71809	551630	302620	268680	444350	242620	1214200	1089300	1345000	1417100	1015700	0.0204579	0.0127818	0.0136987	0.017537	0.0126107	0.0422319
A0A6A4P1P0	AT3G04550.1	Uncharacterized protein	-	Not assigned	not assigned	unknown	99.99	-1.06558	+	8	8	8	40.2	40.2	40.2	28.155	0	19.575	47245000	45	19.4324	20.2831	21.0005	20.0159	20.9295	21.3934	21.2059	21.4381	21.4818	21.4701	2.14693	0.00189422	-3.58562	52624	229040	203770	227070	179850	395960	730050	634660	637980	646110	0.00195163	0.00967402	0.0103893	0.00896168	0.0093481	0.0137722
A0A6A4P1T7	AT4G37340.1	Cytochrome P450 family monooxygenase (Putative 4'-methoxyisoflavone 2'-hydroxylase) (EC 1.14.14.89)	endoplasmic reticulum	Not assigned	oxidoreductases	unknown	99.18	4.40189	+	18	13	18	38.8	32.2	38.8	59.441	0	36.555	24204000	66	19.8671	19.924	19.9618	19.901	20.2717	15.7092	17.4351	15.263	14.6532	14.8556	4.64618	1.15942e-05	8.76052	101780	107760	51312	148570	73679	11668	39801	7271.1	5881.9	10568	0.00377464	0.00455148	0.00261616	0.00586355	0.00382963	0.000405833
A0A6A4P1Z3	AT4G36760.1	aminopeptidase P1	peroxisome	Protein metabolism	protein degradation	metalloprotease	5.2	1.14856	+	23	23	23	53.7	53.7	53.7	73.231	0	208.97	101510000	183	20.8885	20.9588	21.1732	20.8492	21.0346	19.8348	19.8221	19.9586	19.8236	19.7224	6.77963	0	16.7143	301390	249040	165200	301710	147540	165780	179170	176970	161770	135490	0.0111774	0.0105188	0.00842277	0.0119075	0.00766872	0.00576611
A0A6A4P240	AT3G58610.1	Ketol-acid reductioisomerase	plastid	Amino acid metabolism	amino acid synthesis	BCAA	6.1	-1.547	+	26	14	26	51	27.7	51	63.139	0	323.31	443260000	283	21.6767	21.7364	22.0901	21.612	21.9189	23.3541	23.2686	23.4478	23.3803	23.3182	6.7858	0	-16.7447	468690	345340	306130	445450	345870	1924900	2003000	1704800	1674400	1679900	0.0173819	0.0145862	0.0156081	0.0175804	0.0179774	0.0669512
A0A6A4PVP2	AT5G61240.1	LRR receptor-like kinase (Putative non-specific serine/threonine protein kinase) (EC 2.7.11.1)	golgi	Stress	biotic stress	unknown	20.2	-0.484071	+	4	4	4	13.7	13.7	13.7	37.106	0	7.6082	2863400	11	16.537	17.0908	17.0985	16.6694	16.8744	17.1348	17.68	16.955	17.9204	17.0002	1.19882	0.023345	-2.15513	10859	3418.8	3438	2441.1	2002.1	12233	36130	17565	20072	8248.5	0.000402719	0.000144401	0.000175287	9.63419e-05	0.000104064	0.000425484
A0A6A4P2A9	AT5G57330.1	Glucose-6-phosphate 1-epimerase (EC 5.1.3.15)	cytosol	Carbohydrate metabolism	minor CHO metabolism	others	2.5	1.71552	+	17	11	17	60.6	39.7	60.6	37.391	0	323.31	109570000	112	21.917	21.8463	22.1175	21.9	21.935	20.3091	20.163	20.2697	20.2434	20.153	8.9081	0	31.1213	896220	666370	520110	829960	473440	310740	362700	254870	295030	271690	0.0332374	0.0281456	0.026518	0.0327557	0.0246081	0.0108081
A0A6A4P2B4	AT3G62010.1	Metal ion-binding protein	cytosol	Protein metabolism	protein handling	protein postranslational modification	5.4	0.514837	+	29	10	29	28	11.5	28	141.02	0	60.362	30595000	109	19.245	19.2482	18.7648	19.2862	18.6187	18.6014	18.4043	18.5085	18.6569	18.4176	2.05363	0.00238496	3.43888	41659	28883	10166	43183	15304	31079	23616	32752	24757	23772	0.00154498	0.00121994	0.000518317	0.00170429	0.000795459	0.00108098
A0A6A4P2F0	AT5G40950.1	50S ribosomal protein L27 (Putative ribosomal protein L27)	plastid	Protein metabolism	protein synthesis	organelle translation machineries	5.1	-4.91109	+	8	3	3	39.5	17.9	17.9	20.831	0	9.3071	14168000	10	14.7951	15.0085	16.6566	15.43	15.3517	20.4563	20.4071	20.3786	20.2295	20.3259	6.4332	0	-15.0851	18434	14688	15700	0	19784	267030	389830	238430	221110	231840	0.000683648	0.00062038	0.000800469	0	0.00102832	0.00928775
A0A6A4P2F5	AT5G56740.1	Histone acetyltransferase (EC 2.3.1.48)	nucleus	RNA	RNA regulation of transcription	Histone acetyltransferases	10.3	-1.47993	+	6	4	4	17.2	11.3	11.3	53.929	0	13.484	3097900	16	16.1536	16.156	15.6511	15.9234	14.8049	17.2406	17.8263	17.0534	16.8011	17.1673	2.91608	0.000324197	-4.88726	2778.3	5548.9	1694.5	5713.1	1195.8	13370	21029	6280.8	7973.2	14253	0.000103037	0.00023437	8.63946e-05	0.000225477	6.21543e-05	0.000465031
A0A6A4P2K6	AT4G02320.1	Pectinesterase (EC 3.1.1.11)	extracellular	Cell	cell wall	pectin	14.7	-3.4577	+	10	7	8	22.5	17.2	18.6	62.775	0	23.238	13929000	28	16.5187	15.9325	16.3703	16.7503	14.7048	19.364	19.8732	19.4436	19.0323	19.852	4.63457	1.1544e-05	-8.72856	9354.7	5302.5	1401.6	1081.6	293.51	98055	98376	92477	86732	96180	0.000346931	0.000223963	7.1461e-05	4.26871e-05	1.52558e-05	0.00341052
A0A6A4P2P0	AT5G42300.1	Ubiquitin-like domain-containing protein	cytosol	Protein metabolism	protein degradation	peptide tagging	5.2	0.517096	+	4	4	4	41.1	41.1	41.1	8.5438	0	7.4049	7086900	17	19.1218	19.3719	19.7316	19.4008	19.572	18.7776	19.1658	19.0035	18.9056	18.7601	2.44393	0.000987205	4.06706	108650	99593	78406	126540	90904	139150	566220	94731	101130	93928	0.00402942	0.00420653	0.00399755	0.0049941	0.00472494	0.00483987
A0A6A4P2T4	AT3G14110.2	Fluorescent IN BLUE LIGHT protein (Putative tetratricopeptide-like helical domain-containing protein)	plastid	Coenzyme metabolism	tetrapyrrole	regulation	11.14	-1.37525	+	12	11	12	34.2	31.5	34.2	33.201	0	177.23	100020000	90	20.5078	20.644	20.8187	20.4863	20.6493	21.9101	21.7808	22.0585	22.2511	21.9819	6.17192	0	-13.9564	330070	287800	262710	265580	229480	752090	1024100	881400	839770	714030	0.0122411	0.0121559	0.0133943	0.0104815	0.0119277	0.0261589
A0A6A4P2V8	AT1G01370.1	Histone H3.2	nucleus	Cell	cell cycle	chromosome segregation	14.1	-3.29177	+	2	2	2	17.6	17.6	17.6	16.858	0	6.2898	2058400	12	15.0744	14.8195	13.0859	15.1104	13.982	17.4126	17.7168	17.8384	17.8024	17.761	4.47224	1.61725e-05	-8.29184	5628.2	4209.8	1565.5	6245	1777.1	22646	31618	25972	26865	25444	0.000208729	0.00017781	7.98175e-05	0.000246469	9.23687e-05	0.000787666
A0A6A4P2W9	AT1G51060.1	Histone H2A	nucleus	DNA	histone	H2A-type histone	9.5	0.155755	+	5	1	2	40.6	6	23.3	13.949	0	14.648	15170000	19	20.2354	20.2449	20.0979	20.2464	20.0647	20.0474	20.0515	20.0555	20.0048	19.9513	2.09211	0.00217425	3.49917	98408	76342	39541	87216	32886	98626	128940	99570	95694	86513	0.00364958	0.00322447	0.00201601	0.00344212	0.00170932	0.00343038
A0A6A4P319	AT1G55670.1	PSI-G (Photosystem I reaction center subunit V, chloroplastic)	plastid	Photosynthesis	photophosphorylation	photosystem I	1.1	-1.28094	+	5	4	5	21.5	21.5	21.5	17.683	0	63.354	205880000	50	22.1404	21.9441	21.8351	22.1932	21.9958	23.5624	22.5608	23.6389	23.503	23.2482	3.57683	4.80077e-05	-6.18069	744320	809980	250940	737810	304820	3128200	1801600	2789100	2779300	2505700	0.027604	0.0342113	0.0127943	0.0291188	0.0158437	0.108804
A0A6A4P367	AT5G64430.1	PB1 domain-containing protein	nucleus	Not assigned	not assigned	unknown	99.99	2.26767	+	6	6	6	14.6	14.6	14.6	52.256	0	13.543	5360300	13	19.3421	19.3177	17.2569	19.4304	18.0674	16.912	15.7784	16.365	16.9754	16.0453	2.74127	0.000481125	4.57477	32253	29104	6262.9	52351	19108	6374	12011	8796.2	6304.4	10268	0.00119614	0.00122927	0.000319316	0.00206611	0.00099318	0.000221698
A0A6A4P3C5	AT4G24510.1	HXXXD-type acyl-transferase family protein (Putative transferase)	golgi	Lipid metabolism	lipid synthesis	fatty acid desaturation and elongation	7.1	-3.70329	+	9	8	9	30.2	28	30.2	52.041	0	23.5	8860500	27	15.4481	15.6704	14.3812	15.5556	16.163	19.1056	19.5982	18.9003	19.1561	18.9745	5.58293	0	-11.6923	0	109.96	467.24	0	0	66290	86353	33846	60172	44847	0	4.64441e-06	2.38224e-05	0	0	0.00230568
A0A6A4P3H5	AT3G05500.1	Rubber elongation factor protein (REF)	cytosol,golgi	Lipid metabolism	lipid bodies-associated activities	LDAP protein	7.5	2.21606	+	10	10	10	54.9	54.9	54.9	23.902	0	16.887	7437200	24	18.9016	18.2653	19.2088	18.9137	18.9955	16.3621	16.9301	16.4563	16.8808	16.5752	5.49982	0	11.4012	84897	92090	51047	87528	81351	10294	9780.3	2072.7	1306.5	2900.1	0.00314851	0.00388963	0.00260265	0.00345443	0.0042284	0.000358043
A0A6A4P3H6	AT2G37470.1	Histone H2B	nucleus	DNA	histone	H2B-type histone	9.5	-0.209473	+	9	1	9	59.7	10.4	59.7	14.766	0	258.16	786120000	109	24.9578	24.7681	24.5923	24.893	24.7605	25.0904	25.2425	24.9697	24.7643	24.9523	1.1414	0.0274913	-2.07017	12671000	6173300	3263700	9820700	6036000	13286000	18716000	12927000	10836000	13628000	0.46992	0.260743	0.166401	0.387589	0.313734	0.462109
A0A6A4P3I2	AT3G55605.1	Glycoprotein family protein	mitochondrion	Not assigned	not assigned	unknown	99.99	0.482591	+	4	4	4	33.6	33.6	33.6	28.463	0	71.94	12270000	24	20.2909	20.0065	19.9426	20.1179	19.9593	19.5188	20.0374	19.3227	19.3614	19.664	1.99049	0.00275777	3.34064	83927	75566	51151	82246	51282	69358	136090	70868	72153	74600	0.00311254	0.0031917	0.00260795	0.00324597	0.00266549	0.00241239
A0A6A4P3J7	AT3G04490.1	CRM1_C domain-containing protein	golgi	Not assigned	not assigned	unknown	99.99	-0.791452	+	6	6	6	6.6	6.6	6.6	130.95	0	14.684	2623200	17	17.1596	17.291	16.6538	16.3788	15.4294	17.4933	17.6232	17.341	17.3465	17.0657	1.29168	0.018162	-2.29222	4561.1	4285.5	1844.7	3532.2	859.83	5083.8	6913	3953.8	2507	1019.2	0.000169154	0.000181008	9.40526e-05	0.000139404	4.46916e-05	0.000176823
A0A6A4P3L7	AT3G48700.1	Abhydrolase_3 domain-containing protein	cytosol	Not assigned	not assigned	unknown	99.99	-3.39468	+	9	9	9	37.1	37.1	37.1	34.267	0	11.331	15450000	20	16.7811	17.7291	16.4983	16.7793	14.1727	19.7261	19.5688	19.4414	19.8881	20.3095	3.2673	0.000116095	-5.55093	12320	8666.2	588.14	23323	3746	258720	299510	98235	159110	232090	0.000456902	0.000366036	2.99865e-05	0.000920479	0.000194707	0.00899871
A0A6A4P3Q9	AT1G14900.1	H15 domain-containing protein	nucleus	DNA	DNA synthesis/chromatin structure	unknown	9.3	-3.10399	+	6	4	4	54.5	41.6	41.6	18.946	0	8.6524	3974600	13	14.4482	15.4347	16.1849	13.9037	14.0816	18.3894	17.8923	18.0151	16.7638	18.5125	3.40419	7.47493e-05	-5.82391	1001.8	9224.7	170.35	142.25	975.61	11234	12678	10220	9702	10860	3.7153e-05	0.000389626	8.68535e-06	5.61412e-06	5.07095e-05	0.000390737
A0A6A4P3W5	AT1G70890.1	Bet_v_1 domain-containing protein	cytosol	Stress	abiotic stress	unknown	20.1	-2.15688	+	5	4	4	35.8	31.1	31.1	17.454	0	9.4574	5032100	20	15.5974	16.255	15.7814	15.4806	16.9094	18.1235	17.0308	18.5613	18.2289	18.8637	3.13902	0.000165899	-5.30264	2055.5	3239	0	766.67	550.44	67974	44975	45517	62040	112860	7.62307e-05	0.000136806	0	3.02578e-05	2.86103e-05	0.00236425
A0A6A4P3X9	AT5G17230.2	Squalene/phytoene synthase	plastid	Secondary metabolism	isoprenoids	carotenoids	13.3	-2.32947	+	4	4	4	13.5	13.5	13.5	45.223	0	8.2966	3108900	10	14.044	15.8843	15.7238	15.6477	16.4099	18.1901	17.584	18.0539	17.535	17.994	3.27454	0.000116453	-5.56517	492.25	582.43	1750.1	0	2415.5	28333	19982	18359	6766.1	23421	1.82557e-05	2.46002e-05	8.92294e-05	0	0.000125551	0.000985469
A0A6A4P3Y1	AT5G27660.1	Peptidase S1 and S6, chymotrypsin/Hap (Putative peptidase Do) (EC 3.4.21.107) (Trypsin-like serine protease)	mitochondrion	Protein metabolism	protein degradation	serine protease	5.2	1.90165	+	4	4	4	12.7	12.7	12.7	46.51	0	8.1226	3992200	15	19.2395	18.8557	18.5856	18.7911	17.6431	16.3802	16.7553	16.9576	16.716	16.7977	3.82345	3.1348e-05	6.71633	8635.2	21946	4262.6	25837	2088	1124.9	580.63	955.86	2082.2	9166.1	0.000320247	0.000926938	0.00021733	0.0010197	0.000108528	3.91259e-05
A0A6A4P407	AT2G35370.1	Glycine cleavage system H protein 1	mitochondrion	Photosynthesis	photorespiration	glycine cleavage system	1.3	-0.512381	+	9	2	9	79.4	26.1	79.4	17.752	0	162.63	510460000	90	24.4414	24.1881	24.263	24.4162	24.2235	24.7718	24.3866	25.1775	25.0569	24.7012	2.06062	0.0023471	-3.44981	2616100	1477600	1093200	2255400	1291500	4239200	3629800	3722100	5175800	2766000	0.0970213	0.0624097	0.0557371	0.0890129	0.0671286	0.147446
A0A6A4P431	AT3G56190.1	Alpha-soluble NSF attachment protein	vacuole	Protein metabolism	protein translocation	protein targeting	5.6	0.140188	+	13	4	13	55	21.5	55	32.454	0	72.065	52951000	80	21.2981	21.2984	21.4636	21.2381	21.4149	21.1984	21.2983	21.2891	21.1471	21.0794	1.34827	0.0153466	2.37568	724050	160720	104270	178010	105320	258990	345640	239920	216590	205660	0.0268523	0.00678837	0.00531624	0.00702545	0.00547424	0.00900811
A0A6A4P440	AT4G17510.1	Ubiquitin carboxyl-terminal hydrolase (EC 3.4.19.12)	cytosol	Protein metabolism	protein degradation	peptide tagging	5.2	1.00685	+	6	3	6	35.4	18.6	35.4	26.436	0	15.915	12460000	38	19.3802	19.5279	19.5703	19.4178	19.53	18.0781	18.6615	18.3654	18.5958	18.6913	4.48611	1.62162e-05	8.32845	80817	72313	42061	58215	11709	21558	98597	59588	44544	65202	0.0029972	0.0030543	0.00214449	0.00229755	0.000608601	0.000749823
A0A6A4P446	AT4G16760.1	Acyl-coenzyme A oxidase	peroxisome	Lipid metabolism	lipid degradation	fatty acid degradation	7.2	2.30718	+	35	18	35	60.6	35.3	60.6	74.519	0	255.48	207120000	242	21.8655	22.0638	22.2379	21.9093	22.1213	19.7065	19.8215	19.7729	19.7453	19.6157	8.78704	0	30.0475	733030	611110	436570	735980	487440	154430	210930	140310	158670	147250	0.0271853	0.0258116	0.0222587	0.0290466	0.0253358	0.00537133
A0A6A4P447	AT2G16640.1	AIG1-type G domain-containing protein	peroxisome,plastid	Protein metabolism	protein translocation	chloroplast	5.6	-0.794786	+	18	6	18	17.2	6.4	17.2	134.45	0	38.847	21528000	69	18.3918	18.2894	18.7119	18.3435	18.4974	19.3704	19.4102	19.0814	19.0844	19.2616	4.28494	1.49719e-05	-7.81017	12594	8885.9	7727.2	18049	10087	55079	63754	46099	55749	52846	0.000467064	0.000375316	0.000393974	0.000712332	0.000524294	0.00191574
A0A6A4P478	AT3G17970.1	Translocon at the outer membrane of chloroplasts 64 (EC 3.5.1.4) (Translocon at the outer membrane ofs-like protein)	plastid	Protein metabolism	protein translocation	chloroplast	5.6	-1.11043	+	13	9	9	24.4	17.8	17.8	64.596	0	25.656	6982600	32	17.1553	16.9113	17.2494	16.7833	17.0574	18.1096	18.477	17.7916	18.3424	17.9883	4.15593	1.41011e-05	-7.49154	8621	10860	5901	9864.6	5750.6	29282	49562	14935	28859	24472	0.00031972	0.000458696	0.000300864	0.000389322	0.0002989	0.00101848
A0A6A4P4A0	AT3G62910.1	RF_PROK_I domain-containing protein	plastid	Protein metabolism	protein synthesis	organelle translation machineries	5.1	-0.776571	+	15	15	15	39.4	39.4	39.4	47.543	0	46.78	44130000	67	19.4959	19.8139	19.9772	19.6418	19.9599	20.598	20.3606	20.6143	20.6895	20.5091	4.01537	2.44853e-05	-7.15598	66261	79933	42012	89141	70551	156980	343490	270530	264750	261940	0.00245737	0.00337615	0.00214199	0.00351809	0.00366704	0.00546003
A0A6A4P4A2	AT5G12190.1	RRM domain-containing protein	nucleus	RNA	RNA processing	U2-type-intron-specific major spliceosome	10.2	0.55324	+	4	4	4	45.2	45.2	45.2	14.435	0	14.014	9477200	26	18.6746	18.775	18.9656	18.6683	18.8526	18.3641	18.5554	18.6699	17.5056	18.0748	1.47762	0.0106182	2.56676	95014	116160	98593	89456	91144	141900	226400	118410	142540	99857	0.00352371	0.00490628	0.00502679	0.00353052	0.00473741	0.00493552
A0A6A4P4B1	AT1G14810.1	Aspartate semialdehyde dehydrogenase	plastid	Amino acid metabolism	amino acid synthesis	Aspartate family	6.1	0.838602	+	15	2	5	49.5	9.6	18.2	40.997	0	17.08	13775000	30	20.0109	19.6508	19.9287	19.9409	20.1911	19.2782	19.7084	18.2336	19.0784	19.2308	1.93968	0.00315473	3.26217	98237	59976	33401	87096	62280	47373	63566	25895	35070	35715	0.00364324	0.00253322	0.00170296	0.00343738	0.00323714	0.00164771
A0A6A5P4S3	AT5G42800.1	Dihydroflavonol-4-reductase-like protein (Putative anthocyanidin reductase ((2R,3R)-flavan-3-ol-forming)) (EC 1.3.1.77)	plasma membrane	Secondary metabolism	flavonoids	phenolics	13.2	-2.00363	+	7	7	7	23.8	23.8	23.8	37.886	0	29.133	15634000	38	17.6203	16.9283	17.4584	17.7824	17.2365	19.6838	19.1022	19.2592	19.5989	19.4	5.35283	0	-10.9023	21057	19921	6808.6	15667	9895.7	182490	116010	154710	169210	138920	0.000780925	0.000841408	0.000347139	0.000618323	0.000514351	0.00634731
A0A6A4P4K1	AT4G35830.1	Aconitate hydratase (Aconitase) (EC 4.2.1.3)	cytosol,mitochondrion	Cellular respiration	TCA cycle	aconitase	3.2	1.55078	+	37	9	24	53.6	14.8	37.5	98.387	0	323.31	246100000	219	22.5159	22.6961	23.0485	22.5063	22.6134	21.1733	21.1662	21.2022	21.0454	21.0393	6.35701	0	14.7474	532930	505800	375920	501640	302280	272980	390600	314030	299020	291100	0.0197644	0.0213636	0.0191664	0.019798	0.0157117	0.0094947
A0A6A4P4R9	AT4G31460.1	Ribosomal L28 family	mitochondrion	Protein metabolism	protein synthesis	organelle translation machineries	5.1	-0.862977	+	4	4	4	17.9	17.9	17.9	25.716	0.00031939	3.9025	1193800	4	15.272	15.3558	14.8257	15.7578	16.1774	16.5858	16.8241	16.4103	16.6294	15.2539	1.35618	0.0150122	-2.38735	8299.6	3653.5	781	12436	4894.3	14745	32757	10598	15042	5318.2	0.000307801	0.000154314	3.98195e-05	0.000490806	0.000254392	0.000512856
A0A6A4P4S5	AT5G19150.1	ATP-dependent (S)-NAD(P)H-hydrate dehydratase (EC 4.2.1.93) (ATP-dependent NAD(P)HX dehydratase)	mitochondrion	Carbohydrate metabolism	minor CHO metabolism	others	2.5	2.36815	+	17	17	17	48.4	48.4	48.4	39.837	0	196.84	97571000	107	22.4549	22.5728	22.8202	22.4593	22.6833	20.4383	20.1135	20.2917	20.3494	19.957	7.61011	0	21.3309	776700	687300	454230	719690	471880	218000	166070	86169	208400	147840	0.0288049	0.0290296	0.0231591	0.0284037	0.024527	0.0075824
A0A6A4P4U8	AT1G51510.1	RRM domain-containing protein	cytosol,nucleus	RNA	RNA processing	core components	10.2	-4.44738	+	4	2	2	24.6	16.3	16.3	22.429	0	8.112	10082000	14	17.3045	15.4983	15.1418	16.1376	14.9964	20.4151	20.2207	20.1675	20.1727	20.3394	5.22702	0	-10.4908	86597	78427	79758	81118	56693	338560	362220	303890	315800	313320	0.00321156	0.00331254	0.00406649	0.00320145	0.00294674	0.0117757
A0A6A4P4Z5	AT1G03600.1	Photosystem II Pbs27 protein	plastid	Photosynthesis	photophosphorylation	photosystem II	1.1	-0.753124	+	7	2	7	42.4	11.8	42.4	18.663	0	155.73	174780000	67	22.1279	21.9783	21.4983	22.0442	22.0561	22.7686	22.3157	22.8457	22.7794	22.7611	3.02052	0.000213679	-5.07938	937470	607910	243060	889570	493440	2130200	1788800	2266600	2271800	2010000	0.0347672	0.0256764	0.0123925	0.0351083	0.0256476	0.0740919
A0A6A4P563	AT1G50500.1	Vps53_N domain-containing protein	golgi	Cell	cell vesicle transport	unknown	14.6	-0.341183	+	12	12	12	18.3	18.3	18.3	91.442	0	27.099	10636000	51	18.0045	18.4317	18.1868	18.2091	18.0875	18.5491	18.5965	18.6027	18.5397	18.3374	2.3615	0.00116247	-3.93108	8997	15836	7768.4	16594	3336.7	46013	51433	30442	23471	20771	0.000333665	0.000668869	0.000396074	0.000654908	0.000173432	0.00160041
A0A6A4P571	AT2G39810.1	ELYS domain-containing protein	nucleus	Protein metabolism	protein translocation	nucleus	5.6	-0.679903	+	3	3	3	4.8	4.8	4.8	109.06	0	5.444	1243700	9	16.4471	15.5863	15.8101	15.0783	15.8295	16.3293	16.4344	17.1212	15.9842	16.2818	1.32686	0.0163047	-2.3441	2746.2	1826	1570.8	1683	1054.8	3117.5	5703.7	4056	4402.2	4175	0.000101846	7.71252e-05	8.00877e-05	6.64223e-05	5.48256e-05	0.000108432
A0A6A4P580	AT1G16870.1	28S ribosomal protein S29 (Putative ribosomal protein S23/S29)	mitochondrion	Protein metabolism	protein synthesis	ribosomal protein	5.1	-0.384829	+	8	8	8	29.3	29.3	29.3	49.952	0	19.994	5470400	18	17.423	17.4889	17.5417	17.3088	17.7541	17.5579	18.2238	17.7893	17.844	18.0256	1.67717	0.00620746	-2.86376	13189	13285	4881.2	6938.2	6950.3	20336	35805	18463	22231	17268	0.00048913	0.000561122	0.000248869	0.000273827	0.000361257	0.00070732
A0A6A4P583	AT5G11810.1	Myo28B1, putative	-	Not assigned	not assigned	unknown	99.99	3.58962	+	9	9	9	33.2	33.2	33.2	35.413	0	20.683	11828000	31	19.4265	19.7744	19.5639	19.2358	19.9638	16.7124	16.17	15.551	15.5452	16.0379	6.23694	0	14.2297	117920	81424	27680	120980	68727	13522	14903	30705	19748	26422	0.00437321	0.00343912	0.00141127	0.00477467	0.00357224	0.000470318
A0A6A4P5A9	AT1G20693.2	HMG box domain-containing protein	nucleus	RNA	RNA regulation of transcription	Nucleosome/chromatin assembly factor group	10.3	-2.34762	+	2	2	2	10.8	10.8	10.8	15.409	0	3.9724	2782700	10	16.1083	15.4319	16.251	16.1797	15.3736	18.2239	18.8386	18.0783	18.3623	17.5796	4.50597	1.64046e-05	-8.3811	21164	16918	6963.6	16734	11044	46882	68861	32824	43309	38592	0.000784893	0.000714569	0.000355041	0.000660434	0.000574036	0.00163063
A0A6A4P5C4	AT2G17420.1	Thioredoxin reductase (EC 1.8.1.9)	peroxisome	Redox	thioredoxin	NADPH-dependent thioredoxin reductase	16.6	-0.840374	+	13	8	13	50.3	33.5	50.3	35.888	0	158.23	83683000	114	20.058	20.1739	19.9776	20.0301	19.8502	20.7817	20.8398	20.8783	20.9139	20.8779	6.33155	0	-14.6362	265960	230600	122760	283910	168240	478470	686550	505930	525640	413310	0.00986345	0.00973991	0.00625896	0.011205	0.00874464	0.016642
A0A6A4P5D5	AT4G03200.1	catalytics	mitochondrion	Not assigned	not assigned	unknown	99.99	1.44858	+	14	14	14	24.7	24.7	24.7	91.168	0	30.838	18355000	62	20.2555	20.2535	20.5415	20.1982	20.2601	18.7712	18.65	18.792	19.2127	18.84	5.88663	0	12.8138	22996	107770	21017	22661	12535	9807.3	17212	4272.1	7400.9	10883	0.000852835	0.00455191	0.00107156	0.000894352	0.000651534	0.000341114
A0A6A4P5J9	AT5G06680.1	Gamma-tubulin complex component	cytosol	Cell	cytoskeleton	microtubular network	14.8	-1.18376	+	5	5	5	6.7	6.7	6.7	97.396	0	7.1024	3493600	8	18.1375	17.7974	17.4075	15.2679	17.6623	17.7626	19.6909	18.0043	18.2714	18.4622	1.05326	0.0352778	-1.93917	435.32	148.01	346.37	263.35	465.37	1788.4	5947.3	925.71	2513.5	2479.1	1.61444e-05	6.25153e-06	1.76598e-05	1.03935e-05	2.41886e-05	6.22035e-05
A0A6A4P5N3	AT4G39330.1	PKS_ER domain-containing protein	cytosol	Secondary metabolism	lignin biosynthesis	phenylpropanoids	13.4	-4.40543	+	14	11	11	52.1	39.3	39.3	38.697	0	38.596	15516000	39	15.5392	14.2755	16.3297	15.6529	15.3878	19.6431	19.6824	19.8454	20.071	19.9703	5.90396	0	-12.8807	4210.7	2829.6	15361	4682.4	4176.4	88416	111940	63913	96390	103820	0.000156159	0.000119514	0.000783185	0.000184798	0.000217078	0.00307526
A0A6A4P5W0	AT3G25800.1	Serine/threonine protein phosphatase 2A regulatory subunit A	golgi	Cell	cell cycle	preprophase microtubule organization	14.1	0.948157	+	15	3	3	28.3	8.3	8.3	66.107	0	4.1526	2845700	4	17.7675	17.7282	17.7076	17.6606	17.4042	17.4669	17.6101	17.2638	16.0723	15.1143	1.06083	0.0345161	1.95046	2873.9	2197.5	3677.2	7850.1	4349.1	8512	11491	9210.4	5616.2	2744.5	0.000106582	9.28163e-05	0.000187483	0.000309817	0.000226054	0.000296062
A0A6A4P628	AT4G00830.2	RNA-binding (RRM/RBD/RNP motifs) family protein	nucleus	RNA	RNA RNA binding	unknown	10.4	-1.05395	+	7	5	7	18.4	14.6	18.4	53.106	0	12.138	8012600	19	17.1022	17.8029	17.6255	17.8648	16.9583	18.4916	18.6655	18.5998	18.3283	18.5383	3.20559	0.000137457	-5.4306	9418.6	30648	3581.1	20550	5459.6	35252	60578	29026	39791	24710	0.0003493	0.00129449	0.000182583	0.000811038	0.000283775	0.00122612
A0A6A4P640	AT3G54540.1	ABC transporter family F protein PpABCF protein (Putative adenosinetriphosphatase) (EC 3.6.1.3)	nucleus	Transport	ABC transporters	unknown	17.1	0.407071	+	18	18	18	28.9	28.9	28.9	81.159	0	56.414	27140000	113	19.0321	19.017	19.2731	18.9505	19.1442	18.8433	18.808	18.5834	18.6406	18.5063	2.82654	0.000398934	4.72582	66284	49876	25090	69231	21029	46903	69362	36314	55106	41551	0.00245822	0.00210662	0.00127922	0.00273231	0.00109303	0.00163136
A0A6A4P642	AT4G02260.2	GTP diphosphokinase (EC 2.7.6.5)	plastid	Stress	abiotic stress	touch/wounding	20.1	-1.40561	+	6	6	6	8.4	8.4	8.4	98.704	0	10.157	2708900	10	14.5958	17.218	16.0913	16.2296	14.9807	18.8377	17.6068	16.6345	15.6192	17.4453	1.07792	0.0329451	-1.97592	0	3994.4	1274.5	2750.3	1240.5	13797	17548	10053	3962.3	9878.1	0	0.000168712	6.49808e-05	0.000108545	6.44777e-05	0.000479883
A0A6A4P671	AT1G23800.1	Aldedh domain-containing protein	mitochondrion	Carbohydrate metabolism	carbohydrate degradation	fermentation	2.2	2.62542	+	16	11	11	40.1	34	34	58.385	0	25.273	13855000	44	19.5647	19.4772	17.7513	19.0438	19.7535	16.5528	17.9725	16.6028	15.9787	15.3565	2.78581	0.000430075	4.65335	64950	32332	5053.1	43133	53245	4008.1	13993	11297	10074	251.51	0.00240875	0.00136561	0.000257634	0.00170231	0.00276753	0.000139408
A0A6A4P673	AT2G29570.1	Proliferating cell nuclear antigen	nucleus	Cell	cell cycle	DNA replication	14.1	-0.524308	+	13	1	13	67.7	7.1	67.7	29.593	0	129.09	64590000	81	20.1909	20.036	19.9455	20.098	20.256	20.5876	20.8101	20.5714	20.5575	20.6215	4.07239	1.36132e-05	-7.29068	274390	199750	92799	247920	118570	367720	630160	512100	406800	482080	0.0101761	0.00843689	0.00473138	0.00978455	0.00616294	0.0127899
A0A6A4P6A5	AT5G64260.1	Phosphate-responsive 1 family protein (Putative phosphate-induced protein)	extracellular	Signalling	nutrient physiology	unknown	15.8	2.38145	+	6	4	4	20.2	15.6	15.6	32.4	0	8.049	2327200	7	16.8134	19.5924	16.4852	18.25	17.0142	14.4882	15.5878	16.0748	14.8868	15.2103	2.24493	0.00149749	3.74195	37345	54074	12562	77518	12229	912.42	13838	1277.3	1811.2	0	0.00138499	0.00228394	0.000640477	0.00305937	0.000635629	3.17355e-05
A0A6A4P6A8	AT4G34030.1	Methylcrotonoyl-CoA carboxylase beta chain	mitochondrion	Amino acid metabolism	amino acid degradation	BCAA	6.2	2.12009	+	25	25	25	56.2	56.2	56.2	61.914	0	196.63	109530000	172	21.4757	21.4408	21.0791	21.4025	21.4447	19.4449	18.9864	19.3226	19.3495	19.1389	7.26096	0	19.2575	438070	227230	151580	387140	197650	139770	106740	66391	98613	78874	0.0162464	0.00959757	0.00772835	0.0152791	0.0102733	0.00486143
A0A6A4P6B8	AT1G62390.1	Octicosapeptide/Phox/Bem1p (PB1) domain-containing protein / tetratricopeptide repeat (TPR)-containing protein	plastid	Cell	cytoskeleton	microfilament network	14.8	-1.75334	+	28	18	28	43	29.9	43	84.016	0	86.127	63246000	134	18.5413	18.5997	18.5234	18.3966	18.4099	20.1139	20.2214	20.2001	20.4567	20.2455	8.20696	0	-25.387	33237	22618	18324	28068	13048	171720	192130	151440	163310	164510	0.00123264	0.000955322	0.000934255	0.00110775	0.000678199	0.00597271
A0A6A4P6C3	AT5G58490.1	Epimerase domain-containing protein	cytosol	Secondary metabolism	lignin biosynthesis	phenylpropanoids	13.4	2.03418	+	22	16	22	71.5	55.2	71.5	35.033	0	323.31	254790000	207	23.1861	23.1137	23.3653	22.858	23.4736	21.3319	20.9295	21.2846	21.1877	21.0921	6.59591	0	15.8306	1681900	1175800	953300	1253300	1172400	548190	454580	317110	503090	322900	0.0623753	0.0496625	0.0486043	0.0494635	0.0609381	0.019067
A0A6A4P6E5	AT1G70810.1	C2 domain-containing protein	cytosol	Hormone metabolism	abscisic acid	perception and signalling	12.1	-1.445	+	6	6	6	37.1	37.1	37.1	19.322	0	15.418	8680900	23	17.8098	17.6439	17.7996	17.1839	16.5914	18.7584	19.2331	18.5278	18.8021	18.9321	3.26715	0.000116044	-5.55064	38447	52307	29301	33625	14773	84341	156770	47912	81305	74533	0.00142585	0.0022093	0.00149392	0.00132706	0.000767859	0.00293352
A0A6A4PVQ7	AT1G26880.1	60S ribosomal protein L34	cytosol,nucleus	Protein metabolism	protein synthesis	cytosolic ribosome	5.1	-0.477349	+	8	8	8	35	35	35	13.75	0	40.673	195720000	49	22.7002	22.3111	23.0555	22.4951	22.7953	23.0682	23.312	23.2697	23.071	23.023	2.02861	0.00248905	-3.39985	3445200	2162900	1733000	3185100	2187700	1250000	7360900	968680	858050	1200800	0.127769	0.0913549	0.0883575	0.125705	0.113711	0.0434771
A0A6A4P6P6	AT3G59770.1	sacI homology domain-containing protein / WW domain-containing protein	golgi	Signalling	phosphinositides	unknown	15.9	-0.514962	+	12	12	12	9.3	9.3	9.3	181.39	0	14.517	3586500	22	16.7192	16.6367	16.1774	16.6962	15.3857	17.0592	16.9556	16.5276	16.8653	16.7823	1.03222	0.0376186	-1.90777	1949.2	1811.1	1419.4	569.26	449.94	1954.4	4185.3	5686.9	5788	4212.6	7.22885e-05	7.64958e-05	7.23685e-05	2.24667e-05	2.33866e-05	6.79773e-05
A0A6A4P6R4	AT3G48670.1	XH/XS domain-containing protein	nucleus	DNA	DNA methylation	canonical RNA-directed DNA methylation pathway	9.1	-0.881938	+	18	18	18	33.8	33.8	33.8	74.224	0	41.471	15052000	54	17.1416	17.7587	17.1155	17.7206	17.341	18.3036	18.5826	18.1882	18.1193	18.2935	3.26293	0.000115637	-5.54236	14769	13311	3254.8	14757	8747.3	37150	60262	32153	32955	30929	0.000547727	0.00056222	0.000165947	0.000582408	0.00045466	0.00129214
A0A6A4P6U3	AT5G17330.1	Glutamate decarboxylase	cytosol	Amino acid metabolism	amino acid synthesis	Aspartate family	6.1	1.19221	+	28	22	28	64.4	49.1	64.4	57.197	0	323.31	573400000	266	23.3187	23.7234	23.4225	23.2998	23.4538	22.4387	21.579	22.5065	22.4117	22.3211	3.67113	4.96771e-05	6.38177	2411100	2227300	1202600	2260500	1444000	1412000	946340	1479800	1414500	1242200	0.0894186	0.094075	0.0613149	0.0892142	0.0750551	0.0491117
A0A6A4P6X1	AT1G24764.1	Microtubule-associated protein 70-1 (Putative microtubule-associated protein)	nucleus	Cell	cell organisation	unknown	14.4	-1.15415	+	4	1	4	6.6	1.6	6.6	69.399	0	4.0662	2154900	5	16.8833	16.1919	15.2746	16.5524	14.7609	15.9375	17.5851	16.5158	16.9931	18.4022	1.08067	0.0327302	-1.98001	8272.2	2648.2	1065.9	10308	2448.8	6074.6	21182	8700	9539.3	6722.7	0.000306785	0.000111853	5.43452e-05	0.000406822	0.000127282	0.000211285
A0A6A4P6X4	AT5G24318.1	(1->3)-beta-glucan endohydrolase (EC 3.2.1.39) (Beta-1,3-endoglucanase)	extracellular	Carbohydrate metabolism	carbohydrate handling	beta 1,3 glucan hydrolases	2.3	2.74998	+	9	9	9	25.7	25.7	25.7	55.552	0	29.179	15636000	44	20.1159	19.9013	20.0587	19.8603	20.0073	17.7039	17.5338	17.6058	17.2753	16.0748	4.75577	1.23172e-05	9.06694	135900	93440	53907	109240	58676	26517	37187	28749	26087	11070	0.00504002	0.00394665	0.00274846	0.00431133	0.00304981	0.000922306
A0A6A4P744	AT4G20960.1	Diaminohydroxyphosphoribosylaminopyrimidine deaminase (EC 3.5.4.26) (HTP reductase) (Riboflavin-specific deaminase)	plastid	Coenzyme metabolism	FMN/FAD	pyrimidine deaminase (RibD)	11.3	-0.487277	+	12	12	12	32.6	32.6	32.6	47.766	0	44.637	27056000	58	19.2001	18.974	19.1296	19.4111	18.8786	19.6367	19.5078	19.6159	19.6889	19.5806	2.98407	0.000246301	-5.01185	47677	33446	22204	39415	23408	115560	131260	129110	117410	110740	0.00176816	0.00141267	0.00113208	0.00155558	0.00121668	0.00401937
A0A6A5P1M2	AT5G27700.1	40S ribosomal protein S21	cytosol	Protein metabolism	protein synthesis	cytosolic ribosome	5.1	-0.142329	+	3	2	3	36.6	18.3	36.6	9.1902	0	323.31	163480000	30	23.179	23.1434	23.3346	22.9658	23.2068	23.2836	23.4656	23.2946	23.2676	23.2297	1.07497	0.03325	-1.97152	7622600	6365800	4507300	6295600	4244900	9777300	13566000	9696300	9860500	9315900	0.282694	0.268874	0.229806	0.248466	0.220638	0.340071
A0A6A4P790	AT5G18660.1	Divinyl chlorophyllide a 8-vinyl-reductase, chloroplastic (EC 1.3.1.75)	plastid	Coenzyme metabolism	tetrapyrrole	chlorophyll metabolism	11.14	-3.25877	+	12	6	6	32	18.6	18.6	45.998	0	15.826	11533000	23	16.8641	15.3451	15.791	17.3876	15.2743	19.0836	19.1521	20.2513	18.9205	19.5483	3.81931	3.12826e-05	-6.70707	326.98	1827.9	2253.7	3358	3311.4	61034	80926	95983	88325	94021	1.21265e-05	7.72054e-05	0.000114906	0.000132529	0.000172117	0.00212286
A0A6A4P7C6	AT3G58830.1	Haloacid dehalogenase superfamily protein	plastid	Not assigned	not assigned	unknown	99.99	-2.36659	+	5	5	5	17.9	17.9	17.9	38.599	0	9.9416	4428100	16	15.0593	15.3497	16.3946	18.0405	15.4626	18.3355	18.3096	18.6713	18.3892	18.434	2.59871	0.000675857	-4.32782	1744.4	4562	131.95	9315.4	814.14	26076	20879	19610	6351.9	27389	6.46932e-05	0.000192686	6.72751e-06	0.000367647	4.23167e-05	0.000906967
A0A6A4P7F9	AT2G37040.1	Phenylalanine ammonia lyase	peroxisome	Secondary metabolism	flavonoids	phenolics	13.2	0.896478	+	10	8	8	21	18.4	18.4	77.023	0	19.409	5982700	30	18.22	18.0041	18.0107	18.3715	17.7115	16.814	17.1721	17.5797	16.9939	17.2757	3.10401	0.000186124	5.23608	22178	12599	10180	22091	10629	9959.1	11348	11620	7769.2	14888	0.000822498	0.000532147	0.00051903	0.000871856	0.000552466	0.000346394
A0A6A4P7G3	AT5G09510.1	40S ribosomal protein S15-4 (Putative ribosomal protein S19/S15)	cytosol	Protein metabolism	protein synthesis	cytosolic ribosome	5.1	-0.160958	+	8	4	4	68.2	29.9	29.9	17.25	0	184.02	162420000	64	22.0178	22.0824	22.3229	21.8731	22.1405	22.2917	22.2685	22.2338	22.2443	22.2032	1.18532	0.0241819	-2.13518	1356600	1151700	898260	1192000	856940	2114800	2661400	1779300	1867200	1828800	0.0503112	0.0486446	0.0457981	0.0470442	0.0445413	0.0735563
A0A6A4P7G5	AT3G02230.1	UDP-arabinopyranose mutase (EC 5.4.99.30)	golgi	Carbohydrate metabolism	nucleotide sugar biosynthesis	UDP-L-arabinose synthesis	2.8	3.45725	+	26	6	6	76.6	25.1	25.1	40.099	0	20.199	41654000	35	21.4437	21.7292	22.0404	22.0434	22.0792	18.8674	18.8563	18.3118	18.1263	17.8879	6.39361	0	14.9087	220400	211480	205290	291550	191840	20597	46036	23401	14202	17910	0.00817381	0.00893233	0.0104668	0.0115065	0.00997131	0.000716398
A0A6A4P7J7	AT4G11090.1	PMR5N domain-containing protein	plasma membrane	Not assigned	not assigned	unknown	99.99	3.71531	+	3	3	3	8.8	8.8	8.8	50.667	0.0035527	2.655	4456700	3	15.4997	18.7995	19.3873	19.2875	22.1552	15.6396	14.7957	15.7827	15.0486	15.2861	2.06322	0.00232884	3.45389	0	31642	49945	31550	96662	4065.4	360.29	0	1211.4	2281.6	0	0.00133647	0.00254646	0.00124517	0.00502422	0.000141401
A0A6A4P7J8	AT1G26160.1	5'-deoxynucleotidase (EC 3.1.3.89)	plastid	Not assigned	not assigned	unknown	99.99	-1.41772	+	5	5	5	27.3	27.3	27.3	28.697	0	12.041	4299100	16	17.0707	16.8753	17.3638	15.8321	16.6376	18.2518	18.336	17.7644	18.3092	18.2066	3.01034	0.000216391	-5.06047	23999	13132	5861.8	11218	9893.5	19301	16273	24257	33343	31152	0.000890032	0.000554659	0.000298866	0.000442736	0.000514236	0.000671321
A0A6A4P7K5	AT3G25680.1	Uncharacterized protein	-	Not assigned	not assigned	unknown	99.99	-0.603922	+	8	7	8	19.4	18.2	19.4	63.847	0	25.081	5953700	31	17.1857	18.456	17.8686	17.5855	18.0419	18.2225	18.3455	18.544	18.59	18.4555	1.56565	0.00837068	-2.69733	12110	13907	11954	12040	8022	19153	24244	17784	31224	26389	0.000449114	0.000587393	0.000609478	0.000475178	0.000416961	0.000666173
A0A6A4P7N4	AT4G36530.2	AB hydrolase-1 domain-containing protein	plastid	Not assigned	hydrolase-domain containing	unknown	99.10	-1.69671	+	11	11	11	42.5	42.5	42.5	41.159	0	35.746	23325000	40	19.1201	18.4174	19.0648	18.8228	19.1317	20.5055	19.938	21.1377	20.736	20.7232	3.99822	2.43902e-05	-7.11585	130980	10960	80711	36743	83071	143550	92785	132480	133530	147620	0.00485755	0.00046292	0.00411507	0.00145012	0.0043178	0.00499291
A0A6A4P7T7	AT1G29980.1	DUF642 family protein (Putative Galactose-binding domain-containing protein)	plasma membrane	Not assigned	not assigned	unknown	99.99	0.737141	+	8	8	8	24.4	24.4	24.4	43.004	0	41.576	19926000	44	19.0976	19.8284	20.4417	19.3334	20.3923	19.3996	18.8831	19.2138	19.1025	18.8087	1.4488	0.011585	2.52413	87370	147040	116480	110590	87490	129800	171550	145130	102300	119210	0.00324022	0.00621056	0.00593877	0.00436461	0.00454749	0.00451466
A0A6A4P7W8	AT3G23600.1	DLH domain-containing protein	cytosol	Not assigned	not assigned	unknown	99.99	0.398966	+	7	7	7	34.3	34.3	34.3	26.08	0	22.6	46870000	70	20.6704	20.9588	20.6102	20.8139	20.6378	20.1351	20.4144	20.2627	20.4906	20.3934	2.64018	0.000600287	4.39896	276430	230240	122440	202350	150770	317920	406720	288220	238250	295030	0.0102517	0.0097247	0.00624264	0.00798606	0.0078366	0.0110578
A0A6A4P7Z1	AT2G46410.1	HTH myb-type domain-containing protein	nucleus	RNA	RNA biosynthesis	MYB superfamily	10.1	-1.85223	+	1	1	1	17.6	17.6	17.6	9.5815	0.00046296	3.5123	2181000	6	17.1347	16.2259	14.6523	15.1466	15.9638	17.5597	17.5677	17.6229	17.6974	17.9368	2.5436	0.000790261	-4.23413	23526	2069	2031.3	9356.6	6917.6	28313	33692	31863	33401	26133	0.000872491	8.73888e-05	0.000103566	0.000369273	0.000359557	0.000984773
A0A6A4P834	AT2G46700.1	Protein kinase domain-containing protein	cytosol	Protein metabolism	protein modification	CAMK kinase superfamily	5.5	-1.18759	+	3	1	3	8.3	3.2	8.3	67.515	0	9.2627	1889900	11	17.2443	17.2011	15.7378	15.6546	15.1155	17.2298	17.6073	17.3866	17.2228	17.4448	1.56425	0.00840827	-2.69525	1121.1	841.34	830.73	3301.5	0	919.57	2286.3	8589.4	7089	1838.9	4.15774e-05	3.55359e-05	4.2355e-05	0.000130299	0	3.19842e-05
A0A6A4P842	AT4G01410.1	Harpin-induced 1 (Late embryogenesis abundant protein) (Putative Late embryogenesis abundant protein, LEA-14)	plasma membrane	Cell	LEA protein	late embryogenesis abundant	14.9	6.08918	+	8	8	8	47.9	47.9	47.9	26.667	0	23.96	47704000	30	22.9426	22.0968	22.1334	23.0512	22.0421	15.9435	15.229	15.4472	18.8352	16.3652	4.68872	1.1782e-05	8.87841	943060	707070	419290	925850	439510	19117	13603	18997	20031	17335	0.0349745	0.0298647	0.0213776	0.0365401	0.0228445	0.000664921
A0A6A4P886	AT4G32870.1	Polyketide cyclase/dehydrase and lipid transporter (Putative polyketide cyclase/dehydrase, START-like domain-containing protein)	cytosol	Not assigned	not assigned	unknown	99.99	-1.42653	+	4	4	4	29.7	29.7	29.7	18.484	0	9.5227	4909100	18	18.1693	18.3251	18.3468	15.4259	15.4251	18.7689	17.9306	18.8139	18.7746	18.5369	1.0827	0.0325553	-1.98303	12245	27768	8115.8	4258.1	3429.5	69824	13153	65345	60673	55346	0.000454121	0.00117284	0.000413787	0.000168053	0.000178256	0.0024286
A0A6A4P897	AT4G35160.1	Flavonoid O-methyltransferase-like protein (Putative O-methyltransferase COMT-type, S-adenosyl-L-methionine-dependent methyltransferase)	cytosol	Secondary metabolism	phenylpropanoids	transferases	13.6	0.965625	+	13	1	13	48.2	5.7	48.2	41.127	0	73.073	67679000	106	21.2753	21.5089	21.9109	21.4005	21.6389	20.3334	20.8589	20.5947	20.4479	20.6715	3.86452	3.1864e-05	6.80867	378800	299250	286830	409360	291910	190510	338300	208530	213860	258660	0.0140483	0.0126395	0.0146241	0.016156	0.0151727	0.00662626
A0A6A4P8E8	AT3G15010.2	Heterogeneous nuclear ribonucleoprotein (Putative nucleotide-binding alpha-beta plait domain-containing protein)	nucleus	RNA	RNA RNA binding	unknown	10.4	-1.43413	+	2	2	2	10.7	10.7	10.7	36.951	0.00061359	3.4361	942850	5	14.8379	14.753	14.7513	15.0671	14.6711	16.1689	17.321	16.458	15.3277	15.9754	2.58763	0.000708451	-4.30891	2931.9	1867.2	1514.5	3107.3	1487.5	11824	15769	6822.8	4241.7	9362.2	0.000108733	7.88654e-05	7.72172e-05	0.000122635	7.73161e-05	0.000411258
A0A6A4P8F5	AT5G15490.1	UDP-glucose 6-dehydrogenase (EC 1.1.1.22)	extracellular	Carbohydrate metabolism	nucleotide sugar biosynthesis	UDP-D-glucuronic acid synthesis	2.8	0.746213	+	21	3	6	52.5	8.5	21.9	52.879	0	22.496	27664000	38	20.4375	20.5841	21.1983	20.5014	20.7618	19.954	20.4154	19.8004	19.6915	19.8906	2.42607	0.00101505	4.03742	11372	12594	16032	47966	42644	32822	76621	29037	40652	43024	0.000421745	0.000531936	0.000817396	0.00189305	0.00221652	0.0011416
A0A6A4P8G0	AT5G45620.1	PCI domain-containing protein	cytosol,nucleus	Protein metabolism	protein degradation	26S proteasome	5.2	0.940487	+	17	1	17	52.8	2.6	52.8	44.201	0	187.45	88321000	130	20.7334	20.9101	20.9654	20.702	20.9516	19.8434	20.1102	19.881	19.855	19.8704	5.81276	0	12.5324	425570	416110	268930	447270	277220	274560	384620	243710	218200	257670	0.0157828	0.0175753	0.0137115	0.0176522	0.0144091	0.00954966
A0A6A4P8G4	AT3G12010.1	Mic1 domain-containing protein	golgi	Not assigned	not assigned	unknown	99.99	-1.0949	+	10	10	10	19.4	19.4	19.4	82.066	0	18.775	4229100	24	16.4648	15.514	15.9648	16.5565	16.1015	17.2966	17.3071	17.0062	17.16	17.3063	3.28007	0.000113174	-5.57604	7794.1	3583.1	3022.7	6963	2047.3	9046	13784	8178.5	5878.2	8143.4	0.000289054	0.00015134	0.000154113	0.000274806	0.000106413	0.000314635
A0A6A4P8K7	AT3G14900.1	Uncharacterized protein	-	Not assigned	not assigned	unknown	99.99	-3.10003	+	8	8	8	13.3	13.3	13.3	73.367	0	15.295	7086500	26	13.3511	15.9467	16.8032	15.6264	14.3686	18.0148	18.6505	18.2367	18.1322	18.5619	2.97195	0.000254777	-4.98951	3347	4560.6	3002.8	4992.3	835.98	31130	56518	27946	32837	32564	0.000124128	0.000192627	0.000153099	0.000197029	4.34519e-05	0.00108275
A0A6A4P8R4	AT2G04530.1	Lactamase_B domain-containing protein	plastid	RNA	RNA processing	RNase Z endoribonuclease	10.2	-4.58433	+	10	7	7	37.6	31.6	31.6	40.264	0	17.685	14386000	29	14.5889	15.2166	15.8037	15.2731	15.3764	19.954	19.6823	19.6215	20.1101	19.8125	7.61616	0	-21.3687	5981.6	6644.8	4735	6731.1	4696.2	81390	94471	61674	82913	59812	0.000221835	0.000280658	0.000241415	0.000265653	0.000244095	0.00283088
A0A6A4P909	AT4G38220.1	N-acyl-L-amino-acid amidohydrolase (EC 3.5.1.14)	plasma membrane	Protein metabolism	protein degradation	metalloprotease	5.2	2.19756	+	22	22	22	71.3	71.3	71.3	49.576	0	302.39	233800000	192	21.8571	22.0373	22.1913	21.7979	22.2728	19.9844	19.7514	19.8848	19.787	19.761	7.64253	0	21.534	1152400	889130	580850	844500	774670	330380	346570	295280	244840	286160	0.0427382	0.0375544	0.0296148	0.0333295	0.0402652	0.0114912
A0A6A4P945	AT1G78300.1	14_3_3 domain-containing protein	cytosol	Signalling	14-3-3 proteins	unknown	15.1	1.38749	+	20	8	8	65.3	33.2	33.2	29.611	0	180.59	44219000	68	21.1482	21.4046	21.6931	21.0158	21.4088	19.9401	20.2363	19.9508	19.7381	19.8677	4.97335	0	9.70218	241010	270050	245480	225750	188850	96232	139420	70470	46763	66918	0.00893815	0.0114062	0.0125159	0.00890958	0.00981589	0.00334711
A0A6A4P973	AT5G55730.1	Fasciclin-like arabinogalactan protein (Putative fasciclin-like arabinogalactan protein)	extracellular	Cell	cell wall	hydroxyproline-rich glycoproteins	14.7	-2.75864	+	9	9	9	35.7	35.7	35.7	45.774	0	78.074	55503000	53	19.5529	19.6337	20.8539	18.9694	19.8161	22.274	22.7872	22.7297	22.2971	22.5312	4.54854	1.67364e-05	-8.49483	151160	193770	151670	159650	116810	492400	564190	376990	393950	394640	0.00560595	0.00818431	0.00773294	0.00630084	0.00607146	0.0171265
A0A6A4P997	AT4G15900.1	WD_REPEATS_REGION domain-containing protein	nucleus	RNA	RNA processing	spliceosome-associated non-snRNP MOS4-associated complex (MAC)	10.2	-0.300806	+	9	9	9	29.8	29.8	29.8	53.565	0	22.983	11839000	43	18.4083	18.1168	18.3567	18.0424	17.8527	18.5581	18.476	18.3404	18.5743	18.3321	1.51283	0.0097094	-2.61892	5825.5	11147	12178	11101	11290	16880	46373	27463	46069	4799.6	0.000216046	0.000470818	0.000620899	0.000438119	0.000586823	0.000587115
A0A6A4P9J0	AT4G38630.1	VWFA domain-containing protein	cytosol	Protein metabolism	protein degradation	26S proteasome	5.2	0.506891	+	14	8	8	40.3	28.5	28.5	42.75	0	215.7	18581000	36	20.3397	20.1794	20.3049	20.2238	20.0513	19.8787	20.0163	19.2456	19.5654	19.8585	2.05866	0.00235097	3.44675	117720	73132	44246	144090	43516	94417	159790	28989	153220	37450	0.00436579	0.00308889	0.0022559	0.00568674	0.00226184	0.00328398
A0A6A4P9W3	AT1G26230.1	TCP-1/cpn60 chaperonin family protein	plastid	Stress	abiotic stress	Hsp (heat-shock-responsive protein) families	20.1	-1.10292	+	8	6	6	15.2	12.5	12.5	65.888	0	14.034	5357200	19	17.5385	17.1651	17.2558	17.6639	16.9847	18.3184	18.2515	18.7685	18.3354	18.4488	4.01698	2.45125e-05	-7.15975	9651.4	6508.3	748.36	2877.6	924.72	29048	25895	39289	17547	16322	0.000357934	0.000274893	3.81554e-05	0.000113569	4.80644e-05	0.00101034
A0A6A4P9X4	AT4G18950.1	Integrin-linked kinase family protein	cytosol	Protein metabolism	protein modification	TKL kinase superfamily	5.5	-0.897825	+	5	4	5	12.4	10.9	12.4	51.939	0	6.3497	3408100	12	16.733	16.3558	15.941	17.4194	16.4671	17.7758	17.5756	17.2185	17.4528	17.3828	2.04466	0.00244167	-3.42488	204.18	3529.2	529.17	4503	965.57	10317	11274	4957.7	16165	13129	7.57227e-06	0.000149064	2.69799e-05	0.000177718	5.01876e-05	0.000358843
A0A6A4P9X6	AT1G49510.1	Transmembrane protein, putative	plastid	Cell	not assigned	unknown	14.99	-1.71926	+	4	4	4	20.3	20.3	20.3	26.558	0	7.9263	6574500	15	16.4422	17.517	17.2821	17.0246	17.5158	18.9249	19.0316	18.5658	18.9848	18.8708	4.33725	1.53159e-05	-7.94238	14992	16727	5503.9	9885.9	13371	46599	55780	37760	44158	47270	0.000555997	0.000706502	0.000280618	0.000390163	0.000694987	0.00162079
A0A6A4P9Z1	AT1G59600.1	ZCW7-like protein	nucleus	Not assigned	not assigned	unknown	99.99	1.21402	+	6	6	6	29.5	29.5	29.5	39.873	0	14.276	182390000	29	23.7504	24.4207	25.1095	24.8664	24.7981	24.1691	24.0428	21.4743	23.7897	23.3992	1.24226	0.020899	2.2193	1094800	972470	1727100	979410	1313300	16794	32268	11319	15942	3708.4	0.040602	0.0410744	0.0880567	0.038654	0.0682617	0.000584123
A0A6A4PA05	AT2G29700.1	PH domain-containing protein	cytosol	Signalling	phosphinositides	unknown	15.9	1.72509	+	4	4	4	39	39	39	16.822	0	6.9465	2788600	8	18.0132	18.1314	18.5554	18.0929	18.4031	18.2105	17.647	16.3177	15.3135	15.082	1.59721	0.00758234	2.7443	46297	29042	7549	30329	16287	30568	10684	8533.8	11909	19667	0.00171698	0.00122665	0.000384888	0.00119698	0.000846553	0.00106321
A0A6A4PA13	AT4G01100.1	Grave disease carrier protein (Putative mitochondrial carrier protein)	mitochondrion	Transport	nucleotide transporter	unknown	17.14	-1.02183	+	7	2	7	29.7	9.8	29.7	38.543	0	21.277	8407900	35	17.2402	17.6997	15.7465	17.4481	17.3523	18.4638	18.0228	17.8004	18.1611	18.148	1.6471	0.00669344	-2.81875	17969	10442	5928.4	19660	5669.5	46094	52048	35328	42647	36475	0.000666402	0.000441041	0.000302261	0.000775913	0.000294685	0.00160323
A0A6A4PA14	AT1G47128.1	Peptidase C1A, papain (Papain family cysteine protease)";"Granulin	vacuole	Protein metabolism	protein degradation	cysteine protease	5.2	1.07679	+	10	9	10	26.2	23.2	26.2	51.272	0	276.39	202940000	94	23.8649	23.6581	23.1851	23.8253	23.4225	22.5601	22.4241	22.5258	22.6051	22.4568	4.41649	1.58103e-05	8.14605	1708200	1291600	522360	1592700	810310	836860	908200	832000	791150	782640	0.0633507	0.0545536	0.0266327	0.0628584	0.0421176	0.0291074
A0A6A4PA38	AT1G47420.1	Complex II SDH5	mitochondrion	Cellular respiration	OXPHOS	complex II	3.3	1.92752	+	6	5	5	46.3	38.9	38.9	25.64	0	22.673	12887000	32	20.326	19.8988	19.6064	19.8379	19.851	17.7562	18.4008	17.691	18.1507	17.8838	5.35888	0	10.9225	192690	102280	41677	67639	87917	37961	85156	14386	54426	7895.1	0.00714615	0.00432002	0.00212491	0.00266948	0.00456968	0.00132035
A0A6A4PAC5	AT1G63500.1	Protein kinase domain-containing protein	plasma membrane	Hormone metabolism	brassinosteroid	perception and signal transduction	12.3	1.21921	+	12	5	12	31.4	14.1	31.4	55.339	0	25.546	17236000	43	19.6348	19.4842	18.8235	19.8564	20.1313	18.6184	18.0606	18.4481	18.1968	18.5104	2.99074	0.000246993	5.02417	152150	83222	37491	97609	39642	47224	55619	44282	38417	35877	0.00564267	0.00351507	0.00191149	0.00385229	0.00206048	0.00164253
A0A6A4PAD0	AT5G24400.1	Probable 6-phosphogluconolactonase	peroxisome,plastid	Carbohydrate metabolism	oxidative pentose phosphate pathway	oxidative phase	2.7	-1.36013	+	13	13	13	57.1	57.1	57.1	35.401	0	59.042	55930000	89	19.8381	19.5818	18.9669	19.8075	19.3368	20.8279	20.938	21.0429	20.5854	20.9376	4.18238	1.42518e-05	-7.55604	123730	74391	20668	132790	65296	399800	458210	379160	308210	376340	0.00458868	0.00314207	0.00105376	0.00524077	0.0033939	0.0139057
A0A6A4PAD4	AT1G20560.1	Long-chain acyl-CoA synthetase (Putative 4-coumarate--CoA ligase) (EC 6.2.1.12)	peroxisome	Lipid metabolism	lipid synthesis	acyl coa ligase	7.1	2.48689	+	4	4	4	12.3	12.3	12.3	60.817	0	10.657	2414200	13	17.819	18.1369	17.5588	18.1453	17.0681	15.7283	15.6252	15.4259	15.2395	14.2748	4.18448	1.42687e-05	7.56116	15223	17221	6823.6	12547	5087.1	2795.4	3913.9	4303.8	5450.4	2351.5	0.000564564	0.000727367	0.000347903	0.000495187	0.000264413	9.72287e-05
A0A6A4PAE5	AT1G11860.3	Glycine cleavage system T protein	mitochondrion	Photosynthesis	photorespiration	glycine cleavage system	1.3	-0.854713	+	32	8	11	81	27.1	36.9	44.108	0	263.99	327750000	122	22.9474	22.7236	22.4743	22.7926	22.5223	23.6032	23.0035	23.7561	23.752	23.619	3.08075	0.000187886	-5.19215	535600	396680	198500	378840	231160	1098800	908270	1111900	964120	1111100	0.0198634	0.0167547	0.0101206	0.0149515	0.0120151	0.0382181
A0A6A4PAF6	AT1G22410.1	Phospho-2-dehydro-3-deoxyheptonate aldolase	plastid	Amino acid metabolism	amino acid synthesis	Shikimate pathway	6.1	-2.7978	+	17	4	4	43.7	11.1	11.1	57.899	0	8.8944	5532500	10	14.8581	16.3472	16.051	15.3944	15.5127	18.2616	19.1902	17.8783	18.6494	18.1729	4.4016	1.57171e-05	-8.10745	0	0	0	27638	0	29665	45310	8390.6	26379	24588	0	0	0	0.00109078	0	0.0010318
A0A6A4PAK5	AT3G52930.1	Fructose-bisphosphate aldolase (EC 4.1.2.13)	cytosol	Carbohydrate metabolism	carbohydrate synthesis	sucrose	2.1	0.927665	+	34	21	34	92.7	54.5	92.7	38.427	0	323.31	2764500000	490	25.3173	25.6232	25.9467	25.2122	25.7128	24.6717	24.7078	24.5989	24.597	24.5984	3.88008	3.19829e-05	6.84391	10406000	10616000	8424600	9536700	8435800	7057200	8650700	9672800	9666800	6751100	0.385919	0.44839	0.429531	0.376381	0.438469	0.245461
A0A6A4PAR8	AT1G10760.1	PPDK_N domain-containing protein	plastid	Carbohydrate metabolism	carbohydrate degradation	starch	2.2	-1.14283	+	58	58	58	49.5	49.5	49.5	162.44	0	323.31	177300000	295	21.3251	21.1384	20.9953	21.2821	21.3379	22.3898	21.8317	22.6575	22.5517	22.3622	4.07354	1.36364e-05	-7.29342	73984	50374	26681	343770	38458	260410	177650	295050	255020	245370	0.00274379	0.00212766	0.00136034	0.0135674	0.00199894	0.0090575
A0A6A4PAT8	AT5G28010.1	Bet_v_1 domain-containing protein	cytosol	Stress	abiotic stress	unknown	20.1	-2.8675	+	8	3	3	47.7	21.2	21.2	17.506	0	7.9901	4376300	13	14.1766	15.3121	16.5325	15.0737	16.0548	18.241	17.5544	18.5705	18.2226	18.8986	3.57351	4.78469e-05	-6.17368	406.79	0	0	0	0	41933	16109	50817	47940	67825	1.50863e-05	0	0	0	0	0.0014585
A0A6A4PAW9	AT3G60340.1	Palmitoyl protein thioesterase family protein	vacuole	Lipid metabolism	lipid degradation	palmitoyl[protein] hydrolase	7.2	3.63647	+	5	5	5	21.4	21.4	21.4	36.002	0	10.833	7298000	19	19.5202	19.5422	18.3691	19.5175	19.0857	15.5019	15.9814	15.2238	15.3149	15.8303	6.06162	0	13.5039	71122	53020	26672	106710	41623	524.02	8578.8	94068	4794	6368	0.00263765	0.00223942	0.00135988	0.00421148	0.00216345	1.82263e-05
A0A6A4PAX9	AT3G01780.1	Tplate-like protein	plasma membrane	Vesicle trafficking	CCV-machinery	TPLATE AP-2 co-adaptor complex	18.2	-0.516137	+	22	22	22	22.2	22.2	22.2	128.64	0	61.812	23508000	85	18.7316	18.6343	17.8487	18.8117	18.5342	19.1112	19.0031	19.0277	19.0973	18.902	1.71966	0.00559869	-2.92755	26727	15363	18245	26950	14514	43964	54487	46810	39611	29433	0.000991204	0.000648891	0.000930227	0.00106362	0.000754397	0.00152914
A0A6A4PAY2	AT2G40010.1	60S acidic ribosomal protein P0	cytosol	Protein metabolism	protein synthesis	cytosolic ribosome	5.1	0.254153	+	16	4	4	54.5	18	18	34.38	0	10.59	7775500	22	18.6893	18.7979	19.0704	18.5147	18.9021	18.3389	18.6279	18.6028	18.578	18.5561	1.34152	0.015607	2.36574	68929	50934	24878	58516	41901	75658	83598	58531	66229	57286	0.00255632	0.00215131	0.00126841	0.00230943	0.0021779	0.00263151
A0A6A4PB23	AT4G22260.1	Ubiquinol oxidase (EC 1.10.3.11)	plastid	Photosynthesis	photophosphorylation	chlororespiration	1.1	-2.03513	+	3	3	3	9.7	9.7	9.7	40.424	0	5.8919	5378300	15	18.2584	17.3695	15.4059	17.7062	16.1844	18.8818	18.5963	19.6728	18.9225	19.0266	2.2173	0.00160798	-3.69763	12615	10404	1210	13101	435.89	39095	31932	41592	35550	39969	0.000467843	0.000439436	6.16922e-05	0.000517052	2.26563e-05	0.00135979
A0A6A4PB49	AT3G03980.1	Enoyl-(Acyl carrier) reductase	plastid	Not assigned	short chain dehydrogenase/reductase (SDR)	unknown	99.15	0.73761	+	12	11	12	67.7	64.3	67.7	28.095	0	112.14	68231000	81	21.7839	21.9152	21.7358	21.6924	21.8229	21.1019	20.9049	21.1523	21.1103	20.9929	5.78736	0	12.4369	378400	347350	203490	354170	282880	330660	303630	345700	327420	304060	0.0140334	0.0146711	0.010375	0.0139779	0.0147033	0.0115009
A0A6A4PB57	AT3G07100.1	Protein transporter Sec23-like protein (Putative von Willebrand factor, type A, Zinc finger, Sec23/Sec24-type, sec23/Sec24, trunk)	endoplasmic reticulum	Vesicle trafficking	COPII coatomer machinery	coat protein complex	18.5	0.999019	+	20	6	6	23.9	7	7	112.7	0	12.453	4836800	21	18.2456	17.8052	18.5009	18.0496	17.8744	16.9779	17.4161	16.8532	17.1597	17.0737	3.63553	4.90436e-05	6.30532	16640	7710.1	9786.9	13692	6911.8	6553.5	10301	7204.7	1739.7	4586.2	0.000617115	0.000325653	0.000498988	0.000540376	0.000359256	0.000227942
A0A6A4PB90	AT1G02700.1	Uncharacterized protein	-	Not assigned	not assigned	unknown	99.99	4.5166	+	4	4	4	25.8	25.8	25.8	28.033	0	16.294	17300000	16	20.2558	20.7297	21.4611	20.2672	20.6944	18.6192	16.4981	15.0998	15.9762	14.6318	3.58533	4.81696e-05	6.19863	11487	124790	57103	118900	71970	9588.6	94243	0	178060	141160	0.00042601	0.00527078	0.00291141	0.00469258	0.0037408	0.000333508
A0A6A4PBC4	AT3G25150.1	Nuclear transport factor 2 (NTF2) family protein with RNA binding (RRM-RBD-RNP motifs) domain	nucleus	Protein metabolism	protein translocation	protein targeting	5.6	-0.204498	+	22	15	22	55.4	44	55.4	49.471	0	121.65	139970000	173	21.6735	21.6793	21.702	21.6301	21.7955	21.7972	22.0675	21.6935	21.9994	21.9454	1.62109	0.00719702	-2.7799	185780	137140	88948	168640	114180	361570	530140	270820	403760	381510	0.00688988	0.00579241	0.00453504	0.00665564	0.00593476	0.012576
A0A6A4PBG7	AT5G54600.1	50S ribosomal protein L24	-	Protein metabolism	protein synthesis	unknown	5.1	-1.51383	+	11	11	11	49.5	49.5	49.5	21.673	0	264.03	363260000	107	21.9104	22.0048	22.0773	21.8909	21.8353	23.5001	23.2265	23.5689	23.5361	23.4561	7.44404	0	-20.3191	1322600	1085100	741060	1243000	788930	4651600	4660600	4480400	4383700	4156500	0.0490502	0.0458316	0.0377832	0.049057	0.0410064	0.16179
A0A6A4PBH4	AT3G54470.1	OMPdecase (EC 2.4.2.10) (EC 4.1.1.23) (Orotate phosphoribosyltransferase) (Orotidine 5'-phosphate decarboxylase) (Uridine 5'-monophosphate synthase)	cytosol	Nucleotide metabolism	nucleotide synthesis	pyrimidines	8.1	0.405124	+	19	7	19	38.5	13.6	38.5	51.579	0	42.403	67729000	117	20.5921	20.6083	20.9431	20.6021	20.8261	20.3672	20.4509	20.2006	20.2506	20.2769	2.85991	0.000362794	4.78564	301360	213300	159920	286990	168340	396540	422790	267370	202710	337800	0.0111763	0.0090092	0.00815357	0.0113265	0.00874984	0.0137923
A0A6A4PBI9	AT2G26930.1	4-(cytidine-5'-diphospho)-2-C-methyl-D-erythritol kinase (EC 2.7.1.148)	plastid	Secondary metabolism	terpenoids	methylerythritol phosphate pathway	13.10	-1.21795	+	9	7	7	29.1	20.5	20.5	43.569	0	16.874	7619600	18	18.4601	18.2135	15.9476	18.5084	17.9115	19.1312	18.8852	18.7708	19.2524	19.0912	1.44025	0.0118651	-2.51149	29223	29089	3814.8	18726	10726	49344	59188	38863	36004	41525	0.00108377	0.00122864	0.000194499	0.000739051	0.000557507	0.00171627
A0A6A4PBK6	AT5G47435.1	ACT domain-containing protein	mitochondrion	Photosynthesis	photorespiration	unknown	1.3	1.32946	+	5	5	5	19.3	19.3	19.3	37.028	0	9.4873	2778400	11	18.5714	17.3995	17.7203	17.2436	17.676	16.4179	16.3648	17.1285	15.9024	16.1498	2.59119	0.000688051	4.31498	14147	12882	8635.7	9782.4	10438	5186.1	6278.6	9702	2383.9	2739.8	0.000524659	0.0005441	0.000440294	0.000386078	0.000542538	0.000180381
A0A6A4PBM2	AT1G71500.1	Rieske (2Fe-2S) domain-containing protein	plastid	Not assigned	not assigned	unknown	99.99	-1.6641	+	12	12	12	56.8	56.8	56.8	29.763	0	234.42	116220000	84	21.3141	20.9717	20.7524	21.1287	20.9623	22.6977	22.3628	22.8924	22.8846	22.6122	5.74438	0	-12.2769	308250	218640	105750	292540	149350	998290	1637600	987520	976180	870000	0.0114318	0.00923475	0.0053917	0.0115456	0.0077628	0.0347222
A0A6A4PBP6	AT2G32730.1	26S proteasome non-ATPase regulatory subunit 1 homolog	cytosol,nucleus	Protein metabolism	protein degradation	26S proteasome	5.2	0.709013	+	32	9	9	40	15.3	15.3	109.77	0	115.62	24930000	47	20.6684	20.7157	20.6628	20.5542	20.7123	19.8936	20.1127	19.8697	19.9668	19.9257	6.09636	0	13.645	50319	42006	22134	43890	24401	25377	32431	33934	21723	22523	0.00186614	0.00177422	0.00112851	0.00173219	0.0012683	0.000882655
A0A6A4PBQ5	AT4G31810.1	3-hydroxyisobutyryl-CoA hydrolase	mitochondrion	Amino acid metabolism	amino acid degradation	BCAA	6.2	-0.621884	+	3	3	3	9.9	9.9	9.9	45.488	0	5.8041	3503300	11	16.4153	18.0951	17.1985	17.9346	17.8697	18.1983	18.1284	18.3299	17.8886	18.0773	1.05461	0.0351427	-1.94119	3739.5	12096	251.6	11862	6006.3	24334	27313	23611	20258	10165	0.000138684	0.000510902	1.28279e-05	0.000468153	0.000312191	0.000846377
A0A6A4PBQ7	AT3G10230.1	Chromoplast lycopene beta-cyclase (NAD-binding site)	plastid	Secondary metabolism	terpenoids	terpenoid synthesis	13.10	-2.72423	+	11	11	11	29.7	29.7	29.7	57.065	0	30.677	10946000	36	16.9201	16.6227	16.3283	15.7927	16.33	18.8303	18.8099	19.4912	19.3095	19.174	5.62942	0	-11.858	9754.4	4088.8	2549.8	3290.3	3205.2	29152	31517	23452	36081	43243	0.000361754	0.0001727	0.000130002	0.000129857	0.000166597	0.00101396
A0A6A4PBX9	AT2G29990.1	NAD(P)H dehydrogenase B2 (Putative NADH:ubiquinone reductase (Non-electrogenic)) (EC 1.6.5.9)	mitochondrion	Cellular respiration	OXPHOS	altNDH	3.3	-1.8378	+	13	12	13	26.3	24.9	26.3	56.147	0	36.702	23203000	42	18.7882	18.4853	16.6293	18.8786	18.3595	20.0124	18.8658	20.9436	20.0739	20.4341	2.05105	0.00239237	-3.43486	58936	43295	9606.5	49852	15808	89758	60028	130240	66233	133840	0.00218571	0.00182866	0.00048979	0.00196749	0.000821656	0.00312193
A0A6A4PC57	AT3G55800.1	sedoheptulose-bisphosphatase	plastid	Photosynthesis	calvin cycle	sedoheptulose-1,7-bisphosphatase	1.2	-1.25606	+	28	28	28	62.1	62.1	62.1	42.203	0	323.31	1799800000	314	23.7317	23.5452	23.3316	23.6548	23.5721	24.7769	24.2487	25.1149	25.0478	24.9274	4.13661	1.3986e-05	-7.44471	4109800	3061000	1512500	3777700	2429400	8958600	7138300	9225500	9443500	9170800	0.152417	0.129288	0.0771153	0.149093	0.126273	0.311595
A0A6A4PC59	AT3G46630.1	DCL protein	plastid	Cell	not assigned	unknown	14.99	-4.62303	+	11	10	11	52.5	46.5	52.5	23.439	0	20.215	16393000	33	14.3216	14.4931	14.4718	14.521	14.1251	19.1431	19.2936	18.3969	19.3169	18.8974	8.13844	0	-24.8856	8365	3616.2	5476.5	12063	16442	157420	256930	142170	182830	151700	0.000310226	0.000152738	0.000279221	0.000476085	0.000854609	0.00547533
A0A6A5NF70	AT1G77180.2	SKIP_SNW domain-containing protein	nucleus	DNA	DNA synthesis/chromatin structure	unknown	9.3	0.331081	+	9	9	9	19.1	19.1	19.1	68.261	0	18.496	8708000	28	18.0717	18.451	18.4832	18.1857	18.2267	17.6906	18.2268	17.4558	18.1424	18.2473	0.995037	0.0422937	1.85211	33021	29937	14455	26275	13357	27318	60482	21619	35557	21320	0.00122462	0.00126446	0.000736993	0.00103698	0.00069426	0.000950166
A0A6A4PC99	AT5G42960.1	Outer envelope pore protein 24 (Outer envelope pore protein 24B)	plastid	Transport	porins	OEP24 outer membrane porin	17.5	-1.89198	+	11	7	11	62	47.4	62	23.343	0	62.516	51612000	74	19.4819	19.442	19.496	19.1985	19.7111	21.2917	21.2059	21.5253	21.3927	21.3738	7.28516	0	-19.3947	128220	53506	39061	82581	52747	343780	433470	421440	391620	379410	0.0047552	0.00225995	0.00199154	0.00325919	0.00274164	0.0119572
A0A6A4PCB4	AT4G26210.2	Complex V subunit g (ATP20)	mitochondrion	Cellular respiration	OXPHOS	complex V	3.3	0.914779	+	7	4	7	35.2	23.8	35.2	13.884	0	12.142	43397000	34	21.5344	21.4528	21.4288	21.4468	21.5281	20.7521	20.3845	20.5997	20.5516	20.5293	6.29298	0	14.4692	907190	676310	419100	793630	486300	656120	646940	483470	554970	575530	0.0336443	0.0285655	0.0213679	0.0313219	0.0252765	0.022821
A0A6A4PCB9	AT1G62740.1	Putative Heat shock chaperonin-binding, tetratricopeptide-like helical domain-containing protein	nucleus	Stress	not assigned	unknown	20.99	0.779739	+	36	12	12	67.5	31.3	31.3	65.524	0	39.467	14844000	55	18.8951	19.2983	19.5706	18.8954	19.0596	18.0767	18.475	18.2087	18.546	18.514	2.91022	0.000334767	4.87659	22903	29726	25670	26391	25939	9256.1	45022	28810	31633	26853	0.000849386	0.00125554	0.00130879	0.00104156	0.00134824	0.000321943
A0A6A4PCJ3	AT2G23150.1	Metal transporter Nramp3 protein (Putative NRAMP family protein)	vacuole	Transport	carrier-mediated transport	APC superfamily	17.3	2.60825	+	3	3	3	7.9	7.9	7.9	55.821	0	9.7257	3413500	14	18.7046	18.7027	17.7629	18.6179	18.0351	15.6795	16.4782	15.0891	14.8331	16.7021	3.60934	4.85673e-05	6.24949	74704	61759	19078	69670	25534	7927.7	15989	8807	7524.7	19327	0.00277049	0.00260853	0.000972698	0.00274964	0.00132719	0.000275739
A0A6A4PCL4	AT1G03220.1	Peptidase A1 domain-containing protein	extracellular	Protein metabolism	protein degradation	peptidase families	5.2	-1.1687	+	8	8	8	31.1	31.1	31.1	44.71	0	176.07	63695000	58	20.0699	19.6677	19.7123	20.2507	20.2605	21.3924	21.2886	21.2014	21.0733	20.8489	4.09913	1.37378e-05	-7.35452	116700	94320	65958	125620	126430	442730	546940	349160	340300	164480	0.00432796	0.00398382	0.00336289	0.00495779	0.00657148	0.0153989
A0A6A4PCV2	AT4G02350.1	Exocyst complex component	cytosol,plasma membrane	Vesicle trafficking	tethering and fusion	Exocyst complex	18.8	-0.615367	+	9	9	9	16.4	16.4	16.4	91.357	0	22.225	8710300	38	17.778	17.6622	17.4805	17.3524	17.3198	18.1079	17.7301	18.2654	18.236	18.3303	2.65629	0.000574514	-4.42675	8054.8	7508.2	5008.6	10266	5081.7	23900	21965	21256	18389	21737	0.000298722	0.000317126	0.000255365	0.000405164	0.000264133	0.000831282
A0A6A4PD31	AT2G01490.1	Phytanoyl-CoA dioxygenase domain protein (Putative phytanoyl-CoA dioxygenase) (EC 1.14.11.18)	cytosol,golgi	Not assigned	oxygenases	oxygenases	99.19	0.726953	+	7	7	7	36.7	36.7	36.7	32.076	0	18.745	9680400	32	18.9338	18.7806	18.3411	18.7188	18.8792	17.8239	18.1982	17.7504	18.212	18.0343	3.0658	0.000200246	5.16402	50077	33921	3060.6	28796	22471	37273	17061	21268	41791	40109	0.00185717	0.00143273	0.000156046	0.00113648	0.00116798	0.00129642
A0A6A4PD42	AT5G42480.1	DUF4101 domain-containing protein	plastid	Cell	organelle machineries	organelle fission	14.11	-1.26802	+	6	4	4	9.2	6.1	6.1	87.575	0	7.636	1564800	9	15.5243	15.7891	16.789	15.6126	16.1045	16.6296	17.4266	17.1849	17.1811	17.7375	2.60454	0.00067352	-4.33778	0	798.77	0	0	0	5484.5	9281.8	6235.4	3822.4	5504.4	0	3.37378e-05	0	0	0	0.00019076
A0A6A4PD50	AT2G32080.2	purin-rich alpha 1	cytosol	RNA	RNA regulation of transcription	unknown	10.3	0.421766	+	15	9	15	57.4	37	57.4	31.74	0	43.579	65932000	101	20.8677	20.7735	20.6491	20.7953	20.9542	20.4945	20.4298	20.4523	20.2018	20.3526	3.40733	7.48517e-05	5.83027	505040	343220	147550	459940	270330	446530	381470	350740	335400	356040	0.01873	0.0144967	0.00752288	0.0181523	0.014051	0.0155311
A0A6A4PD64	AT5G04950.1	Nicotianamine synthase-like protein (Putative nicotianamine synthase) (EC 2.5.1.43)	cytosol	Nutrient uptake	iron uptake	chelation-based strategy uptake	19.2	2.86454	+	4	4	4	19	19	19	36.2	0	10.364	2070600	6	17.86	18.4058	17.57	18.5337	16.905	15.9206	14.6965	15.8129	14.155	14.3669	3.52126	4.70588e-05	6.06428	20813	21912	11176	21596	6434.8	12160	1314.4	6068.6	2609	3234.9	0.000771876	0.000925502	0.000569812	0.00085232	0.000334463	0.000422945
A0A6A4PDD6	AT1G16700.1	NADH dehydrogenase [ubiquinone] iron-sulfur protein (Putative oxidoreductase) (EC 1.6.-.-)	mitochondrion	Cellular respiration	OXPHOS	complex I	3.3	0.393932	+	9	1	9	32.9	5.4	32.9	25.677	0	20.858	51523000	60	21.4029	21.2224	21.4927	21.3462	21.2656	21.053	20.9592	20.9154	20.877	20.9555	3.93926	2.3913e-05	6.97914	401940	351010	224500	379010	234960	392710	412860	353960	334640	369250	0.0149064	0.0148257	0.0114462	0.0149582	0.0122126	0.0136591
A0A6A4PDE2	AT3G56940.1	Magnesium-protoporphyrin IX monomethyl ester (oxidative) cyclase (EC 1.14.13.81)	plastid	Coenzyme metabolism	tetrapyrrole	chlorophyll metabolism	11.14	-1.75065	+	27	15	27	64.7	42.5	64.7	47.399	0	323.31	401430000	229	20.8649	20.782	21.3259	20.7923	21.248	22.7102	22.7787	22.7349	22.7583	22.7842	6.36517	0	-14.7832	472170	351400	305380	459850	319360	2451600	2813900	2100000	2026600	2319100	0.017511	0.0148422	0.0155699	0.0181487	0.0165994	0.0852707
A0A6A4PDI5	AT2G20900.2	diacylglycerol kinase (EC 2.7.1.107)	cytosol	Lipid metabolism	lipid synthesis	Phospholipid synthesis	7.1	-0.793771	+	4	4	4	8.2	8.2	8.2	54.802	0	5.9839	3044000	11	15.9649	17.0504	17.1927	17.0689	16.8165	17.9645	18.0095	16.6256	18.067	17.3956	1.26148	0.0198115	-2.24765	4953.5	7420.4	4121.2	8739	4350.5	17741	22990	10978	18594	12852	0.000183707	0.000313417	0.000210121	0.000344898	0.000226127	0.000617062
A0A6A4PDN6	AT2G30110.1	E1 ubiquitin-activating enzyme (EC 6.2.1.45)	cytosol	Protein metabolism	protein degradation	peptide tagging	5.2	0.563207	+	39	12	39	48.6	17.1	48.6	127.94	0	245.94	166440000	276	20.9647	21.0989	21.1107	20.8425	21.0364	20.4701	20.5875	20.4823	20.3304	20.3669	4.50477	1.63823e-05	8.37789	288100	237840	140460	249370	155640	246130	314370	212290	186120	223630	0.0106845	0.0100457	0.0071614	0.00984178	0.00808973	0.00856081
A0A6A4PDR1	AT4G25000.1	Alpha-amylase (EC 3.2.1.1) (1,4-alpha-D-glucan glucanohydrolase)	extracellular	Carbohydrate metabolism	carbohydrate degradation	starch	2.2	3.11406	+	10	3	10	31.4	11.4	31.4	46.046	0	21.786	11549000	20	20.1222	21.6536	16.5249	21.3348	16.5782	17.1559	15.6523	16.2525	16.8365	14.7462	1.48592	0.0103877	2.57904	90049	121970	72133	235450	62359	30818	8826.3	13245	18788	6531	0.00333958	0.00515167	0.00367772	0.00929241	0.00324125	0.0010719
A0A6A4PDU0	AT5G66420.2	Putative aldolase-type TIM barrel, pyruvate/Phosphoenolpyruvate kinase-like protein	-	Not assigned	not assigned	unknown	99.99	2.59003	+	30	30	30	63.1	63.1	63.1	81.775	0	225.4	62365000	141	20.38	20.5596	21.2372	20.1971	20.7993	18.0023	18.413	18.0236	17.6955	18.0888	5.70075	0	12.1163	165450	176630	168760	129290	137480	29101	63882	31756	25977	28402	0.00613592	0.00746036	0.00860428	0.00510263	0.00714583	0.00101218
A0A6A4PDU1	AT5G18660.1	Divinyl chlorophyllide a 8-vinyl-reductase, chloroplastic (EC 1.3.1.75)	plastid	Coenzyme metabolism	tetrapyrrole	chlorophyll metabolism	11.14	-1.12459	+	14	8	14	43.4	29.9	43.4	45.607	0	95.724	52620000	84	19.6291	19.1405	19.2206	19.6429	19.1995	20.5639	20.2786	20.5233	20.5488	20.5408	4.78075	0	-9.13803	89739	56556	22398	87064	35321	314580	246590	252660	345300	341720	0.00332808	0.00238877	0.00114197	0.00343612	0.00183589	0.0109416
A0A6A4PDX1	AT3G58060.1	ZT_dimer domain-containing protein	vacuole	Transport	carrier-mediated transport	CDF superfamily	17.3	-3.50179	+	5	3	3	18.8	15	15	46.36	0	9.5004	3932800	11	14.147	14.0603	15.1493	14.1176	15.8709	18.1077	18.4119	18.1137	18.1763	18.0444	4.91361	0	-9.52408	2982.5	3389.2	2330.9	3859.2	2400	22057	14887	22184	23315	21065	0.00011061	0.00014315	0.000118842	0.000152309	0.000124745	0.000767179
A0A6A4PDX2	AT4G22310.1	Mitochondrial pyruvate carrier	mitochondrion	Lipid metabolism	lipid synthesis	citrate shuttle	7.1	4.64243	+	7	3	3	63.2	13.2	13.2	11.79	0	7.2831	8561900	14	20.5655	19.8843	19.5815	20.478	20.3607	15.5227	14.7267	15.9985	15.2482	16.1617	6.29313	0	14.4698	173390	133190	67698	175880	88708	108570	111490	99547	102270	99355	0.00643038	0.00562558	0.0034516	0.00694138	0.00461079	0.00377625
A0A6A4PDZ9	AT4G21160.4	ADP-ribosylation factor GTPase-activating protein AGD10 (Putative Arf GTPase activating protein)	cytosol	RNA	RNA regulation of transcription	C2H2 zinc finger family	10.3	0.980133	+	5	2	5	25.6	11.9	25.6	36.257	0	14.541	9735200	20	18.9464	19.2868	19.3035	19.1499	19.3649	18.7233	18.0082	18.3513	17.4108	18.6573	2.33357	0.00121739	3.88544	53234	28993	11452	47535	8618.2	53999	29554	36796	2111.7	50626	0.00197425	0.00122458	0.000583884	0.00187604	0.00044795	0.00187818
A0A6A4PE39	AT4G21445.1	Uncharacterized protein	-	Not assigned	not assigned	unknown	99.99	-1.39675	+	3	3	3	34.3	34.3	34.3	16.025	0	8.8169	3548900	15	17.6391	16.9991	15.3454	17.1633	17.1874	18.5166	17.7726	18.482	18.5692	17.9776	1.9452	0.00311651	-3.27067	29865	5871.6	4056.9	9635.6	12063	72318	44519	61699	70984	40724	0.00110758	0.000248	0.000206842	0.000380284	0.000627001	0.00251534
A0A6A4PE40	AT1G11910.1	Fungal proteinase A, aspartic proteinase superfamily protein	vacuole	Protein metabolism	protein degradation	aspartate protease	5.2	1.21095	+	10	8	9	26	20	23.5	55.742	0	323.31	181250000	96	23.553	23.6607	23.4216	23.4752	23.4616	22.3132	22.1941	22.3774	22.2938	22.3388	7.89179	0	23.1596	1279200	1030300	596640	1184000	670850	575180	613940	578320	546690	529700	0.0474407	0.043517	0.0304199	0.0467284	0.0348689	0.0200057
A0A6A4PE68	AT5G06760.1	Putative Late embryogenesis abundant protein, LEA-25/LEA-D113	peroxisome	Cell	LEA protein	late embryogenesis abundant	14.9	9.46566	+	6	6	6	29.7	29.7	29.7	15.142	0	70.904	80995000	26	23.2315	23.5989	24.1559	22.9846	23.8963	15.7925	13.7929	14.2973	13.689	12.9673	7.08533	0	18.2894	3544000	2921100	2106700	2821900	2717500	0	18545	1797.4	7761.7	8407.5	0.131434	0.123379	0.107411	0.111371	0.141248	0
A0A6A4PEA4	AT3G46610.1	Pentatricopeptide repeat (PPR-like) superfamily protein	plastid	Not assigned	not assigned	unknown	99.99	-1.12494	+	5	5	5	11.9	11.9	11.9	81.719	0	10.462	1836900	8	16.0347	16.2843	15.6539	16.5535	15.8982	17.278	17.391	17.1142	17.0365	17.2296	3.8275	3.1463e-05	-6.72539	0	1583.6	342.48	1136.4	67.583	4882	6484.8	7682.5	892.06	6070.9	0	6.68869e-05	1.74614e-05	4.48498e-05	3.51278e-06	0.000169804
A0A6A4PEC9	AT3G26710.1	cofactor assembly of complex C	plastid	Photosynthesis	photophosphorylation	cytochrome b6/f complex	1.1	-0.372021	+	7	7	7	27	27	27	29.782	0	20.29	21311000	50	19.6304	19.6613	19.1309	19.3604	18.9247	19.6381	19.5426	19.8759	19.8114	19.6999	1.37382	0.014373	-2.41338	259560	155970	84455	212040	93745	187380	315070	261430	286290	204720	0.0096261	0.00658774	0.00430596	0.00836849	0.0048726	0.00651739
A0A6A4PED0	AT2G30050.1	WD_REPEATS_REGION domain-containing protein	cytosol,nucleus	Vesicle trafficking	COPII coatomer machinery	coat protein complex	18.5	0.638283	+	11	3	3	57.8	27.2	27.2	32.664	0	20.205	6520500	28	19.1214	19.1156	18.9479	19.1232	18.7805	18.5514	18.3952	18.3768	18.26	18.3138	4.20113	1.44058e-05	7.60199	30272	24984	14416	15569	15558	25157	27284	20730	17873	19777	0.00112267	0.00105525	0.000735004	0.000614455	0.000808661	0.000875003
A0A6A4PEG9	AT3G56650.1	PsbP domain-containing protein	plastid	Photosynthesis	photophosphorylation	photosystem II	1.1	-1.1627	+	12	12	12	53.1	53.1	53.1	30.22	0	119.42	94487000	67	21.3576	21.1677	20.5991	21.1409	20.8883	22.4218	21.8315	22.3228	22.3048	22.0862	3.90438	3.22581e-05	-6.8992	404020	286000	151990	287000	187690	953100	781520	752680	699040	681860	0.0149836	0.0120798	0.00774926	0.0113269	0.0097556	0.0331504
A0A6A4PES0	AT5G23540.1	26S proteasome regulatory subunit RPN11	cytosol,nucleus	Protein metabolism	protein degradation	26S proteasome	5.2	0.838718	+	12	2	12	50.5	4.2	50.5	34.573	0	285.73	83401000	108	21.0911	21.2264	21.0787	21.1081	21.1774	20.4177	20.6019	20.1744	20.1016	20.1926	4.60964	1.72043e-05	8.6603	720920	587440	379310	636220	435190	566780	807970	308640	333130	376750	0.0267362	0.0248118	0.0193392	0.0251094	0.02262	0.0197136
A0A6A4PEU2	AT4G32930.1	Uncharacterized protein	-	Not assigned	not assigned	unknown	99.99	1.73091	+	5	5	5	37.3	37.3	37.3	18.259	0	16.309	25063000	28	21.4072	21.1599	21.771	21.016	21.7588	20.0062	19.9294	19.4473	19.4672	19.6082	4.72843	1.20755e-05	8.98966	363520	302870	356070	296450	262420	157820	199660	109630	109690	120310	0.0134816	0.0127924	0.0181543	0.0116999	0.0136399	0.00548924
A0A6A4PEY3	AT4G20980.4	Eukaryotic translation initiation factor 3 subunit D (eIF3d) (Eukaryotic translation initiation factor 3 subunit 7) (eIF-3-zeta)	cytosol	Protein metabolism	protein synthesis	initiation	5.1	-0.910908	+	18	5	5	38.8	14.3	14.3	64.407	0	18.055	11029000	21	19.3215	18.6283	17.6363	18.5762	18.1864	18.9517	19.663	19.6253	19.2078	19.4554	1.74032	0.00530949	-2.95865	23438	19714	10486	21669	8399	25980	31476	19873	21217	21999	0.000869227	0.000832665	0.000534632	0.000855201	0.000436557	0.000903628
A0A6A4PF16	AT1G12900.1	Glyceraldehyde-3-phosphate dehydrogenase (EC 1.2.1.-)	plastid	Photosynthesis	calvin cycle	GAP	1.2	-0.925673	+	26	6	19	64	18.1	45.4	43.121	0	323.31	2344400000	312	24.9291	24.8582	24.7171	24.9243	24.8819	25.7561	25.1437	26.0539	26.0794	25.9058	3.12546	0.000180527	-5.27681	4654500	3737800	2206700	4919700	2840600	10266000	7491200	11134000	11151000	10618000	0.172618	0.157874	0.112509	0.194164	0.147646	0.357069
A0A6A4PF72	AT1G47900.2	Filament-plant-like protein (Putative filament-like plant protein)	nucleus	Not assigned	not assigned	unknown	99.99	-0.881629	+	3	3	3	3.7	3.7	3.7	123.44	0	8.9973	1184100	12	15.9599	16.3251	15.7278	15.5863	16.0944	16.2241	17.1837	16.7492	17.2172	16.7273	2.36697	0.00114903	-3.94004	806.1	694.44	108.06	739.08	489.47	2759.2	4191.4	2456.8	2510.9	2129.3	2.98952e-05	2.93312e-05	5.50947e-06	2.9169e-05	2.54413e-05	9.59696e-05
A0A6A4PF81	AT5G26360.1	T-complex protein 1 subunit gamma	cytosol	Cell	cytoskeleton	actin and tubulin folding	14.8	-2.54051	+	25	2	2	49.9	4.3	4.3	60.444	0.00076138	3.3765	4847000	9	15.1641	15.9085	15.0045	15.7653	19.5717	19.8591	16.3698	19.6817	18.5401	19.666	1.35325	0.0151268	-2.38304	14584	1257	8339.3	14281	20513	19204	0	17932	15808	19081	0.000540866	5.30922e-05	0.000425182	0.000563622	0.00106621	0.000667947
A0A6A4PFE4	AT3G17860.3	Tify domain-containing protein	nucleus	Hormone metabolism	jasmonate	jasmonate	12.7	-3.40723	+	1	1	1	4.8	4.8	4.8	37.788	0.004346	2.5237	15036000	6	16.0722	18.5636	15.1692	18.3839	16.9013	21.8954	20.504	20.307	20.327	19.0929	2.58343	0.000722027	-4.30175	5991.9	4223.5	0	3948.9	7156.8	128440	167680	97623	105000	2898.1	0.000222217	0.000178389	0	0.00015585	0.00037199	0.00446736
A0A6A4PFF4	AT3G17940.1	Aldose 1-epimerase (EC 5.1.3.3)	cytosol	Carbohydrate metabolism	minor CHO metabolism	others	2.5	4.1237	+	16	14	16	74.6	71.4	74.6	37.285	0	101.41	91435000	89	21.8575	21.9755	22.3931	21.6871	22.4019	17.9867	18.068	18.0456	17.9158	17.6804	8.25635	0	25.7545	633330	507680	357690	536130	425050	46874	57189	30992	32933	28785	0.0234878	0.021443	0.0182369	0.0211592	0.0220929	0.00163036
A0A6A4PFF7	AT1G48570.1	Zinc finger (Ran-binding) family protein	mitochondrion	Signalling	G-proteins	unknown	15.4	-1.37589	+	5	5	5	12.5	12.5	12.5	51.734	0	7.4247	2050800	7	15.5364	14.1345	16.5699	15.9241	16.4513	17.0077	17.2448	16.8973	16.7961	17.5495	1.76669	0.00501025	-2.99844	339.67	345.43	477.28	932.25	2183.9	9710.4	17203	6597.4	12405	10221	1.25971e-05	1.459e-05	2.43343e-05	3.67927e-05	0.000113513	0.000337744
A0A6A4PFG5	AT3G18080.1	Glycoside hydrolase family 1 protein (Putative beta-glucosidase) (EC 3.2.1.21)	extracellular	Carbohydrate metabolism	carbohydrate handling	gluco-, galacto- and mannosidases	2.3	0.447581	+	24	23	24	46.8	45.4	46.8	60.22	0	290.54	290010000	225	22.6691	22.8072	22.533	22.7674	22.7427	22.2381	22.3963	22.2625	22.2099	22.1745	4.07072	1.36054e-05	7.28671	1066800	917490	490310	944680	714970	1031300	1351400	969440	914440	917240	0.0395636	0.0387522	0.0249986	0.0372833	0.0371621	0.0358703
A0A6A4PFJ3	AT3G18035.1	H15 domain-containing protein	nucleus	DNA	DNA synthesis/chromatin structure	histone	9.3	-0.339157	+	9	9	9	19.7	19.7	19.7	57.566	0	24.37	35826000	54	20.6609	20.7447	20.2507	20.7946	20.4375	20.7265	20.9941	20.9187	20.9426	21.0024	1.75612	0.00514917	-2.98249	137650	82575	94043	317930	116880	352680	568860	337180	370360	380650	0.00510492	0.00348774	0.00479481	0.0125476	0.0060751	0.0122668
A0A6A4PFL0	AT4G13350.1	Arf-GAP domain-containing protein	cytosol,nucleus	Signalling	G-proteins	unknown	15.4	1.20826	+	3	3	3	4.5	4.5	4.5	72.122	0	4.8213	1601100	6	17.0332	17.4189	16.6891	17.2433	16.9536	15.9267	15.9427	16.5889	15.2141	15.6242	2.80675	0.000411031	4.69053	13419	14773	2350.1	10181	7082.4	7409.2	5324.4	6370.4	8638.3	4509.9	0.00049766	0.000623971	0.000119821	0.000401809	0.000368123	0.000257704
A0A6A4PFP4	AT1G20050.1	EXPERA domain-containing protein	vacuole	Lipid metabolism	misc	campesterol synthesis	7.6	-2.36785	+	3	3	3	10.2	10.2	10.2	25.624	0	11.013	3603100	11	16.3183	15.2678	15.3306	15.9715	17.1017	18.3617	18.8911	18.0927	18.3561	18.1274	3.69604	5.01253e-05	-6.43564	31351	20269	30887	42953	64045	144610	218090	105970	135910	106700	0.00116269	0.000856106	0.00157478	0.00169521	0.00332888	0.00502978
A0A6A4PFX3	AT2G44450.1	Glycoside hydrolase family 1 protein (Putative beta-glucosidase) (EC 3.2.1.21)	extracellular	Carbohydrate metabolism	carbohydrate handling	gluco-, galacto- and mannosidases	2.3	1.60844	+	3	2	3	6.6	5.1	6.6	58.45	0	6.1062	1873400	6	15.7547	19.0935	20.2887	17.3362	17.1357	16.5599	17.4712	15.9955	14.9558	16.5842	0.957338	0.047455	1.79542	4378.7	13031	26587	5359.5	6176.7	826.18	12538	773.94	1424.6	959.23	0.000162389	0.000550393	0.00135555	0.000211521	0.000321048	2.87359e-05
A0A6A4PG29	AT2G19480.3	Nucleosome assembly protein (Nucleosome assembly protein (NAP)) (Putative nucleosome assembly protein (NAP))	nucleus	DNA	DNA synthesis/chromatin structure	unknown	9.3	0.63315	+	10	10	10	38.1	38.1	38.1	41.067	0	20.798	14484000	42	19.1319	19.5945	18.8472	19.3666	19.1637	18.5852	18.5044	18.6655	18.4479	18.7351	2.8013	0.000413585	4.68084	31207	48361	21884	74977	26203	62116	54627	49249	62523	65707	0.00115735	0.00204263	0.00111576	0.00295909	0.00136196	0.0021605
A0A6A4PG93	AT1G79930.1	Heat shock 70 kDa protein (Putative Heat shock protein 70 family)	cytosol	Stress	abiotic stress	Hsp (heat-shock-responsive protein) families	20.1	-0.460493	+	30	15	19	42	24.9	30.7	94.666	0	105.59	50230000	110	19.5768	19.5545	20.0328	19.5182	19.5422	20.1858	20.2483	20.0946	20.0177	19.9808	2.52511	0.000834313	-4.20291	44648	36370	32291	42999	19212	77038	131610	100710	97125	94969	0.00165583	0.00153617	0.00164637	0.00169702	0.000998586	0.00267951
A0A6A4PGB1	AT2G34160.1	Alba DNA/RNA-binding protein (Putative DNA/RNA-binding protein Alba)	cytosol	RNA	not assigned	unknown	10.99	-0.524755	+	10	3	5	86.9	33.8	44.6	14.356	0	25.539	28911000	34	20.0048	20.9714	20.9057	20.6462	20.1471	21.068	20.879	20.9506	21.1306	21.2706	1.44733	0.0116198	-2.52195	145920	311190	91974	151660	66262	229570	742840	221780	627500	527090	0.00541162	0.0131438	0.00468932	0.0059855	0.00344411	0.00798483
A0A6A4PGM9	AT5G59950.5	RRM domain-containing protein	nucleus	RNA	RNA processing	mRNP export	10.2	0.231414	+	12	5	5	56.3	34.6	34.6	26.678	0	16.784	18836000	44	19.5342	19.4781	19.3745	19.61	19.6744	19.1495	19.5754	19.1533	19.2091	19.4269	1.31285	0.0169853	2.32344	66922	57948	14340	72739	14850	80015	109000	66783	66785	74913	0.00248188	0.00244756	0.000731129	0.00287076	0.000771861	0.00278306
A0A6A4PGN6	AT5G59840.1	Ras-related small GTP-binding family protein	golgi	Vesicle trafficking	tethering and fusion	RAB-GTPase activities	18.8	-1.19251	+	13	1	3	75.8	7.4	17.7	23.748	0	85.139	6565000	18	17.9672	17.9431	17.5129	17.7305	18.0138	18.9366	19.0365	19.1743	19.1806	18.8022	5.09711	0	-10.0802	16695	14449	12761	23620	12858	37950	45090	49140	65926	31775	0.000619155	0.000610286	0.000650623	0.000932201	0.000668323	0.00131996
A0A6A4PGS0	AT1G05070.1	Plant/T7A14-6 protein	golgi	Not assigned	not assigned	unknown	99.99	-1.84773	+	2	2	2	9.1	9.1	9.1	20.342	0.0086361	2.2734	5308900	6	16.736	15.5694	18.6059	18.2165	18.5448	19.2948	19.7191	19.1809	19.6035	19.1129	1.79044	0.0046867	-3.03436	9722.4	11087	17780	29509	22569	100600	128220	86462	95891	88042	0.000360567	0.000468284	0.000906519	0.00116462	0.00117307	0.00349904
A0A6A4PGW8	AT3G12110.1	actin-11	cytosol	Cell	cytoskeleton	microfilament network	14.8	-2.33179	+	25	0	2	67.6	0	6.9	41.666	0	30.762	13532000	11	19.7607	19.7969	16.4058	19.9389	15.8819	20.6454	20.4361	20.6667	21.2587	20.4361	1.45553	0.0113896	-2.53407	74953	81929	66169	71075	42872	55541	63205	61864	61688	65105	0.00277972	0.00346045	0.00337365	0.00280509	0.00222837	0.00193181
A0A6A4PH01	AT1G22360.1	Glycosyltransferase (EC 2.4.1.-)	cytosol	Carbohydrate metabolism	carbohydrate handling	UDP glucosyl and glucoronyl transferases	2.3	1.54895	+	22	20	22	46.2	44.4	46.2	56.204	0	323.31	153160000	150	21.6329	21.8519	21.644	22.3212	21.9436	20.9686	21.2629	21.2981	17.7195	20.3997	1.27343	0.0191412	2.26529	642740	459650	275160	1019800	408120	503450	720280	513590	25444	268360	0.0238368	0.0194143	0.0140291	0.040248	0.0212129	0.0175108
A0A6A4PH11	AT4G05180.1	Oxygen-evolving enhancer protein (Putative oxygen-evolving enhancer protein)	plastid	Photosynthesis	photophosphorylation	photosystem II	1.1	-0.914677	+	17	14	17	62.6	54	62.6	23.139	0	266.02	2023000000	211	25.2553	25.2325	25.2902	24.9652	25.3386	26.0873	25.8059	26.2182	26.5374	26.0064	3.78279	3.09598e-05	-6.62582	13266000	8098500	6121000	11410000	7764500	24145000	23405000	23164000	30818000	19384000	0.491986	0.342058	0.312081	0.450314	0.403577	0.839803
A0A6A4PH12	AT1G11680.1	Cytochrome P450 monooxygenase CYP51G1 (Obtusifoliol-14-demethylase) (Putative sterol 14-alpha-demethylase) (EC 1.14.14.154)	endoplasmic reticulum	Lipid metabolism	misc	campesterol synthesis	7.6	-1.10609	+	12	11	12	30.7	28.1	30.7	55.526	0	24.032	5332300	22	15.7306	16.9274	16.8923	16.0557	15.9153	17.6157	18.2158	17.3298	16.6855	17.205	1.83572	0.00411695	-3.10308	1784	5177	4976.4	4498.4	1604.1	30245	49862	34809	28079	30272	6.61618e-05	0.000218662	0.000253723	0.000177536	8.33766e-05	0.00105197
A0A6A4PH35	AT4G37070.2	Patatin (EC 3.1.1.-)	plasma membrane	Lipid metabolism	lipid degradation	phospholipase activities	7.2	2.55056	+	20	20	20	47.3	47.3	47.3	45.577	0	323.31	524800000	175	24.7069	24.2606	24.0686	22.2319	24.277	22.8224	21.7993	17.931	22.1324	22.1071	1.51243	0.0097131	2.61831	5904400	3537400	2157500	1067000	2747100	1946600	1144600	39153	1164600	901430	0.218972	0.14941	0.110001	0.0421108	0.142787	0.067706
A0A6A4PHB2	AT2G44050.1	6,7-dimethyl-8-ribityllumazine synthase (DMRL synthase) (EC 2.5.1.78)	plastid	Coenzyme metabolism	FMN/FAD	lumazine synthase (RibE)	11.3	0.439672	+	9	3	9	44.9	19.2	44.9	24.714	0	26.597	75362000	77	21.6712	21.6619	21.4384	21.6116	21.8503	21.1926	21.1174	21.2403	21.2123	21.2725	3.58599	4.81928e-05	6.20002	551900	494270	283260	563490	400960	297230	357960	256560	268570	245780	0.0204679	0.0208766	0.0144421	0.022239	0.0208408	0.0103382
A0A6A4PHB5	AT4G17520.1	HABP4_PAI-RBP1 domain-containing protein	nucleus	RNA	RNA RNA binding	unknown	10.4	-0.510121	+	12	7	7	39.3	30.6	30.6	39.313	0	36.055	34146000	52	19.9422	20.2069	20.5386	19.9304	20.002	20.4427	20.9506	20.1048	20.7912	20.8813	1.50348	0.00997263	-2.60505	138440	138230	124500	146720	82147	221590	386090	145600	290190	307190	0.00513422	0.00583845	0.00634767	0.00579054	0.00426977	0.00770727
A0A6A4PHI4	AT3G54090.1	PfkB domain-containing protein	plastid	RNA	RNA biosynthesis	organelle machineries	10.1	-3.17324	+	19	19	19	44.7	44.7	44.7	54.531	0	111.66	40379000	87	17.1668	16.8164	17.1857	16.8002	16.818	20.2692	20.3789	19.7843	20.1498	20.0712	7.94181	0	-23.5	22518	23835	10290	25641	8108.7	226240	282890	190290	225080	213890	0.000835108	0.00100672	0.000524639	0.00101196	0.000421468	0.00786901
A0A6A4PHX2	AT4G19710.2	Asp kinase/homoserine dehydrogenase	plastid	Amino acid metabolism	amino acid synthesis	Aspartate family	6.1	-4.11865	+	42	14	14	45.6	17.8	17.8	100.35	0	56.592	16816000	35	16.7512	15.5351	15.0377	15.5041	16.1657	19.7947	21.2249	20.1471	18.8204	19.5999	4.49654	1.63043e-05	-8.35605	11017	543.84	915.55	82.42	8525.5	59507	105260	56536	42938	39669	0.000408579	2.29703e-05	4.66796e-05	3.25284e-06	0.000443132	0.00206975
A0A6A4PHY5	AT5G19780.1	Tubulin alpha chain	cytosol	Cell	cytoskeleton	microtubular network	14.8	0.83971	+	28	2	9	60.4	6	26.5	49.556	0	242.08	128980000	92	22.0936	22.2246	22.3991	22.128	22.2874	21.4091	21.4067	21.4619	21.4004	21.256	5.90953	0	12.9023	557670	489840	265310	510660	334310	373510	484120	392250	393270	348060	0.0206819	0.0206895	0.0135269	0.020154	0.0173765	0.0129913
A0A6A4PI43	AT5G24690.1	Plant/MXC17-8 protein	plastid	Not assigned	not assigned	unknown	99.99	-2.12133	+	15	11	11	28.1	22.1	22.1	57.626	0	19.674	15938000	33	17.8076	18.1687	16.8956	18.2355	17.6301	19.7112	20.3134	19.6775	19.7168	19.9253	4.31835	1.51899e-05	-7.89439	16519	9345.6	1870.4	10724	7825.2	88988	121480	88254	94936	85995	0.000612627	0.000394732	9.53629e-05	0.00042324	0.000406732	0.00309515
A0A6A4PI49	AT3G59920.1	Guanosine nucleotide diphosphate dissociation inhibitor	cytosol,extracellular	Vesicle trafficking	tethering and fusion	RAB-GTPase membrane association	18.8	0.804696	+	28	17	28	63.7	40.3	63.7	49.764	0	323.31	936250000	248	26.8847	27.0814	27.5994	27.09	27.298	26.3706	26.6251	26.3597	26.2632	26.3115	3.43813	6.06897e-05	5.89292	6489500	6452900	7043900	5917500	5898900	434370	692260	373450	413080	406820	0.240671	0.272553	0.359135	0.233543	0.306608	0.0151081
A0A6A4PI61	AT2G28680.1	Glutelin type-B-like protein (Putative 11-S seed storage protein, plant)	vacuole	Storage proteins	cupin superfamily	glutelin	4.2	-1.88911	+	4	4	4	22.2	22.2	22.2	37.582	0	12.75	4151800	17	15.944	15.9927	15.7191	16.3644	15.6367	18.1225	17.7095	17.8991	17.407	17.9644	5.28795	0	-10.6883	3440	2818.1	0	3958.2	0	24591	8168.1	15880	20132	8025.7	0.000127577	0.000119029	0	0.000156217	0	0.000855316
A0A6A5M3Q2	AT5G10260.1	RAB GTPase homolog H1E	peroxisome	Vesicle trafficking	tethering and fusion	RAB-GTPase activities	18.8	0.854797	+	10	4	4	50.7	22.2	22.2	23.104	0	8.5121	3912700	13	18.252	18.6371	18.4589	17.4106	18.3482	17.5528	17.5948	17.132	17.3295	17.2238	2.21919	0.00159476	3.70067	30993	13149	25389	21020	7375.9	28974	44130	26254	24820	26417	0.00114941	0.000555377	0.00129447	0.000829588	0.000383379	0.00100776
A0A6A4PI72	AT3G23660.1	Protein transport protein SEC23	endoplasmic reticulum,golgi	Protein metabolism	protein translocation	protein targeting	5.6	0.392134	+	15	4	14	32.2	11.6	30.6	85.455	0	50.404	52161000	102	20.2088	20.1758	20.3634	20.245	20.1947	19.9452	20.1029	19.6223	19.7047	19.8521	2.56789	0.000745882	4.27531	193120	117690	83184	159910	97521	135920	245450	123830	129050	164350	0.00716209	0.0049709	0.00424116	0.0063111	0.00506887	0.00472752
A0A6A4PI77	AT3G13560.1	(1->3)-beta-glucan endohydrolase (EC 3.2.1.39) (Beta-1,3-endoglucanase)	extracellular	Carbohydrate metabolism	carbohydrate handling	beta 1,3 glucan hydrolases	2.3	1.45708	+	6	6	6	15.4	15.4	15.4	53.029	0	42.62	20303000	44	20.1729	19.9337	20.0458	19.9442	20.0356	18.4885	18.6368	18.5833	18.6426	18.4957	8.38675	0	26.75	197810	134380	93987	173050	86729	71205	109760	75192	68314	58347	0.00733603	0.00567584	0.00479196	0.00682969	0.00450793	0.00247663
A0A6A4PII0	AT4G25080.5	Mg-protoporphyrin IX methyltransferase (Putative magnesium protoporphyrin IX methyltransferase) (EC 2.1.1.11)	plastid	Coenzyme metabolism	tetrapyrrole	magnesium protoporphyrin IX methyltransferase	11.14	-1.36737	+	19	19	19	53.6	53.6	53.6	34.584	0	323.31	485080000	238	21.7961	21.8213	22.0127	21.7351	21.8155	23.3203	22.9459	23.3602	23.2291	23.162	6.58072	0	-15.7596	1036200	821140	476620	821990	476370	3584300	3464700	3394300	3075200	3063800	0.0384288	0.0346827	0.0243006	0.0324411	0.0247604	0.124668
A0A6A4PIK1	AT3G12860.1	Nop domain-containing protein	nucleus	RNA	RNA processing	rRNA/tRNA methylation	10.2	-1.94671	+	20	3	3	40	9.1	9.1	60.145	0	6.9985	3491300	10	16.8627	16.1122	16.975	17.4367	14.651	18.2348	19.117	17.3978	18.2808	18.7407	2.05063	0.00239165	-3.4342	596.76	860.67	3229.4	10774	852.39	9274.4	31336	6448.3	9321.8	2115.1	2.21316e-05	3.63523e-05	0.000164652	0.000425213	4.43048e-05	0.000322579
A0A6A4PIL9	AT5G64040.1	Photosystem I reaction center subunit N (Putative photosystem I) (EC 1.97.1.12)	plastid	Photosynthesis	photophosphorylation	photosystem I	1.1	-1.01973	+	10	10	10	35.4	35.4	35.4	18.834	0	73.492	389410000	92	24.6176	23.8923	23.321	24.2698	24.1312	25.1881	24.2625	25.226	25.582	25.0719	1.97775	0.00283348	-3.32092	3651200	2490400	1314200	3133300	1716700	6641400	5106900	6040300	7590000	5683700	0.135409	0.105188	0.0670049	0.123661	0.0892293	0.230999
A0A6A5LY66	AT4G22220.1	Iron-sulfur cluster assembly protein	mitochondrion	Coenzyme metabolism	iron-sulphur clusters	mitochondrial ISC system	11.4	0.428322	+	2	2	2	11.2	11.2	11.2	17.413	0.001047	3.1919	5365700	11	19.1927	18.9355	19.1911	18.7504	19.2668	18.6398	18.8395	18.5244	18.6731	18.5182	2.26421	0.00142712	3.77298	58010	46198	37330	42850	33241	52609	70908	39474	56000	49860	0.00215137	0.00195128	0.00190328	0.00169114	0.00172777	0.00182983
A0A6A4PIU4	AT3G26320.1	Cytochrome P450 family 71 protein	endoplasmic reticulum	Not assigned	oxidoreductases	unknown	99.18	1.89288	+	4	4	4	10.5	10.5	10.5	60.537	0	7.4643	1231300	6	17.8882	17.3173	17.2193	17.7112	17.7957	15.2637	16.6117	15.6299	15.7029	15.2591	3.83318	3.15623e-05	6.73813	1688	1423.4	981.7	2057.8	1496.7	216.23	680.28	0	0	0	6.26016e-05	6.01205e-05	5.00523e-05	8.12143e-05	7.77943e-05	7.52084e-06
A0A6A4PIW2	AT1G06110.1	Protein ApaG	nucleus,vacuole	Protein metabolism	protein degradation	ubiquitin	5.2	-1.71301	+	8	8	8	31.8	31.8	31.8	28.625	0	19.558	8034500	32	16.8389	16.5107	16.9934	16.634	17.1601	18.5308	18.2034	18.592	18.759	18.6168	5.51975	0	-11.4704	22420	21235	12324	11104	6377.9	56422	66983	77249	67889	90590	0.000831473	0.000896908	0.000628343	0.000438237	0.000331505	0.00196245
A0A6A4PIW6	AT3G06720.2	Importin subunit alpha	cytosol	Protein metabolism	protein translocation	protein targeting	5.6	1.33045	+	12	3	3	27.9	10.1	10.1	58.602	0	7.2867	1858900	10	18.0793	17.6496	17.1964	17.9861	17.4801	15.2827	17.2683	17.0419	16.1162	16.0302	1.99955	0.00268702	3.35469	14035	10118	3689.4	14378	5158.7	3143.8	5204.2	8091.2	2572.4	0	0.000520505	0.000427356	0.000188105	0.00056745	0.000268135	0.000109347
A0A6A4PIX4	AT3G16990.1	TENA_THI-4 domain-containing protein	cytosol	Not assigned	not assigned	unknown	99.99	1.45827	+	3	1	1	16.6	8.1	8.1	25.622	0.0014723	3.0735	781550	5	17.0955	16.4743	16.4325	16.8866	17.1821	15.6152	16.3452	15.3903	15.0331	14.3959	2.45226	0.000963888	4.0809	12199	5458.7	2076.2	9014.6	4745.8	0	4561.2	2814.3	0	3661.7	0.000452415	0.00023056	0.000105856	0.000355775	0.000246673	0
A0A6A4PIX6	AT3G48460.1	GDSL-like lipase/acylhydrolase (Putative sinapine esterase) (EC 3.1.1.49)	extracellular	Lipid metabolism	lipid handling	GDSL-motif lipase	7.3	-2.16884	+	8	8	8	30.1	30.1	30.1	42.085	0	40.769	11312000	32	17.3123	17.5245	17.9853	17.3483	17.8562	19.773	20.5626	19.6322	19.2942	19.6087	4.59583	1.71184e-05	-8.62267	599.19	2973.5	4616.4	13461	17745	127920	160310	71712	80268	100170	2.22217e-05	0.000125592	0.000235369	0.00053126	0.000922335	0.00444927
A0A6A4PIZ8	AT1G47980.1	Desiccation PCC13-like protein	extracellular,plasma membrane	Not assigned	not assigned	unknown	99.99	7.81243	+	1	1	1	5.4	5.4	5.4	34.984	0.00031949	3.9082	58544000	10	22.4184	22.9493	24.0997	22.7414	23.9941	15.7378	15.9634	15.274	15.3693	14.7962	7.34948	0	19.764	352470	454290	584270	469560	533540	3057.7	0	0	17090	0	0.0130718	0.019188	0.0297892	0.0185319	0.0277319	0.000106352
A0A6A4PJ17	AT1G48160.1	Putative signal recognition particle, SRP19 subunit	nucleus	Protein metabolism	protein translocation	endoplasmic reticulum	5.6	0.783855	+	7	7	7	46.7	46.7	46.7	15.363	0	14.526	7228900	28	19.3375	19.2148	19.5693	19.2635	19.5131	18.7774	18.5797	18.5514	18.6959	18.3746	4.3732	1.5534e-05	8.03426	151060	96165	55518	135540	89658	103370	110300	19749	98836	79796	0.00560225	0.00406174	0.0028306	0.0053493	0.00466017	0.00359538
A0A6A4PJ86	AT3G06510.1	Beta-glucosidase (Putative beta-glucosidase) (EC 3.2.1.21)	plastid	Carbohydrate metabolism	carbohydrate handling	gluco-, galacto- and mannosidases	2.3	-0.460727	+	22	22	22	42.2	42.2	42.2	73.325	0	110.75	77961000	152	19.9617	19.8969	19.7484	19.9262	19.7775	20.3707	20.0667	20.3671	20.4409	20.369	3.4501	6.10264e-05	-5.91738	131520	128330	43758	126140	32717	204430	219150	193840	229110	191430	0.00487758	0.0054203	0.00223101	0.00497831	0.00170054	0.00711042
A0A6A4PJE8	AT4G26000.1	Poly(RC)-binding-like protein (Putative K domain-containing protein)	nucleus	RNA	RNA regulation of transcription	unknown	10.3	-0.865884	+	6	5	5	20.7	17.4	17.4	45.885	0	9.3205	3911200	18	17.5232	17.679	17.2892	17.5734	17.0297	18.2415	18.7931	18.1151	18.1793	18.095	2.96178	0.00027652	-4.97082	12027	7216.7	3389.5	2708.1	1721.2	18035	46327	18168	16259	15560	0.000446036	0.000304813	0.000172815	0.000106879	8.94632e-05	0.000627287
A0A6A4PJM1	AT2G24090.1	50S ribosomal protein L35	plastid	Protein metabolism	protein synthesis	organelle translation machineries	5.1	-2.07394	+	3	3	3	19.8	19.8	19.8	19.264	0	153.68	90983000	26	20.9426	20.9014	20.694	21.2185	21.0082	23.1014	22.6651	23.1473	22.9383	23.2823	6.48096	0	-15.3004	209060	163720	174080	470460	240100	2515300	2279900	2397100	1464300	1458900	0.00775325	0.00691508	0.00887552	0.0185674	0.0124797	0.0874863
A0A6A4PJN2	AT4G19810.1	Glyco_18 domain-containing protein	extracellular	Stress	biotic stress	hydrolases	20.2	4.76611	+	20	18	20	60.3	57.1	60.3	41.43	0	281.02	87522000	96	21.9412	22.0942	22.0468	22.1373	22.1086	17.8791	17.4042	17.5936	17.1657	16.4549	7.31296	0	19.5535	880690	742650	460870	961040	602160	44085	59647	31270	28775	22702	0.0326615	0.0313675	0.0234976	0.037929	0.0312986	0.00153335
A0A6A4PJN4	AT5G58070.1	Lipocln_cytosolic_FA-bd_dom domain-containing protein	endoplasmic reticulum	Transport	not assigned	unknown	17.99	8.39816	+	7	4	7	32	22.1	32	20.311	0	15.919	37605000	30	21.8605	22.305	21.8064	21.369	21.0642	11.6779	16.7738	14.7232	11.4003	11.839	4.26779	1.48791e-05	7.76721	1300400	1583800	634100	821570	638230	3679.3	487.61	1458.4	2698.4	5302.7	0.0482269	0.0668953	0.0323298	0.0324246	0.0331734	0.000127972
A0A6A4PJU0	AT5G34850.1	Purple acid phosphatase (EC 3.1.3.2)	extracellular	Not assigned	phosphatases	acid and other phosphatases	99.21	1.95276	+	20	20	20	52	52	52	54.939	0	101.34	87688000	120	21.8125	21.8301	21.7639	21.5871	21.7451	19.7976	19.8841	19.7477	19.8225	19.7231	9.58625	0	37.8745	407590	304460	184720	345430	232910	140770	208200	101250	112060	140530	0.015116	0.0128595	0.009418	0.0136329	0.012106	0.00489622
A0A6A4PJU1	AT3G15790.1	MBD domain-containing protein	nucleus	RNA	RNA regulation of transcription	Methyl binding domain proteins	10.3	0.435283	+	4	4	4	16	16	16	36.509	0	7.7066	2078600	12	17.2344	16.952	17.1181	17.0668	17.0283	16.5739	16.5855	16.4018	16.8905	16.7715	2.68888	0.000540226	4.48323	20306	9449.4	5105.2	11550	5419.8	12593	15282	7400	9552.8	7273	0.000753073	0.000399116	0.00026029	0.000455839	0.000281706	0.000438006
A0A6A4PJX1	AT1G15690.1	H(+)-exporting diphosphatase (EC 7.1.3.1)	vacuole	Transport	active transport	VHP PPase family	17.2	-0.477069	+	20	5	5	27.9	9.5	9.5	80.512	0	44.769	170060000	71	22.5537	22.5908	22.6003	22.5593	22.4432	22.7571	22.8551	23.2331	23.212	23.0754	2.87076	0.000351938	-4.80517	290530	228580	155050	276170	135530	393820	476200	492290	547590	452140	0.0107747	0.00965459	0.00790527	0.0108995	0.00704447	0.0136977
A0A6A4PK00	AT3G18570.1	Oleosin family protein	plasma membrane	Lipid metabolism	lipid bodies-associated activities	oleosin	7.5	5.67368	+	4	4	4	21.7	21.7	21.7	17.571	0	9.9639	24651000	20	20.3966	20.8242	22.6102	20.6705	21.3957	13.0513	18.066	15.134	15.9747	15.3029	3.64677	4.92854e-05	6.32938	698650	626350	1848200	681770	892640	13516	135950	1659.4	5252.2	26193	0.0259103	0.0264553	0.094231	0.0269071	0.0463969	0.000470109
A0A6A4PK03	AT5G08170.1	Agmatine deiminase	cytosol	Secondary metabolism	polyamine synthesis	putrescine	13.7	0.348846	+	7	7	7	24.3	24.3	24.3	41.9	0	15.667	15346000	31	19.7103	19.2955	19.5061	19.6259	19.5278	19.0926	18.9938	19.4284	19.1685	19.238	2.05968	0.00234569	3.44834	131620	76386	38572	99211	37370	129240	109440	76983	86428	101240	0.00488129	0.00322633	0.00196661	0.00391552	0.00194239	0.00449518
A0A6A4PK52	AT3G18520.1	Histone deacetylase (EC 3.5.1.98)	nucleus	RNA	RNA regulation of transcription	HDA	10.3	-1.81922	+	2	2	2	5.4	5.4	5.4	59.104	0	4.3555	1668300	5	16.3665	15.3287	16.3525	16.5576	15.0973	17.3963	18.458	17.6648	17.6173	17.6623	3.06933	0.000193999	-5.17065	1837.2	1373.2	1023.5	1672.5	1229.1	6128.1	20309	10953	10924	11284	6.81348e-05	5.80002e-05	5.21835e-05	6.60079e-05	6.38852e-05	0.000213146
A0A6A4PK74	AT1G13950.1	Eukaryotic translation initiation factor 5A (eIF-5A)	cytosol	Protein metabolism	protein synthesis	translation elongation	5.1	0.251115	+	14	6	14	76.1	29.6	76.1	17.249	0	323.31	276880000	137	22.7632	22.6958	22.8585	22.7313	22.4981	22.5694	22.5272	22.4339	22.4313	22.3295	2.06605	0.00231434	3.45831	1920500	1578500	1096900	1854000	937280	2080500	2676600	1753700	1868100	1936000	0.0712241	0.0666715	0.0559258	0.073171	0.0487172	0.0723633
A0A6A4PK77	AT2G24270.1	NADP-dependent glyceraldehyde-3-phosphate dehydrogenase	cytosol	Carbohydrate metabolism	carbohydrate degradation	cytosolic branch	2.2	2.54445	+	23	23	23	61	61	61	53.399	0	323.31	414280000	244	23.2864	23.681	24.0378	23.0631	23.6363	21.0169	20.7716	21.1195	21.08	20.9944	6.23115	0	14.2051	2192700	2206700	1979900	1719600	1775000	577040	532290	526180	528950	520420	0.081319	0.0932049	0.100946	0.0678667	0.0922595	0.0200704
A0A6A4PK81	AT5G08160.1	Protein kinase domain-containing protein	golgi	Protein metabolism	protein modification	NAK kinase	5.5	-1.97482	+	6	5	6	24.5	20.4	24.5	38.393	0	17.635	4454100	23	15.8215	15.1665	15.5676	16.3214	16.5415	17.7816	18.2061	17.6391	17.8188	17.8471	4.12379	1.3905e-05	-7.41378	1932.3	2554.2	1940.7	2548.5	2835.3	7314.6	15224	8732.3	8801.3	7646.1	7.16617e-05	0.000107882	9.89472e-05	0.000100581	0.000147371	0.000254414
A0A6A4PK95	AT3G47520.1	Malate dehydrogenase (EC 1.1.1.37)	plastid	Cellular respiration	other organic acid transformations	cyt MDH	3.4	-0.774293	+	16	7	7	49.5	26.5	26.5	43.572	0	81.762	36894000	70	19.6539	19.6772	19.5568	19.6494	19.5614	20.4419	20.407	20.3565	20.4142	20.3506	8.18156	0	-25.2	87392	65405	32727	74617	34280	170880	187810	143840	156620	141810	0.00324104	0.00276253	0.0016686	0.00294488	0.00178178	0.00594349
A0A6A4PKA4	AT5G39850.1	S4 RNA-binding domain-containing protein	cytosol	Protein metabolism	protein synthesis	ribosomal protein	5.1	-0.377723	+	18	1	2	63.5	4.1	9.6	23.112	0	22.238	45041000	17	21.6679	21.6988	21.9509	21.5185	21.7265	22.149	22.167	22.0648	22.026	22.0442	2.99017	0.000246696	-5.02312	345140	266350	215810	320650	232830	611040	632480	505850	502350	462160	0.0127999	0.0112499	0.0110031	0.012655	0.0121019	0.021253
A0A6A4PKB1	AT5G08060.1	Complex I B14.5a	mitochondrion	Cellular respiration	OXPHOS	complex I	3.3	-2.1049	+	3	3	3	25.8	25.8	25.8	14.164	0	7.5805	14853000	13	16.9544	20.695	16.0174	19.5111	16.4008	20.6675	20.7467	18.3345	19.247	21.1074	1.07897	0.0328609	-1.97748	48290	349760	53427	101020	76098	338080	510380	230300	247790	326440	0.00179089	0.0147729	0.00272399	0.00398691	0.00395536	0.011759
A0A6A4PKE9	AT3G16570.1	Putative rapid ALkalinization Factor	extracellular	Hormone metabolism	signalling peptides	CRP (cysteine-rich-peptide) category	12.9	3.00103	+	2	0	2	13.4	0	13.4	14.045	0	8.6149	7647400	10	20.6218	20.8002	19.2876	19.871	18.852	15.2447	18.5102	15.5508	18.3227	16.7989	2.32764	0.0012206	3.87576	259570	243150	94594	291610	100690	8202.5	114090	0	79479	83170	0.00962647	0.01027	0.0048229	0.0115088	0.00523358	0.000285297
A0A6A4PKJ3	AT1G11840.6	Glyoxalase I (EC 4.4.1.5)	endoplasmic reticulum	Cellular respiration	glycolysis	methylglyoxal degradation	3.1	1.53123	+	23	21	23	67.6	64.8	67.6	31.748	0	323.31	2062900000	299	25.4232	25.6563	25.844	25.0899	25.7398	24.1528	23.9989	24.0086	23.9997	23.9371	5.38422	0	11.0072	25549000	23029000	16436000	18336000	16851000	12448000	13041000	10842000	10877000	10682000	0.947516	0.972681	0.837994	0.723659	0.875868	0.432962
A0A6A4PKK6	AT4G16390.1	Smr domain-containing protein	plastid	Not assigned	not assigned	unknown	99.99	-4.64686	+	19	17	19	33.7	32.1	33.7	77.991	0	122.86	57027000	91	15.0788	14.2319	16.6825	15.54	16.3397	20.1526	20.3934	20.2634	20.0638	20.2339	5.22715	0	-10.4912	8230.3	6271.8	14198	10876	13591	256440	329710	232540	235150	232200	0.000305231	0.000264903	0.000723889	0.000429239	0.000706422	0.00891941
A0A6A4PKL3	AT2G43950.1	Outer envelope pore protein (Outer envelope pore protein 37)	plastid	Transport	porins	OEP37 outer membrane porin	17.5	-0.812042	+	2	2	2	7.5	7.5	7.5	35.368	0	4.8879	6612800	22	18.2906	18.5077	17.4179	17.8926	18.232	18.8184	18.7022	18.9694	18.9098	19.0011	2.46757	0.000933514	-4.10642	33077	14244	4352.4	25989	12452	54616	59915	54180	54827	58169	0.0012267	0.000601627	0.000221908	0.0010257	0.00064722	0.00189964
A0A6A4PKQ4	AT4G16370.1	Oligopeptide transporter OPT family protein (Putative oligopeptide transporter, OPT superfamily)	plasma membrane	Transport	carrier-mediated transport	OPT family	17.3	1.62676	+	6	6	6	11	11	11	83.605	0	14.016	17308000	35	20.4121	20.6206	20.9042	20.7237	20.5857	18.9317	18.5868	19.0463	19.2612	19.2866	5.31052	0	10.7624	66078	61649	40543	73255	43556	32613	31884	31633	12503	33102	0.00245058	0.00260388	0.0020671	0.00289112	0.00226392	0.00113433
A0A6A4PKS2	AT3G23600.1	DLH domain-containing protein	cytosol	Not assigned	not assigned	unknown	99.99	0.663585	+	12	8	12	60.7	43.1	60.7	25.757	0	161.11	139240000	126	21.9549	21.724	22.1531	21.8634	21.943	21.294	21.009	21.4015	21.474	21.142	3.51064	4.68165e-05	6.04219	755990	485750	420680	690930	425280	532680	503600	545420	540850	465760	0.0280368	0.0205167	0.0214485	0.0272686	0.0221049	0.0185275
A0A6A4PKX0	AT2G02760.1	UBC core domain-containing protein	cytosol	Protein metabolism	protein degradation	peptide tagging	5.2	-1.01651	+	2	2	2	19.1	19.1	19.1	17.32	0	5.4261	8092000	12	18.6463	15.9601	18.1633	18.9583	18.8826	18.9678	19.4188	19.2398	19.1193	18.9473	0.959926	0.0471027	-1.79932	461060	172650	103580	395580	190190	87619	581350	377360	379490	347420	0.017099	0.00729226	0.00528106	0.0156122	0.00988554	0.00304754
A0A6A4PKY3	AT5G18860.1	Inosine-uridine preferring nucleoside hydrolase	extracellular	Nucleotide metabolism	nucleotide degradation	purines	8.2	4.89808	+	18	12	18	23.4	16.1	23.4	98.777	0	49.226	19247000	53	20.4035	20.1141	20.4316	19.361	19.4287	14.978	14.9154	14.6562	14.6191	16.0799	6.14187	0	13.8317	88870	59296	51772	78177	43278	4878.3	4932.2	4304	4238.4	7271.8	0.00329585	0.0025045	0.00263961	0.00308538	0.00224947	0.000169675
A0A6A4PKY7	AT3G47800.1	Aldose 1-epimerase (EC 5.1.3.3)	extracellular	Carbohydrate metabolism	minor CHO metabolism	others	2.5	0.956255	+	8	8	8	31.7	31.7	31.7	39.852	0	15.058	12623000	38	19.4343	19.1674	18.4091	19.085	19.186	18.209	17.9998	18.4545	17.9391	17.8981	2.84754	0.000368664	4.76342	53934	51492	13984	57150	24390	23607	40241	49726	36931	37572	0.00200021	0.00217488	0.000712978	0.00225552	0.00126772	0.000821091
A0A6A4PL24	AT4G15545.1	Uncharacterized protein	-	Not assigned	not assigned	unknown	99.99	-1.63487	+	5	5	5	27.4	27.4	27.4	38.094	0	17.24	5503700	17	17.4581	16.7657	14.8793	17.2127	17.8839	18.0946	17.9384	18.3833	19.2198	18.7379	1.67611	0.00622522	-2.86217	31644	20991	2114.4	21919	14270	37935	48925	48145	25753	23860	0.00117356	0.000886602	0.000107803	0.000865068	0.000741715	0.00131944
A0A6A4PL26	AT1G18640.2	3-Phosphoserine phosphatase	plastid	Amino acid metabolism	amino acid synthesis	Serine	6.1	-0.555155	+	5	5	5	24.3	24.3	24.3	31.91	0	51.109	12879000	36	18.7346	18.6349	18.8599	18.6727	18.9629	19.374	19.3506	19.3305	19.3532	19.2324	4.52599	1.65403e-05	-8.43442	12521	19540	5811.4	28921	10563	42007	66952	53296	44058	41849	0.000464357	0.000825315	0.000296296	0.00114141	0.000549035	0.00146107
A0A6A4PL33	AT3G02230.1	UDP-arabinopyranose mutase (EC 5.4.99.30)	golgi	Carbohydrate metabolism	nucleotide sugar biosynthesis	UDP-L-arabinose synthesis	2.8	-0.512911	+	7	4	4	23.9	17.3	17.3	39.663	0	6.4709	3171600	10	16.8726	16.8812	17.318	16.8953	17.47	17.9549	17.9573	17.6432	17.2078	17.2385	1.40959	0.0129514	-2.46618	7791.6	5950.7	4577.6	6337.3	3575.7	16824	17508	10217	10260	11197	0.000288961	0.000251341	0.00023339	0.000250112	0.000185855	0.000585167
A0A6A4PL38	AT3G15790.1	MBD domain-containing protein	nucleus	RNA	RNA regulation of transcription	Methyl binding domain proteins	10.3	1.05385	+	11	11	11	40.5	40.5	40.5	38.329	0	19.554	8777200	30	18.9044	19.2741	19.1987	19.1648	18.8589	18.1134	17.9116	17.9472	18.3243	17.835	4.63671	1.15523e-05	8.73446	20846	25700	18857	22607	12666	8846.1	6950.2	3707.2	6562.9	2497.5	0.0007731	0.0010855	0.00096143	0.000892221	0.000658343	0.000307682
A0A6A4PL67	AT2G26730.1	Protein kinase domain-containing protein	plasma membrane	Protein metabolism	protein modification	TKL kinase superfamily	5.5	-0.705613	+	15	9	15	28.9	19.7	28.9	70.231	0	33.121	28488000	66	19.5895	19.0634	18.3044	19.1063	18.7034	19.5965	19.5471	19.8027	19.6112	19.7375	1.90253	0.00350729	-3.20509	45035	24400	9573	35873	20718	60236	99811	69846	73681	71006	0.00167018	0.00103059	0.000488082	0.00141578	0.00107686	0.00209511
A0A6A4PL68	AT2G26900.1	Bile acid:sodium symporter (Putative Bile acid:sodium symporter/arsenical resistance protein Acr3)	plastid	Transport	carrier-mediated transport	BART superfamily	17.3	-2.45095	+	2	2	2	7.3	7.3	7.3	44.099	0	4.0991	5248200	6	17.7947	17.9575	15.1403	17.484	15.8142	19.2273	19.7713	19.1108	19.1341	19.202	2.52244	0.000838687	-4.19841	8054.7	6981.5	0	6089.2	0	60718	60679	51279	56335	58582	0.000298718	0.000294879	0	0.00024032	0	0.00211187
A0A6A4PL72	AT5G20080.1	NADH-cytochrome b5 reductase (EC 1.6.2.2)	mitochondrion	Redox	not assigned	oxidoreductases	16.99	0.902083	+	18	18	18	60.6	60.6	60.6	36.104	0	239.98	147520000	167	22.09	22.1093	22.0534	22.0128	22.1226	21.2923	21.0795	21.2767	21.1666	21.0626	6.91203	0	17.3799	689230	546880	334170	614030	396420	495940	682570	496150	460930	423310	0.0255609	0.0230987	0.0170378	0.0242337	0.0206048	0.0172496
A0A6A4PL88	AT1G45063.1	Plastocyanin-like domain protein (Putative Blue (Type 1) copper binding protein)	extracellular	Not assigned	not assigned	unknown	99.99	2.51448	+	4	4	4	22.6	22.6	22.6	36.736	0	18.143	22688000	22	22.0571	21.7535	21.0826	22.1389	21.2502	20.2214	19.0508	18.8653	18.6314	18.9411	4.0286	2.46085e-05	7.18708	221680	146040	51663	240210	52034	31635	18835	8217.3	26615	21548	0.00822128	0.00616833	0.00263405	0.00948027	0.00270458	0.00110032
A0A6A4PLA5	AT5G20280.1	Sucrose-phosphate synthase (EC 2.4.1.14)	endoplasmic reticulum	Carbohydrate metabolism	carbohydrate synthesis	sucrose	2.1	-0.503732	+	31	16	31	35.7	22.2	35.7	117.23	0	130.88	111690000	188	20.2419	20.2158	19.8839	20.1436	19.8992	20.6039	20.0204	20.8477	20.7607	20.6703	1.79985	0.00453921	-3.04861	169130	126870	66600	146790	72839	250820	176600	241020	231090	206500	0.00627239	0.00535864	0.00339562	0.0057933	0.00378597	0.00872394
A0A6A4PLA9	AT1G72550.1	Phenylalanyl-tRNA synthetase beta subunit (EC 6.1.1.20)	cytosol	Protein metabolism	protein synthesis	aminoacyl-tRNA synthetase activities	5.1	0.141767	+	15	15	15	24.4	24.4	24.4	67.502	0	41.016	33511000	79	19.79	19.7548	19.6434	19.6684	19.8739	19.6068	19.6441	19.6531	19.6691	19.4487	1.39431	0.0135138	2.44362	71264	54242	26955	72373	43122	83025	116660	32668	84433	41589	0.00264291	0.00229103	0.00137431	0.00285631	0.00224136	0.00288775
A0A6A4PLB5	AT2G11890.1	CYTH domain-containing protein	cytosol	Not assigned	not assigned	unknown	99.99	0.348654	+	7	7	7	43.8	43.8	43.8	23.214	0	41.206	17798000	43	19.2593	19.4153	19.3484	19.0315	19.3041	18.6638	18.8611	19.1783	19.0047	18.9074	1.93964	0.00315382	3.26211	68748	44096	33723	51735	43986	68872	87921	69132	85701	64320	0.0025496	0.00186249	0.00171938	0.0020418	0.00228627	0.00239548
A0A6A4PLF0	AT2G24765.1	ADP-ribosylation factor-like protein A1D (Putative small GTPase superfamily, ARF/SAR type, P-loop containing nucleoside triphosphate hydrolase)	golgi	Vesicle trafficking	COPI coatomer machinery	coat protein recruiting	18.4	-0.533158	+	4	4	4	31.3	31.3	31.3	20.276	0	12.441	3379900	20	17.8054	17.8163	17.8994	17.1662	16.7515	18.0748	18.3386	17.8274	17.8089	18.055	1.20649	0.0229127	-2.16647	28112	18817	18242	25987	13531	30831	52135	26982	30183	31607	0.00104257	0.000794778	0.000930074	0.00102562	0.000703304	0.00107235
A0A6A4PLJ9	AT4G30690.1	Translation initiation factor IF-3	plastid	Protein metabolism	protein synthesis	organelle translation machineries	5.1	-1.81292	+	12	12	12	39.1	39.1	39.1	30.806	0	165.23	73473000	89	19.3526	19.3158	19.0893	19.0875	19.0053	21.1214	20.879	20.9973	20.9987	20.9186	7.79587	0	-22.5204	176690	98872	70045	111520	89592	762630	986690	769990	759430	695920	0.00655277	0.00417608	0.00357127	0.00440131	0.00465674	0.0265255
A0A6A4PLP2	AT4G29840.1	Threonine synthase	plastid	Amino acid metabolism	amino acid synthesis	Aspartate family	6.1	0.277866	+	11	4	4	28.2	12.2	12.2	54.974	0	12.146	5859900	25	18.9723	18.5615	18.7678	19.0929	18.9505	18.5938	18.5199	18.4657	18.5496	18.8268	1.42144	0.0125375	2.48368	29451	19009	13736	25538	12271	24410	27534	23220	23085	24898	0.00109223	0.000802888	0.000700334	0.0010079	0.000637812	0.000849021
A0A6A4PLS2	AT5G20510.1	PHD-type domain-containing protein	nucleus	RNA	RNA biosynthesis	Alfin-like transcription factor	10.1	-1.01301	+	3	3	3	11.6	11.6	11.6	29.185	0	7.3797	1325800	6	16.2208	16.3358	14.9643	16.5408	15.7078	15.6167	17.9776	16.8417	16.8926	17.506	1.14596	0.0270959	-2.07692	16044	10208	6263.5	0	0	0	51890	28958	43277	32767	0.000595011	0.000431158	0.000319346	0	0	0
A0A6A4PLS4	AT4G21020.1	Uncharacterized protein	-	Not assigned	not assigned	unknown	99.99	3.46235	+	11	11	11	49.5	49.5	49.5	21.503	0	24.866	8894300	32	19.781	18.8569	19.3233	18.6403	19.2605	16.2543	15.5555	14.7743	16.0511	15.915	5.25802	0	10.5909	139230	163540	127880	155320	157520	0	959.07	0	3122.3	0	0.00516352	0.00690748	0.00652	0.00612995	0.00818745	0
A0A6A4PM26	AT3G43190.1	Sucrose synthase (EC 2.4.1.13)	cytosol	Carbohydrate metabolism	carbohydrate degradation	sucrose	2.2	-2.09878	+	42	12	13	53	18.2	19.1	92.746	0	38.942	14711000	53	16.1921	17.2148	16.3101	15.9431	18.6047	19.0719	19.6565	18.2719	18.8586	18.8997	2.35261	0.00117977	-3.91652	3470.6	5200.5	1042.2	3974.7	4106.7	17610	33358	7220.8	8265.7	8046.9	0.000128711	0.000219655	5.31369e-05	0.000156868	0.000213455	0.000612505
A0A6A4PM34	AT3G54170.1	FKBP12 interacting protein 37	nucleus	RNA	RNA processing	mRNA methylation	10.2	-1.17287	+	2	2	2	8	8	8	38.068	0	4.0372	1345300	8	16.7024	16.5052	14.1966	16.1085	15.6679	17.0411	17.0494	16.9236	17.0074	17.0235	1.5156	0.00962633	-2.62301	1423.1	3430.6	951.89	1584.9	2624.5	10661	13151	8496.3	8723.8	10102	5.27774e-05	0.000144899	4.85324e-05	6.25506e-05	0.000136414	0.000370807
A0A6A4PM38	AT1G74850.1	Smr domain-containing protein	plastid	RNA	RNA biosynthesis	organelle machineries	10.1	-1.94846	+	27	27	27	37.5	37.5	37.5	96.075	0	101.21	49715000	117	17.527	17.6093	17.5252	17.3554	17.6509	19.5622	19.6575	19.3741	19.3547	19.4616	8.22099	0	-25.4908	18374	15079	15022	22086	11875	177540	205200	147610	128630	160180	0.000681422	0.000636895	0.000765901	0.000871659	0.000617229	0.00617514
A0A6A4PM46	AT5G20720.3	GroES chaperonin (Putative groES chaperonin family)	plastid	Protein metabolism	protein handling	protein folding	5.4	-0.234182	+	17	12	12	66.3	55.3	55.3	27.22	0	156.01	243860000	136	22.6604	22.5231	22.4827	22.5026	22.5213	22.7802	22.685	22.8115	22.8172	22.7672	3.46275	6.12529e-05	-5.94332	499390	421380	285410	454210	320600	820890	887300	746950	798170	792540	0.0185205	0.0177979	0.0145517	0.0179261	0.0166639	0.0285519
A0A6A4PM47	AT5G48960.1	Cytosolic purine 5-nucleotidase (Putative 5'-nucleotidase) (EC 3.1.3.5)	plastid	Not assigned	not assigned	unknown	99.99	-0.682654	+	16	16	16	38.4	38.4	38.4	69.411	0	42.967	19818000	65	19.0417	18.7745	18.4306	19.0285	19.2558	19.6857	19.4977	19.5395	19.572	19.6494	2.80821	0.000411342	-4.69314	58549	6959.2	27084	34088	41200	62571	85529	75062	58079	69461	0.00217136	0.000293937	0.00138089	0.00134534	0.00214146	0.00217632
A0A6A4PMH8	AT3G27740.1	Carbamoylphosphate synthase	plastid	Amino acid metabolism	amino acid synthesis	Arginine	6.1	-2.18275	+	12	5	5	38.7	21	21	47.701	0	16.961	14649000	27	17.1941	17.6449	18.1071	17.0954	17.8165	19.616	19.9305	19.7446	19.6229	19.8578	5.35702	0	-10.9163	10025	9228.7	11149	13201	12895	34677	45010	65422	68895	73688	0.000371789	0.000389795	0.000568435	0.000520998	0.000670246	0.00120612
A0A6A4PMM0	AT5G64940.1	ABC1 domain-containing protein	plastid	Protein metabolism	protein modification	atypical kinase families	5.5	-2.03712	+	23	13	23	35.2	17.1	35.2	84.258	0	155.18	60218000	124	18.2332	18.3339	17.8512	18.1785	18.0023	20.2014	19.9562	20.1765	20.183	20.2677	7.42161	0	-20.1861	40644	38517	10049	27566	19098	251520	266970	242040	237160	234890	0.00150733	0.00162685	0.000512351	0.00108794	0.000992661	0.00874829
A0A6A4PMN1	AT3G06580.1	Mevalonate/galactokinase family protein (Putative galactokinase) (EC 2.7.1.6)	peroxisome	Carbohydrate metabolism	minor CHO metabolism	galactose metabolism	2.5	1.33244	+	27	27	27	58.1	58.1	58.1	54.569	0	306.9	148830000	206	21.9533	21.9387	22.196	21.7571	22.098	20.7136	20.6521	20.7113	20.6011	20.6027	6.81389	0	16.8841	700140	414770	350950	510090	370800	285740	287010	245370	245550	205770	0.0259656	0.0175187	0.0178933	0.0201315	0.0192731	0.00993852
A0A6A4PMQ0	AT1G24020.2	Bet_v_1 domain-containing protein	cytosol	Stress	abiotic stress	unknown	20.1	2.82027	+	11	4	11	69	20.3	69	16.905	0	317.34	651100000	162	25.6635	25.3461	24.9163	25.7732	25.3089	22.7135	22.708	22.5752	22.5015	22.4084	6.92146	0	17.4282	17585000	13589000	7179700	20463000	9876200	1642500	2480500	1577600	1502600	1599900	0.652161	0.573962	0.366059	0.807605	0.513337	0.0571289
A0A6A4PMS2	AT5G09830.1	Putative BolA protein	cytosol	RNA	RNA regulation of transcription	unknown	10.3	1.83784	+	3	3	3	30.8	30.8	30.8	10.046	0	6.8469	2902400	13	17.4465	18.3192	17.8061	17.4843	18.3209	15.6482	15.9253	15.7597	17.1113	15.7433	3.25095	0.000115133	5.51889	93068	86869	52356	83734	59136	21288	17070	11289	10174	18135	0.00345154	0.00366911	0.00266939	0.00330469	0.00307372	0.000740432
A0A6A4PMU2	AT2G21960.1	Uncharacterized protein	-	Not assigned	not assigned	unknown	99.99	-1.64296	+	15	15	15	45.2	45.2	45.2	36.649	0	120.4	60303000	89	19.2838	18.9687	18.9413	19.1065	18.9818	20.7021	20.4447	20.9384	20.7475	20.6644	6.66942	0	-16.1788	156760	111370	45710	134800	70561	531280	478070	606270	622490	500920	0.00581364	0.00470396	0.00233054	0.00532009	0.00366756	0.0184788
A0A6A4PMU9	AT5G09810.1	Actin 2 (Actin-related protein 4A) (Putative Actin family)	cytosol	Cell	cytoskeleton	microfilament network	14.8	-0.417988	+	26	2	10	75.3	4.8	31.3	41.688	0	100.1	195380000	101	22.3988	22.1283	22.1766	22.3566	22.448	22.7232	22.3966	22.9464	22.7999	22.7321	2.28104	0.00138437	-3.80016	838250	626690	393300	855640	544360	990960	1128600	911260	820450	838880	0.0310875	0.0264696	0.0200525	0.0337692	0.0282943	0.0344672
A0A6A4PMZ4	AT4G02510.1	AIG1-type G domain-containing protein	plastid	Protein metabolism	protein translocation	chloroplast	5.6	-0.652286	+	23	8	8	19	6.4	6.4	148.21	0	17.741	6297100	34	17.4551	17.3041	17.5979	17.284	16.8378	17.9479	18.34	17.5858	17.9287	17.9379	2.23681	0.00152632	-3.72891	4213.2	4816.4	3485.1	3983	1940.7	20035	26743	12065	17087	14203	0.000156252	0.000203431	0.000177689	0.000157195	0.000100872	0.000696851
A0A6A4PN13	AT1G60990.1	GCV_T domain-containing protein	plastid	Coenzyme metabolism	iron-sulphur clusters	plastidial SUF system	11.4	-0.954124	+	10	10	10	40.1	40.1	40.1	48.296	0	26.491	13714000	41	18.3242	18.3087	18.2916	18.2054	17.8707	19.162	18.9234	19.2505	19.1437	19.2916	4.72553	1.20664e-05	-8.98149	11907	9625.4	494.36	7374	4182.1	16238	20314	40628	32435	25162	0.000441586	0.00040655	2.52051e-05	0.000291027	0.000217374	0.000564785
A0A6A4PN24	AT1G55480.1	protein containing PDZ domain, a K-box domain, and a TPR region	plastid	Photosynthesis	photophosphorylation	photosystem II	1.1	-0.522968	+	21	21	21	56.3	56.3	56.3	38.556	0	284.76	295780000	203	22.075	21.9174	21.3035	21.9335	21.6454	22.2986	21.7267	22.4963	22.5592	22.4088	1.48767	0.0103421	-2.58164	1178400	737000	266840	1071100	514230	1706300	1197000	1707100	1794500	1819400	0.0437024	0.0311288	0.0136049	0.0422727	0.0267282	0.059348
A0A6A4PN50	AT5G61790.1	calnexin 1	endoplasmic reticulum	Protein metabolism	protein modification	protein folding and quality control	5.5	0.87424	+	23	15	20	43.4	32	40.2	61.091	0	98.995	132390000	175	21.3036	21.5336	21.9579	21.2391	21.7593	20.6942	20.9217	20.5779	20.5379	20.6906	3.3851	7.44102e-05	5.78534	279350	255540	187710	270080	181260	219030	311310	193100	206120	208970	0.01036	0.0107933	0.00957045	0.0106591	0.00942139	0.00761823
A0A6A4PN52	AT4G34880.1	Amidase domain-containing protein	extracellular	Not assigned	nitrilases, *nitrile lyases, berberine bridge enzymes, reticuline oxidases, troponine reductases	unknown	99.14	3.35807	+	25	25	25	48.2	48.2	48.2	55.863	0	269.41	234510000	190	22.799	22.8447	22.5255	22.8447	22.6606	19.4305	19.563	19.3743	19.2412	19.275	9.73893	0	39.5843	1556400	1331500	623820	1547200	769300	130170	178330	111370	101450	101550	0.057721	0.0562389	0.0318057	0.0610627	0.0399861	0.00452753
A0A6A4PN77	AT3G23900.3	RNA recognition motif (RRM)-containing protein	nucleus	RNA	RNA RNA binding	unknown	10.4	-0.930264	+	4	4	4	5.2	5.2	5.2	106.83	0	4.2458	1457500	4	15.2962	15.382	15.5187	15.352	15.8511	16.1912	17.3203	16.6857	16.0518	15.8024	1.92506	0.00329784	-3.23968	943.71	2364.1	1797.5	1052.5	1369.7	3265.3	10305	4457.3	2989.8	3602.9	3.49986e-05	9.9853e-05	9.16461e-05	4.15386e-05	7.11932e-05	0.000113573
A0A6A4PN87	AT4G19710.2	Asp kinase/homoserine dehydrogenase	plastid	Amino acid metabolism	amino acid synthesis	Aspartate family	6.1	-0.76119	+	53	25	53	61.2	33.5	61.2	100.48	0	208.98	158830000	282	20.2726	20.3875	20.6383	20.2551	20.378	21.1289	21.1951	21.1957	21.1193	21.0984	5.28137	0	-10.6668	173940	134860	103860	164360	90752	377260	485270	374270	368470	337110	0.00645078	0.00569611	0.00529533	0.00648673	0.00471704	0.0131217
A0A6A4PNB7	AT3G18680.1	WD_REPEATS_REGION domain-containing protein	plastid	Nucleotide metabolism	nucleotide phosphotransfer and pyrophosphatases	uridylate kinase	8.4	-1.76116	+	5	3	3	23.3	13.5	13.5	35.374	0	8.8014	1599000	10	14.8236	15.6367	15.5841	15.6311	16.9399	17.7037	18.263	16.7344	17.4037	17.3164	2.50232	0.000856063	-4.16456	0	0	0	232.55	0	21742	33772	9491.8	10167	9877.8	0	0	0	9.17795e-06	0	0.000756223
A0A6A4PNJ6	AT5G01600.1	Ferritin (EC 1.16.3.1)	plastid	Nutrient uptake	iron uptake	iron storage	19.2	-0.394338	+	12	7	12	43.3	31.6	43.3	29.375	0	181.28	60570000	86	20.5053	20.6945	20.8031	20.6885	20.5501	21.5943	21.1873	21.2095	20.8644	20.3577	0.991491	0.0427651	-1.84678	237220	250010	150450	271470	171180	503780	368500	375860	291870	218520	0.0087976	0.0105597	0.00767074	0.010714	0.00889746	0.0175223
A0A6A4PNL8	AT5G48570.1	Peptidylprolyl isomerase (EC 5.2.1.8)	cytosol	Protein metabolism	protein modification	protein folding and quality control	5.5	0.607195	+	10	9	9	17.9	16.7	16.7	64.416	0	15.684	9243700	30	18.0657	18.4535	19.3142	18.0643	18.6493	17.9378	18.4924	17.6904	17.7203	17.67	1.21792	0.0222994	2.18335	22151	32278	31607	39339	23733	33727	60629	20832	23848	17887	0.000821497	0.00136333	0.00161149	0.00155258	0.00123357	0.00117308
A0A6A4PNN2	AT2G09990.1	40S ribosomal protein S16	cytosol	Protein metabolism	protein synthesis	cytosolic ribosome	5.1	-0.344576	+	11	1	11	63.3	10.2	63.3	16.816	0	308.63	357520000	98	22.8734	22.9372	22.3773	22.935	22.9457	23.3377	23.2768	23.0756	23.0621	23.0394	1.58971	0.00771669	-2.73312	2781900	1789400	859290	2738100	1500500	4713700	5640900	3952500	3813400	3845700	0.10317	0.0755793	0.0438112	0.108063	0.0779918	0.16395
A0A6A4PNQ4	AT3G14420.2	Glycolate oxidase	peroxisome	Photosynthesis	photorespiration	glycolate oxidase	1.3	2.74392	+	21	15	15	69.7	59.2	59.2	40.552	0	102.51	41032000	85	20.8261	20.7708	20.7481	20.7787	20.8828	18.2879	17.8794	18.1305	18.0643	17.9247	9.36443	0	35.5198	295080	222120	160920	280880	171070	56742	57315	77066	73927	52165	0.0109434	0.00938173	0.00820455	0.0110854	0.00889174	0.00197358
A0A6A4PNR0	AT1G55210.2	Dirigent protein	extracellular	Stress	biotic stress	PR-proteins	20.2	4.9562	+	5	5	5	40.9	40.9	40.9	20.606	0	15.31	20988000	25	20.4954	20.6297	21.0018	20.8199	20.7269	17.7041	16.1064	15.8843	14.4389	14.759	4.54867	1.67481e-05	8.49517	533130	468970	339400	569190	284530	50686	25727	25404	16081	18921	0.0197718	0.019808	0.0173044	0.022464	0.0147891	0.00176294
A0A6A4PNT6	AT1G23170.2	Putative transmembrane protein	cytosol	Not assigned	not assigned	unknown	99.99	-0.570419	+	15	6	15	29.3	17.1	29.3	65.332	0	35.667	21123000	63	18.3722	18.332	18.7819	18.4198	18.327	18.9604	19.3522	18.9	18.9484	18.9238	2.83854	0.000386998	-4.74729	40214	30817	25551	40342	22601	85248	128330	67292	71638	67146	0.00149139	0.00130162	0.00130273	0.00159216	0.00117474	0.00296507
A0A6A4PNT7	AT2G45300.1	3-phosphoshikimate 1-carboxyvinyltransferase	plastid	Amino acid metabolism	amino acid synthesis	Shikimate pathway	6.1	-0.37594	+	15	5	15	36.2	13.9	36.2	55.745	0	104.59	61167000	118	19.7753	20.1816	20.3872	19.8004	20.482	20.5375	20.5091	20.5463	20.4107	20.5025	1.45853	0.0112869	-2.53851	126170	126960	81124	112340	104590	286170	304790	254940	272650	228590	0.00467917	0.00536244	0.00413613	0.00443368	0.0054363	0.00995347
A0A6A4PP37	AT2G45400.1	Epimerase domain-containing protein	plasma membrane	Secondary metabolism	flavonoids	dihydroflavonols	13.2	-0.43705	+	12	12	12	36.6	36.6	36.6	36.056	0	236.66	36747000	74	19.3908	19.4602	19.7239	19.2706	19.9302	19.8615	19.5761	20.1231	20.2885	20.1118	1.45454	0.0114073	-2.53261	142940	106360	47612	109950	67408	227970	130830	233200	301540	172320	0.00530111	0.00449235	0.00242751	0.00433935	0.00350368	0.00792918
A0A6A4PP54	AT2G17265.1	Homoserine kinase	plastid	Amino acid metabolism	amino acid synthesis	Aspartate family	6.1	0.638776	+	7	5	7	32.2	26.2	32.2	38.487	0	20.88	27846000	57	20.0069	20.1975	19.7427	19.8926	20.0141	19.279	19.1644	19.5169	19.3431	19.3565	3.84337	3.16122e-05	6.76102	78666	133960	45958	106820	85363	134420	125060	123140	117530	104070	0.00291743	0.0056581	0.00234318	0.00421582	0.00443693	0.00467535
A0A6A4PP84	AT4G31530.1	NAD(P)-bd_dom domain-containing protein	plastid	Not assigned	not assigned	unknown	99.99	-1.26139	+	11	11	11	31.7	31.7	31.7	37.065	0	28.029	26885000	47	18.7858	18.3575	18.5203	18.6966	19.1142	19.9299	19.3775	20.16	20.2145	20.0994	3.64954	4.94315e-05	-6.33534	81520	29206	28390	43656	31829	168840	177570	248080	288660	166960	0.00302327	0.00123358	0.00144747	0.00172295	0.00165438	0.00587254
A0A6A4PP93	AT4G12830.1	PKS_ER domain-containing protein	plastid	Not assigned	not assigned	unknown	99.99	-1.11445	+	10	10	10	38.4	38.4	38.4	43.975	0	29.245	20985000	53	18.8116	18.5143	16.3424	18.5421	18.0452	19.1914	18.3054	19.4594	19.4951	19.3767	1.25888	0.0199903	-2.24383	52332	29968	7144.7	40255	18525	99650	57064	80886	94077	72405	0.0019408	0.00126577	0.000364275	0.00158873	0.000962878	0.00346599
A0A6A4PPB3	AT2G02040.1	Proton-dependent oligopeptide transport family protein (Putative peptide-transporting ATPase) (EC 3.6.3.43)	vacuole	Transport	carrier-mediated transport	MFS superfamily	17.3	0.69794	+	6	3	3	12.8	8	8	64.658	0	7.6829	6139800	16	19.6473	19.1864	18.2945	19.7426	19.3371	18.7175	18.1865	18.8038	18.5778	18.4327	1.42986	0.0121729	2.49614	8036	3203.4	16990	8526.7	28264	19868	32687	29751	7138.4	23164	0.000298025	0.000135303	0.00086624	0.00033652	0.00146908	0.000691042
A0A6A4PPC3	AT2G44760.1	Putative calycin	plastid	Not assigned	not assigned	unknown	99.99	-1.73746	+	11	11	11	29.6	29.6	29.6	55.165	0	48.697	22857000	43	18.9717	18.6005	16.4975	18.8879	18.5866	20.3238	19.8737	20.2061	19.7119	20.1162	2.204	0.00164713	-3.67638	100180	21781	8409.7	37393	13261	66097	206150	95047	52517	33125	0.0037153	0.000919969	0.000428771	0.00147577	0.00068927	0.00229896
A0A6A4PPE3	AT5G65940.1	3-hydroxyisobutyryl-CoA hydrolase (peroxisomal)	peroxisome	Amino acid metabolism	amino acid degradation	BCAA	6.2	1.48491	+	12	12	12	41.3	41.3	41.3	42.121	0	81.754	18573000	42	20.2073	20.3759	20.8041	20.3079	20.2098	18.5189	18.4421	19.069	18.5319	19.9185	2.9502	0.000288317	4.94956	114380	123330	60636	96190	77901	26407	41216	33381	36930	91550	0.00424192	0.00520912	0.00309154	0.00379629	0.00404908	0.00091848
A0A6A4PPE4	AT1G20693.2	HMG box domain-containing protein	nucleus	RNA	RNA regulation of transcription	Nucleosome/chromatin assembly factor group	10.3	0.337551	+	6	3	6	35.3	16.7	35.3	16.643	0	79.365	135570000	71	23.5148	23.6121	23.0324	23.3691	23.1994	22.7284	22.7868	23.1504	23.1815	23.193	1.29586	0.0179466	2.29837	2206600	1831100	753780	2145400	995560	1709300	1907800	1856400	2043500	1628500	0.0818345	0.0773406	0.0384317	0.0846716	0.0517464	0.0594523
A0A6A4PPF1	AT5G01590.1	GYF_2 domain-containing protein	plastid	Protein metabolism	protein translocation	chloroplast	5.6	-1.10792	+	18	18	18	38.3	38.3	38.3	59.627	0	68.336	59148000	103	19.2037	19.1843	19.0059	19.0293	18.9767	20.1518	20.0334	20.3094	20.2894	20.1556	6.62636	0	-15.974	74042	66248	37199	86270	40849	228700	276960	172170	235990	244360	0.00274594	0.00279813	0.0018966	0.00340478	0.00212322	0.00795457
A0A6A4PPJ3	AT1G75900.1	GDSL-like Lipase/Acylhydrolase superfamily protein	extracellular	Cell	not assigned	unknown	14.99	-1.26197	+	6	6	6	28.4	28.4	28.4	39.722	0	11.589	2673600	10	16.6418	16.5216	15.9592	16.9722	14.1544	16.6214	18.18	17.28	17.0455	17.4321	1.25706	0.0200932	-2.24114	3509	0	0	0	0	15879	59473	13573	17467	16049	0.000130136	0	0	0	0	0.000552298
A0A6A4PPL1	AT3G10950.1	60S ribosomal protein L37a-2	cytosol	Protein metabolism	protein synthesis	cytosolic ribosome	5.1	-0.46552	+	7	7	7	58.7	58.7	58.7	10.241	0	170.66	152980000	57	23.4665	23.1354	23.1209	22.7793	22.9668	23.6502	23.9664	23.3077	23.685	23.1872	1.49082	0.0102726	-2.5863	3925500	2741700	2157900	2685200	2172700	5598200	6615000	4313700	4076400	3813700	0.145582	0.115802	0.110021	0.105976	0.112931	0.194715
A0A6A4PPP4	AT4G38800.1	5'-methylthioadenosine nucleosidase	endoplasmic reticulum	Amino acid metabolism	amino acid synthesis	Aspartate family	6.1	0.980234	+	7	7	7	34.4	34.4	34.4	27.071	0	23.045	25997000	51	20.7073	20.5537	20.6295	20.5461	20.5167	19.8694	19.4952	19.6263	19.5732	19.4882	5.83306	0	12.6092	302520	220810	143560	245410	166080	210960	188150	167060	169600	142860	0.0112193	0.0093264	0.00731945	0.00968549	0.00863237	0.00733754
A0A6A4PPP7	AT3G60820.1	Proteasome subunit beta	cytosol,nucleus	Protein metabolism	protein degradation	26S proteasome	5.2	0.72892	+	12	2	12	74.9	16.1	74.9	24.577	0	121.04	102720000	107	21.718	21.761	21.6997	21.6789	21.5212	21.0992	21.0411	20.9007	20.8774	20.8157	5.34587	0	10.8792	590730	373370	241790	471950	351260	547710	889520	562040	515590	627420	0.0219079	0.0157701	0.0123277	0.0186263	0.0182575	0.0190503
A0A6A4PPQ9	AT1G27752.1	CUE domain-containing protein	nucleus	Not assigned	not assigned	unknown	99.99	0.274568	+	5	5	5	6	6	6	96.571	0	10.375	1587500	21	16.598	16.7407	16.824	16.7071	16.2737	16.2811	16.469	16.2177	16.6551	16.1479	1.137	0.0278283	2.06364	4304.4	3330.3	2261.9	3697.3	1863.9	2628.3	3105.9	4123.3	5401.9	3772.1	0.000159634	0.000140663	0.000115324	0.00014592	9.68803e-05	9.14167e-05
A0A6A4PPU8	AT1G76020.1	Thioredoxin superfamily protein	extracellular	Not assigned	not assigned	unknown	99.99	2.52384	+	6	6	6	24.7	24.7	24.7	26.567	0	35.86	71602000	51	22.6563	23.1296	23.1852	22.5065	23.1471	20.7902	20.2687	20.4767	20.1431	20.3269	6.17465	0	13.9678	422250	848400	889930	338360	486020	424120	428700	163740	167460	158020	0.0156597	0.0358341	0.0453733	0.0133539	0.025262	0.0147516
A0A6A4PPW6	AT5G10840.1	Transmembrane 9 superfamily member	golgi	Not assigned	not assigned	unknown	99.99	-1.31826	+	10	1	2	15.3	2.7	4.6	73.054	0	6.3345	5051300	14	15.0378	18.0958	18.5023	17.5658	17.8952	18.7685	19.092	18.7571	18.7664	18.3042	1.16297	0.0258521	-2.1021	8652.4	15483	14462	12918	10321	36254	53939	32706	33942	33888	0.000320885	0.000653959	0.000737349	0.000509829	0.000536457	0.00126097
A0A6A4PQ27	AT2G33150.1	3-keto-acyl-CoA thiolase	peroxisome	Lipid metabolism	lipid degradation	fatty acid degradation	7.2	-0.666121	+	11	10	11	34.8	31.3	34.8	45.827	0	33.742	30385000	56	20.7714	20.772	20.5612	20.7585	20.4645	21.5248	21.1975	21.377	21.2552	21.3039	4.27456	1.49347e-05	-7.78415	180520	158850	123850	177660	109320	136420	121640	116140	113400	108200	0.00669481	0.00670938	0.00631453	0.00701163	0.00568215	0.00474492
A0A6A4PQ29	AT4G32330.2	TPX2 domain-containing protein	nucleus	Not assigned	not assigned	unknown	99.99	0.32751	+	3	3	3	8.7	8.7	8.7	49.978	0	8.7859	2112800	21	17.298	17.3211	17.0548	17.1723	17.2743	16.9117	16.6923	16.6956	17.1707	17.0127	1.84993	0.0039808	3.12471	14068	11460	4035	12303	4650.6	6752.9	18848	5549.3	15592	7351.1	0.000521729	0.000484039	0.000205726	0.000485557	0.000241725	0.000234877
A0A6A4PQA1	AT5G49650.1	Xylulose kinase (EC 2.7.1.17)	cytosol	Secondary metabolism	terpenoids	methylerythritol phosphate pathway	13.10	1.93751	+	24	24	24	51.5	51.5	51.5	61.215	0	82.251	41301000	137	20.2873	20.3857	20.5567	20.1102	20.1662	18.3532	18.2072	18.4255	18.3139	18.5187	7.44011	0	20.2958	156620	145510	124360	183960	86444	61929	47353	61003	64162	47661	0.00580845	0.00614594	0.00634053	0.00726027	0.00449312	0.00215399
A0A6A4PQE7	AT4G31140.1	(1->3)-beta-glucan endohydrolase (EC 3.2.1.39) (Beta-1,3-endoglucanase)	plasma membrane	Carbohydrate metabolism	carbohydrate handling	beta 1,3 glucan hydrolases	2.3	1.41116	+	5	2	5	16.6	5.4	16.6	52.632	0	10.689	6794400	25	18.7023	18.8901	18.83	18.6871	18.8241	17.2898	17.8183	17.048	17.279	17.4426	5.25605	0	10.5845	31888	8328.6	1861.5	8531.9	6744	24747	14042	4236.1	19899	4375.1	0.00118261	0.000351777	9.49091e-05	0.000336725	0.000350534	0.000860742
A0A6A4PQF6	AT1G11870.1	Seryl-tRNA synthetase (EC 6.1.1.11)	plastid,mitochondrion	Protein metabolism	protein handling	protein aa activation	5.4	-0.772054	+	15	15	15	31.3	31.3	31.3	57.615	0	45.024	75714000	58	22.6694	22.5802	22.7248	22.8967	22.6336	23.6157	23.1665	23.5414	23.7017	23.3397	3.9189	3.23799e-05	-6.9324	60414	54672	16009	48181	16541	77527	71992	92995	67023	26337	0.00224053	0.00230919	0.000816224	0.00190154	0.000859755	0.00269652
A0A6A4PQG3	AT5G49980.1	auxin F-box protein 5	nucleus	Hormone metabolism	auxin	perception and signal transduction	12.2	1.41482	+	3	3	3	7.4	7.4	7.4	68.122	0	5.7224	999270	5	17.6359	16.7602	16.8074	16.663	16.7993	15.8787	15.8662	15.0668	15.0135	15.7665	3.16065	0.000158583	5.34402	7545.2	6676.1	3915.1	2047.9	6269.1	3226.7	848.76	211.82	311.51	154.85	0.000279823	0.00028198	0.000199613	8.08236e-05	0.00032585	0.00011223
A0A6A4PQG5	AT2G33040.1	ATP synthase subunit gamma	mitochondrion	Cellular respiration	OXPHOS	complex V	3.3	0.436873	+	17	2	17	55	9.9	55	35.053	0	323.31	244220000	186	22.4	22.4157	22.3874	22.267	22.26	21.9148	21.8451	22.0191	21.9228	21.844	4.84949	0	9.33608	1501100	1044800	671300	1317500	783660	1577100	1314600	1432800	1371100	1383700	0.0556701	0.0441295	0.0342264	0.0519972	0.0407325	0.0548542
A0A6A4PQJ8	AT1G77380.1	amino acid permease 3	plasma membrane	Transport	amino acid transporter	unknown	17.15	-1.04341	+	2	2	2	3.3	3.3	3.3	53.904	0	5.9616	1307700	11	16.3455	15.6536	15.8826	16.4374	16.243	17.1553	16.0914	17.5943	17.5232	17.4149	1.98144	0.00280035	-3.32662	10787	3026	0	10788	3074	15436	7787.7	23421	21870	22691	0.000400049	0.00012781	0	0.000425765	0.000159778	0.00053689
A0A6A4PQM2	AT1G60000.1	RNA-binding (RRM/RBD/RNP motif) family protein	plastid	RNA	RNA RNA binding	unknown	10.4	-1.36406	+	6	2	6	20.9	10.6	20.9	28.883	0	95.733	105170000	54	21.1321	21.0117	21.3499	20.9921	21.353	22.6534	22.1178	22.6958	22.6186	22.5734	5.18814	0	-10.3664	383500	315370	239400	388190	308420	1448800	1237700	1419500	1404600	1339200	0.0142226	0.0133204	0.0122059	0.0153205	0.0160308	0.0503917
A0A6A4PQN0	AT5G10920.1	Argininosuccinate lyase	plastid	Amino acid metabolism	amino acid synthesis	Arginine	6.1	-0.910291	+	15	15	15	41.5	41.5	41.5	57.41	0	53.827	40212000	98	19.7956	19.9449	19.8271	19.7547	19.6703	20.5512	20.6721	20.9376	20.7148	20.6684	5.58855	0	-11.7122	52926	34765	28577	60856	31582	142640	134480	125510	96274	136100	0.00196283	0.00146838	0.00145701	0.00240178	0.00164154	0.00496126
A0A6A4PQT9	AT1G27450.1	Adenine phosphoribosyltransferase (EC 2.4.2.7)	cytosol	Nucleotide metabolism	nucleotide salvage	phosphoribosyltransferases	8.3	0.574556	+	8	8	8	68.1	68.1	68.1	19.716	0	27.423	37168000	63	20.8143	20.9758	21.1975	20.7065	20.7892	20.2789	20.398	20.3373	20.303	20.2932	3.68765	5.0025e-05	6.41746	353770	202380	138160	257050	108410	225970	256100	213050	170260	195050	0.01312	0.00854797	0.00704413	0.0101449	0.00563485	0.00785961
A0A6A4PQW6	AT1G44575.1	Light-harvesting complex I chlorophyll A/B-binding protein (Putative chlorophyll A-B binding protein)	plastid	Photosynthesis	photophosphorylation	photosystem II	1.1	-1.05736	+	9	9	9	36.6	36.6	36.6	29.212	0	229.92	854670000	139	24.0556	24.0114	23.7814	23.9938	23.7114	25.0639	24.5655	25.1679	25.0459	24.9971	4.53443	1.65975e-05	-8.45699	4529400	3384200	1812800	3981300	2154200	10715000	8638800	10290000	9760000	8801700	0.167978	0.142939	0.0924262	0.157128	0.111969	0.372686
A0A6A4PQW9	AT5G53000.1	PP2A regulatory subunit TAP46-like protein (Putative TAP42-like protein)	nucleus	Protein metabolism	protein handling	protein postranslational modification	5.4	1.12552	+	10	10	10	30.5	30.5	30.5	45.402	0	23.351	5369400	33	17.4494	17.9444	18.0097	17.6313	17.8205	16.8951	16.9269	15.89	16.7138	16.8017	3.0603	0.000199673	5.1537	16515	18665	8243.7	17165	13811	11252	13084	3856.4	8551.8	8546.3	0.000612479	0.000788358	0.000420308	0.000677444	0.000717857	0.000391363
A0A6A4PQX4	AT1G77510.1	Protein disulfide-isomerase (EC 5.3.4.1)	endoplasmic reticulum	Redox	thioredoxin	PDIL	16.6	5.06957	+	32	32	32	65.7	65.7	65.7	56.272	0	323.31	528980000	232	23.3983	23.7566	24.1517	23.2479	23.7747	18.5169	18.9303	18.4223	18.4601	18.6518	8.50119	0	27.6546	2869200	3019800	2070700	2796100	2176100	83276	134390	60337	58864	93870	0.106408	0.127548	0.105575	0.110353	0.113108	0.00289648
A0A6A4PQZ3	AT1G04820.1	Tubulin alpha chain	cytosol	Cell	cytoskeleton	microtubular network	14.8	-2.64795	+	29	2	3	69.6	6.9	10.2	49.587	0	18.934	34291000	18	19.5558	16.0823	22.1495	20.7613	17.3913	21.8544	22.1682	21.7066	21.674	21.7769	1.36256	0.0148105	-2.39677	167420	143890	137260	154700	140590	175240	235460	158350	150700	169280	0.00620898	0.00607752	0.00699824	0.00610548	0.00730747	0.00609514
A0A6A4PR24	AT1G21350.3	Thioredoxin-dependent peroxiredoxin (EC 1.11.1.24)	plastid	Not assigned	not assigned	unknown	99.99	-0.897125	+	5	5	5	40.7	40.7	40.7	27.024	0	38.876	45099000	29	20.656	20.3789	19.7646	20.5955	20.4371	21.2773	20.912	21.4684	21.3556	21.3044	2.90489	0.000335413	-4.86692	92539	41366	42698	50330	33134	84759	195390	222400	221820	208420	0.00343192	0.00174719	0.00217697	0.00198635	0.00172221	0.00294806
A0A6A4PR26	AT4G24620.1	Glucose-6-phosphate isomerase (EC 5.3.1.9)	plastid	Carbohydrate metabolism	carbohydrate synthesis	starch	2.1	-1.1286	+	25	9	9	42.3	19.4	19.4	68.289	0	42.555	24817000	45	19.596	19.583	18.5268	19.5205	18.798	20.3054	20.2481	20.3136	20.3229	20.4773	2.93691	0.000295185	-4.92525	38970	20880	12868	27192	15818	52116	47866	55514	62058	44899	0.00144525	0.000881913	0.000656079	0.00107318	0.000822175	0.00181268
A0A6A4PR77	AT5G24130.1	Polypyrimidine tract-binding-like protein, putative	plasma membrane	Not assigned	not assigned	unknown	99.99	3.75364	+	4	3	3	14.1	14.1	14.1	33.43	0	5.4521	4290200	9	18.8941	19.4271	17.4714	18.9333	19.1156	14.6555	14.1687	15.6966	14.9784	15.574	4.54908	1.67598e-05	8.49629	89394	71810	20165	27715	19774	1595.5	13485	15304	1456.1	8685.1	0.00331529	0.00303306	0.00102812	0.00109382	0.0010278	5.54942e-05
A0A6A4PR85	AT5G25757.1	Eukaryotic translation initiation factor 3 subunit L (eIF3l)	cytosol	Protein metabolism	protein synthesis	translation initiation	5.1	-0.111355	+	25	11	25	52.1	25.6	52.1	60.87	0	160.45	119160000	171	20.7325	20.7652	20.8834	20.7004	20.7558	20.8361	21.0658	20.8447	20.8057	20.8418	1.07333	0.0333411	-1.96908	350910	293100	199860	348170	203240	465820	642460	474870	462260	426410	0.0130139	0.0123797	0.0101899	0.0137411	0.0105638	0.016202
A0A6A4PRC3	AT4G27585.1	PHB domain-containing protein	mitochondrion	Not assigned	not assigned	unknown	99.99	1.28523	+	15	4	4	47.3	12.1	12.1	44.314	0	11.499	5133400	19	18.8672	18.7974	18.3185	19.2527	19.465	17.8515	17.9636	16.9117	18.0627	17.4852	2.67101	0.000555072	4.45222	42781	27256	11763	46318	28194	10040	9474.4	7371.7	8047.4	5176.2	0.00158659	0.00115122	0.00059974	0.00182801	0.00146545	0.000349208
A0A6A4PRC7	AT4G33460.1	ABC transporter domain-containing protein	plastid	Transport	ABC transporters	unknown	17.1	-1.27555	+	4	4	4	22.6	22.6	22.6	29.729	0	8.0589	2182800	12	16.3752	16.5167	15.6995	15.9016	14.6745	16.6595	17.3031	17.2835	17.3398	16.9592	2.17386	0.00178805	-3.62836	7150.7	5068.1	2256.4	1198.1	2423.8	5248.5	24202	14947	10407	19572	0.000265193	0.000214063	0.000115043	4.72849e-05	0.000125982	0.000182552
A0A6A4PRG5	AT3G10920.1	Superoxide dismutase (EC 1.15.1.1)	mitochondrion	Redox	ROS scavenging enzymes	superoxide dismutase activities	16.5	2.02413	+	13	11	13	64.8	52.1	64.8	26.443	0	196.53	110020000	88	22.8674	22.802	22.8062	22.7627	23.0171	20.8656	20.9018	20.8937	20.7693	20.7045	9.23676	0	34.2308	1519800	1144400	358970	1287500	940850	233730	490960	438210	499520	460930	0.0563637	0.0483363	0.0183022	0.0508132	0.0489028	0.00812952
A0A6A4PRG7	AT5G50920.1	ATP-dependent Clp protease ATP-binding subunit (Chaperone protein ClpC)	plastid	Stress	abiotic stress	Hsp (heat-shock-responsive protein) families	20.1	-0.952884	+	71	13	71	69.2	17	69.2	102.5	0	323.31	1810900000	758	23.744	23.7411	23.6763	23.6725	23.7028	24.6203	24.4691	24.7959	24.7503	24.6656	6.66993	0	-16.1812	2067400	1527200	1069400	1743900	1164100	4500500	4384200	4587700	4519500	4169900	0.0766721	0.0645047	0.0545237	0.0688258	0.0605067	0.156535
A0A6A4PRK4	AT3G56290.1	GATA-N domain-containing protein	plastid	Not assigned	not assigned	unknown	99.99	-2.05344	+	5	5	5	36.5	36.5	36.5	19.418	0	19.895	9264300	28	18.8944	18.1198	15.2426	18.4959	17.7584	19.7027	19.056	20.0607	20.1289	19.8301	1.80712	0.004434	-3.05963	65356	37799	10108	54503	20787	196140	121470	231790	232190	187900	0.00242381	0.00159653	0.000515359	0.00215105	0.00108045	0.00682208
A0A6A4PRK6	AT1G13440.1	Glyceraldehyde-3-phosphate dehydrogenase (EC 1.2.1.-)	cytosol,nucleus	Cellular respiration	glycolysis	cytosolic glycolysis	3.1	0.625064	+	27	4	4	84.3	10.4	10.4	36.719	0	41.545	132680000	29	23.1355	23.1739	22.6236	23.1075	23.1399	22.2208	22.1225	22.1807	22.8253	22.7057	2.0788	0.00225391	3.47828	892830	711010	388180	829070	355000	589930	676750	516740	450340	421000	0.0331117	0.0300311	0.0197915	0.0327206	0.0184519	0.0205188
A0A6A4PRL5	AT5G50260.1	KDEL-tailed cysteine endopeptidase CEP1 (Vignain) (EC 3.4.22.-)	endoplasmic reticulum	Protein metabolism	protein degradation	peptidase families	5.2	7.2809	+	11	11	11	34	34	34	40.306	0	41.108	46716000	47	22.4408	21.4687	12.1024	21.8914	18.8809	11.6326	12.5916	12.2342	12.7678	11.1536	2.25504	0.00145787	3.75822	1237000	386080	5126	649980	80711	3805.5	8795.7	4786.3	5705.9	3902.3	0.0458757	0.0163069	0.000261351	0.0256525	0.00419513	0.000132362
A0A6A4PRM4	AT3G01680.1	Putative sieve element occlusion	endoplasmic reticulum	Not assigned	not assigned	unknown	99.99	-1.05905	+	2	2	2	4.3	4.3	4.3	79.271	0.00031304	3.659	718240	9	15.212	14.0847	15.0371	15.502	15.1257	16.3762	15.8236	16.2624	16.4023	15.3922	2.04539	0.00244001	-3.42602	1770.4	568.33	141.24	894.46	146.18	3746	3068.6	3215.1	3730.7	1135.4	6.56575e-05	2.40047e-05	7.20116e-06	3.53013e-05	7.59803e-06	0.000130292
A0A6A4PRN8	AT1G72160.1	Patellin-3 protein (Putative cellular retinaldehyde binding/alpha-tocopherol transport, GOLD domain, CRAL/TRIO)	cytosol	Protein metabolism	protein translocation	protein targeting	5.6	2.17223	+	15	9	9	33.7	23.8	23.8	67.59	0	12.359	7107300	17	18.9804	19.133	17.7612	19.8265	19.2541	17.3483	16.7825	15.9989	17.521	16.4433	2.93775	0.000295302	4.92678	12192	9834.2	4226.4	20383	870.14	4727.6	11075	5765.7	4804.7	5202.3	0.000452155	0.000415369	0.000215484	0.000804447	4.52274e-05	0.000164434
A0A6A4PRP2	AT5G63860.1	Chromosome condensation regulator RCC1 repeat protein (Putative regulator of chromosome condensation 1/beta-lactamase-inhibitor protein II)	cytosol,nucleus	Signalling	light signaling	UV-B light	15.6	-1.21366	+	11	5	5	35.8	18.5	18.5	47.709	0	12.685	5306600	21	17.3834	17.1033	16.8956	16.8625	17.0151	18.4357	18.1937	18.1388	18.2568	18.3031	5.50561	0	-11.4213	7381.2	5501.7	2399.6	6990.9	3000.1	23789	24171	16494	16458	18855	0.000273741	0.000232377	0.000122344	0.000275907	0.000155937	0.000827421
A0A6A4PRP7	AT4G03520.1	Thioredoxin domain-containing protein	plastid	Redox	thioredoxin	M-type thioredoxin	16.6	-0.801281	+	8	2	8	34.1	11	34.1	20.001	0	234.11	370420000	74	23.4616	23.2736	22.7414	23.4052	23.0596	24.1586	23.5574	24.1231	24.2051	23.9036	2.70218	0.00052193	-4.50639	2791900	1749200	922230	2379300	1308900	4906700	3743900	4372600	4738200	3955000	0.103541	0.0738814	0.0470202	0.0939028	0.068033	0.170663
A0A6A4PRS5	AT2G40660.1	Nucleic acid-binding, OB-fold-like protein	cytosol	Protein metabolism	protein synthesis	aminoacyl-tRNA synthetase activities	5.1	-0.687669	+	7	6	7	27.1	25.1	27.1	43.251	0	16.959	6888100	31	17.7171	17.8234	17.3197	17.3065	15.8446	17.4212	18.224	17.8438	18.0851	17.8756	0.966235	0.0462261	-1.80882	4194.7	4630	27.878	4493.2	499.95	31148	30831	21661	24437	13080	0.000155566	0.000195558	1.42137e-06	0.000177331	2.5986e-05	0.00108338
A0A6A4PRT7	AT1G77122.1	DUF150 domain-containing protein	plastid	Not assigned	not assigned	unknown	99.99	-0.677213	+	6	6	6	27.6	27.6	27.6	34.26	0	18.162	9043600	31	18.1498	17.9439	17.9642	18.1049	18.0403	19.0336	18.8242	18.6602	18.4594	18.6117	3.68158	4.99002e-05	-6.40434	61845	39689	12332	32168	21241	109630	137030	79897	72425	65417	0.0022936	0.00167635	0.000628751	0.00126956	0.00110405	0.00381311
A0A6A4PS14	AT3G48330.2	Protein-L-isoaspartate O-methyltransferase (EC 2.1.1.77)	cytosol	Protein metabolism	protein handling	protein postranslational modification	5.4	1.36348	+	4	4	4	17.3	17.3	17.3	33.851	0	10.751	6539200	20	18.7301	19.3784	19.5881	18.7021	19.49	17.8341	17.5249	17.6505	18.0725	17.9894	3.62639	4.88759e-05	6.2858	52476	89944	62590	57064	64768	20202	40697	22969	17620	16153	0.00194614	0.00379899	0.00319117	0.00225212	0.00336646	0.000702659
A0A6A4PS17	AT3G48500.1	S1 motif domain-containing protein	plastid	Not assigned	not assigned	unknown	99.99	-2.21037	+	31	31	31	51.2	51.2	51.2	80.85	0	84.958	45714000	125	17.4291	17.7942	17.8506	17.6148	17.2712	19.8383	20.2591	19.4405	19.6927	19.7811	5.89812	0	-12.8582	20269	12303	8182.9	24434	1457.6	97567	132460	83374	100140	71898	0.000751701	0.000519645	0.000417208	0.000964326	7.5762e-05	0.00339354
A0A6A4PS46	AT2G45400.1	Epimerase domain-containing protein	plasma membrane	Secondary metabolism	flavonoids	dihydroflavonols	13.2	-3.60597	+	7	5	7	26.5	19.7	26.5	41.118	0	18.516	9726800	26	15.5128	15.2868	15.2746	14.0164	16.3138	19.424	17.2324	19.5084	18.4268	19.8426	3.48362	5.58659e-05	-5.98628	692.41	219.62	0	1224.3	1546.2	89065	32068	93157	87420	124720	2.56789e-05	9.27614e-06	0	4.83189e-05	8.03672e-05	0.00309783
A0A6A4PSI9	AT3G17390.1	S-adenosylmethionine synthase	nucleus,plasma membrane	Coenzyme metabolism	S-adenosyl methionine (SAM) cycle	S-adenosyl methionine synthetase	11.12	-2.7046	+	28	5	5	77.2	27.1	27.1	43.234	0	69.08	29589000	33	18.0053	18.5851	19.1624	18.7296	19.5853	21.6649	21.9561	21.263	21.1799	21.5268	4.71742	1.2021e-05	-8.95872	8496.4	9461.2	12631	14691	21971	99539	164320	78100	69131	104110	0.000315099	0.000399615	0.000643995	0.000579804	0.00114199	0.00346213
A0A6A4PSM8	AT4G30610.1	Carboxypeptidase (EC 3.4.16.-)	extracellular	Protein metabolism	protein degradation	peptidase families	5.2	0.743072	+	14	14	14	35.9	35.9	35.9	53.963	0	44.266	34428000	83	19.913	19.822	18.9772	20.0946	19.6785	18.9942	18.4679	18.9364	19.1434	19.228	1.89003	0.00362382	3.18595	172810	101820	42897	227960	76335	90172	81630	75508	101800	123150	0.00640887	0.00430059	0.00218712	0.0089968	0.00396768	0.00313633
A0A6A4PSR1	AT5G61640.1	Protein-methionine-S-oxide reductase (EC 1.8.4.11)	nucleus	Protein metabolism	protein handling	protein postranslational modification	5.4	0.549873	+	9	7	7	49.5	40.1	40.1	21.479	0	21.902	16422000	45	19.7864	19.7	19.7081	19.3601	19.6718	19.3417	19.0629	19.0457	19.0491	18.9777	3.32004	0.00010165	5.65511	192300	127820	81461	127650	113580	143540	197690	75080	72246	71622	0.00713168	0.00539876	0.00415331	0.00503791	0.00590357	0.00499256
A0A6A4PSX8	AT5G05520.1	POTRA domain-containing protein	mitochondrion	Protein metabolism	protein translocation	mitochondrion	5.6	1.02289	+	21	11	21	48.7	29.5	48.7	59.016	0	54.553	29438000	90	19.5294	19.5368	19.5367	19.5502	19.7526	18.4871	18.2362	18.6869	18.7441	18.6369	5.12037	0	10.1527	86920	73215	43728	116450	76847	54244	64946	51776	66523	59935	0.00322354	0.0030924	0.00222949	0.00459588	0.00399429	0.0018867
A0A6A4PSZ5	AT5G11040.1	Transporter TRS120	golgi	Vesicle trafficking	tethering and fusion	TRAPP (Trafficking-Protein-Particle) complexes	18.8	0.373778	+	16	16	16	20.9	20.9	20.9	131.52	0	43.184	13418000	68	18.901	18.7917	18.5354	18.6304	18.8954	18.4191	18.5815	18.3378	18.1423	18.4043	2.20254	0.00164611	3.67404	16511	14045	9088.1	16093	4741.1	12461	30447	8303.6	9816.4	17139	0.000612331	0.000593222	0.00046336	0.000635136	0.000246429	0.000433414
A0A6A4PT08	AT3G56340.1	40S ribosomal protein S26	cytosol	Protein metabolism	protein synthesis	cytosolic ribosome	5.1	-1.12777	+	7	2	2	38.5	8.5	8.5	14.865	0.00031716	3.8069	4669300	7	17.3258	16.9671	17.6347	17.3873	17.6925	18.176	18.9121	18.1527	18.4552	18.9503	3.10122	0.000185738	-5.2308	43085	30764	35019	50718	46682	99471	191180	135050	130580	171310	0.00159786	0.00129939	0.00178545	0.00200167	0.0024264	0.00345977
A0A6A4PT46	AT4G30010.1	Complex V subunit f (ATP17)	mitochondrion	Cellular respiration	OXPHOS	complex V	3.3	0.956063	+	2	2	2	20.5	20.5	20.5	10.153	0	7.2054	38470000	12	21.9405	23.0519	22.0487	22.6897	22.4374	21.6565	21.6092	21.3981	21.447	21.2771	2.65197	0.000573482	4.41929	1129500	794500	640580	1121500	742650	955110	962480	820090	844360	784010	0.0418889	0.0335575	0.0326602	0.0442618	0.0386009	0.0332203
A0A6A4PT68	AT2G18710.1	CpSecY	plastid	Protein metabolism	protein translocation	chloroplast	5.6	-0.560757	+	8	8	8	22.4	22.4	22.4	59.147	0	29.995	30183000	56	19.3959	19.2806	18.963	19.2572	19.1514	19.7428	19.4456	19.9956	19.9435	19.7244	2.76422	0.000447772	-4.61518	135090	81294	38312	80896	43414	178430	199880	201970	210350	168920	0.00500998	0.00343363	0.00195335	0.00319269	0.00225654	0.00620609
A0A6A4PTF3	AT1G73720.1	transducin family protein / WD-40 repeat family protein	cytosol,nucleus	Cell	not assigned	unknown	14.99	-0.337482	+	13	13	13	33.5	33.5	33.5	57.969	0	41.634	13068000	52	18.1725	18.0095	17.6119	18.0763	17.6687	18.2551	18.3152	18.3241	18.3132	18.0187	1.54404	0.00890568	-2.66522	43234	35008	7149.5	31696	8581.2	44650	68381	62278	49739	49977	0.00160339	0.00147864	0.000364519	0.00125093	0.000446027	0.001553
A0A6A4PTI3	AT1G67730.1	Enoyl-(Acyl carrier) reductase (Putative very-long-chain 3-oxoacyl-CoA reductase) (EC 1.1.1.330)	endoplasmic reticulum	Lipid metabolism	lipid synthesis	fatty acid desaturation and elongation	7.1	1.04534	+	14	5	5	42.8	17.5	17.5	35.934	0	13.062	22693000	30	20.7565	20.9133	21.7555	20.3104	21.3805	19.9794	20.1473	19.6616	20.2474	19.8538	2.31378	0.00127531	3.85322	54407	66094	69660	27950	36040	436780	95045	10752	23995	20856	0.00201775	0.00279163	0.00355164	0.00110309	0.00187326	0.0151919
A0A6A4PTI4	AT2G40116.1	Phosphoinositide phospholipase C (EC 3.1.4.11)	plasma membrane	Lipid metabolism	lipid degradation	phospholipase activities	7.2	0.311883	+	16	15	16	36.3	34.7	36.3	63.286	0	29.897	18854000	51	19.0255	18.8919	18.8949	19.1819	18.9798	18.694	18.7175	18.7353	18.6864	18.5814	3.10075	0.000185661	5.22992	26050	30425	14270	49881	18577	50766	75118	54003	83511	77597	0.000966096	0.00128507	0.00072756	0.00196863	0.000965581	0.00176573
A0A6A4PTJ6	AT3G02360.1	6-phosphogluconate dehydrogenase, decarboxylating (EC 1.1.1.44)	peroxisome	Carbohydrate metabolism	oxidative pentose phosphate pathway	oxidative phase	2.7	1.15251	+	29	9	9	67.1	24.4	24.4	53.709	0	48.03	49443000	78	21.1963	21.1879	21.3848	21.1464	21.618	20.1438	20.0948	20.0842	20.2144	20.2337	5.77056	0	12.3741	141260	89079	95026	133710	135910	84659	100640	72745	63688	89133	0.0052388	0.00376245	0.00484493	0.00527708	0.00706422	0.00294458
A0A6A4Q3D6	AT1G48350.1	50S ribosomal protein L18 (Putative ribosomal protein L18) (Ribosomal protein L18)	plastid	Protein metabolism	protein synthesis	organelle translation machineries	5.1	-1.26336	+	8	8	8	48.7	48.7	48.7	17.482	0	171.01	267500000	83	22.1889	22.1765	22.3683	22.2313	22.2491	23.5634	23.2904	23.5983	23.5367	23.542	7.30708	0	-19.5198	1349600	1086500	753640	1266300	684470	3532600	3777900	3416900	3375700	3356600	0.0500516	0.0458908	0.0384246	0.0499765	0.0355768	0.12287
A0A6A4PTK4	AT2G42520.1	DEAD-box ATP-dependent RNA helicase-like protein (Putative RNA helicase) (EC 3.6.4.13)	nucleus	RNA	RNA processing	RNA helicase	10.2	0.220273	+	26	18	26	49.3	35.3	49.3	66.625	0	100.12	81086000	177	20.0026	20.1046	20.21	20.0074	20.1599	19.8859	19.9845	19.8127	19.8508	19.8493	2.62013	0.000640342	4.36451	218140	163890	96378	208110	110980	283760	328590	255090	257740	272560	0.00808999	0.00692226	0.00491386	0.00821339	0.00576843	0.00986965
A0A6A4PTL3	AT2G22240.1	Inositol-3-phosphate synthase (EC 5.5.1.4)	cytosol	Carbohydrate metabolism	nucleotide sugar biosynthesis	UDP-D-glucuronic acid synthesis	2.8	-2.48537	+	22	5	22	57.1	19.6	57.1	56.01	0	235.37	74932000	106	17.8752	18.3653	18.3134	18.2794	18.5845	21.2726	20.437	21.1241	20.6288	20.3823	5.54604	0	-11.5623	32980	43054	22774	55012	27386	645810	388340	557510	226140	252540	0.0012231	0.00181848	0.00116114	0.00217114	0.00142345	0.0224624
A0A6A4PTM9	AT1G24490.1	60 kDa inner membrane protein (Putative membrane insertase OXA1/ALB3/YidC, membrane insertase YidC/Oxa1)	plastid	Protein metabolism	protein translocation	chloroplast	5.6	-0.766412	+	6	6	6	14.7	14.7	14.7	55.856	0	35.94	28462000	48	19.3237	19.3301	19.1317	19.4477	19.146	20.2307	19.5507	20.3805	20.1518	19.8976	2.90233	0.00033827	-4.86226	44498	40699	21529	45455	25744	143720	111860	182810	152340	72831	0.00165026	0.00171901	0.00109766	0.00179395	0.0013381	0.00499882
A0A6A4PTN9	AT3G51420.1	Str_synth domain-containing protein	vacuole	Secondary metabolism	nitrogen-containing secondary compounds	alkaloid-like	13.5	1.02552	+	14	14	14	34.4	34.4	34.4	41.074	0	42.242	33273000	83	20.2377	20.0687	20.0511	20.1657	19.4067	17.9612	18.482	19.4263	19.6104	19.3225	1.72517	0.00553593	2.93584	171140	134390	79745	169010	60645	44114	84033	118060	110300	115560	0.00634694	0.00567626	0.00406582	0.00667025	0.00315216	0.00153436
A0A6A4PTQ7	AT1G67310.1	Calmodulin-binding protein (Putative transcription factor CG1-CAMTA family)	nucleus	RNA	RNA biosynthesis	CAMTA transcription factor	10.1	-1.6105	+	2	2	2	3.9	3.9	3.9	106.79	0	5.7094	2030800	9	17.6662	17.4196	16.0685	14.2655	15.0827	17.3041	17.5084	17.8774	17.7046	18.1607	1.36237	0.0148082	-2.39649	6480.2	4426.9	2395.9	4120.7	2130.5	5466.1	8110.2	8690.7	7932.3	8268.8	0.000240326	0.00018698	0.000122156	0.00016263	0.000110737	0.00019012
A0A6A4PTS4	AT5G38420.1	Ribulose bisphosphate carboxylase small chain (EC 4.1.1.39)	plastid	Photosynthesis	calvin cycle	RuBisCo activity	1.2	1.79236	+	15	10	10	66.5	41.2	41.2	20.443	0	109.18	2289900000	133	27.5203	27.4637	27.3686	27.5225	27.2852	25.6693	24.7826	25.8639	26.1636	25.7192	4.20478	1.44231e-05	7.61096	21695000	15315000	12399000	22709000	13197000	15535000	6772400	13745000	18168000	12135000	0.804586	0.646863	0.632167	0.896247	0.685943	0.540333
A0A6A4PTY4	AT3G55330.1	PsbP domain-containing protein	plastid	Photosynthesis	photophosphorylation	photosystem II	1.1	-0.665773	+	15	15	15	57.7	57.7	57.7	27.057	0	102.41	218300000	136	21.9802	21.9244	21.4237	21.8548	21.7055	22.4665	21.9913	22.6678	22.6128	22.479	2.56996	0.000746143	-4.27883	1128400	919010	392760	1031900	538020	1773700	1643400	1801800	1843800	1701000	0.0418481	0.0388164	0.020025	0.0407256	0.0279648	0.0616923
A0A6A4PTY8	AT2G35450.1	Amidohydro-rel domain-containing protein	plastid	Not assigned	not assigned	unknown	99.99	-0.401443	+	2	2	2	6.7	6.7	6.7	36.17	0	8.3019	10399000	27	19.0144	19.0383	18.4708	18.9849	19.2965	19.3663	19.1588	19.5331	19.4579	19.2959	1.55869	0.00853814	-2.68698	52407	19386	25698	52801	59644	77056	97665	81225	84052	76106	0.00194358	0.000818811	0.00131022	0.00208387	0.00310013	0.00268014
A0A6A4PUD0	AT5G38470.1	Ubiquitin receptor RAD23 (DNA repair protein RAD23)	nucleus	DNA	DNA repair	unknown	9.2	0.865758	+	8	5	6	33.2	23.9	28.7	40.736	0	18.317	11743000	29	20.2105	19.8679	20.6911	19.9556	18.8949	19.412	19.2728	18.9939	18.7719	18.8407	1.57543	0.00813442	2.71187	97838	69872	36372	83463	30484	37437	43219	33799	47400	52129	0.00362844	0.0029512	0.00185444	0.003294	0.00158447	0.00130212
A0A6A4PUE1	AT5G15390.1	tRNA/rRNA methyltransferase (SpoU) family protein	plastid	RNA	RNA processing	unknown	10.2	-1.72884	+	5	5	5	19.6	19.6	19.6	39.273	0	16.623	7019700	23	16.9938	17.3435	17.3125	17.117	16.0907	18.6566	18.8777	18.6459	18.7321	18.5893	4.10379	1.37931e-05	-7.3657	12635	14525	6568.3	18521	1705.5	45718	72667	45437	36758	31469	0.000468585	0.000613496	0.000334887	0.000730961	8.86471e-05	0.00159015
A0A6A4PUH3	AT1G27980.1	dihydrosphingosine phosphate lyase	endoplasmic reticulum	Lipid metabolism	misc	sphingosine-1-phosphate lyase	7.6	2.12233	+	6	6	6	15.3	15.3	15.3	59.465	0	10.054	2541400	13	18.0864	18.036	16.3564	18.2247	16.8507	15.5087	15.7141	15.8549	14.7712	15.0937	2.94517	0.000287975	4.94034	14143	15680	3339.8	22208	3806	5112.3	4220.4	3150.6	1142	1389.9	0.000524511	0.00066228	0.000170281	0.000876474	0.000197825	0.000177814
A0A6A4PUM0	AT4G00370.1	MFS domain-containing protein	plastid	Transport	carrier-mediated transport	MFS superfamily	17.3	-1.03832	+	8	8	8	12.2	12.2	12.2	66.908	0	77.726	13563000	37	18.3306	18.4462	18.2345	18.1023	18.3274	19.3144	19.3224	19.2831	19.3251	19.3876	6.90849	0	-17.3617	30574	24992	13931	23090	16594	101190	89338	88417	58563	67219	0.00113387	0.00105559	0.000710276	0.000911283	0.00086251	0.00351956
A0A6A4PUN2	AT1G64090.1	Reticulon-like protein	endoplasmic reticulum	Not assigned	not assigned	unknown	99.99	0.880352	+	6	5	5	24.9	20.6	20.6	28.316	0	8.6907	11270000	19	18.7984	18.931	19.6538	19.16	18.968	17.9859	18.5934	18.0916	18.3383	18.1004	2.84172	0.00038438	4.75297	72965	25728	56982	86742	46756	69337	106690	18671	82896	74650	0.002706	0.00108668	0.00290524	0.00342341	0.00243025	0.00241166
A0A6A4PUN4	AT5G08540.1	Transmembrane protein, putative	plastid	Not assigned	not assigned	unknown	99.99	-0.814089	+	5	3	3	26.1	15.3	15.3	34.8	0	18.392	2736700	18	16.6544	16.6399	15.9561	16.5037	16.6941	17.4944	17.2987	17.4449	16.914	17.3667	2.8378	0.000389908	-4.74595	12920	7924.3	4986	7896.4	8090.7	29197	16833	16438	5859.8	16665	0.000479154	0.0003347	0.000254213	0.000311644	0.000420532	0.00101552
A0A6A4PUU7	AT4G33520.2	HMA domain-containing protein	plastid	Transport	active transport	P-type ATPase superfamily	17.2	-0.500724	+	9	4	9	13	6.3	13	100.05	0	17.84	8473400	37	18.0391	17.6984	17.7473	18.0438	17.9821	18.5513	18.0718	18.5293	18.5141	18.3478	2.57085	0.000746405	-4.28035	13575	9542.5	3657	14127	11934	31318	30704	29982	26114	29410	0.000503446	0.000403049	0.000186453	0.000557544	0.000620296	0.00108929
A0A6A4PUV0	AT2G45770.1	SRP54 domain-containing protein	plastid	Protein metabolism	protein translocation	chloroplast	5.6	-0.76916	+	9	9	9	33.8	33.8	33.8	39.286	0	30.776	39441000	65	19.6248	19.552	19.538	19.5597	19.5064	20.3782	20.1789	20.376	20.3297	20.3638	7.06224	0	-18.1656	127310	69752	32498	84841	67104	215580	222340	299810	282860	163790	0.00472145	0.00294613	0.00165692	0.00334838	0.00348788	0.00749823
A0A6A4PV10	AT5G14660.1	Peptide deformylase (EC 3.5.1.88)	plastid	Not assigned	not assigned	unknown	99.99	-4.1456	+	6	6	6	30.1	30.1	30.1	30.996	0	14.968	9198400	16	16.8223	14.8479	16.5456	16.4522	15.2323	20.6991	19.8948	20.5887	20.2921	19.1536	4.5825	1.69851e-05	-8.58648	932.63	437.17	315.92	4516.4	256.68	101240	104660	116240	68291	22541	3.45877e-05	1.84648e-05	1.61073e-05	0.000178247	1.33415e-05	0.0035213
A0A6A4PVA7	AT2G39970.1	Peroxisomal membrane carrier protein (Putative mitochondrial carrier domain-containing protein)	peroxisome	Transport	carrier-mediated transport	MC-type solute transporter	17.3	-0.616349	+	9	9	9	29.1	29.1	29.1	40.749	0	66.525	16810000	48	19.1976	19.2973	18.7574	19.0277	18.366	19.7558	19.077	19.7835	19.7509	19.3606	1.6428	0.00679368	-2.81232	76051	80936	33742	76937	42501	130860	90825	169420	132990	112240	0.00282044	0.00341851	0.00172035	0.00303644	0.00220908	0.00455153
A0A6A4PVF3	AT5G52040.1	RNA-binding (RRM/RBD/RNP motifs) family protein	nucleus	RNA	RNA processing	splicing	10.2	-0.308264	+	7	7	7	36.8	36.8	36.8	29.252	0	18.327	7800000	27	18.0019	17.7369	17.8673	18.0262	17.8135	17.9028	18.5507	18.1221	18.2661	18.1453	1.48622	0.0103865	-2.57949	15221	12305	3708.7	12938	9698.2	30251	70298	35742	50800	42938	0.00056449	0.000519729	0.000189089	0.000510619	0.000504085	0.00105218
A0A6A4PVG7	AT3G25700.1	Peptidase A1 domain-containing protein	extracellular	Protein metabolism	protein degradation	peptidase families	5.2	-0.258262	+	13	13	13	40.5	40.5	40.5	48.405	0	109.95	47680000	82	19.4601	19.96	19.9307	19.9508	19.7382	20.082	20.0975	20.1656	20.0122	19.9738	1.45853	0.0112898	-2.53851	124230	139150	100530	189310	107850	242320	266300	233000	191370	171800	0.00460722	0.00587731	0.00512555	0.00747142	0.00560574	0.00842829
A0A6A4PVI4	AT1G13950.1	Eukaryotic translation initiation factor 5A (eIF-5A)	cytosol	Protein metabolism	protein synthesis	translation elongation	5.1	1.1231	+	11	4	4	68.6	23.9	23.9	17.279	0	35.959	48667000	43	21.9555	22.2884	22.3862	22.369	22.0565	21.2115	21.2298	20.8828	21.0371	21.0789	5.21491	0	10.4519	451550	428560	322170	455880	309580	265670	323350	200830	202320	211130	0.0167463	0.0181012	0.0164259	0.017992	0.0160911	0.00924045
A0A6A4PVI8	AT1G70680.1	Caleosin-related family protein	cytosol	Lipid metabolism	lipid bodies-associated activities	caleosin	7.5	1.67892	+	11	11	11	58.7	58.7	58.7	23.095	0	51.573	46161000	99	21.0328	20.581	20.3404	20.8228	20.5397	19.155	18.9042	19.0823	18.9941	18.7865	5.75023	0	12.2986	588400	305900	128420	448230	187420	161170	150530	154830	140450	120340	0.0218215	0.0129204	0.00654753	0.0176901	0.00974157	0.00560576
A0A6A4PVJ3	AT1G14345.1	bPH_2 domain-containing protein	plastid	Not assigned	not assigned	unknown	99.99	-2.16313	+	5	5	5	17.3	17.3	17.3	22.3	0	9.7732	16799000	23	19.2277	18.2934	17.7262	18.5874	15.0727	20.3279	19.7798	20.0114	20.2844	19.3195	1.70997	0.0057425	-2.91298	73214	43637	17613	67471	20347	468310	395040	323450	370490	320330	0.00271523	0.00184311	0.000898004	0.00266285	0.00105758	0.0162886
A0A6A4PVJ6	AT2G01755.1	Uncharacterized protein	-	Not assigned	not assigned	unknown	99.99	-2.51104	+	6	6	6	44.4	44.4	44.4	20.177	0	23.691	9268300	27	15.8979	17.6588	15.3563	17.4313	17.4693	19.8435	18.3522	19.3323	19.0487	19.792	2.753	0.000460335	-4.5954	11888	13146	165.26	20798	13013	134670	41910	134090	139070	140970	0.000440881	0.000555251	8.42583e-06	0.000820826	0.000676379	0.00468405
A0A6A4PVL8	AT2G01410.1	SGL domain-containing protein	plasma membrane	Not assigned	not assigned	unknown	99.99	-2.57505	+	3	2	2	10.1	7.7	7.7	41.437	0	4.2165	3182000	11	16.0143	14.8028	15.8485	17.4568	14.5789	19.1193	16.1686	18.6378	18.5693	19.0817	2.04803	0.00242002	-3.43013	4442.3	3748.8	0	12804	0	36297	21787	26074	24994	37326	0.000164748	0.000158339	0	0.00050533	0	0.00126247
A0A6A4PVP5	AT1G14340.1	RRM domain-containing protein	cytosol	RNA	RNA RNA binding	unknown	10.4	1.68293	+	3	3	3	20.1	20.1	20.1	26.026	0	8.6002	3492000	17	18.4659	18.5535	18.9017	18.3506	18.8243	16.4578	16.7453	17.2222	17.1451	17.111	4.86626	0	9.38494	33264	31192	27558	31803	17275	12404	24839	14631	14304	12110	0.00123364	0.00131746	0.00140505	0.00125516	0.000897906	0.000431432
A0A6A4PVW8	AT3G04770.2	40S ribosomal protein SA	cytosol	Protein metabolism	protein synthesis	ribosomal protein	5.1	-0.2424	+	15	4	4	54.9	20.9	20.9	33.465	0	84.16	70972000	28	21.6529	21.8263	21.7933	21.798	22.0038	22.1312	22.1642	22.0207	22.0031	21.9673	2.13864	0.00193419	-3.57251	371410	255030	141630	369030	354520	745160	914100	643150	632350	669610	0.0137742	0.0107718	0.00722105	0.0145644	0.018427	0.0259179
A0A6A4PVZ0	AT2G04030.1	HATPase_c domain-containing protein	plastid	Stress	abiotic stress	Hsp (heat-shock-responsive protein) families	20.1	-0.674672	+	50	23	23	59.8	32	32	90.494	0	277.21	193210000	224	20.8305	20.679	21.027	20.6192	20.9659	21.6413	21.4729	21.5263	21.4892	21.365	4.13833	1.39942e-05	-7.44887	142050	105890	83088	151930	96215	374550	396360	365860	363820	301550	0.0052681	0.0044725	0.00423627	0.00599616	0.00500099	0.0130275
A0A6A4PVZ2	AT3G25530.1	Glyoxylate/succinic semialdehyde reductase	cytosol	Amino acid metabolism	amino acid degradation	gamma-aminobutyrate (GABA)	6.2	-0.129969	+	14	7	14	60.5	33	60.5	30.849	0	229.41	72359000	109	20.3197	20.2238	20.3041	20.2342	20.3288	20.5468	20.1948	20.3934	20.5191	20.4062	1.07466	0.0332636	-1.97105	381760	209070	164620	260420	215190	455390	454410	437990	581740	527560	0.014158	0.00883054	0.0083932	0.0102779	0.011185	0.0158392
A0A6A4PVZ6	AT1G14150.1	Oxygen-evolving enhancer protein (Putative oxygen-evolving enhancer protein)	plastid	Photosynthesis	photophosphorylation	chlororespiration	1.1	-1.30803	+	9	1	9	43.5	5	43.5	23.035	0	183.81	41996000	70	19.3408	18.9729	18.9858	19.1054	18.9452	20.5569	19.5792	20.6973	20.7127	20.3441	3.42858	7.33608e-05	-5.87345	235700	112910	90643	163840	84000	648630	409660	652550	714040	530030	0.00874122	0.00476901	0.00462146	0.0064662	0.00436609	0.0225604
A0A6A4PWF8	AT5G38410.1	Ribulose bisphosphate carboxylase small chain (EC 4.1.1.39)	plastid	Photosynthesis	calvin cycle	rubisco small subunit	1.2	-0.767449	+	20	16	16	89	75.3	75.3	20.416	0	323.31	7503500000	474	26.6144	26.4674	26.2592	26.5112	26.6562	27.4558	26.6047	27.4402	27.4468	27.3982	2.55627	0.000755851	-4.25558	31102000	23063000	13355000	28277000	20559000	59975000	40577000	61185000	61454000	50804000	1.15346	0.974117	0.680909	1.116	1.0686	2.08603
A0A6A4PWF9	AT1G44446.1	Rieske domain-containing protein	plastid	Coenzyme metabolism	tetrapyrrole	chlorophyll metabolism	11.14	-3.17995	+	10	6	10	23	15.5	23	60.635	0	19.354	9591400	31	15.81	15.4991	15.9344	15.7941	15.6588	19.0522	18.7406	19.0206	18.9132	18.8696	9.23696	0	-34.2328	3001.9	4092.5	1658.8	6903.8	2426.5	57415	39498	56650	38824	45303	0.000111329	0.000172856	8.45744e-05	0.000272469	0.000126123	0.00199699
A0A6A4PWM0	AT5G49980.1	auxin F-box protein 5	nucleus	Hormone metabolism	auxin	perception and signal transduction	12.2	1.28417	+	2	2	2	3.8	3.8	3.8	65.006	0	5.6713	2108900	11	18.3338	17.5205	17.0038	18.2993	17.7826	17.348	15.2763	15.7305	17.0563	17.1081	1.52678	0.00932814	2.63959	14363	9561.8	4920.4	13478	8601.1	11141	0	6202.3	8106	7983.2	0.00053267	0.000403864	0.000250868	0.000531931	0.000447061	0.000387503
A0A6A4PWX7	AT1G06950.1	Protein TIC110 (Translocon at the inner envelope membrane ofs 110 protein)	plastid	Protein metabolism	protein translocation	chloroplast	5.6	-1.19894	+	59	59	59	60.9	60.9	60.9	110.16	0	323.31	550670000	495	20.9211	20.9822	21.2222	20.8684	21.2202	22.2537	22.1721	22.3064	22.2496	22.227	6.4918	0	-15.3497	390300	342610	248390	344490	307990	1385600	1485200	1095600	1112500	1213800	0.0144748	0.0144709	0.0126642	0.0135958	0.0160085	0.0481935
A0A6A4PX08	AT1G65820.1	microsomal glutathione s-transferase, putative	endoplasmic reticulum	Redox	glutathione S transferases	unknown	16.2	1.21776	+	4	4	4	36	36	36	16.86	0	11.1	9744900	22	19.8665	20.1584	19.9788	20.1848	20.4562	19.7491	17.7612	19.1345	19.9751	17.9361	1.50568	0.0099152	2.60832	163680	158720	111420	165010	136570	100340	2720.8	36378	174120	23056	0.00607027	0.00670389	0.00568078	0.00651238	0.00709853	0.00348999
A0A6A4PX10	AT5G37680.1	ADP-ribosylation factor-like protein A1D (Putative small GTPase superfamily, ARF/SAR type, P-loop containing nucleoside triphosphate hydrolase)	plasma membrane	Stress	biotic stress	tobamovirus multiplication	20.2	0.489217	+	6	6	6	49.5	49.5	49.5	20.718	0	18.456	11618000	38	19.1739	18.7125	18.7438	18.9269	18.5071	18.5279	18.0889	18.53	18.1197	18.3516	1.97897	0.00282745	3.3228	49457	35126	14885	70440	27184	64662	54467	46546	36124	71431	0.00183417	0.00148362	0.000758916	0.00278003	0.00141295	0.00224905
A0A6A4PX28	AT2G39670.1	Radical_SAM domain-containing protein	plastid	Protein metabolism	protein synthesis	ribosome biogenesis	5.1	-4.36447	+	16	16	16	48.9	48.9	48.9	46.953	0	50.596	27421000	69	15.3037	14.2545	15.1131	14.8695	15.8113	19.4601	19.6969	19.2396	19.329	19.449	6.69922	0	-16.3219	15144	6872.9	5161.2	5914.8	0	189280	227820	146340	145830	152180	0.000561634	0.000290292	0.000263145	0.000233437	0	0.00658348
A0A6A4PX40	AT5G21170.1	AMPKBI domain-containing protein	nucleus	Protein metabolism	protein handling	protein postranslational modification	5.4	0.752002	+	5	5	5	23.3	23.3	23.3	30.905	0	11.538	3202500	10	18.0528	17.6079	17.4139	17.7393	17.7048	17.7772	15.975	17.1088	17.1916	16.706	1.35216	0.0151835	2.38143	10901	15879	1291.3	13677	12077	30185	9862.4	19342	21469	14644	0.000404277	0.000670685	6.58373e-05	0.000539784	0.000627729	0.00104988
A0A6A4PX42	AT5G16710.1	Dehydroascorbate reductase (Glutathione S-transferase, amino-terminal domain protein) (Putative DHAR class glutathione transferase DHAR2) (Putative glutathione dehydrogenase (Ascorbate)) (EC 1.8.5.1)	plastid	Redox	ROS scavenging enzymes	ascorbate-glutathione cycle	16.5	0.652515	+	8	6	6	45.6	38.8	38.8	29.828	0	15.735	12376000	38	19.318	19.3346	19.4131	19.2512	19.2025	18.9273	18.5511	18.5994	18.4424	18.7365	4.0188	2.45262e-05	7.16403	39343	38744	6545.8	28708	18608	42300	24748	17821	16820	36130	0.00145908	0.00163644	0.00033374	0.00113301	0.000967192	0.00147126
A0A6A4PXA4	AT1G78300.1	14_3_3 domain-containing protein	cytosol	Signalling	14-3-3 proteins	unknown	15.1	0.760778	+	21	9	14	68.5	42.7	51.5	29.401	0	218.44	170750000	144	22.7791	22.8928	23.2721	22.7153	22.9765	22.1844	22.2403	22.1588	22.1382	22.1102	4.2095	1.44665e-05	7.6226	1118000	1042400	746940	1091500	790110	721020	884270	580610	460170	616000	0.0414624	0.0440281	0.038083	0.0430778	0.0410677	0.0250783
A0A6A4PXF4	AT3G11130.1	Clathrin heavy chain	endoplasmic reticulum	Vesicle trafficking	CCV-machinery	clathrin triskelion	18.2	-1.67252	+	58	2	5	43.7	1.9	4.3	192.91	0	8.3974	3496000	13	16.3656	15.3132	14.4192	17.624	17.4449	18.0607	18.4415	17.9148	18.0422	17.0702	1.46818	0.0109474	-2.55279	963.23	353.49	560.96	1259.6	1016.1	3952.8	4158.5	3235	3395.7	2295	3.57226e-05	1.49304e-05	2.86007e-05	4.97121e-05	5.2814e-05	0.000137485
A0A6A4PXI5	AT3G47070.1	Putative thylakoid soluble phosphoprotein TSP9	plastid	Not assigned	not assigned	unknown	99.99	-1.09627	+	8	7	8	62.4	62.4	62.4	9.6139	0	53.493	146140000	46	22.3925	22.933	22.0753	22.7889	22.6133	23.5342	22.8036	23.6309	24.3771	23.9385	2.19069	0.0017021	-3.65514	1347400	1173900	506970	1368700	821970	2816200	2036400	2446400	3049900	2676400	0.04997	0.0495823	0.025848	0.0540179	0.0427237	0.0979521
A0A6A4PXJ4	AT5G58660.1	Fe2OG dioxygenase domain-containing protein	cytosol	Not assigned	not assigned	unknown	99.99	3.65977	+	7	7	7	25	25	25	38.192	0	15.343	7596600	22	19.9013	19.7242	18.7175	18.9873	19.3815	16.274	14.2696	16.4581	15.4218	15.9896	4.39735	1.56863e-05	8.09645	62840	35302	26000	60133	32228	5109.5	11747	5133.4	5537.2	6094.5	0.0023305	0.00149106	0.00132562	0.00237324	0.00167512	0.000177717
A0A6A5M467	AT3G43810.1	Calmodulin	cytosol	Signalling	calcium signalling	unknown	15.2	1.33536	+	5	2	5	40.9	20.1	40.9	16.848	0	27.605	32982000	43	21.4125	20.7481	21.3547	20.7338	21.3763	19.9461	19.8789	19.6646	19.6846	19.7745	4.3719	1.55139e-05	8.03091	427910	211740	192980	148450	256000	165590	180890	104890	118280	157870	0.0158696	0.00894331	0.00983914	0.00585881	0.0133062	0.0057595
A0A6A4PXP6	AT5G58250.1	Putative magnesium-protoporphyrin IX monomethyl ester (Oxidative) cyclase	plastid	Not assigned	not assigned	unknown	99.99	-1.93865	+	9	4	4	45.4	21.8	21.8	26.121	0	17.552	20613000	29	18.9407	18.6029	18.3959	18.8901	18.6798	20.4882	20.8066	20.6102	20.8115	20.4861	6.58916	0	-15.799	66417	22012	11347	74065	15585	80515	310820	228820	247150	68817	0.00246316	0.000929726	0.00057853	0.00292309	0.000810065	0.00280045
A0A6A4PXR8	AT1G06530.1	Tropomyosin-like protein, putative	mitochondrion	Cell	organelle machineries	organelle fission	14.11	-1.86727	+	14	14	14	45.2	45.2	45.2	34.215	0	32.906	24026000	47	18.2043	18.2539	18.0622	18.5762	18.8592	20.175	20.1464	20.2474	20.4646	20.2588	5.69231	0	-12.0855	45230	46310	23077	38705	62625	189020	170310	126470	178340	40015	0.00167741	0.00195601	0.00117659	0.00152755	0.00325507	0.00657443
A0A6A4PXT3	AT2G30410.1	Tubulin-specific chaperone A	cytosol	Cell	cytoskeleton	actin and tubulin folding	14.8	1.28591	+	7	7	7	37.2	37.2	37.2	18.191	0	25.065	22403000	38	20.2591	20.3047	20.5196	20.2396	20.1777	18.8881	19.3749	18.6444	19.2921	18.8717	4.58141	1.69611e-05	8.58351	226550	157380	64734	217860	99982	99661	195860	101810	73215	84897	0.00840189	0.0066473	0.00330048	0.00859819	0.00519678	0.00346638
A0A6A4PY17	AT2G32650.1	Cupin_3 domain-containing protein	plastid	Storage proteins	cupin superfamily	unknown	4.2	-1.80106	+	4	4	4	22.2	22.2	22.2	16.947	0	7.5025	1962800	10	15.2976	15.9235	16.1969	15.7481	14.8605	16.534	18.3743	17.097	18.3262	16.7005	2.34432	0.00120026	-3.90297	17107	11413	12659	12516	11321	27695	70288	43857	45996	27556	0.000634434	0.000482054	0.000645423	0.000493964	0.000588434	0.000963278
A0A6A4PY18	AT4G26910.1	Dihydrolipoyllysine-residue succinyltransferase (EC 2.3.1.61)	mitochondrion	Cellular respiration	TCA cycle	OGDH complex	3.2	1.66031	+	18	6	18	38	12.5	38	50.73	0	151.01	205090000	134	23.1453	23.2797	23.3556	23.1147	23.0915	21.58	21.4472	21.6114	21.5741	21.4725	8.4674	0	27.3844	1214300	1019600	871590	1008000	863120	401130	494390	286500	271860	272930	0.0450338	0.0430651	0.0444383	0.0397823	0.0448626	0.013952
A0A6A4PY25	AT5G05480.1	Peptide N-acetyl-beta-D-glucosaminyl asparaginase amidase A (Putative peptide-N(4)-(N-acetyl-beta-glucosaminyl)asparagine amidase) (EC 3.5.1.52)	extracellular	Not assigned	not assigned	unknown	99.99	4.97729	+	6	6	6	12.4	12.4	12.4	66.038	0	43.287	13720000	31	20.2901	20.0934	20.2056	19.8657	19.8491	14.4691	15.5737	15.5275	14.6262	15.221	7.44341	0	20.3155	119450	129840	91788	188420	59271	5100	16923	12532	7439.6	6957.8	0.00442995	0.00548408	0.00467984	0.00743629	0.00308074	0.000177387
A0A6A4PY85	AT2G27110.1	Protein FAR1-RELATED SEQUENCE	nucleus	RNA	RNA biosynthesis	FAR1 transcription factor	10.1	0.566721	+	2	2	2	3.2	3.2	3.2	104.25	0.00046432	3.5434	935890	7	16.3064	16.7439	15.84	16.3771	15.9455	14.7584	16.2018	15.9067	15.4644	16.0481	0.993061	0.0425478	1.84914	2282.8	2082.2	743.05	2282.3	986.94	1099.6	2603.1	1765.3	1326.9	1844.1	8.46604e-05	8.79464e-05	3.78846e-05	9.00746e-05	5.12984e-05	3.82459e-05
A0A6A4PY93	AT3G19508.1	Putative complex 1 LYR protein	mitochondrion	Not assigned	not assigned	unknown	99.99	0.463947	+	2	2	2	29.1	29.1	29.1	9.4136	0.00076558	3.4175	857460	5	16.5902	16.5728	16.4154	16.3108	16.5173	16.1134	15.3009	16.7384	16.0078	15.9264	1.07603	0.0331297	1.9731	14975	11517	8264.4	13488	10075	9869	0	6821.8	11007	11969	0.000555366	0.000486446	0.000421363	0.000532325	0.00052367	0.00034326
A0A6A4PYB8	AT5G48330.1	Chromosome condensation regulator RCC1 repeat protein (Putative regulator of chromosome condensation 1/beta-lactamase-inhibitor protein II)	mitochondrion	Cell	cell division	unknown	14.3	2.5472	+	7	7	7	15.9	15.9	15.9	46.399	0	10.146	8203800	11	17.641	19.3132	17.9627	17.6472	18.0718	15.4056	15.3469	15.7227	15.9181	15.5066	4.28426	1.49533e-05	7.80847	33738	58240	19300	36159	18793	400620	3470.2	3116.9	4617	2871	0.00125122	0.0024599	0.000984016	0.00142707	0.000976808	0.0139342
A0A6A4PYE9	AT2G14740.2	EGF-like domain-containing protein	golgi	Protein metabolism	protein translocation	protein targeting	5.6	1.55567	+	7	4	4	15	9.3	9.3	68.94	0	7.2995	4307900	14	18.4739	18.3022	18.6301	20.7636	18.3613	16.8994	17.0492	16.892	18.0684	17.8438	1.7213	0.00558662	2.93002	12638	6711	11365	5744.9	11140	3710.8	5622.3	3174.8	4458.7	3510.4	0.000468696	0.000283454	0.000579448	0.000226732	0.000579026	0.000129068
A0A6A4PYG8	AT5G55810.1	Nicotinamide/nicotinic acid mononucleotide adenylyltransferase	cytosol	Coenzyme metabolism	NAD/NADP	de-novo pathway	11.6	1.43835	+	4	4	4	25.2	25.2	25.2	28.062	0	6.6732	1753100	8	16.826	17.9672	16.7834	17.7307	16.6314	15.6054	15.8709	16.3155	15.5321	15.423	2.71597	0.000502748	4.53044	19696	22055	9004.1	14045	16650	5686	8928.6	11071	5441.5	4294.3	0.00073045	0.000931542	0.000459077	0.000554308	0.00086542	0.000197769
A0A6A4PYH0	AT2G42810.1	Serine/threonine-protein phosphatase 5 (EC 3.1.3.16)	cytosol,nucleus	Protein metabolism	protein handling	protein postranslational modification	5.4	-0.51628	+	19	9	19	53.1	27	53.1	54.277	0	67.91	37581000	96	19.214	19.3337	19.014	19.3895	19.1152	19.7176	19.7378	19.6814	19.7969	19.7141	4.04375	2.46775e-05	-7.2228	111290	72662	46534	69843	50203	103000	176360	95627	106140	97393	0.00412733	0.00306904	0.00237255	0.00275646	0.00260941	0.00358251
A0A6A4PYN8	AT4G36400.1	D-2-hydroxyglutarate dehydrogenase	mitochondrion	Amino acid metabolism	amino acid degradation	Aromatic amino acids	6.2	1.89771	+	11	11	11	26.1	26.1	26.1	65.39	0	29.494	12138000	47	19.4911	19.3767	19.1011	19.1942	19.4985	17.5787	17.2091	17.534	17.4344	17.4169	7.13458	0	18.5561	16871	8356.7	10470	14421	19381	3990.5	9945.6	2014.7	2844.5	10699	0.000625682	0.000352964	0.000533816	0.000569148	0.00100737	0.000138796
A0A6A4PYW2	AT1G03130.1	Photosystem I reaction center subunit II (Putative photosystem I PsaD)	plastid	Photosynthesis	photophosphorylation	photosystem I	1.1	-0.695387	+	19	5	19	70.4	25.4	70.4	23.526	0	323.31	1582800000	238	24.4986	24.5113	24.2949	24.3972	24.2841	25.0843	24.6253	25.3477	25.1776	25.2282	3.09247	0.00018843	-5.21427	6283200	5646400	2998900	7128500	3848800	14144000	11830000	14526000	13698000	11688000	0.23302	0.238488	0.1529	0.281338	0.20005	0.491952
A0A6A4PYX6	AT1G32160.1	Plant/F3C3-6 protein	plastid	Not assigned	not assigned	unknown	99.99	-2.68808	+	6	6	6	21.8	21.8	21.8	45.94	0	12.198	5239700	11	15.2204	15.9315	16.317	16.7618	15.7172	19.0445	18.486	18.5598	18.5905	18.7076	4.94105	0	-9.60556	7548.3	188.97	5767.2	18317	3685	71013	42891	49887	49105	46809	0.000279938	7.98157e-06	0.000294042	0.000722909	0.000191536	0.00246995
A0A6A4PZ00	AT1G63000.1	RmlD_sub_bind domain-containing protein	cytosol	Carbohydrate metabolism	nucleotide sugar biosynthesis	UDP-L-rhamnose synthesis	2.8	-1.31756	+	13	9	9	50.5	39.5	39.5	33.782	0	27.405	16270000	41	17.9162	17.8791	17.9467	18.0282	18.1054	19.3959	19.7083	19.0345	19.1961	19.1286	5.20569	0	-10.4224	27440	22635	15053	32131	13155	120050	221890	80784	96291	110040	0.00101765	0.00095604	0.000767482	0.0012681	0.00068376	0.00417554
A0A6A4PZ42	AT4G10960.1	UDP-glucose 4-epimerase (EC 5.1.3.-)	extracellular	Carbohydrate metabolism	nucleotide sugar biosynthesis	UDP-D-glucose 4-epimerase	2.8	2.55899	+	12	5	5	39.6	18.8	18.8	43.832	0	12.064	2450300	12	18.5963	18.727	17.8152	17.3956	17.7494	15.6213	16.0795	14.9202	15.3109	15.5565	4.35253	1.54341e-05	7.98133	5637.1	6848.2	9758	6235.9	6021.7	1117.2	2414.1	999.37	988.06	1000.9	0.000209059	0.000289249	0.000497515	0.00024611	0.000312991	3.88581e-05
A0A6A4PZ94	AT4G35630.1	Phosphoserine aminotransferase	plastid	Amino acid metabolism	amino acid synthesis	Serine	6.1	-2.27656	+	14	5	5	34	14.3	14.3	47.303	0	9.977	6615200	16	16.7962	17.067	15.0535	17.2919	17.0875	18.9313	18.6046	18.8246	19.0662	19.2523	3.17732	0.000152801	-5.37604	494.83	1037.5	230.55	7852.2	1672.6	39778	44527	31184	38722	49417	1.83514e-05	4.38211e-05	1.17547e-05	0.000309899	8.69371e-05	0.00138355
A0A6A4PZA2	AT4G17560.1	50S ribosomal protein L19-2 (Putative ribosomal protein L19)	plastid	Protein metabolism	protein synthesis	organelle translation machineries	5.1	-5.33095	+	11	2	2	41.1	16	16	25.186	0	60.574	22028000	21	15.4447	16.0287	16.312	14.2484	15.7104	20.7625	21.0641	20.5703	20.9934	21.0086	6.29381	0	-14.4728	14413	14439	10575	9638.5	6312.1	139110	150080	94000	200510	121610	0.000534524	0.000609863	0.00053917	0.000380399	0.000328085	0.00483848
A0A6A4PZL3	AT2G44610.1	Ras-related small GTP-binding family protein	golgi	Vesicle trafficking	tethering and fusion	RAB-GTPase activities	18.8	0.335023	+	13	4	13	67.5	21.4	67.5	22.897	0	61.001	58089000	79	21.3278	21.3458	21.5939	21.3176	21.5513	21.174	21.1253	21.0528	21.0772	21.0319	3.05355	0.000200898	5.14104	281280	299270	246010	396580	203440	546390	645030	494560	536590	500050	0.0104316	0.0126403	0.0125429	0.0156517	0.0105742	0.0190044
A0A6A4PZM6	AT4G37920.1	Endoribonuclease E-like protein	plastid	Photosynthesis	photophosphorylation	NADH DH	1.1	-1.00122	+	12	12	12	39.8	39.8	39.8	49.6	0	31.865	24597000	36	20.8686	19.2867	20.162	20.1846	19.3173	20.5888	21.5122	20.829	21.1481	20.7471	1.72614	0.00552428	-2.9373	163170	109540	45474	113600	77686	136650	165110	70426	95258	107640	0.00605136	0.00462667	0.00231851	0.0044834	0.0040379	0.00475292
A0A6A4PZN5	AT1G05675.1	Glycosyltransferase (EC 2.4.1.-)	plasma membrane	Carbohydrate metabolism	carbohydrate handling	UDP glucosyl and glucoronyl transferases	2.3	-0.594974	+	11	10	11	28.1	26.4	28.1	52.922	0	31.136	32380000	62	19.6148	19.1834	19.6032	19.7019	19.6289	20.1171	19.8322	20.3074	20.2748	20.1755	2.84187	0.000384674	-4.75324	91048	74072	45683	111740	69369	233180	243960	237730	223620	250170	0.00337663	0.0031286	0.00232916	0.00441	0.00360561	0.00811039
A0A6A4PZR4	AT1G10700.1	phosphoribosyl pyrophosphate (PRPP) synthase 3	plastid	Nucleotide metabolism	Nucleotide synthesis	Purines	8.1	-0.512432	+	6	3	6	23.2	13.2	23.2	44.944	0	17.933	6547700	28	18.044	17.4596	17.7588	17.7791	18.1181	18.4926	18.365	18.3422	18.4353	18.0867	2.25857	0.00144926	-3.76389	30705	20989	7205.4	20652	15718	46814	43723	43540	44628	36618	0.00113873	0.000886517	0.000367369	0.000815064	0.000816978	0.00162827
A0A6A4PZT4	AT5G04800.4	40S ribosomal protein S17 (Putative ribosomal protein S17e)	cytosol	Protein metabolism	protein synthesis	ribosomal protein	5.1	-0.31377	+	9	9	9	35.8	35.8	35.8	16.696	0	180.65	373440000	114	22.828	22.9062	23.1325	22.7345	22.9867	23.3123	23.3806	23.1102	23.1559	23.1978	2.22602	0.00156728	-3.7116	4714500	4047000	3305900	4355800	3266600	7793000	10154000	6698600	7449400	7114000	0.174843	0.170934	0.168552	0.171909	0.169789	0.271054
A0A6A4PZX4	AT3G06540.1	Rab proteins geranylgeranyltransferase component	cytosol	Vesicle trafficking	tethering and fusion	RAB-GTPase membrane association	18.8	-0.905359	+	4	4	4	12.4	12.4	12.4	62.155	0	8.5256	2533300	10	16.5372	15.8388	16.8857	17.1936	16.7912	17.4246	17.6372	17.4276	17.4426	17.8414	2.23931	0.0015185	-3.73292	436.98	6557.5	4430.4	12265	6579.7	7358.3	24560	6897.1	7440.4	10223	1.62059e-05	0.000276971	0.000225885	0.000484058	0.000341994	0.000255934
A0A6A4PZY4	AT4G37670.2	Amino acid acetyltransferase	plastid	Amino acid metabolism	amino acid synthesis	Arginine	6.1	-1.48268	+	3	3	3	6.9	6.9	6.9	67.676	0	8.1045	1278000	11	16.0137	14.5668	15.2939	15.9895	15.0892	16.6526	16.942	16.977	16.923	16.8718	3.11366	0.000181591	-5.25438	707.87	1033.1	575.35	1159.3	0	3831.5	5853.1	4213.1	4054.8	3333.6	2.62522e-05	4.36353e-05	2.93344e-05	4.57536e-05	0	0.000133266
A0A6A4PZY5	AT4G35470.1	Plant intracellular ras group-related LRR protein (Putative leucine-rich repeat domain, L domain-containing protein)	plasma membrane	Signalling	receptor kinases	unknown	15.10	-1.43727	+	6	6	6	15.7	15.7	15.7	64.282	0	10.414	1937700	16	15.4407	15.6904	15.853	15.3258	15.4971	16.2256	16.8829	17.3569	17.3792	17.1488	3.57536	4.79386e-05	-6.17757	734.69	1938.6	736.56	1780.3	2019.7	2915.5	3101.5	722.78	4773.2	353.53	2.72469e-05	8.18811e-05	3.75537e-05	7.02624e-05	0.000104978	0.000101406
A0A6A4PZY6	AT5G05670.1	Signal recognition particle receptor subunit beta	endoplasmic reticulum	Protein metabolism	protein translocation	endoplasmic reticulum	5.6	0.298836	+	7	2	7	36.6	8.3	36.6	29.665	0	41.61	24425000	58	19.9484	19.8314	20.231	19.8151	20.0143	19.8649	19.5866	19.6566	19.6963	19.5416	1.88929	0.00363419	3.18482	125290	100400	70800	115140	78584	105120	132360	70071	76745	69971	0.00464653	0.00424062	0.00360976	0.00454418	0.00408458	0.00365625
A0A6A4Q002	AT5G65720.1	Cysteine desulfurase NifS	mitochondrion	Coenzyme metabolism	iron-sulphur clusters	mitochondrial ISC system	11.4	0.472489	+	22	3	22	58.5	8.6	58.5	50.09	0	95.209	85775000	193	20.2698	20.293	20.2869	20.3258	20.201	19.8348	19.8041	19.8743	19.7266	19.7742	6.29383	0	14.4728	269180	233690	133970	286730	153680	245080	295770	201750	209560	211370	0.00998287	0.00987042	0.0068305	0.0113163	0.00798786	0.00852429
A0A6A4Q004	AT4G04850.2	RCK N-terminal domain-containing protein	plastid	Transport	carrier-mediated transport	CPA superfamily	17.3	-1.05663	+	9	9	9	16.1	16.1	16.1	88.588	0	47.191	12858000	44	18.182	18.2376	16.7023	17.9196	17.6852	18.7982	18.5383	18.9792	18.9618	18.7323	2.18046	0.00175763	-3.63885	24341	17579	3843.3	21879	6654.8	40552	33309	56567	52283	43862	0.000902716	0.000742488	0.000195952	0.000863489	0.000345898	0.00141047
A0A6A4Q016	AT1G59900.1	Pyruvate dehydrogenase E1 component subunit alpha (EC 1.2.4.1)	mitochondrion	Cellular respiration	TCA cycle	PDH complex	3.2	2.19447	+	20	4	4	43.3	11.5	11.5	43.257	0	12.26	6699400	24	19.6558	19.3515	19.5945	19.394	19.9127	15.083	17.6214	18.6753	16.9937	18.5629	1.97397	0.00285482	3.31507	66122	45944	34560	56447	30291	14850	15105	33563	9541.9	15090	0.00245222	0.00194055	0.00176205	0.00222777	0.00157444	0.000516508
A0A6A4Q058	AT4G17300.1	Asparagine--tRNA ligase (EC 6.1.1.22)	plastid	Protein metabolism	protein handling	protein aa activation	5.4	-1.44581	+	9	9	9	20	20	20	61.71	0	24.544	19653000	49	18.7411	18.431	18.2632	18.2329	17.6445	19.7008	19.5068	19.8676	19.7367	19.7297	4.23547	1.46699e-05	-7.68675	27744	12065	9062.5	14736	6058.7	99358	118520	72602	124990	81636	0.00102892	0.000509592	0.000462054	0.00058158	0.000314914	0.00345584
A0A6A4Q064	AT2G32080.2	purin-rich alpha 1	cytosol	RNA	RNA regulation of transcription	unknown	10.3	0.339333	+	13	7	7	44.6	24.7	24.7	32.114	0	16.56	21231000	43	20.2339	20.3074	20.1432	20.5388	20.1157	20.114	20.0201	20.0479	19.7352	19.725	1.78824	0.00471282	3.03102	143850	110540	64466	141280	72855	129520	128960	98949	99129	79680	0.00533485	0.0046689	0.00328682	0.00557584	0.0037868	0.00450492
A0A6A4Q078	AT5G54500.1	NAD(P)H dehydrogenase (quinone) (EC 1.6.5.2)	vacuole	Lipid metabolism	misc	'exotics' (steroids, squalene etc)	7.6	1.06836	+	10	6	10	59.8	38.2	59.8	21.666	0	245.69	201160000	124	22.4681	22.4113	22.476	22.3623	22.3666	21.4428	21.0918	21.4796	21.4164	21.3117	6.28472	0	14.4337	2795300	2274500	1518800	2586200	1678300	1529600	1509300	1494300	1468400	1257900	0.103667	0.0960686	0.0774365	0.102068	0.0872333	0.053202
A0A6A4Q0B3	AT3G20000.1	Import receptor subunit TOM40-like protein (Putative Porin domain-containing protein)	mitochondrion	Protein metabolism	protein translocation	mitochondrion	5.6	-0.252559	+	11	3	11	49.7	16.2	49.7	34.682	0	100.83	66967000	92	20.748	20.9288	20.565	20.7717	20.5775	20.9219	21.0307	20.9222	20.9752	21.0037	2.12925	0.00198418	-3.55767	132920	108020	27216	98854	75267	122950	204730	192630	193700	151230	0.0049295	0.00456247	0.00138762	0.00390143	0.00391217	0.00427641
A0A6A4Q0I0	AT1G68090.1	Annexin	cytosol	Cell	cell organisation	unknown	14.4	2.78966	+	16	16	16	52.4	52.4	52.4	35.664	0	99.964	70569000	117	22.1552	22.0595	22.3537	22.0675	22.019	19.6073	19.6761	19.1171	19.1908	19.1154	7.43643	0	20.2739	585530	548330	243440	579400	231240	164490	60239	36777	37101	34474	0.0217151	0.0231599	0.0124119	0.0228669	0.0120192	0.00572124
A0A6A4Q0M5	AT2G40060.1	Clathrin light chain	plasma membrane	Vesicle trafficking	CCV-machinery	clathrin triskelion	18.2	-0.513713	+	14	5	14	37.6	16.3	37.6	33.874	0	39.842	44565000	82	19.8327	20.0852	19.9787	19.9508	19.9296	20.4748	20.4682	20.3955	20.5573	20.4498	5.26897	0	-10.6265	171670	111000	115700	153750	98360	433000	434150	353660	369660	340560	0.00636659	0.00468833	0.005899	0.00606799	0.00511248	0.0150605
A0A6A4Q0N5	AT2G33800.1	S5 DRBM domain-containing protein	plastid	Protein metabolism	protein synthesis	organelle translation machineries	5.1	-1.50964	+	17	5	17	44.7	12	44.7	32.65	0	149.93	360830000	130	21.7519	21.7282	21.8887	21.7426	21.7648	23.4201	23.0817	23.37	23.2978	23.2548	7.89756	0	-23.1986	1219800	1030900	691860	1156500	623340	3377100	3176100	3434100	3458500	3341800	0.0452378	0.0435424	0.0352747	0.0456431	0.0323995	0.117461
A0A6A4Q0Q4	AT5G46020.1	PP28 domain-containing protein	nucleus	Not assigned	not assigned	unknown	99.99	1.21433	+	3	3	3	26.4	26.4	26.4	18.258	0	7.596	12993000	23	20.2186	20.3263	20.2129	20.12	20.0871	18.8487	18.748	18.6604	19.4179	19.2182	4.37276	1.55239e-05	8.03313	243630	204810	128950	231200	103510	163860	158900	147130	233690	166770	0.00903532	0.00865061	0.00657455	0.00912467	0.00538016	0.00569932
A0A6A4Q0T4	AT1G50010.1	Tubulin alpha chain	cytosol	Cell	cytoskeleton	microtubular network	14.8	-2.07102	+	28	2	2	65	8	8	49.627	0	7.1556	5222000	11	17.8471	16.7484	16.5545	16.3065	14.4406	16.6799	19.8377	17.0678	19.5633	19.1035	1.37421	0.0143666	-2.41397	7014.1	11396	0	5054.4	6650.5	31726	38867	29376	25562	27290	0.000260127	0.000481335	0	0.00019948	0.000345674	0.00110348
A0A6A4Q0W8	AT4G36130.1	Ribosomal_L2_C domain-containing protein	cytosol	Protein metabolism	protein synthesis	cytosolic ribosome	5.1	-0.920926	+	12	3	3	53.8	9.6	9.6	28.178	0	20.071	32134000	39	19.7866	19.9918	20.3221	19.8795	19.8983	21.0634	20.9307	20.8532	20.8233	20.8123	4.6928	1.17994e-05	-8.8898	98667	83247	65128	81989	71381	263200	275070	198560	217330	204940	0.00365919	0.00351612	0.00332057	0.00323583	0.00371018	0.00915454
A0A6A4Q0Z0	AT1G26850.2	Methyltransferase (EC 2.1.1.-)	endoplasmic reticulum	Stress	abiotic stress	drought/salt	20.1	-1.84252	+	15	5	6	31.8	11.3	14.6	68.958	0	15.21	16459000	18	19.1544	19.4826	20.7208	19.5608	20.4233	21.7969	22.305	21.4876	21.4505	21.5144	3.20428	0.000137398	-5.42807	3617	2396.1	4596	1749.9	7568.2	20009	32582	95191	9687.6	2360.6	0.000134141	0.000101205	0.000234328	6.90626e-05	0.000393374	0.000695946
A0A6A4Q107	AT1G23100.1	Putative groES chaperonin family	mitochondrion	Stress	abiotic stress	Hsp (heat-shock-responsive protein) families	20.1	-2.20638	+	4	3	3	58.8	48.5	48.5	10.444	0	6.0729	3829000	14	17.0004	15.8247	16.959	15.136	15.749	18.8693	16.4883	19.1188	18.7762	18.4484	2.20636	0.00164618	-3.68014	52788	24757	7263.5	45387	32684	64064	74395	62165	50082	38088	0.00195771	0.00104567	0.000370332	0.00179127	0.00169882	0.00222825
A0A6A4Q115	AT5G53480.1	Importin N-terminal domain-containing protein	cytosol,nucleus,plastid	Protein metabolism	protein translocation	nucleus	5.6	0.299879	+	26	4	26	43.3	4.1	43.3	96.013	0	323.31	150150000	181	21.6954	21.9044	22.1203	21.7674	21.9653	21.5943	21.6586	21.5708	21.5829	21.5466	2.33637	0.00121558	3.89	338410	331110	168770	359590	236810	344630	417780	299000	185190	302480	0.0125504	0.0139852	0.00860479	0.0141918	0.0123087	0.0119868
A0A6A4Q124	AT4G10920.2	Putative transcription factor ssDNA-binding-TF family	nucleus	RNA	RNA regulation of transcription	General Transcription	10.3	-1.81181	+	4	4	4	24.4	24.4	24.4	19.274	0	15.034	15207000	21	20.17	18.7318	15.7858	19.1265	20.4419	20.5768	20.9441	20.6925	20.4683	20.6333	1.21204	0.0225759	-2.17467	140240	47159	45570	74532	54140	309390	270200	289510	186820	234860	0.00520097	0.00199187	0.0023234	0.00294152	0.00281405	0.0107611
A0A6A4Q129	AT5G47070.1	Protein kinase domain-containing protein	plasma membrane	Protein metabolism	protein modification	TKL kinase superfamily	5.5	0.875575	+	4	2	4	19	13.5	19	43.189	0	8.2049	1951500	14	17.5483	16.5203	16.576	17.6249	17.4538	16.6582	16.4325	15.4591	16.3537	16.4421	1.58045	0.00798527	2.71934	7823.4	1114.5	3259.5	6525.6	3954.5	10235	3725.9	10966	4912.9	6188.9	0.00029014	4.70734e-05	0.000166187	0.000257543	0.000205544	0.00035599
A0A6A4Q141	AT1G18060.1	PAP fibrillin domain protein,expressed protein	plastid	Not assigned	not assigned	unknown	99.99	-1.33503	+	8	8	8	32.8	32.8	32.8	29.169	0	57.354	21704000	49	18.6556	18.6196	18.3243	18.7024	18.6589	19.8427	19.6984	20.1132	20.0043	19.9774	6.05976	0	-13.4964	67933	47524	28100	22028	23322	181320	142930	139110	195240	164130	0.00251938	0.00200728	0.00143269	0.00086937	0.00121221	0.00630661
A0A6A4Q148	AT3G24590.1	Peptidase_S26 domain-containing protein	plastid	Protein metabolism	protein degradation	serine protease	5.2	-1.76943	+	16	16	16	59.3	59.3	59.3	31.619	0	148.8	113630000	86	22.2346	21.6601	21.4232	22.4854	21.2687	23.6534	23.321	23.7297	23.6477	23.5674	4.04281	2.46637e-05	-7.22058	215030	157890	857310	177990	1061100	574370	527970	847890	523690	650600	0.00797465	0.00666884	0.0437102	0.00702466	0.055153	0.0199775
A0A6A4Q157	AT1G67280.1	Glyoxalase I (EC 4.4.1.5)	plastid	Cellular respiration	glycolysis	methylglyoxal degradation	3.1	-0.583028	+	19	18	19	58.3	55.7	58.3	39.737	0	323.31	274570000	174	22.3322	22.3958	22.1052	22.3392	22.4145	22.9138	22.5954	22.9984	23.0123	22.9822	3.5334	4.72367e-05	-6.08956	999460	768920	340740	973230	585550	1554600	1651300	1799200	1759200	1758100	0.0370662	0.0324771	0.0173727	0.0384101	0.0304353	0.0540716
A0A6A4Q162	AT1G13900.1	Purple acid phosphatase (EC 3.1.3.2)	extracellular	Not assigned	phosphatases	acid and other phosphatases	99.21	2.62724	+	16	16	16	28.6	28.6	28.6	73.923	0	72.469	45004000	91	20.6812	20.4774	20.3802	20.8353	20.4883	17.9801	17.4119	18.0801	18.057	18.1971	6.71357	0	16.3913	192810	148890	60551	286340	70833	22742	15094	20905	18357	15686	0.0071506	0.0062887	0.00308721	0.0113009	0.0036817	0.000791005
A0A6A4Q176	AT1G73180.1	Eukaryotic translation initiation factor 2A (eIF-2A)	cytosol	Protein metabolism	protein synthesis	translation initiation	5.1	-1.60073	+	9	5	9	28.4	15.9	28.4	57.011	0	28.839	9101300	26	16.6725	17.5567	17.9251	17.8668	17.4658	19.0259	19.2219	18.8886	19.2142	19.14	3.89387	3.21371e-05	-6.87524	7489.7	12651	6215.6	16220	2110.6	32934	43516	56347	60551	42397	0.000277765	0.000534343	0.000316904	0.000640148	0.000109703	0.0011455
A0A6A4Q177	AT4G29120.1	putative 3-hydroxyisobutyrate dehydrogenase (inactive)	mitochondrion	Amino acid metabolism	amino acid degradation	BCAA	6.2	0.721655	+	13	13	13	56.2	56.2	56.2	35.586	0	46.177	38619000	92	20.7591	20.8724	21.1504	20.6855	20.8627	20.2012	19.8518	20.3036	20.0957	20.2695	3.66305	4.95295e-05	6.36435	205610	175660	129150	134250	114050	148220	146530	138120	150990	128220	0.0076253	0.00741939	0.00658475	0.00529839	0.005928	0.00515534
A0A6A4Q189	AT1G51980.1	Alpha-MPP (Inactive zinc metalloprotease alpha) (Mitochondrial-processing peptidase subunit alpha)	mitochondrion	Cellular respiration	OXPHOS	complex III	3.3	0.927356	+	16	10	15	41.8	29.1	39.6	55.114	0	64.064	91318000	110	21.7361	21.8064	21.5831	21.5935	21.4735	20.7064	20.735	20.7173	20.7052	20.6918	6.5372	0	15.5577	532300	310750	280740	534690	331740	295980	354460	247110	301030	258390	0.019741	0.0131252	0.0143136	0.0211024	0.0172429	0.0102947
A0A6A4Q1C1	AT5G35360.1	Biotin carboxylase (EC 6.3.4.14) (EC 6.4.1.2)	plastid	Lipid metabolism	lipid synthesis	Acetyl CoA Carboxylation	7.1	-0.157148	+	27	10	27	63.9	25.4	63.9	59.678	0	323.31	480070000	261	22.347	22.3825	22.3382	22.2087	22.3764	22.5611	22.3608	22.5154	22.5336	22.4677	1.97848	0.00283046	-3.32205	1406900	1196400	715030	1218900	806020	1896800	2041100	1643200	1736200	1660500	0.0521766	0.0505326	0.036456	0.0481058	0.0418947	0.0659739
A0A6A4Q1D4	AT1G14830.1	Dynamin-like protein 1E (Putative dynamin central domain, dynamin, GTPase domain, GTPase effector domain, Dynamin superfamily)	cytosol	Not assigned	dynamin	CCV plasma membrane detachment	99.8	-1.66555	+	20	6	17	36.2	12.5	30.9	68.597	0	39.074	15666000	60	16.5046	17.7473	17.2769	17.284	17.3237	18.9829	18.8203	18.8631	18.7774	19.0207	4.38772	1.56352e-05	-8.07161	19000	15817	12073	16462	5489.3	40839	66403	38148	38967	41809	0.000704638	0.000668066	0.000615546	0.000649699	0.000285318	0.00142045
A0A6A4Q1H1	AT2G32730.1	26S proteasome non-ATPase regulatory subunit 1 homolog	cytosol,nucleus	Protein metabolism	protein degradation	26S proteasome	5.2	0.680645	+	34	9	34	41.7	15.5	41.7	109.39	0	283.55	213370000	267	21.2061	21.337	21.4137	21.2335	21.4272	20.7183	20.7836	20.595	20.5269	20.5904	5.21213	0	10.443	396860	331870	234080	384040	255250	312900	422020	248260	238530	271100	0.014718	0.0140173	0.0119346	0.0151567	0.0132672	0.0108832
A0A6A4Q1I2	AT4G10840.1	TPR_REGION domain-containing protein	plasma membrane	Cell	cell organisation	unknown	14.4	-1.20369	+	13	13	13	25.5	25.5	25.5	64.594	0	35.464	10640000	45	16.7621	16.7844	17.528	17.5028	17.8127	18.5095	18.8256	18.254	18.483	18.3364	3.04822	0.000205379	-5.13106	8951.8	10196	5727.7	8882.8	12748	57747	72509	33744	27208	38009	0.000331989	0.000430651	0.000292029	0.000350574	0.000662605	0.00200854
A0A6A4Q1M1	AT4G11820.2	3-hydroxy-3-methylglutaryl coenzyme A synthase (HMG-CoA synthase) (EC 2.3.3.10)	cytosol	Secondary metabolism	terpenoids	mevalonate pathway	13.10	-3.16953	+	8	3	3	27.6	9.6	9.6	51.567	0	14.504	9423400	20	15.0475	16.56	17.378	18.0639	15.8583	19.8524	19.8979	19.6042	19.6552	19.7458	3.44181	6.08015e-05	-5.90044	10243	9739	6800	16588	4720.3	73041	78736	63421	64160	63354	0.000379874	0.000411348	0.0003467	0.000654672	0.000245348	0.00254049
A0A6A4Q1P1	AT4G17050.1	ureidoglycine aminohydrolase	extracellular	Nucleotide metabolism	nucleotide degradation	purines	8.2	0.687824	+	3	3	3	13.5	13.5	13.5	40.58	0	12.066	12836000	29	19.4084	19.2092	19.8679	19.4274	19.7951	19.1481	18.8376	18.7678	18.6056	18.9098	2.68829	0.000544396	4.48221	25452	1443.9	19001	22765	15644	26122	25493	20663	19354	64103	0.000943919	6.09863e-05	0.000968772	0.000898457	0.000813131	0.000908567
A0A6A4Q1Q9	AT2G18245.1	Transmembrane-like protein	mitochondrion	Not assigned	not assigned	unknown	99.99	-1.22458	+	3	3	3	8.7	8.7	8.7	44.092	0.0003201	3.9277	1325200	6	15.3736	14.7304	14.6869	17.1655	14.9866	16.6105	16.9301	16.157	16.6167	16.7517	1.47382	0.0107574	-2.56114	2546.5	2501.3	1276.1	2275.9	1304.8	1360.2	9442.5	1402.7	4362.3	2004.1	9.44401e-05	0.000105648	6.50623e-05	8.9822e-05	6.78199e-05	4.731e-05
A0A6A4Q1T9	AT1G48420.1	D-cysteine desulfhydrase	plastid	Amino acid metabolism	amino acid degradation	Cysteine	6.2	0.757739	+	16	16	16	52	52	52	41.55	0	155.9	26864000	86	19.9971	19.9083	19.7357	19.8148	19.8366	19.12	19.0704	19.0903	19.0887	19.1344	6.74978	0	16.5676	131970	87448	44284	110930	112480	117100	130670	102640	107630	98841	0.00489427	0.00369356	0.00225783	0.00437803	0.0058464	0.00407293
A0A6A4Q1X5	AT3G23820.1	UDP-D-glucuronate 4-epimerase 6	golgi	Carbohydrate metabolism	nucleotide sugar biosynthesis	UDP-D-galacturonic acid synthesis	2.8	-1.36117	+	6	6	6	20.6	20.6	20.6	49.27	0	17.165	6890100	24	16.7269	17.5182	17.3484	17.2107	17.9759	18.7457	18.8847	18.7473	18.8824	18.3259	3.47858	5.95072e-05	-5.97588	12957	1710.3	3842.5	1433.7	9959.9	45504	42997	56939	49096	32433	0.000480526	7.22383e-05	0.000195911	5.65832e-05	0.000517688	0.00158271
A0A6A4Q207	AT3G51070.1	S-adenosyl-L-methionine-dependent methyltransferases superfamily protein	plasma membrane,mitochondrion	Stress	abiotic stress	drought/salt	20.1	-1.74864	+	7	5	5	10.4	9.6	9.6	97.031	0	12.569	2977800	13	15.4185	15.6646	16.1878	16.0149	14.8632	17.5813	18.0381	17.7058	16.3413	17.2256	2.80858	0.000411653	-4.6938	2380.6	1889	1298.4	2370.9	1558.6	5666.6	13300	5389.3	6341.4	3643.9	8.82875e-05	7.97861e-05	6.61993e-05	9.35713e-05	8.10117e-05	0.000197094
A0A6A4Q236	AT4G19420.1	Pectin acetylesterase (EC 3.1.1.-)	extracellular	Cell	cell wall	pectin	14.7	1.62563	+	16	16	16	53.5	53.5	53.5	43.66	0	109.03	148610000	100	21.3506	23.0653	23.6281	22.278	22.9979	21.0243	21.2322	21.0483	20.9006	20.9864	2.46711	0.00093591	4.10564	177960	770650	707290	566530	563790	392680	579300	275040	245540	334110	0.00659987	0.0325501	0.0360614	0.022359	0.0293042	0.0136581
[truncated: 3,596 more rows]
[truncated: 21 more columns]

## Sheet: F
F: Enrichment of functional annotations in the subset of proteins with significantly increased abundance during development compared to the total proteome
[truncated: 38 more rows]
