# Supplementary material for: Balancing nutrient remobilization and photosynthesis: proteomic insights into the dual role of lupin cotyledons after germination
Source: Plant J. 2025 Jul 21;123(2):e70357. doi: 10.1111/tpj.70357 (PMC12279399; doi:10.1111/tpj.70357)
Supplement: Supplementary file 5 — Dataset S4. Plant proteome at day 28 after detaching the cotyledons at different timepoints. [file TPJ-123-0-s003.xlsx]

## Sheet: INFO Supplementary dataset S4
Supplementary Dataset S4: Plant proteome at day 28 after detaching the cotyledons at different timepoints
Sheet A: Plant proteome analysis based on LFQ values (log2 fold-changes in relative protein abundance to 28d old plant)			Sheet B: Enrichment of functional categories in proteins that are significantly increased or decreased in the plant proteome at day 28 after cotyledon loss at day 8 or day 12			Sheet C: Plant proteome analysis based on iBAQ values (absolute protein quantification)
Header	Explanation		Header	Explanation		Header	Explanation
Majority protein ID	Majority protein ID based on our manually curated Lupinus albus protein annotation database (see Angermann et al. 2024 (https://doi.org/10.1093/jxb/erae197))		Significantly up/down regulated in subset compaired to 28d	Significantly up/down regulated in subset compaired to 28d (Control)		Mean relative abundance of each protein within a sample (%)	Mean iBAQ value of sample group in %: noCot8d, noCot12d, noCot16d, noCot20d & noCot28d
Arabidopsis thaliana ID	Corresponding Arabidopsis thaliana AGI based on blast (see Angermann et al. 2024 (https://doi.org/10.1093/jxb/erae197))		Header of Category	Header of category, used in main figure 5B		Mean absolute amount of protein (mg · g¯¹ DW)	Mean protein (mg · g¯¹ DW): noCot8d, noCot12d, noCot16d, noCot20d & noCot28d
Protein name	Protein name based on our manually curated Lupinus albus protein annotation database (see Angermann et al 2024)		Lvl BINs	Hierarchical classification based on MapMan X4 categories, used in main figure 5B		Mean absolute amount of protein (mg · plant¯¹)	Mean protein (mg · plant¯¹ DW): noCot8d, noCot12d, noCot16d, noCot20d & noCot28d
Subcellular location	Subcellular localisation based on our manually curated Lupinus albus protein annotation database (see Angermann et al. 2024 (https://doi.org/10.1093/jxb/erae197)). Subcellular localisation of Arabidopsis thaliana homologue based on SUBA5		Enrichment factor	fold increase of co-regulated enriched protein groups		Majority protein ID	Majority protein ID based on our manually curated Lupinus albus protein annotation database (see Angermann et al. 2024 (https://doi.org/10.1093/jxb/erae197))
Functional categorie (Lvl1)	Functional categorie (Lvl1) based on our manually curated Lupinus albus protein annotation database (see Angermann et al. 2024 (https://doi.org/10.1093/jxb/erae197)). Functional categories of Arabidopsis thaliana homologue based on MapMan X4		p-value (Student's T-test)	Perseus: Student's T-test		Arabidopsis thaliana ID	Corresponding Arabidopsis thaliana AGI based on blast (see Angermann et al. 2024 (https://doi.org/10.1093/jxb/erae197))
Functional categorie (Lvl2)	Functional categorie (Lvl2) based on our manually curated Lupinus albus protein annotation database (see Angermann et al. 2024 (https://doi.org/10.1093/jxb/erae197)). Functional categories of Arabidopsis thaliana homologue based on MapMan X4		Proteins of the subset, categorized in this category	Number of proteins enriched in the subset, included in this functional category		Protein name	Protein name based on our manually curated Lupinus albus protein annotation database (see Angermann et al. 2024 (https://doi.org/10.1093/jxb/erae197))
Functional categorie (Lvl3)	Functional categorie (Lvl3) based on our manually curated Lupinus albus protein annotation database (see Angermann et al. 2024 (https://doi.org/10.1093/jxb/erae197)). Functional categories of Arabidopsis thaliana homologue based on MapMan X4					Subcellular location	Subcellular localisation based on our manually curated Lupinus albus protein annotation database (see Angermann et al. 2024 (https://doi.org/10.1093/jxb/erae197)). Subcellular localisation of Arabidopsis thaliana homologue based on SUBA5
Lvl BINs	Hierarchical classification based on MapMan X4 categories					Functional categorie (Lvl1)	Functional categorie (Lvl1) based on our manually curated Lupinus albus protein annotation database (see Angermann et al. 2024 (https://doi.org/10.1093/jxb/erae197)). Functional categories of Arabidopsis thaliana homologue based on MapMan X4
log2 fold change noCot8d/28d	Perseus: LFQ based log2-fold changes noCot8d/28d					Functional categorie (Lvl2)	Functional categorie (Lvl2) based on our manually curated Lupinus albus protein annotation database (see Angermann et al. 2024 (https://doi.org/10.1093/jxb/erae197)). Functional categories of Arabidopsis thaliana homologue based on MapMan X4
log2 fold change noCot12d/28d	Perseus: LFQ based log2-fold changes noCot12d/28d					Functional categorie (Lvl3)	Functional categorie (Lvl3) based on our manually curated Lupinus albus protein annotation database (see Angermann et al. 2024 (https://doi.org/10.1093/jxb/erae197)). Functional categories of Arabidopsis thaliana homologue based on MapMan X4
log2 fold change noCot16d/28d	Perseus: LFQ based log2-fold changes noCot16d/28d					Lvl BINs	Hierarchical classification based on MapMan X4 categories
log2 fold change noCot20d/28d	Perseus: LFQ based log2-fold changes noCot20d/28d					All peptides (shared + unique)	Perseus (Peptides): All peptides of this protein identifiey by MS
Significance (Student's T-test) noCot8d vs. 28d	Perseus: Student's T-test noCot8d vs. 28d					Peptides mapping to this protein only	Perseus (Unique peptides): Peptides only mapping to this protein identifiey by MS
Significance (Student's T-test) noCot12d vs. 28d	Perseus: Student's T-test noCot12d vs. 28d					Unique + most likely shared (razor) peptides	Perseus (Razor + unique peptides): Unique + most likely shared (razor) peptides of this protein identifiey by MS
Significance (Student's T-test) noCot16d vs. 28d	Perseus: Student's T-test noCot16d vs. 28d					Percentage of amino acids in the protein that are covered by identified peptides	Perseus (Sequence coverage [%])
Significance (Student's T-test) noCot20d vs. 28d	Perseus: Student's T-test noCot20d vs. 28d					Percentage of amino acids in the protein that are covered only by unique and razor peptides	Perseus (Unique sequence coverage [%])
All peptides (shared + unique)	Perseus (Peptides): All peptides of this protein identifiey by MS					Percentage of amino acids in the protein that are covered only by unique peptides	Perseus (Unique + razor sequence coverage [%])
Peptides mapping to this protein only	Perseus (Unique peptides): Peptides only mapping to this protein identifiey by MS					Mol. weight [kDa]	Mol. weight [kDa]
Unique + most likely shared (razor) peptides	Perseus (Razor + unique peptides): Unique + most likely shared (razor) peptides of this protein identifiey by MS					FDR-adjusted p-value (false discovery rate)	Perseus: Q-Value
Percentage of amino acids in the protein that are covered by identified peptides	Perseus (Sequence coverage [%])					Confidence of identification (peptide-spectrum match)	Perseus: Score
Percentage of amino acids in the protein that are covered only by unique and razor peptides	Perseus (Unique sequence coverage [%])					Signal intensity of the protein detected in the MS	Perseus: Intensity
Percentage of amino acids in the protein that are covered only by unique peptides	Perseus (Unique + razor sequence coverage [%])					Number of MS/MS spectra (fragmentation events) matched to this protein	Perseus: MS/MS count
Mol. weight [kDa]	Mol. weight [kDa]					Absolute abundance of the protein based on MS signal; noCot8d-1	iBAQ 26_Slot2-28_1_5219
FDR-adjusted p-value (false discovery rate)	Perseus: Q-Value					Absolute abundance of the protein based on MS signal; noCot8d-2	iBAQ 27_Slot2-26_1_5215
Confidence of identification (peptide-spectrum match)	Perseus: Score					Absolute abundance of the protein based on MS signal; noCot8d-3	iBAQ 28_Slot2-32_1_5227
Signal intensity of the protein detected in the MS	Perseus: Intensity					Absolute abundance of the protein based on MS signal; noCot8d-4	iBAQ 29_Slot2-22_1_5271
Number of MS/MS spectra (fragmentation events) matched to this protein	Perseus: MS/MS count					Absolute abundance of the protein based on MS signal; noCot8d-5	iBAQ 30_Slot2-37_1_5239
-log p-value (Student's T-test) noCot8d vs. 28d	Perseus: Student's T-test: -log p-value noCot8d vs. 28d					Absolute abundance of the protein based on MS signal; noCot12d-1	iBAQ 31_Slot2-29_1_5221
q-value (Student's T-test) noCot8d vs. 28d	Perseus: Student's T-test: q-value noCot8d vs. 28d					Absolute abundance of the protein based on MS signal; noCot12d-2	iBAQ 32_Slot2-30_1_5223
Test statistic (Student's T-test) noCot8d vs. 28d	Perseus: Student's T-test: Test statistics noCot8d vs. 28d					Absolute abundance of the protein based on MS signal; noCot12d-3	iBAQ 33_Slot2-42_1_5249
-log p-value (Student's T-test) noCot12d vs. 28d	Perseus: Student's T-test: -log p-value noCot12d vs. 28d					Absolute abundance of the protein based on MS signal; noCot12d-4	iBAQ 34_Slot2-38_1_5241
q-value (Student's T-test) noCot12d vs. 28d	Perseus: Student's T-test: q-value noCot12d vs. 28d					Absolute abundance of the protein based on MS signal; noCot12d-5	iBAQ 35_Slot2-33_1_5229
Test statistic (Student's T-test) noCot12d vs. 28d	Perseus: Student's T-test: Test statistics noCot12d vs. 28d					Absolute abundance of the protein based on MS signal; noCot16d-1	iBAQ 36_Slot2-46_1_5257
-log p-value (Student's T-test) noCot16d vs. 28d	Perseus: Student's T-test: -log p-value noCot16d vs. 28d					Absolute abundance of the protein based on MS signal; noCot16d-2	iBAQ 37_Slot2-40_1_5245
q-value (Student's T-test) noCot16d vs. 28d	Perseus: Student's T-test: q-value noCot16d vs. 28d					Absolute abundance of the protein based on MS signal; noCot16d-3	iBAQ 38_Slot2-49_1_5263
Test statistic (Student's T-test) noCot16d vs. 28d	Perseus: Student's T-test: Test statistics noCot16d vs. 28d					Absolute abundance of the protein based on MS signal; noCot16d-4	iBAQ 39_Slot2-41_1_5247
-log p-value (Student's T-test) noCot20d vs. 28d	Perseus: Student's T-test: -log p-value noCot20d vs. 28d					Absolute abundance of the protein based on MS signal; noCot16d-5	iBAQ 40_Slot2-35_1_5233
q-value (Student's T-test) noCot20d vs. 28d	Perseus: Student's T-test: q-value noCot20d vs. 28d					Absolute abundance of the protein based on MS signal; noCot20d-1	iBAQ 41_Slot2-50_1_5265
Test statistic (Student's T-test) noCot20d vs. 28d	Perseus: Student's T-test: Test statistics noCot20d vs. 28d					Absolute abundance of the protein based on MS signal; noCot20d-2	iBAQ 42_Slot2-34_1_5231
Normalized protein intensity after alignment and scaling across samples; noCot8d-1	LFQ intensity 26_Slot2-28_1_5219					Absolute abundance of the protein based on MS signal; noCot20d-3	iBAQ 43_Slot2-27_1_5217
Normalized protein intensity after alignment and scaling across samples; noCot8d-2	LFQ intensity 27_Slot2-26_1_5215					Absolute abundance of the protein based on MS signal; noCot20d-4	iBAQ 44_Slot2-47_1_5259
Normalized protein intensity after alignment and scaling across samples; noCot8d-3	LFQ intensity 28_Slot2-32_1_5227					Absolute abundance of the protein based on MS signal; noCot20d-5	iBAQ 45_Slot2-31_1_5225
Normalized protein intensity after alignment and scaling across samples; noCot8d-4	LFQ intensity 29_Slot2-22_1_5271					Absolute abundance of the protein based on MS signal; noCot28d-1	iBAQ 46_Slot2-45_1_5255
Normalized protein intensity after alignment and scaling across samples; noCot8d-5	LFQ intensity 30_Slot2-37_1_5239					Absolute abundance of the protein based on MS signal; noCot28d-2	iBAQ 47_Slot2-48_1_5261
Normalized protein intensity after alignment and scaling across samples; noCot12d-1	LFQ intensity 31_Slot2-29_1_5221					Absolute abundance of the protein based on MS signal; noCot28d-3	iBAQ 48_Slot2-21_1_5269
Normalized protein intensity after alignment and scaling across samples; noCot12d-2	LFQ intensity 32_Slot2-30_1_5223					Absolute abundance of the protein based on MS signal; noCot28d-4	iBAQ 49_Slot2-43_1_5251
Normalized protein intensity after alignment and scaling across samples; noCot12d-3	LFQ intensity 33_Slot2-42_1_5249					Absolute abundance of the protein based on MS signal; noCot28d-5	iBAQ 50_Slot2-39_1_5243
Normalized protein intensity after alignment and scaling across samples; noCot12d-4	LFQ intensity 34_Slot2-38_1_5241					Relative abundance of each protein within the sample; noCot8d-1	rel.iBAQ 26_Slot2-28_1_5219
Normalized protein intensity after alignment and scaling across samples; noCot12d-5	LFQ intensity 35_Slot2-33_1_5229					Relative abundance of each protein within the sample; noCot8d-2	rel.iBAQ 27_Slot2-26_1_5215
Normalized protein intensity after alignment and scaling across samples; noCot16d-1	LFQ intensity 36_Slot2-46_1_5257					Relative abundance of each protein within the sample; noCot8d-3	rel.iBAQ 28_Slot2-32_1_5227
Normalized protein intensity after alignment and scaling across samples; noCot16d-2	LFQ intensity 37_Slot2-40_1_5245					Relative abundance of each protein within the sample; noCot8d-4	rel.iBAQ 29_Slot2-22_1_5271
Normalized protein intensity after alignment and scaling across samples; noCot16d-3	LFQ intensity 38_Slot2-49_1_5263					Relative abundance of each protein within the sample; noCot8d-5	rel.iBAQ 30_Slot2-37_1_5239
Normalized protein intensity after alignment and scaling across samples; noCot16d-4	LFQ intensity 39_Slot2-41_1_5247					Relative abundance of each protein within the sample; noCot12d-1	rel.iBAQ 31_Slot2-29_1_5221
Normalized protein intensity after alignment and scaling across samples; noCot16d-5	LFQ intensity 40_Slot2-35_1_5233					Relative abundance of each protein within the sample; noCot12d-2	rel.iBAQ 32_Slot2-30_1_5223
Normalized protein intensity after alignment and scaling across samples; noCot20d-1	LFQ intensity 41_Slot2-50_1_5265					Relative abundance of each protein within the sample; noCot12d-3	rel.iBAQ 33_Slot2-42_1_5249
Normalized protein intensity after alignment and scaling across samples; noCot20d-2	LFQ intensity 42_Slot2-34_1_5231					Relative abundance of each protein within the sample; noCot12d-4	rel.iBAQ 34_Slot2-38_1_5241
Normalized protein intensity after alignment and scaling across samples; noCot20d-3	LFQ intensity 43_Slot2-27_1_5217					Relative abundance of each protein within the sample; noCot12d-5	rel.iBAQ 35_Slot2-33_1_5229
Normalized protein intensity after alignment and scaling across samples; noCot20d-4	LFQ intensity 44_Slot2-47_1_5259					Relative abundance of each protein within the sample; noCot16d-1	rel.iBAQ 36_Slot2-46_1_5257
Normalized protein intensity after alignment and scaling across samples; noCot20d-5	LFQ intensity 45_Slot2-31_1_5225					Relative abundance of each protein within the sample; noCot16d-2	rel.iBAQ 37_Slot2-40_1_5245
Normalized protein intensity after alignment and scaling across samples; noCot28d-1	LFQ intensity 46_Slot2-45_1_5255					Relative abundance of each protein within the sample; noCot16d-3	rel.iBAQ 38_Slot2-49_1_5263
Normalized protein intensity after alignment and scaling across samples; noCot28d-2	LFQ intensity 47_Slot2-48_1_5261					Relative abundance of each protein within the sample; noCot16d-4	rel.iBAQ 39_Slot2-41_1_5247
Normalized protein intensity after alignment and scaling across samples; noCot28d-3	LFQ intensity 48_Slot2-21_1_5269					Relative abundance of each protein within the sample; noCot16d-5	rel.iBAQ 40_Slot2-35_1_5233
Normalized protein intensity after alignment and scaling across samples; noCot28d-4	LFQ intensity 49_Slot2-43_1_5251					Relative abundance of each protein within the sample; noCot20d-1	rel.iBAQ 41_Slot2-50_1_5265
Normalized protein intensity after alignment and scaling across samples; noCot28d-5	LFQ intensity 50_Slot2-39_1_5243					Relative abundance of each protein within the sample; noCot20d-2	rel.iBAQ 42_Slot2-34_1_5231
						Relative abundance of each protein within the sample; noCot20d-3	rel.iBAQ 43_Slot2-27_1_5217
						Relative abundance of each protein within the sample; noCot20d-4	rel.iBAQ 44_Slot2-47_1_5259
						Relative abundance of each protein within the sample; noCot20d-5	rel.iBAQ 45_Slot2-31_1_5225
						Relative abundance of each protein within the sample; noCot28d-1	rel.iBAQ 46_Slot2-45_1_5255
						Relative abundance of each protein within the sample; noCot28d-2	rel.iBAQ 47_Slot2-48_1_5261
						Relative abundance of each protein within the sample; noCot28d-3	rel.iBAQ 48_Slot2-21_1_5269
						Relative abundance of each protein within the sample; noCot28d-4	rel.iBAQ 49_Slot2-43_1_5251
						Relative abundance of each protein within the sample; noCot28d-5	rel.iBAQ 50_Slot2-39_1_5243

## Sheet: A
A: Proteome analysis of total plants at day 28 based on LFQ values (log2 fold-changes in relative protein abundance compared to control plants)
Majority protein ID	Arabidopsis thaliana ID	Protein name	Subcellular location	Functional categorie (Lvl1)	Functional categorie (Lvl2)	Functional categorie (Lvl3)	Lvl BINs	log2 fold change noCot8d/28d	log2 fold change noCot12d/28d	log2 fold change noCot16d/28d	log2 fold change noCot20d/28d	Significance (Student's T-test) noCot8d vs. 28d	Significance (Student's T-test) noCot12d vs. 28d	Significance (Student's T-test) noCot16d vs. 28d	Significance (Student's T-test) noCot20d vs. 28d	All peptides (shared + unique)	Peptides mapping to this protein only	Unique + most likely shared (razor) peptides	Percentage of amino acids in the protein that are covered by identified peptides	Percentage of amino acids in the protein that are covered only by unique and razor peptides	Percentage of amino acids in the protein that are covered only by unique peptides	Mol. weight [kDa]	FDR-adjusted p-value (false discovery rate)	Confidence of identification (peptide-spectrum match)	Signal intensity of the protein detected in the MS	Number of MS/MS spectra (fragmentation events) matched to this protein	-log p-value (Student's T-test) noCot8d vs. 28d	q-value (Student's T-test) noCot8d vs. 28d	Test statistic (Student's T-test) noCot8d vs. 28d	-log p-value (Student's T-test) noCot12d vs. 28d	q-value (Student's T-test) noCot12d vs. 28d	Test statistic (Student's T-test) noCot12d vs. 28d	-log p-value (Student's T-test) noCot16d vs. 28d	q-value (Student's T-test) noCot16d vs. 28d	Test statistic (Student's T-test) noCot16d vs. 28d	-log p-value (Student's T-test) noCot20d vs. 28d	q-value (Student's T-test) noCot20d vs. 28d	Test statistic (Student's T-test) noCot20d vs. 28d	Normalized protein intensity after alignment and scaling across samples; noCot8d-1	Normalized protein intensity after alignment and scaling across samples; noCot8d-2	Normalized protein intensity after alignment and scaling across samples; noCot8d-3	Normalized protein intensity after alignment and scaling across samples; noCot8d-4	Normalized protein intensity after alignment and scaling across samples; noCot8d-5	Normalized protein intensity after alignment and scaling across samples; noCot12d-1	Normalized protein intensity after alignment and scaling across samples; noCot12d-2	Normalized protein intensity after alignment and scaling across samples; noCot12d-3	Normalized protein intensity after alignment and scaling across samples; noCot12d-4	Normalized protein intensity after alignment and scaling across samples; noCot12d-5	Normalized protein intensity after alignment and scaling across samples; noCot16d-1
A0A6A5PN82	AT5G36890.1	Beta-glucosidase (EC 3.2.1.21)	plastid	Carbohydrate metabolism	carbohydrate handling	gluco-, galacto- and mannosidases	2.3	0.0556435	0.183596	0.13635	0.103672					14	12	13	30.1	27.1	28.8	62.154	0	63.177	18153000	240	0.368424	0.588058	0.834656	1.68261	0.0629866	2.87191	0.598074	0.652395	1.23377	0.687142	1	1.37798	17.1484	17.0512	16.8765	17.0136	16.9893	17.0012	17.2317	17.1235	17.165	17.1973	17.2041
A0A6A4QWQ2	AT4G02330.1	Pectinesterase (EC 3.1.1.11)	extracellular	Cell	cell wall	pectin	14.7	-0.195837	0.0280649	-0.302287	-0.0195839					4	4	4	8.8	8.8	8.8	61.837	0	20.671	2634300	43	0.265658	0.692761	-0.636179	0.0291041	0.96172	0.0839207	0.426811	0.728188	-0.940944	0.0232124	1	-0.0673515	15.4849	15.4135	15.2945	15.5328	16.3261	16.2576	15.1694	15.7371	16.4074	15.5998	15.5209
A0A6A5MUE8	AT3G50740.1	Glycosyltransferase (EC 2.4.1.-)	endoplasmic reticulum	Cell	cell wall	lignin	14.7	0.685727	0.364066	0.0929918	-0.146987					7	7	7	25.2	25.2	25.2	53.343	0	21.895	2447500	23	1.09215	0.159705	1.99707	0.502506	0.459462	1.07338	0.0714027	0.943562	0.197459	0.146713	0.993095	-0.380715	15.9615	15.6624	15.5225	15.7887	15.5619	15.2343	15.5158	15.5242	15.3078	15.3065	15.4727
A0A6A4P4K1	AT4G35830.1	Aconitate hydratase (Aconitase) (EC 4.2.1.3)	cytosol,mitochondrion	Cellular respiration	TCA cycle	aconitase	3.2	0.0638935	-0.0665646	-0.0561558	-0.0612259					41	11	27	61.8	20.9	44.4	98.387	0	150.66	94711000	496	0.536207	0.446976	1.13071	0.956187	0.1972	-1.79369	0.587659	0.659261	-1.2166	0.618429	1	-1.26712	19.2254	19.1786	19.3369	19.2435	19.44	19.1368	19.2054	19.1797	19.0956	19.1547	19.2084
A0A6A5LJM5	AT4G35830.1	Aconitate hydratase (Aconitase) (EC 4.2.1.3)	cytosol,mitochondrion	Cellular respiration	TCA cycle	aconitase	3.2	-0.133124	-0.164835	-0.195506	-0.151292					34	7	7	46.3	10.1	10.1	99.721	0	53.295	11009000	153	0.47163	0.496263	-1.02001	1.41164	0.0935016	-2.46921	0.945485	0.519075	-1.77754	1.23115	0.970129	-2.20288	16.5834	16.9581	17.3293	17.0649	16.9903	16.9566	16.8332	17.0617	17.0257	16.8901	17.1397
A0A6A5LRF8	AT5G58270.1	ABC transporter of the mitochondrion 3	mitochondrion	Coenzyme metabolism	iron-sulphur clusters	mitochondrial ISC system	11.4	0.0113607	0.247542	0.0741142	0.220653					6	5	6	11.3	9.7	11.3	81.709	0	15.661	2740800	60	0.0159806	0.982087	0.0467324	0.727819	0.302074	1.44249	0.108557	0.916146	0.290487	0.711304	1	1.41639	15.7584	15.2301	14.5353	15.1616	15.4421	15.1349	15.7097	15.5654	15.5886	15.3097	15.5531
A0A6A5MXB9	AT4G22220.1	Iron-sulfur cluster assembly protein	mitochondrion	Coenzyme metabolism	iron-sulphur clusters	mitochondrial ISC system	11.4	2.45936	0	0.1948	0.453222	+				2	2	2	13	13	13	17.454	0	4.4195	2256200	26	2.0531	0.0306652	3.43806	-4.34294e-08	1	0	0.104469	0.91796	0.280521	0.286475	0.995001	0.677761	17.0536	16.9942	17.0443	16.5792	13.6677	14.4059	13.8781	14.6766	14.4935	14.3516	13.4288
A0A6A5P8J9	AT4G04770.1	Iron-regulated ABC transporter membrane component SufB (Putative SUF system FeS cluster assembly, SufBD)	plastid	Coenzyme metabolism	iron-sulphur clusters	plastidial SUF system	11.4	-0.313817	-0.187445	-0.171687	-0.206299	+				11	11	11	26.4	26.4	26.4	59.637	0	41.601	7284700	155	1.98909	0.0337528	-3.33847	1.13945	0.144997	-2.06727	0.790016	0.57196	-1.53979	1.01468	1	-1.88153	16.0005	15.9845	16.049	15.9783	15.8758	16.0626	16.1088	16.146	16.1119	16.0907	16.2449
A0A6A4NPD2	AT3G11750.1	7,8-dihydroneopterin aldolase (EC 4.1.2.25)	cytosol	Coenzyme metabolism	tetrahydrofolate	pterin synthesis	11.13	-0.33639	-0.271514	-0.168848	-0.214492					3	3	3	28.6	28.6	28.6	14.012	0	9.743	2264300	42	0.533145	0.449757	-1.12554	1.08602	0.156805	-1.98797	0.568278	0.666774	-1.18446	0.665932	1	-1.34403	16.1066	14.612	15.9863	16.167	15.8048	15.952	15.973	15.384	15.7742	15.918	15.9143
A0A6A5L6L8	AT5G35750.1	Histidine kinase (EC 2.7.13.3)	endoplasmic reticulum	Hormone metabolism	cytokinin	perception and signal transduction	12.4	-1.22377	0.989413	0.829494	0.753028					4	4	4	3.6	3.6	3.6	173.11	0	4.9257	11948000	20	0.27161	0.687626	-0.648148	0.286707	0.658506	0.678221	0.223033	0.838143	0.548426	0.16917	0.991913	0.431674	18.8161	18.7442	11.5249	18.9232	12.9912	18.8824	19.2142	14.102	19.7327	20.1342	19.9212
A0A6A5LRX5	AT1G01580.1	FAD-binding FR-type domain-containing protein	vacuole	Not assigned	metal handling	metal handling acquisition	99.12	-0.069607	-0.180956	-0.321865	-0.495595					4	3	4	7.9	7	7.9	79.815	0	11.852	989700	29	0.0590535	0.92691	-0.165227	0.128061	0.837759	-0.33722	0.258281	0.819003	-0.621252	0.475123	1	-1.02609	14.1063	14.2194	14.7825	15.2111	14.692	15.4302	15.4037	13.5621	14.0955	13.9629	15.7745
A0A6A5M2X6	AT3G08040.2	Protein DETOXIFICATION (Multidrug and toxic compound extrusion protein)	plasma membrane	Not assigned	metal handling	metal handling acquisition	99.12	-0.393756	-0.490454	-0.58128	-0.64536					3	3	3	5.2	5.2	5.2	53.411	0	5.608	768630	23	0.626266	0.382995	-1.2799	1.14771	0.142876	-2.07952	0.898473	0.534288	-1.70633	1.83983	0.859067	-3.10933	14.5657	14.3975	13.6831	15.183	14.5674	14.5222	14.32	14.8017	13.9786	14.2907	14.2985
A0A6A5ME97	AT4G27870.1	Vacuolar iron transporter-like protein	vacuole	Not assigned	not assigned	unknown	99.99	0.0036602	-0.158824	-0.136135	-0.0871746					5	5	5	6.7	6.7	6.7	103.35	0	17.211	3329100	35	0.0169469	0.980859	0.0495059	0.959056	0.196107	-1.79801	0.799261	0.568129	-1.55413	0.50741	1	-1.08178	16.1309	15.851	16.0521	16.0251	16.2032	15.7972	15.9213	15.9072	16.1424	15.6818	15.8351
A0A6A5NNN4	AT3G07720.1	Galactose oxidase/kelch repeat protein (Putative kelch-type beta propeller)	nucleus	Not assigned	not assigned	unknown	99.99	-0.113035	-0.283255	-0.0670265	-0.0195927					14	14	14	63.5	63.5	63.5	35.163	0	80.374	27169000	280	0.582593	0.411877	-1.20822	1.84872	0.0518679	-3.12288	0.250565	0.822616	-0.605527	0.0726321	1	-0.200629	17.5476	17.6296	17.8294	17.7878	17.744	17.3612	17.6212	17.5495	17.6117	17.5437	17.506
A0A6A5NQT9	AT5G51720.1	ZnF_CDGSH domain-containing protein	plastid	Not assigned	not assigned	unknown	99.99	0.219551	0.222417	0.116014	0.0216915					5	5	5	47.8	47.8	47.8	12.491	0	14.96	4499400	65	1.20041	0.134722	2.15748	1.28125	0.113701	2.27683	0.611563	0.64887	1.2559	0.0519215	1	0.146284	16.9243	16.6436	16.9296	17.1405	17.0937	17.0781	17.1086	16.6586	17.0179	16.8829	16.5621
A0A6A4PNJ6	AT5G01600.1	Ferritin (EC 1.16.3.1)	plastid	Nutrient uptake	iron uptake	iron storage	19.2	-0.390566	0.124379	0.112973	-0.171108					10	7	7	38.8	31.6	31.6	29.375	0	54.325	37780000	168	0.875855	0.239475	-1.67188	0.210465	0.739467	0.521814	0.176828	0.869033	0.448722	0.308422	0.997176	-0.720789	18.7852	18.5698	18.866	18.8648	18.4817	19.4018	19.2766	18.9696	19.0595	19.4348	19.2663
A0A6A5LJT5	AT1G09240.1	Nicotianamine synthase (Putative nicotianamine synthase) (EC 2.5.1.43)	cytosol	Nutrient uptake	iron uptake	chelation-based strategy uptake	19.2	0.0129765	-0.034581	-0.327576	-0.236298					5	5	5	19.6	19.6	19.6	36.229	0	16.222	3819000	73	0.0239489	0.970099	0.0694338	0.0653027	0.915491	-0.181626	0.449833	0.71715	-0.981809	0.469464	1	-1.01624	16.5106	16.221	16.6848	16.3778	16.5835	16.2917	16.2591	16.3426	16.7391	16.5075	16.6337
A0A6A5N135	AT5G01600.1	Ferritin (EC 1.16.3.1)	plastid	Nutrient uptake	iron uptake	iron storage	19.2	-0.436375	0.183237	0.308316	-0.190413					12	8	11	48.7	36	43.1	29.907	0	106.62	92843000	277	1.16662	0.141466	-2.10752	0.35765	0.591147	0.814584	0.550765	0.672405	1.1552	0.369953	1	-0.837492	19.5048	19.3492	19.5271	19.4202	19.4536	20.3237	20.0443	19.7499	20.0817	20.1533	20.1235
A0A6A5NEQ0	AT3G27020.1	OPT family oligopeptide transporter (Putative oligopeptide transporter, OPT superfamily)	vacuole	Nutrient uptake	iron uptake	chelation-based strategy uptake	19.2	0.427225	0.416093	0.306115	0.0991659					7	7	7	14.2	14.2	14.2	73.064	0	23.728	6533800	97	1.13052	0.150829	2.05404	1.0708	0.160496	1.96531	0.686526	0.620058	1.37699	0.163795	0.990319	0.41961	16.6657	16.5145	16.5528	16.534	16.3956	16.3563	16.7033	16.5487	16.4425	16.556	16.4751
A0A6A5NYW1	AT2G40300.1	Ferritin (EC 1.16.3.1)	plastid	Nutrient uptake	iron uptake	iron storage	19.2	-0.222705	-0.0196316	0.0760658	-0.124185					14	12	14	52.5	43.1	52.5	28.567	0	93.916	66856000	275	1.12017	0.152792	-2.03868	0.0669804	0.913993	-0.185997	0.260857	0.81793	0.626476	0.444357	1	-0.972138	19.0719	19.0468	18.9539	19.0463	18.8024	19.1894	19.2639	19.1899	19.0363	19.2572	19.4254
A0A6A5PE65	AT5G01600.1	Ferritin (EC 1.16.3.1)	plastid	Nutrient uptake	iron uptake	iron storage	19.2	-1.21053	0.0220531	-0.21965	-0.562643	+				5	4	4	28.3	24.8	24.8	29.063	0	12.725	2404200	39	1.94545	0.0360779	-3.27105	0.0271757	0.963997	0.0785195	0.219276	0.839738	-0.540507	0.916383	1	-1.73352	14.6007	15.262	15.6969	15.0195	14.0251	16.4249	16.1899	16.2272	16.3615	15.5636	15.1611
A0A6A4QUW5	AT1G16890.2	UBC core domain-containing protein	cytosol	Protein metabolism	protein degradation	ubiquitin	5.2	-0.156757	-0.155408	-0.124795	-0.0928013					8	2	8	70.6	20.3	70.6	17.219	0	44.139	23053000	180	0.940984	0.212046	-1.77075	0.878619	0.226666	-1.6761	0.658643	0.630237	-1.33231	0.494038	1	-1.05883	18.197	17.9693	18.0852	18.014	17.9772	18.0308	17.9369	17.9545	18.1246	18.2026	17.9141
A0A6A5NCT0	AT1G16890.2	UBC core domain-containing protein	cytosol	Protein metabolism	protein degradation	ubiquitin	5.2	-0.314001	-0.409269	0.185121	-0.524242					7	1	2	71.9	7.9	22.3	15.536	0	7.9456	2978400	29	0.468849	0.498783	-1.01516	0.731438	0.299946	-1.4482	0.444323	0.720925	0.972078	0.35662	1	-0.812657	15.4292	16.9145	16.6899	16.1502	15.8591	16.2026	15.1961	16.2116	16.3738	16.5824	16.4517
A0A6A4PMM0	AT5G64940.1	ABC1 domain-containing protein	plastid	Protein metabolism	protein modification	atypical kinase families	5.5	-0.186047	-0.18919	-0.0133188	-0.0908674					12	4	4	18.5	6.3	6.3	84.258	0	12.732	2517500	39	0.412993	0.547409	-0.916147	0.496753	0.46355	-1.0635	0.0202005	0.981466	-0.0588023	0.159023	0.992367	-0.408831	15.3418	15.8008	15.8532	15.2498	15.5407	15.6067	15.3678	15.4139	15.7191	15.6632	15.7487
A0A6A5P010	AT4G03390.1	Protein kinase domain-containing protein	plasma membrane	Protein metabolism	protein modification	TKL kinase superfamily	5.5	-0.0179739	0.356408	0.272436	-0.0531906					5	5	5	11.3	11.3	11.3	76.721	0	12.052	832560	18	0.0142407	0.984436	-0.0417239	0.400121	0.549451	0.892855	0.192777	0.857025	0.483732	0.0541957	1	-0.152352	14.6621	14.0626	13.983	14.2417	12.9756	14.0706	14.8276	14.9792	13.8636	14.0558	12.6886
A0A6A5MDH9	AT5G21105.1	L-ascorbate oxidase (EC 1.10.3.3)	extracellular	Redox	low-molecular-weight scavengers	ascorbate	16.3	-0.113853	0.0984966	-0.0246674	-0.180784					19	19	19	41.2	41.2	41.2	64.357	0	155.34	54341000	414	0.547868	0.437716	-1.15034	0.503605	0.458291	1.07526	0.0659537	0.947447	-0.183324	0.717176	1	-1.42568	18.1059	17.9787	18.0044	18.2499	18.2172	18.4273	18.3664	18.3479	18.1956	18.2808	18.4588
A0A6A4R0M0	AT2G28190.1	Superoxide dismutase [Cu-Zn] (EC 1.15.1.1)	plastid	Redox	ROS scavenging enzymes	superoxide dismutase activities	16.5	-0.0733341	-0.0578884	-0.0846764	-0.0132404					10	6	10	76.9	45.7	76.9	21.172	0	238.6	114530000	234	0.374078	0.584163	-0.84513	0.302882	0.64096	-0.710003	0.521521	0.682556	-1.10584	0.0681938	1	-0.189151	20.8192	20.5884	20.882	20.8784	20.7052	20.8477	20.7655	20.6477	20.7554	20.9342	20.7055
A0A6A5PHU0	AT2G28190.1	Superoxide dismutase [Cu-Zn] (EC 1.15.1.1)	plastid	Redox	ROS scavenging enzymes	superoxide dismutase activities	16.5	-0.32287	-0.230114	-0.194719	-0.125677					9	5	5	73.3	41.7	41.7	20.803	0	253.61	103620000	230	1.50338	0.0782722	-2.60491	1.37892	0.0976372	-2.42092	0.925342	0.526479	-1.74709	0.641846	1	-1.30519	20.6165	20.4767	20.9248	20.8673	20.7902	20.8059	20.7785	20.7876	20.8862	20.8811	20.7626
A0A6A5MDY4	AT4G04950.1	Monothiol glutaredoxin-S17 protein	cytosol	Redox	thioredoxin	unknown	16.6	-0.149949	-0.129959	-0.0684681	-0.0475452	+	+			17	17	17	49.2	49.2	49.2	54.004	0	122.63	34574000	317	2.01966	0.0327026	-3.38592	1.98038	0.044292	-3.32499	0.642644	0.63683	-1.30648	0.536976	1	-1.13201	17.5033	17.3848	17.4739	17.3801	17.4243	17.4305	17.4481	17.4446	17.4413	17.502	17.4576
A0A6A4N9J3	AT3G12900.1	Fe2OG dioxygenase domain-containing protein	vacuole	Secondary metabolism	coumarin	phenylpropanoids	13.1	0.173779	-0.0596632	-0.359497	-0.491844					14	11	14	52.3	43.6	52.3	40.46	0	46.366	6566300	139	0.175217	0.790375	0.445151	0.0505716	0.934629	-0.14267	0.232581	0.832372	-0.56841	0.623329	1	-1.27511	16.2876	16.2158	17.0842	16.7167	16.5449	16.8109	16.7264	15.6317	16.4221	16.0908	17.3977
A0A6A4PH81	AT3G13610.1	Fe(II)- and 2-oxoglutarate-dependent dioxygenase family gene F6'H1	mitochondrion	Secondary metabolism	coumarin	phenylpropanoids	13.1	-0.146742	-0.382103	-1.01224	-0.57716					7	7	7	21.3	21.3	21.3	40.587	0	16.455	6601800	35	0.103761	0.87449	-0.278787	0.588322	0.39084	-1.2177	0.690809	0.617712	-1.38383	1.09277	0.973717	-1.998	15.8991	16.9196	18.2081	17.534	18.2642	17.1724	17.4252	16.6604	17.1425	17.2477	18.3285
A0A6A4R6E2	AT3G12900.1	Fe2OG dioxygenase domain-containing protein	vacuole	Secondary metabolism	coumarin	phenylpropanoids	13.1	-0.129256	-0.026499	-0.625473	-0.0929701					8	5	5	23.6	14.8	14.8	41.089	0	16.695	2606300	57	0.188299	0.774981	-0.473969	0.0310169	0.959215	-0.0892572	0.49235	0.696143	-1.05592	0.117062	0.995398	-0.311031	15.5012	15.2655	15.3151	14.9707	15.5717	15.6174	15.1569	15.4472	15.8969	15.0196	15.6649
A0A6A5M1C5	AT4G31940.1	Cytochrome P450 family protein (Putative cytochrome P450)	plasma membrane	Secondary metabolism	coumarin	phenylpropanoids	13.1	-0.0089344	-0.208229	0.0362711	-0.564157					5	5	5	12.3	12.3	12.3	60.573	0	13.009	949610	21	0.00488366	0.993486	-0.0144589	0.139015	0.823832	-0.362901	0.0217021	0.980523	0.0630715	0.506742	1	-1.08064	13.6708	14.811	14.9099	15.2039	13.5292	15.2173	14.1961	13.7999	13.9805	13.9344	15.4829
A0A6A5NH95	AT1G28680.1	3'-N-debenzoyl-2'-deoxytaxol benzoyltransferase (Putative taxadien-5-alpha-ol O-acetyltransferase) (EC 2.3.1.162)	plastid	Secondary metabolism	coumarin	phenylpropanoids	13.1	0.0803888	0.172133	-0.107841	-0.489958					3	3	3	8.5	8.5	8.5	50.371	0	6.4988	697680	6	0.258136	0.702142	0.620958	0.26589	0.679171	0.636647	0.108394	0.916337	-0.290092	0.701323	1	-1.40056	14.3175	14.4635	14.5328	14.4128	14.4564	14.4584	15.4136	14.021	14.2031	14.5456	15.0445
A0A6A5N2L0	AT4G20260.1	DREPP plasma membrane protein (Putative DREPP family protein)	plasma membrane	Signalling	phosphinositides	unknown	15.9	1.08853	0.800796	0.375895	0.00477028	+	+			25	19	25	83.6	62.7	83.6	24.599	0	279.65	226840000	572	3.34549	0.00757219	5.70582	2.22529	0.0334052	3.71043	0.892333	0.538113	1.69699	0.0078321	1	0.0231113	21.5426	21.6569	21.5939	21.7333	21.7424	21.0761	21.6299	21.4658	21.1456	21.513	21.0905
A0A6A5P1A8	AT4G20260.3	DREPP plasma membrane protein (Putative DREPP family protein)	cytosol	Signalling	phosphinositides	unknown	15.9	1.40002	0.992823	0.499401	0.271897	+	+			13	5	5	55.8	26.3	26.3	24.46	0	8.4193	3388600	38	2.97709	0.00946789	4.99898	1.99055	0.0439356	3.34073	0.545267	0.675016	1.14597	0.509141	1	1.08474	16.5698	15.9472	16.2146	16.4374	16.6415	15.434	15.8778	16.16	15.9044	16.3983	16.0384
A0A6A5PB14	AT4G20260.6	DREPP plasma membrane protein (Putative DREPP family protein)	cytosol	Signalling	phosphinositides	unknown	15.9	0.744576	0.586652	0.195093	0.0253239	+	+			24	16	20	76.2	55.6	62.3	25.053	0	323.31	295970000	610	3.7266	0.00730435	6.50218	2.54826	0.0253693	4.24201	0.647786	0.634084	1.31479	0.0681465	1	0.189028	21.7916	21.7361	21.7301	21.814	21.7938	21.3423	21.7717	21.6776	21.5382	21.7462	21.283
A0A6A4NSM4	AT1G09560.1	Germin-like protein	extracellular	Storage proteins	cupin superfamily	unknown	4.2	0.327452	0.181189	-0.0554352	-0.103803					6	6	6	45	45	45	22.892	0	27.55	145390000	147	1.67037	0.0589459	2.85357	1.06735	0.161356	1.96017	0.127181	0.907099	-0.335142	0.515381	1	-1.09539	21.2793	21.3237	21.1647	21.0654	21.5266	21.004	21.2247	21.1053	21.1881	21.1064	21.2614
A0A6A5NUT2	AT5G64940.2	ABC1 domain-containing protein	plastid	Stress	abiotic stress	unknown	20.1	-0.347492	-0.224444	-0.0058651	-0.0905678					15	7	15	24.7	12.4	24.7	83.588	0	46.786	11771000	179	1.43538	0.0890063	-2.50428	1.16374	0.138911	-2.10325	0.0180673	0.982978	-0.0527146	0.355637	1	-0.810816	16.4482	16.3615	15.8922	15.8739	16.0862	16.2772	16.2605	15.9636	16.3692	16.4067	16.3867
A0A6A4QMD4	AT3G07700.1	ABC1 domain-containing protein	plastid	Transport	ABC transporters	unknown	17.1	0.338288	0.303807	0.252255	0.162183	+	+			14	14	14	27	27	27	79.102	0	57.927	11445000	197	2.92349	0.00988034	4.90075	2.51986	0.025866	4.19407	2.50927	0.307444	4.17624	1.27824	0.966072	2.27239	16.4131	16.3695	16.4209	16.5636	16.2827	16.2686	16.5416	16.3914	16.2703	16.4054	16.3707
A0A6A5MKB2	AT1G70610.1	ABC transporter B family protein (Putative peptide-transporting ATPase) (EC 3.6.3.43)	plastid	Transport	ABC transporters	ABC superfamily	17.1	-0.361556	-0.388352	-0.0950304	-0.287475					5	5	5	7.6	7.6	7.6	76.046	0	11.204	1741500	34	1.62825	0.0631765	-2.79058	0.940447	0.202959	-1.76994	0.299106	0.795741	-0.702623	1.00221	1	-1.86286	15.362	14.9239	15.3987	15.5391	15.3928	15.1928	14.5999	15.4647	15.8587	15.3665	15.591
A0A6A5MRK5	AT3G53480.1	Drug resistance transporter-like ABC domain protein (Putative xenobiotic-transporting ATPase) (EC 3.6.3.44)	plasma membrane	Transport	ABC transporters	ABC superfamily	17.1	0.493404	0.494815	0.168848	0.143666	+	+			7	3	7	14.9	6.3	14.9	75.237	0	22.425	3155200	47	1.94914	0.0359256	3.27674	2.67886	0.0223108	4.46583	0.683113	0.619899	1.37155	0.647775	1	1.31478	16.1175	15.9442	15.9357	16.1066	15.4912	15.7483	15.9984	15.9991	15.8628	15.9936	15.8042
A0A6A4PCJ3	AT2G23150.1	Metal transporter Nramp3 protein (Putative NRAMP family protein)	vacuole	Transport	carrier-mediated transport	APC superfamily	17.3	0.66541	0.53363	0.363406	0.168241	+	+			5	4	5	13.8	12.4	13.8	55.821	0	21.464	5428200	65	2.50362	0.0163175	4.16675	2.28108	0.0311483	3.80021	2.06299	0.304708	3.45352	0.552366	1	1.15789	17.0267	16.8971	16.9232	16.949	16.3499	16.4527	16.9119	16.7761	16.4894	16.857	16.5317
A0A6A4PDX1	AT3G58060.1	ZT_dimer domain-containing protein	vacuole	Transport	carrier-mediated transport	CDF superfamily	17.3	0.261596	0.640093	-1.35899	0.577206					3	2	2	9.9	8	8	46.36	0	7.534	1403600	41	0.166764	0.799126	0.426283	0.527625	0.439963	1.1162	0.989962	0.502157	-1.84449	0.469806	1	1.01683	15.9136	15.5329	15.0515	15.5401	14.5147	15.3223	15.8833	15.6083	15.794	15.8373	13.0393
A0A6A4PKQ4	AT4G16370.1	Oligopeptide transporter OPT family protein (Putative oligopeptide transporter, OPT superfamily)	plasma membrane	Transport	carrier-mediated transport	OPT family	17.3	0.319407	0.200776	-0.0138725	0.0439171	+				5	5	5	10	10	10	83.605	0	16.02	3384700	68	1.85584	0.0421081	3.13372	0.927956	0.207091	1.75105	0.0461256	0.960321	-0.130703	0.154488	0.99396	0.398526	16.467	16.5573	16.6009	16.562	16.805	16.3275	16.7171	16.3665	16.3813	16.6067	16.4086
A0A6A5MAR1	AT3G43660.1	Vacuolar iron transporter (VIT) family protein	vacuole	Transport	carrier-mediated transport	VIT family	17.3	-0.00851574	0.11466	0.361834	-0.14718					2	1	2	21.1	9.6	21.1	21.718	0	7.3717	822980	25	0.00328173	0.996491	-0.00973383	0.0445616	0.940324	0.126469	0.152251	0.889484	0.39342	0.0554154	1	-0.155595	13.8764	13.7279	14.7607	14.7033	15.0726	13.9864	14.8166	14.6382	15.6845	13.6311	15.7372
A0A6A5NHY8	AT5G42130.1	Mitochondrial substrate carrier family protein	plastid	Transport	carrier-mediated transport	MC-type solute transporter	17.3	-0.0347218	-0.0638088	0.0325817	-0.108025					9	9	9	31.4	31.4	31.4	40.536	0	44.302	8602900	130	0.165282	0.800367	-0.422955	0.372369	0.576223	-0.841969	0.148255	0.892424	0.384263	0.625971	1	-1.27942	17.0908	17.0471	17.0585	16.9432	17.2385	17.0648	16.968	17.0993	16.9604	17.1402	17.306
A0A6A5P1F7	AT3G58060.1	ZT_dimer domain-containing protein	vacuole	Transport	carrier-mediated transport	CDF superfamily	17.3	0.00381241	-0.0138935	-0.0331818	-0.152814					8	7	8	24.4	22.5	24.4	46.91	0	70.081	23828000	157	0.00797293	0.990833	0.0235231	0.0413944	0.943136	-0.117856	0.0844728	0.934614	-0.230829	0.546003	1	-1.14721	18.5493	19.1462	19.0792	19.1972	19.2071	18.9657	19.0587	19.1317	18.8326	19.1019	19.1111
A0A6A5NLN4	AT5G03570.2	Solute carrier family 40 protein	vacuole	Transport	metal transporter	unknown	17.12	0.550438	-0.200124	0.318925	-0.473914					3	3	3	9.7	9.7	9.7	56.68	0	7.188	796820	21	0.471517	0.496045	1.01982	0.112551	0.856818	-0.300167	0.241274	0.828029	0.586433	0.391726	1	-0.87756	15.2937	14.2607	15.5394	15.1812	15.0375	15.006	14.743	13.4297	15.3144	13.0665	15.4357
A0A6A5NBV5	AT1G20110.1	FYVE-type domain-containing protein	golgi	Vesicle trafficking	endomembrane trafficking	ESCRT (Endosomal Sorting Complex Required for Transport) complexes	18.6	0.0729507	0.0100777	-0.0291122	-0.0962111					4	2	4	11.3	4.5	11.3	63.737	0	22.809	2971200	51	0.377896	0.581831	0.852179	0.0464834	0.938364	0.13167	0.142887	0.897059	-0.371884	0.283907	0.994456	-0.672675	16.5126	16.2676	16.3852	16.2014	16.3621	16.2068	16.3163	16.243	16.4116	16.2368	16.1053
A0A6A5PJQ5	AT1G20110.1	FYVE-type domain-containing protein	golgi	Vesicle trafficking	endomembrane trafficking	ESCRT (Endosomal Sorting Complex Required for Transport) complexes	18.6	0.111976	0.0559265	-0.456588	-0.170834					4	2	2	9.9	3	3	62.873	0.00029338	4.0298	1367500	31	0.673927	0.349933	1.35685	0.291272	0.654334	0.687237	0.466904	0.709272	-1.01177	0.986033	0.993713	-1.83859	15.4274	15.4293	15.4131	15.2643	15.39	15.2693	15.3319	15.2628	15.3884	15.3914	13.0392
A0A6A4NGU2	AT2G26800.1	Hydroxmethylglutaryl-CoA lyase, mitochondrial	mitochondrion	Amino acid metabolism	amino acid degradation	BCAA	6.2	0.85852	0.977145	0.397014	1.01603		+			6	6	6	20.8	20.8	20.8	45.361	0	13.203	2074000	29	1.59628	0.0666191	2.74291	3.00288	0.0171027	5.04664	0.371334	0.7574	0.840052	1.61708	0.959766	2.77391	16.1779	15.2574	15.0639	15.9195	16.3198	15.8404	16.0343	15.7936	15.7884	15.8749	15.7929
A0A6A4NQM2	AT5G46180.1	Ornithine aminotransferase	mitochondrion	Amino acid metabolism	amino acid degradation	Arginine/Proline	6.2	0.0712002	0.0273418	0.123047	0.0447052					11	11	11	34.5	34.5	34.5	51.566	0	33.719	10864000	120	0.591393	0.406354	1.22276	0.202828	0.748568	0.505465	0.876298	0.546566	1.67256	0.246745	0.992205	0.597698	16.9842	16.9636	16.9387	16.8418	16.8028	16.8893	16.837	16.7843	16.9534	16.8478	16.8463
A0A6A4NTX5	AT2G14170.1	Methylmalonate-semialdehyde dehydrogenase	mitochondrion	Amino acid metabolism	amino acid degradation	BCAA	6.2	0.0328339	0.0175762	-0.0184475	-0.011726					12	6	6	30.9	21.2	21.2	57.881	0	34.214	6655400	68	0.265996	0.692781	0.63686	0.175762	0.778661	0.446359	0.133991	0.903653	-0.351171	0.0917667	0.995581	-0.249139	17.7492	17.5227	17.5962	17.6198	17.5957	17.5679	17.6209	17.5793	17.5844	17.6548	17.5328
A0A6A4P6A8	AT4G34030.1	Methylcrotonoyl-CoA carboxylase beta chain	mitochondrion	Amino acid metabolism	amino acid degradation	BCAA	6.2	0.189061	0.137417	0.0571331	0.108181					12	12	12	35.1	35.1	35.1	61.914	0	59.511	9101100	163	0.809595	0.27227	1.57013	0.732869	0.299269	1.45045	0.219893	0.839984	0.54181	0.538513	1	1.1346	16.5807	16.0869	16.3164	16.1411	16.1071	15.9859	16.1842	16.2353	16.3029	16.2656	15.8531
A0A6A4PBQ5	AT4G31810.1	3-hydroxyisobutyryl-CoA hydrolase	mitochondrion	Amino acid metabolism	amino acid degradation	BCAA	6.2	-0.0477085	-0.0914387	-0.102034	-0.0821972					5	5	5	17.6	17.6	17.6	45.488	0	14.739	5299700	74	0.300067	0.655557	-0.704504	0.715877	0.308639	-1.42363	0.677956	0.620864	-1.3633	0.548789	1	-1.15189	17.1621	16.9313	17.0927	17.0467	17.0793	16.9895	17.0201	17.1264	16.9356	17.0219	17.016
A0A6A4PDK4	AT5G53970.1	Tyrosine aminotransferase	peroxisome	Amino acid metabolism	amino acid degradation	Aromatic amino acids	6.2	0.505509	0.430508	0.245698	0.0942753	+	+			10	9	10	30.3	28.2	30.3	46.722	0	34.975	12445000	169	2.88076	0.0101897	4.82322	2.08548	0.0392265	3.48876	1.04281	0.478	1.92358	0.327888	1	0.758306	17.2898	17.0206	17.1556	17.0787	17.2584	16.9549	17.3272	17.1586	16.8527	17.1347	17.0185
A0A6A4PPE3	AT5G65940.1	3-hydroxyisobutyryl-CoA hydrolase (peroxisomal)	peroxisome	Amino acid metabolism	amino acid degradation	BCAA	6.2	-0.041651	0.00107117	0.0601128	0.000251961					6	6	6	21.2	21.2	21.2	42.121	0	21.665	3462900	70	0.104195	0.874129	-0.27985	0.0045228	0.993853	0.013396	0.26561	0.815419	0.636083	0.00111832	0.999545	0.00332524	16.3565	15.8939	15.9239	15.5416	15.8364	15.8498	16.0421	15.8901	15.9818	16.0021	15.9697
A0A6A4PVZ2	AT3G25530.1	Glyoxylate/succinic semialdehyde reductase	cytosol	Amino acid metabolism	amino acid degradation	gamma-aminobutyrate (GABA)	6.2	-0.271061	0.104278	0.0542126	0.155627					9	4	4	39.5	18.9	18.9	30.849	0	19.563	8721500	94	0.451467	0.514182	-0.984688	0.314541	0.630106	0.732647	0.122462	0.90977	0.323941	0.475212	1	1.02625	17.4904	17.3214	17.3131	17.2467	16.1775	17.4309	17.5117	17.4637	17.5504	17.4691	17.5026
A0A6A4PYN8	AT4G36400.1	D-2-hydroxyglutarate dehydrogenase	mitochondrion	Amino acid metabolism	amino acid degradation	Aromatic amino acids	6.2	-0.0256866	-0.0114059	-0.195044	0.00213165					7	7	7	14.3	14.3	14.3	65.39	0	19.687	17191000	67	0.157976	0.810136	-0.406456	0.0696522	0.909269	-0.192932	0.417626	0.733694	-0.924484	0.00774422	1	0.0228542	19.5958	19.3558	19.5158	19.4141	19.5016	19.4535	19.5973	19.3985	19.4616	19.5437	19.5253
A0A6A4Q177	AT4G29120.1	putative 3-hydroxyisobutyrate dehydrogenase (inactive)	mitochondrion	Amino acid metabolism	amino acid degradation	BCAA	6.2	-0.0546631	0.0191601	-0.0533241	-0.0172924					12	12	12	63.2	63.2	63.2	35.586	0	54.06	22730000	245	0.353672	0.603716	-0.807135	0.114199	0.85478	0.304144	0.188705	0.860709	-0.474857	0.0955893	0.998065	-0.258649	18.4811	18.4775	18.6365	18.5275	18.5567	18.5965	18.6647	18.5931	18.5759	18.6181	18.7639
A0A6A4Q1T9	AT1G48420.1	D-cysteine desulfhydrase	plastid	Amino acid metabolism	amino acid degradation	Cysteine	6.2	0.0656532	0.0118172	0.0558041	-0.0434711					12	12	12	40.9	40.9	40.9	41.55	0	137.83	14900000	162	0.497259	0.4777	1.06437	0.108696	0.861604	0.290826	0.686286	0.619421	1.37661	0.420659	1	-0.92993	17.2742	17.1849	17.1093	17.0449	17.3151	17.0997	17.2035	17.1112	17.1363	17.1086	17.1966
A0A6A4Q8X7	AT4G15940.1	Putative fumarylacetoacetate hydrolase	mitochondrion	Amino acid metabolism	amino acid degradation	Aromatic amino acids	6.2	0.0242512	0.0492767	-0.160438	0.00225372					6	6	6	39.3	39.3	39.3	24.079	0	49.638	16248000	100	0.109866	0.867782	0.293668	0.314087	0.630341	0.731769	1.02252	0.490285	-1.89327	0.0106432	1	0.0313078	17.9839	18.0364	18.2655	18.1379	18.2522	18.1335	18.1205	18.2783	18.1293	18.1396	18.0658
A0A6A4Q9M1	AT2G34470.2	urease accessory protein	cytosol	Amino acid metabolism	amino acid degradation	Arginine/Proline	6.2	-0.357115	-0.382578	-0.621832	-0.376688					4	4	4	21.6	21.6	21.6	30.691	0	8.955	741990	12	0.646012	0.369803	-1.31193	0.518015	0.446985	-1.09988	0.976214	0.507723	-1.82384	0.466963	1	-1.01187	14.4038	13.9154	14.2892	14.2993	13.9948	14.2427	14.2663	13.3482	14.8213	14.0966	14.0138
A0A6A4QML0	AT1G06570.1	4-hydroxyphenylpyruvate dioxygenase	cytosol	Amino acid metabolism	amino acid degradation	Aromatic amino acids	6.2	0.184517	0.0829041	0.0354992	0.186724					7	7	7	27.1	27.1	27.1	48.103	0	31.287	8403700	139	0.942595	0.211556	1.77318	0.623044	0.367151	1.27465	0.24877	0.823225	0.601852	1.0644	0.980819	1.95579	17.0578	16.5029	16.6661	16.7054	16.7156	16.5763	16.7144	16.6046	16.7252	16.5191	16.538
A0A6A4QUL8	AT1G50940.1	Electron transfer flavoprotein alpha	mitochondrion	Amino acid metabolism	amino acid degradation	BCAA	6.2	0.149047	0.0860786	0.045953	0.000644684					8	8	8	36	36	36	37.438	0	44.267	11259000	145	1.23095	0.128509	2.20259	0.746466	0.290782	1.47182	0.453983	0.715573	0.989118	0.0047736	1	0.0141348	17.1099	16.9127	17.0166	16.7853	17.0597	16.8133	17.0017	16.8727	16.8342	17.0476	16.7852
A0A6A4QYI1	AT5G43430.1	Electron transfer flavoprotein beta	mitochondrion	Amino acid metabolism	amino acid degradation	BCAA	6.2	0.147004	0.0077774	0.0665546	0.0432449					8	7	8	39.4	35.9	39.4	27.603	0	26.697	8406100	119	1.01377	0.185601	1.88018	0.0814941	0.896228	0.223288	0.608457	0.649305	1.25081	0.36802	1	0.833907	16.2784	16.5105	16.51	16.1597	16.5395	16.3043	16.1892	16.3164	16.3083	16.1838	16.223
A0A6A4R5E0	AT3G45300.1	Isovaleryl-CoA-dehydrogenase	mitochondrion	Amino acid metabolism	amino acid degradation	BCAA	6.2	0.158211	-0.00900612	-0.101321	-0.00828705					11	11	11	34.3	34.3	34.3	44.736	0	68.286	14964000	165	1.19001	0.136706	2.14212	0.053	0.930155	-0.149164	0.71953	0.607203	-1.42941	0.0451442	1	-0.128047	17.6763	17.6598	17.7471	17.6091	17.8742	17.508	17.5324	17.6108	17.5384	17.5409	17.4369
A0A6A5LGT5	AT1G68010.1	Glyoxylate/hydroxypyruvate reductase A	peroxisome	Amino acid metabolism	amino acid degradation	Gly/Ser/Thr	6.2	-0.353134	-0.265797	-0.140565	-0.0460014	+	+			40	13	40	54.2	18.5	54.2	96.305	0	323.31	351110000	972	3.38198	0.00725843	-5.77904	2.42649	0.0291222	-4.03813	1.04666	0.478049	-1.92934	0.303598	0.994882	-0.711399	20.4976	20.4738	20.3803	20.4389	20.441	20.4738	20.5018	20.4749	20.6236	20.594	20.5644
A0A6A5LNA6	AT3G01910.1	Sulfite oxidase	mitochondrion	Amino acid metabolism	amino acid degradation	Cysteine	6.2	-0.0920166	-0.148271	-0.0637329	-0.0737038					18	18	18	52.4	52.4	52.4	43.455	0	109.87	19386000	238	0.546795	0.437853	-1.14854	1.05325	0.165781	-1.93916	0.422985	0.732087	-0.934098	0.489045	1	-1.05022	17.0277	17.1081	16.9988	17.0086	17.2711	16.8869	17.1427	16.9658	17.0699	17.0677	17.1622
A0A6A5LQZ9	AT2G14170.1	Methylmalonate-semialdehyde dehydrogenase	mitochondrion	Amino acid metabolism	amino acid degradation	BCAA	6.2	0.247673	0.0462437	0.0850361	0.0550682	+				13	7	13	35.3	25.3	35.3	56.026	0	93.393	18043000	210	1.98005	0.0342551	3.32448	0.324403	0.622711	0.751631	0.710637	0.609888	1.41533	0.318915	0.998208	0.741085	17.538	17.5854	17.8218	17.6837	17.8101	17.5104	17.4296	17.6232	17.3982	17.4706	17.5993
A0A6A5LSI3	AT1G07040.1	hydroxyglutarate synthase	mitochondrion	Amino acid metabolism	amino acid degradation	Lysine	6.2	0.143348	0.17585	0.152139	0.222265					8	8	8	31.2	31.2	31.2	41.084	0	37.605	14389000	160	0.611098	0.393889	1.25514	1.53289	0.0784069	2.64867	1.2982	0.413532	2.30183	1.70915	0.905448	2.91175	17.9966	17.7483	17.8662	17.8228	17.4136	17.8107	17.8364	17.8279	17.8508	17.6843	17.7408
A0A6A5LXH4	AT3G06850.2	E2 Lipoamide acyltransferase component of branched-chain alpha-keto acid dehydrogenase complex, mitochondrial	mitochondrion	Amino acid metabolism	amino acid degradation	BCAA	6.2	-0.00220222	-0.00954056	-0.116291	-0.0255177					9	9	9	30.6	30.6	30.6	56.947	0	30.694	6410200	96	0.00809052	0.990856	-0.0238669	0.0444109	0.940515	-0.12606	0.73533	0.602294	-1.45432	0.108607	0.995423	-0.29061	17.214	17.2088	17.2595	17.2516	16.9627	17.2182	17.1404	17.1936	17.1717	17.1359	17.1337
A0A6A5LZS1	AT1G79870.1	Glyoxylate/hydroxypyruvate reductase A	cytosol,mitochondrion	Amino acid metabolism	amino acid degradation	Gly/Ser/Thr	6.2	0.0836876	0.0990536	0.0753704	0.00983009					9	9	9	43.6	43.6	43.6	34.388	0	55.842	18853000	206	0.951321	0.208306	1.78635	0.751731	0.288375	1.48008	0.494551	0.693938	1.05971	0.0568553	1	0.159415	17.8068	17.6262	17.7734	17.7612	17.7622	17.6559	17.8847	17.7997	17.5998	17.8666	17.9297
A0A6A5M1T3	AT1G79440.1	Succinate semialdehyde dehydrogenase	mitochondrion	Amino acid metabolism	amino acid degradation	gamma-aminobutyrate (GABA)	6.2	0.286593	0.162142	0.0362408	0.11573	+				17	12	17	45	32.7	45	57.769	0	95.394	19372000	223	2.37766	0.0192159	3.95758	1.83813	0.05243	3.10674	0.313386	0.784892	0.730412	1.2778	0.960925	2.27173	17.4111	17.2653	17.3348	17.3087	17.6083	17.1941	17.3764	17.2942	17.2028	17.2384	17.1178
A0A6A5M3H5	AT1G79230.1	Sulfurtransferase 1	mitochondrion	Amino acid metabolism	amino acid degradation	Cysteine	6.2	0.00991707	0.00989456	0.0575565	0.0162186					11	11	11	19.9	19.9	19.9	88.454	0	157.5	37091000	230	0.0822475	0.901685	0.225199	0.0613396	0.920369	0.171248	0.667769	0.625042	1.34698	0.140443	0.993525	0.366219	18.4652	18.289	18.442	18.383	18.2953	18.3097	18.4809	18.2185	18.3702	18.4951	18.3666
A0A6A5M4D3	AT1G80360.1	Aromatic aminotransferase	cytosol	Amino acid metabolism	amino acid degradation	Aromatic amino acids	6.2	0.0955276	0.164236	0.0341049	0.0542599					11	5	11	38.5	21.9	38.5	43.572	0	76.369	16281000	150	0.384241	0.576703	0.863852	1.51735	0.0801799	2.62562	0.14437	0.895814	0.375313	0.402116	1	0.896477	17.8095	17.5272	17.5676	17.6254	17.2306	17.5459	17.6675	17.6416	17.5991	17.6498	17.6287
A0A6A5M5U8	AT3G13450.1	E1 branched-chain alpha-keto acid dehydrogenase E1 beta 2	mitochondrion	Amino acid metabolism	amino acid degradation	BCAA	6.2	-0.983999	-0.027142	-0.087746	-0.0463083					2	2	2	11.1	11.1	11.1	36.715	0	5.6274	1089200	21	0.901555	0.228913	-1.71102	0.0234215	0.969986	-0.0679432	0.0617944	0.949524	-0.172442	0.0289459	1	-0.0834784	14.9783	12.9261	14.2874	15.6202	14.1741	15.6815	14.6925	15.3837	15.3582	15.6545	15.8449
A0A6A5MAM8	AT3G25530.1	Glyoxylate/succinic semialdehyde reductase	cytosol	Amino acid metabolism	amino acid degradation	gamma-aminobutyrate (GABA)	6.2	-0.255951	-0.0859333	-0.0230381	-0.0101585					11	6	11	51.9	31.3	51.9	30.855	0	135.12	36181000	309	1.51811	0.0762738	-2.62675	1.13698	0.145645	-2.06362	0.135064	0.902853	-0.353682	0.0816792	0.997675	-0.223758	18.3184	18.2121	18.1687	18.1442	17.7776	18.2558	18.3155	18.2681	18.2479	18.3838	18.3389
A0A6A5MBY5	AT4G08900.1	Arginase	mitochondrion	Amino acid metabolism	amino acid degradation	Arginine/Proline	6.2	0.254966	0.112335	0.0917252	0.188172	+				9	9	9	44.4	44.4	44.4	32.154	0	45.543	17575000	194	2.07995	0.0293541	3.48008	0.788479	0.269498	1.53741	0.763382	0.588007	1.49831	1.78218	0.875762	3.02185	17.3814	17.1196	17.2834	17.1974	17.2498	17.0253	17.2294	17.107	16.9939	17.1628	17.0487
A0A6A5MN33	AT3G24360.2	3-hydroxyisobutyryl-CoA hydrolase-like protein 4	mitochondrion	Amino acid metabolism	amino acid degradation	BCAA	6.2	-0.00166092	0.0247368	0.014645	-0.0144859					14	11	11	40	32	32	46.759	0	66.451	24379000	286	0.0100966	0.988473	-0.0297182	0.226906	0.721174	0.556556	0.126098	0.907508	0.332578	0.107316	0.994572	-0.28747	17.9822	17.7554	17.7785	17.7486	17.8481	17.7548	17.9185	17.8389	17.8849	17.8478	17.757
A0A6A5MTE1	AT4G13360.1	3-hydroxyisobutyryl-CoA hydrolase-like protein 3	mitochondrion	Amino acid metabolism	amino acid degradation	BCAA	6.2	0.162012	0.0627674	-0.00423737	-0.0183773	+				15	12	15	41.1	33.1	41.1	46.347	0	69.093	40129000	258	1.91133	0.0382109	3.21859	0.786896	0.270266	1.53495	0.0354239	0.969682	-0.101474	0.219256	0.992087	-0.540467	18.8711	18.7176	18.8992	18.7705	18.9636	18.6957	18.817	18.8023	18.6414	18.7693	18.6482
A0A6A5MTJ6	AT4G11640.1	Serine dehydratase	cytosol	Amino acid metabolism	amino acid degradation	Gly/Ser/Thr	6.2	0.444685	0.53329	0.305773	0.1595		+			8	8	8	36.6	36.6	36.6	35.484	0	25.368	5594300	114	1.69068	0.0570451	2.88402	2.34995	0.0307276	3.91218	1.11797	0.451247	2.03542	0.582607	1	1.20825	16.4936	16.0682	16.056	16.1535	16.0251	16.1185	16.4065	16.2536	16.1959	16.265	15.9237
A0A6A5MVJ0	AT1G68010.1	Glyoxylate/hydroxypyruvate reductase A	peroxisome	Amino acid metabolism	amino acid degradation	Gly/Ser/Thr	6.2	-0.39525	-0.19378	-0.148881	0.0575256	+				28	12	14	82.4	46.5	47.1	40.986	0	169.89	83417000	382	1.98789	0.0338267	-3.33662	1.68891	0.0624781	-2.88136	0.878656	0.543985	-1.67615	0.557356	1	1.16624	19.535	19.3419	19.1078	19.1322	18.8786	19.366	19.4417	19.2089	19.4625	19.5236	19.35
A0A6A5MY29	AT5G62530.1	Delta-1-pyrroline-5-carboxylate dehydrogenase	mitochondrion	Amino acid metabolism	amino acid degradation	Arginine/Proline	6.2	0.131398	0.0907391	0.0598083	0.114235					23	9	9	54.3	28	28	63.578	0	31.801	10683000	130	1.53174	0.0747547	2.64697	1.04068	0.169999	1.9204	0.428475	0.728377	0.943916	1.41373	0.903881	2.4723	17.4526	17.2729	17.3855	17.2906	17.2578	17.2278	17.3582	17.215	17.2705	17.3846	17.3171
A0A6A5N1Q5	AT1G79440.1	Succinate semialdehyde dehydrogenase	mitochondrion	Amino acid metabolism	amino acid degradation	gamma-aminobutyrate (GABA)	6.2	0.237979	0.183648	0.119759	0.0673546					17	12	12	44.2	31.8	31.8	57.25	0	37.195	6896500	100	0.970105	0.201553	1.81465	0.881261	0.22546	1.68013	0.378102	0.753111	0.852558	0.236449	0.995533	0.57645	16.1383	16.2865	16.5869	16.3601	16.5603	16.4644	16.3844	16.328	16.2187	16.2649	16.4004
A0A6A5N270	AT1G06550.1	3-hydroxyisobutyryl-CoA hydrolase-like protein 5	peroxisome	Amino acid metabolism	amino acid degradation	BCAA	6.2	-0.238862	-0.081168	-0.0118504	-0.103984	+				14	14	14	47.3	47.3	47.3	43.91	0	101.38	19922000	231	2.46656	0.0167906	-4.10472	0.910595	0.21416	-1.72474	0.0705318	0.944557	-0.195208	0.876459	1	-1.6728	17.1956	17.2027	17.2481	17.1718	17.4141	17.3426	17.4375	17.3454	17.4113	17.4839	17.4116
A0A6A5N498	AT1G03090.2	Methylcrotonyl-CoA carboxylase alpha chain	mitochondrion	Amino acid metabolism	amino acid degradation	BCAA	6.2	0.171355	0.0168839	0.00844193	0.121959	+				21	20	21	45.9	44.6	45.9	77.047	0	95.354	26548000	359	1.93528	0.0366358	3.2554	0.168477	0.786621	0.430122	0.0874289	0.933369	0.238276	1.37589	0.915937	2.41645	17.5573	17.4629	17.3982	17.3224	17.5201	17.2235	17.3117	17.3674	17.2802	17.3058	17.2621
A0A6A5N6L7	AT1G64660.1	Methionine gamma-lyase	cytosol	Amino acid metabolism	amino acid degradation	Methionine	6.2	1.01871	0.834832	0.303813	0.221649		+			15	15	15	45.5	45.5	45.5	48.761	0	69.419	12449000	165	1.70136	0.0560408	2.90005	2.75054	0.0211045	4.59107	1.26256	0.421493	2.24925	0.373504	1	0.844068	17.6079	16.7543	16.7103	17.3874	15.7155	16.2981	17.1252	16.7068	16.5219	16.6042	16.2438
A0A6A5NGB9	AT1G68010.1	Glyoxylate/hydroxypyruvate reductase A	peroxisome	Amino acid metabolism	amino acid degradation	Gly/Ser/Thr	6.2	0.00587234	0.210813	0.219003	0.304036					17	5	5	69.1	26.8	26.8	37.454	0	10.726	4655000	37	0.0101317	0.988705	0.0298203	0.986251	0.18803	1.83892	0.538202	0.67773	1.13408	1.48298	0.898726	2.57469	17.1825	17.0738	16.2596	16.7879	16.9789	16.9913	17.0604	17.0392	17.1671	17.0494	17.0006
A0A6A5NKU7	AT4G20930.1	3-hydroxyisobutyrate dehydrogenase	mitochondrion	Amino acid metabolism	amino acid degradation	BCAA	6.2	0.344054	0.401475	0.222791	0.206698					6	6	6	18.6	18.6	18.6	37.938	0	15.276	2877200	50	1.12795	0.150954	2.05022	1.61907	0.0687632	2.77688	0.586015	0.660304	1.21388	0.722213	1	1.43365	16.0763	15.8288	15.8936	15.8366	15.4761	15.9686	15.8555	15.9708	15.7135	15.8902	15.9458
A0A6A5NL11	AT5G60540.1	Glutaminase	cytosol	Amino acid metabolism	amino acid degradation	Glutamine	6.2	-1.18024	-0.59772	0.0415728	0.0114819					3	3	3	22.6	22.6	22.6	27.355	0	8.8394	1248600	34	1.47585	0.0827372	-2.56414	0.799348	0.263726	-1.55427	0.046122	0.960159	0.130693	0.0165762	1	0.0484424	15.3049	14.8007	13.3278	14.8826	13.2343	15.4627	13.5535	15.2448	14.9112	15.2907	15.3483
A0A6A5NQW6	AT1G67550.1	Urease	cytosol,golgi	Amino acid metabolism	amino acid degradation	Arginine/Proline	6.2	0.0463524	0.148663	-0.0820202	0.00587196					7	7	7	11.8	11.8	11.8	86.761	0	16.292	5577100	30	0.115818	0.861655	0.308043	0.603403	0.381126	1.24252	0.221962	0.838592	-0.546171	0.0156525	1	0.0457894	17.7747	17.3263	17.1514	17.4497	17.5603	17.3625	17.6475	17.5224	17.6306	17.6111	17.3353
A0A6A5NTG5	AT2G43400.1	Electron-transfer flavoprotein:ubiquinone oxidoreductase	mitochondrion	Amino acid metabolism	amino acid degradation	BCAA	6.2	0.184106	0.231698	-0.275986	-0.0134617					10	10	10	21.1	21.1	21.1	65.811	0	22.251	4699600	27	0.639276	0.37343	1.30103	1.20806	0.129468	2.16879	1.26654	0.422134	-2.25512	0.0931816	0.997377	-0.252666	17.2149	17.0731	17.2008	16.4928	17.2062	17.4058	17.0409	17.1337	16.7607	17.0846	16.1906
A0A6A5NUJ2	AT5G62530.1	Delta-1-pyrroline-5-carboxylate dehydrogenase	mitochondrion	Amino acid metabolism	amino acid degradation	Arginine/Proline	6.2	0.154017	0.00128288	-0.085574	0.0416187					24	10	24	58.1	30.3	58.1	60.397	0	83.966	33159000	277	1.15767	0.143927	2.09426	0.00717072	0.990919	0.0211754	0.758055	0.591644	-1.48998	0.289533	0.995501	0.683807	18.1107	17.9423	18.0833	17.8694	18.1589	17.8463	17.8735	17.9464	17.9642	17.7706	17.7342
A0A6A5NVW3	AT3G60510.1	3-hydroxyisobutyryl-CoA hydrolase-like protein 1	mitochondrion	Amino acid metabolism	amino acid degradation	BCAA	6.2	0.0484198	-0.108354	0.424685	-0.0547449					2	2	2	7.8	7.8	7.8	47.512	0	5.6524	458650	8	0.116432	0.860508	0.309518	0.161455	0.7954	-0.414332	0.639839	0.636002	1.30194	0.201187	0.990448	-0.501933	14.051	14.0621	13.3455	13.8313	13.8041	14.0398	13.3235	14.0912	14.0044	12.8513	14.074
A0A6A5P512	AT1G54100.1	Aldehyde dehydrogenase 7B4	peroxisome	Amino acid metabolism	amino acid degradation	Lysine	6.2	0.0581966	-0.0925995	-0.0332489	-0.0670544					18	6	18	52.5	20	52.5	56.238	0	94.38	38090000	245	0.40018	0.559358	0.892962	1.14422	0.144052	-2.07435	0.233548	0.832214	-0.570422	1.45499	0.888479	-2.53327	18.4899	18.4587	18.4616	18.4158	18.7612	18.2858	18.3854	18.4866	18.2704	18.405	18.5119
A0A6A5P530	AT1G54100.2	Aldehyde dehydrogenase 7B4	cytosol	Amino acid metabolism	amino acid degradation	Lysine	6.2	0.212918	1.03183	0.316543	0.487695		+			15	3	3	51.3	13.9	13.9	48.288	0	17.063	5109400	53	0.187418	0.776244	0.472043	1.98898	0.0439605	3.33831	0.245931	0.825234	0.596026	0.596709	1	1.23152	17.7056	15.5891	16.893	17.3646	16.5426	17.1277	17.6989	18.1409	17.5848	17.6371	17.1864
A0A6A5PA96	AT5G12040.1	Omega-amidase	plastid	Amino acid metabolism	amino acid degradation	Arginine/Proline	6.2	0.0328766	-0.135574	-0.0308132	-0.0430752		+			12	12	12	32.8	32.8	32.8	38.854	0	131.52	23716000	195	0.20734	0.75522	0.51514	2.72851	0.0214453	-4.55239	0.28889	0.803381	-0.682536	0.50536	1	-1.07827	18.3283	18.1494	18.4458	18.3252	18.4844	18.2021	18.1998	18.1715	18.1971	18.1202	18.2925
A0A6A5PC39	AT1G12050.1	Fumarylacetoacetase	cytosol	Amino acid metabolism	amino acid degradation	Aromatic amino acids	6.2	0.0235382	0.0146519	0.0134903	-0.020932					11	11	11	46.7	46.7	46.7	45.908	0	179.27	55316000	271	0.145884	0.823563	0.378807	0.10304	0.867742	0.277021	0.0828812	0.935832	0.226804	0.199721	0.990758	-0.498773	19.3073	19.0351	19.0807	19.1695	19.129	19.0358	19.2234	19.1916	19.126	19.1005	19.182
A0A6A5PFI3	AT5G54080.1	Homogentisate 1,2-dioxygenase	cytosol	Amino acid metabolism	amino acid degradation	Aromatic amino acids	6.2	0.510083	0.331784	0.132328	0.134787	+	+			7	7	7	17.5	17.5	17.5	50.848	0	23.972	5190600	86	3.25216	0.0078009	5.52126	2.52131	0.0259018	4.19651	0.865697	0.550292	1.65636	0.879279	1	1.6771	16.3751	16.101	16.1464	16.018	16.1158	15.8491	16.0656	15.9638	16.0173	15.9691	15.7233
A0A6A5PI55	AT1G53580.1	Sulfur dioxygenase ETHE1	mitochondrion	Amino acid metabolism	amino acid degradation	Cysteine	6.2	-0.213752	-0.0825615	-0.112813	-0.0612314					7	7	7	36	36	36	31.512	0	39.382	5654800	101	1.64536	0.0612444	-2.81615	0.306476	0.639139	-0.717006	0.531156	0.680853	-1.12218	0.301005	0.996167	-0.706337	16.0083	15.95	16.0262	15.8947	16.1669	16.4658	16.1475	15.8573	16.1631	16.0684	15.9501
A0A6A5PSB4	AT3G22200.1	GABA transaminase	mitochondrion	Amino acid metabolism	amino acid degradation	gamma-aminobutyrate (GABA)	6.2	0.0329845	-0.0360653	0.0042366	0.0588089					23	23	23	59.9	59.9	59.9	58.701	0	323.31	92630000	507	0.23205	0.729893	0.567304	0.403419	0.546995	-0.89884	0.0238021	0.978707	0.0690191	0.503723	1	1.07546	19.2389	19.0763	19.1326	19.0301	19.2461	19.0689	19.0996	19.0929	19.0683	19.0489	19.0355
A0A6A4MNJ6	AT3G53580.1	Diaminopimelate epimerase	plastid	Amino acid metabolism	amino acid synthesis	Aspartate family	6.1	-0.430904	-0.454689	-0.297577	-0.149734	+	+			12	12	12	39.7	39.7	39.7	39.373	0	106.74	20416000	199	2.7456	0.0116195	-4.58238	3.15307	0.0161389	-5.32949	1.66876	0.398153	-2.85115	0.861594	1	-1.65009	17.5492	17.5537	17.6363	17.5034	17.737	17.5901	17.5824	17.5274	17.5699	17.5909	17.6497
A0A6A4MSS9	AT5G17920.2	Methionine synthase	cytosol	Amino acid metabolism	amino acid synthesis	Aspartate family	6.1	-0.132156	-0.0670002	0.0236931	-0.004216					40	10	12	61.3	18.7	22.9	84.388	0	203.72	95982000	263	1.48136	0.0818964	-2.57229	0.625582	0.365669	-1.27878	0.0899258	0.93264	0.244538	0.0178181	1	-0.0520016	19.7935	19.7015	19.6237	19.6791	19.8662	19.7873	19.6934	19.8943	19.7103	19.9045	19.9119
A0A6A4NBK7	AT5G37600.1	Glutamine synthase	cytosol	Amino acid metabolism	amino acid synthesis	Glutamine	6.1	0.053611	0.585781	0.410568	0.389022					10	3	3	35.3	14	14	39.203	0	17.978	2478700	47	0.036758	0.95503	0.105151	1.22341	0.125638	2.19146	0.655936	0.631141	1.32794	0.701955	1	1.40156	16.3474	15.1566	16.3463	16.3547	14.1574	16.2613	16.2965	16.3546	15.8456	16.2653	16.2698
A0A6A4NBV9	AT5G37600.1	Glutamine synthase	cytosol	Amino acid metabolism	amino acid synthesis	Glutamine	6.1	-0.0302929	0.0925545	0.09884	0.0934631		+			18	11	15	52.7	46.5	48.8	43.144	0	80	122660000	408	0.208089	0.754682	-0.516741	2.75918	0.0210494	4.60628	0.533848	0.679501	1.12673	2.08519	0.857882	3.48831	20.4702	20.49	20.3425	20.4939	20.1995	20.4797	20.5677	20.5426	20.5026	20.5177	20.5729
A0A6A4NF21	AT3G57050.1	Cystathionine-beta-lyase	plastid	Amino acid metabolism	amino acid synthesis	Aspartate family	6.1	-0.212901	-0.121577	-0.0616528	-0.0359943	+				7	3	3	20	9.5	9.5	50.377	0	27.368	2692700	64	2.98849	0.0093125	-5.02002	1.0106	0.17951	-1.87543	0.419464	0.733132	-0.927785	0.290661	0.995771	-0.686031	15.9205	15.8036	15.7481	15.9028	15.8816	15.7331	16.0388	15.998	15.896	16.0473	15.8883
A0A6A4NH71	AT5G17920.2	Methionine synthase	cytosol	Amino acid metabolism	amino acid synthesis	Aspartate family	6.1	-0.321221	-0.227499	-0.084866	-0.0735306	+				42	12	13	57.7	17.6	17.6	84.317	0	211.69	112590000	339	2.28737	0.0219392	-3.81038	1.39965	0.0953503	-2.45152	0.320914	0.77938	-0.744932	0.334631	1	-0.771168	19.8057	19.7843	19.7029	19.9024	19.6461	19.7237	19.8323	20.043	19.7658	19.9452	20.1469
A0A6A4NHG6	AT3G17760.1	Glutamate decarboxylase	cytosol	Amino acid metabolism	amino acid synthesis	Aspartate family	6.1	-1.26972	-1.14706	-1.33433	-0.675262		+			5	2	2	9.8	5	5	56.259	0	5.5289	1271400	23	1.33873	0.105548	-2.36162	2.00865	0.0429671	-3.36881	1.57241	0.391542	-2.70738	0.543389	1	-1.14281	14.0086	15.8565	14.4755	15.1696	13.2042	14.6854	13.991	15.1879	14.7517	14.7117	13.4776
A0A6A4NHL1	AT1G75330.1	Ornithine carbamoyltransferase	plastid	Amino acid metabolism	amino acid synthesis	Arginine	6.1	-0.322028	-0.368954	-0.210543	-0.121045	+	+			8	3	8	28.5	12.5	28.5	40.909	0	43.387	19701000	201	2.28744	0.022	-3.81051	3.44523	0.0146512	-5.90743	1.81118	0.374805	-3.0658	0.942891	1	-1.77363	17.2855	17.3356	17.1054	17.0694	17.0192	17.0846	17.1437	17.1863	17.1269	17.0391	17.2934
A0A6A4NI00	AT5G52100.1	Dihydrodipicolinate reductase	plastid	Amino acid metabolism	amino acid synthesis	Histidine	6.1	-0.0358116	0.180503	0.21797	0.0836552					7	7	7	35.9	35.9	35.9	32.198	0	23.947	5355300	68	0.0819345	0.902001	-0.224406	0.750885	0.288615	1.47875	1.25203	0.42036	2.23371	0.319442	0.997541	0.7421	16.8306	16.8887	16.2471	16.4389	16.9719	16.8386	17.197	16.929	16.5951	16.899	17.0147
A0A6A4NJZ3	AT3G57560.1	Acetylglutamate kinase	-	Amino acid metabolism	amino acid synthesis	Arginine	6.1	-0.112973	0.0288494	0.0669067	0.0970619					8	8	8	33.1	33.1	33.1	35.85	0	39.75	7696000	113	0.747847	0.305735	-1.47399	0.197769	0.754082	0.494557	0.684419	0.619112	1.37363	0.33333	1	0.768691	16.9658	17.2091	17.1156	17.3436	17.294	17.3523	17.3237	17.1773	17.323	17.4611	17.3478
A0A6A4NLC3	AT5G63890.1	Histidinol dehydrogenase	plastid	Amino acid metabolism	amino acid synthesis	Histidine	6.1	-0.0990162	-0.110227	-0.0117245	0.00782356		+			18	18	18	45	45	45	52.123	0	123.27	28868000	335	0.934091	0.215059	-1.76033	2.6123	0.0234286	-4.35107	0.0902215	0.932376	-0.245278	0.151601	0.994366	0.391935	17.9009	17.691	17.7373	17.7048	17.961	17.7706	17.8313	17.7056	17.8122	17.8193	17.7535
A0A6A4NS05	AT4G34200.1	3-Phosphoglycerate dehydrogenase	plastid	Amino acid metabolism	amino acid synthesis	Serine	6.1	0.0213947	0.0138836	0.0594105	0.0276844					30	16	30	58.4	32.8	58.4	64.048	0	123.42	99816000	602	0.302042	0.653651	0.708363	0.150457	0.810088	0.389316	0.627745	0.640471	1.2823	0.279105	0.992379	0.66313	19.3614	19.3144	19.286	19.3648	19.3721	19.3382	19.3901	19.3139	19.2457	19.3732	19.3295
A0A6A4NST9	AT4G17830.1	Acetylornithine deacetylase	cytosol	Amino acid metabolism	amino acid synthesis	Arginine	6.1	0.113445	-0.0525173	0.000679398	0.028038					12	6	12	32.9	17.7	32.9	47.768	0	82.696	22250000	199	0.750907	0.304544	1.47879	0.28871	0.657079	-0.682181	0.00224345	0.998871	0.00666211	0.147809	0.994066	0.383237	18.1577	18.1597	18.407	18.2348	18.2491	18.1894	17.9672	18.0521	18.176	17.9936	18.0717
A0A6A4NUM4	AT5G35630.1	Glutamine synthase	plastid	Amino acid metabolism	amino acid synthesis	Glutamine	6.1	-0.30945	-0.247571	-0.138985	-0.0373108	+	+			27	25	27	68.1	60.9	68.1	47.515	0	323.31	464490000	793	3.15674	0.00817054	-5.33651	2.54989	0.0254891	-4.24478	1.06757	0.470692	-1.96051	0.242747	0.99351	-0.589473	21.8314	21.7623	21.7503	21.7386	21.8288	21.8547	21.8757	21.8134	21.8958	21.7812	21.937
A0A6A4NZ23	AT5G37600.1	Glutamine synthase	cytosol	Amino acid metabolism	amino acid synthesis	Glutamine	6.1	0.110224	0.175672	-0.311927	-0.296906					14	5	6	41.3	12.6	16.9	39.279	0	106.25	21747000	110	0.286131	0.671073	0.677081	0.54935	0.421622	1.15283	0.392787	0.747552	-0.879498	0.760427	1	-1.49369	19.3821	19.2014	19.5938	19.4614	19.5095	19.4969	19.5192	19.6054	19.4494	19.4046	19.5723
A0A6A4P240	AT3G58610.1	Ketol-acid reductioisomerase	plastid	Amino acid metabolism	amino acid synthesis	BCAA	6.1	-0.404035	-0.278599	-0.210525	-0.0898987	+	+			21	12	21	42.3	23.2	42.3	63.139	0	182.14	102610000	415	2.93618	0.00985965	-4.9239	2.07947	0.0393434	-3.47933	1.44956	0.41018	-2.52524	0.459034	1	-0.997992	19.6435	19.6572	19.5554	19.5717	19.6868	19.7783	19.7433	19.7203	19.7985	19.7014	19.7603
A0A6A4P4B1	AT1G14810.1	Aspartate semialdehyde dehydrogenase	plastid	Amino acid metabolism	amino acid synthesis	Aspartate family	6.1	0.173651	0.138186	0.0957031	0.0271614	+				14	3	14	47.3	9.9	47.3	40.997	0	87.342	50811000	286	1.90661	0.0386617	3.21135	1.65748	0.0650829	2.83428	0.891941	0.536878	1.6964	0.250712	0.993821	0.605826	19.2332	19.0805	19.0682	19.0639	18.9756	18.9785	19.1221	19.0705	18.9571	19.1161	19.072
A0A6A4P6U3	AT5G17330.1	Glutamate decarboxylase	cytosol	Amino acid metabolism	amino acid synthesis	Aspartate family	6.1	-0.0728344	-0.102045	-0.12605	-0.0213604					17	14	17	43.1	35	43.1	57.197	0	314.14	137760000	433	0.476711	0.492665	-1.02885	0.858362	0.235608	-1.64514	1.0854	0.465719	-1.98704	0.115369	0.996188	-0.306962	19.6798	19.4158	19.5139	19.5306	19.6133	19.4105	19.5532	19.5786	19.5181	19.5469	19.464
A0A6A4PHX2	AT4G19710.2	Asp kinase/homoserine dehydrogenase	plastid	Amino acid metabolism	amino acid synthesis	Aspartate family	6.1	-1.84101	-2.2851	-2.50915	-1.51639	+	+			24	4	4	33.2	7.5	7.5	100.35	0	11.318	1464400	14	2.01506	0.0327135	-3.37877	2.32182	0.0307617	-3.8663	2.08002	0.313676	-3.4802	0.976084	0.991279	-1.82364	14.8625	15.3299	15.6243	14.593	13.3481	14.095	15.4546	13.0053	15.208	13.7746	13.4295
A0A6A4PL26	AT1G18640.2	3-Phosphoserine phosphatase	plastid	Amino acid metabolism	amino acid synthesis	Serine	6.1	-0.614398	0.0736692	0.0985224	0.104044					4	4	4	20.3	20.3	20.3	31.91	0	16.763	2990300	47	1.28519	0.116757	-2.28265	0.122254	0.844694	0.323446	0.18375	0.863282	0.463998	0.241586	0.993397	0.587077	15.9231	16.319	15.6427	16.2823	15.0306	15.9392	16.5153	16.4518	16.6072	17.1244	16.6796
A0A6A4PLP2	AT4G29840.1	Threonine synthase	plastid	Amino acid metabolism	amino acid synthesis	Aspartate family	6.1	-0.305752	0.0080061	-0.138	-0.0983189					13	5	5	33.8	16.4	16.4	54.974	0	19.551	4002800	61	1.55189	0.0718141	-2.67688	0.0424803	0.942404	0.120815	0.471626	0.708786	-1.02001	0.774191	1	-1.51518	15.8325	15.6204	15.6105	15.6541	16.1785	16.1045	16.245	15.9059	16.105	16.1046	16.2281
A0A6A4PMH8	AT3G27740.1	Carbamoylphosphate synthase	plastid	Amino acid metabolism	amino acid synthesis	Arginine	6.1	-0.428387	-0.458215	-0.374038	-0.187055	+	+			11	5	5	36.2	21	21	47.701	0	20.531	4358600	101	2.91755	0.00979661	-4.88992	3.93125	0.010359	-6.96073	2.10054	0.324041	-3.51242	1.4169	0.908378	-2.47698	15.9198	15.6821	15.96	15.7045	15.9402	15.7496	15.8633	15.7977	15.8354	15.8114	15.6744
A0A6A4PN87	AT4G19710.2	Asp kinase/homoserine dehydrogenase	plastid	Amino acid metabolism	amino acid synthesis	Aspartate family	6.1	-0.245683	-0.272683	-0.131913	-0.0938766	+	+			41	21	41	57.5	32.9	57.5	100.48	0	167.67	45472000	526	2.28113	0.0218933	-3.8003	3.35069	0.0151287	-5.71621	1.43146	0.405981	-2.49849	0.955704	1	-1.79296	17.2684	17.2841	17.4301	17.3299	17.5034	17.3236	17.3461	17.3511	17.3605	17.2996	17.4648
A0A6A4PNT7	AT2G45300.1	3-phosphoshikimate 1-carboxyvinyltransferase	plastid	Amino acid metabolism	amino acid synthesis	Shikimate pathway	6.1	-0.104704	-0.213725	-0.132108	-0.11416		+			12	5	12	28.4	9.7	28.4	55.745	0	85.99	28537000	279	1.09379	0.15937	-1.99951	2.31568	0.0305856	-3.8563	1.4264	0.405321	-2.49102	1.46514	0.916388	-2.5483	17.7486	17.7611	17.8323	17.7792	17.9496	17.5813	17.7708	17.812	17.6549	17.7066	17.8044
A0A6A4PP54	AT2G17265.1	Homoserine kinase	plastid	Amino acid metabolism	amino acid synthesis	Aspartate family	6.1	0.0454258	0.185271	0.206694	0.0169334					8	5	8	29.2	23.2	29.2	38.487	0	38.122	8765700	184	0.131011	0.843315	0.344176	1.43826	0.0898273	2.50854	0.538606	0.67784	1.13476	0.0631273	0.998195	0.175938	16.9349	16.6731	16.3193	16.8539	16.4171	16.6672	16.8147	16.766	16.7046	16.9451	16.868
A0A6A4PPP4	AT4G38800.1	5'-methylthioadenosine nucleosidase	endoplasmic reticulum	Amino acid metabolism	amino acid synthesis	Aspartate family	6.1	-0.0840498	0.34065	0.313199	0.2981					9	9	9	44.7	44.7	44.7	27.071	0	38.865	9009000	161	0.102484	0.87563	-0.275657	1.38644	0.0969518	2.432	0.973722	0.507024	1.82009	0.878399	1	1.67576	17.2194	17.0383	16.8593	17.0958	15.7133	17.1201	17.3354	17.124	17.2808	17.1892	17.2536
A0A6A4PQN0	AT5G10920.1	Argininosuccinate lyase	plastid	Amino acid metabolism	amino acid synthesis	Arginine	6.1	-0.149834	-0.167836	-0.129844	-0.0875786		+			11	11	11	28.2	28.2	28.2	57.41	0	43.171	12270000	187	1.01296	0.185973	-1.87896	2.13727	0.0376202	-3.57034	1.31183	0.411706	-2.32193	0.942908	1	-1.77365	17.0421	16.8068	16.9501	16.693	17.0446	16.8197	16.9614	16.8539	16.9007	16.911	16.8764
A0A6A4PY63	AT5G66120.2	3-dehydroquinate synthase	plastid	Amino acid metabolism	amino acid synthesis	Shikimate pathway	6.1	-0.0892849	-0.196567	-0.33569	-0.129058		+			11	4	4	40.9	15.9	15.9	47.497	0	17.428	4521400	75	0.703978	0.3314	-1.40477	2.3282	0.0306996	-3.87668	0.799727	0.568453	-1.55485	0.914378	1	-1.73048	16.2558	16.2461	16.4768	16.297	16.4284	16.2886	16.2663	16.2187	16.1341	16.26	16.4499
A0A6A4PYK5	AT1G49820.1	Methylthioribose kinase	cytosol	Amino acid metabolism	amino acid synthesis	Aspartate family	6.1	0.885865	0.617753	0.18523	0.602347	+				8	6	7	27.7	20.8	25.3	48.328	0	26.488	5314100	75	1.77549	0.0491357	3.01174	1.04598	0.168057	1.92832	0.379715	0.752349	0.855531	1.61925	0.967852	2.77715	16.9027	15.7742	16.9018	16.9353	16.7161	16.4213	17.188	16.6099	15.8104	15.86	15.9634
A0A6A4PZ94	AT4G35630.1	Phosphoserine aminotransferase	plastid	Amino acid metabolism	amino acid synthesis	Serine	6.1	-0.189039	-0.0840225	-0.0967075	-0.142682					13	5	5	33.6	15	15	47.303	0	17.802	6607500	96	1.00803	0.187503	-1.87159	0.500624	0.460732	-1.07015	0.584536	0.658725	-1.21144	0.922698	1	-1.74309	16.8819	16.4788	16.6334	16.5891	16.8137	16.6771	16.7707	16.8977	16.8342	16.7423	16.7448
A0A6A4PZY4	AT4G37670.2	Amino acid acetyltransferase	plastid	Amino acid metabolism	amino acid synthesis	Arginine	6.1	1.18344	2.7533	-0.132202	2.58311					3	3	3	6.9	6.9	6.9	67.676	0.00072632	3.9215	26742000	9	0.194032	0.769547	0.486459	0.690413	0.323434	1.38319	0.0198378	0.981331	-0.0577691	0.605807	1	1.24647	20.291	20.6649	20.9067	13.2428	13.0812	20.255	20.3203	20.3472	14.4939	20.6194	13.4376
A0A6A4Q109	AT1G14810.1	Aspartate semialdehyde dehydrogenase	plastid	Amino acid metabolism	amino acid synthesis	Aspartate family	6.1	0.0897572	0.248183	0.125127	0.140147		+			12	4	4	46.4	24.1	24.1	41.232	0	13.42	5766500	86	0.167872	0.797999	0.428768	1.96739	0.0446722	3.3049	0.781477	0.576238	1.52652	1.01093	1	1.87592	17.2021	17.1399	17.0412	16.9924	16.1178	16.9487	17.1551	17.061	17.0152	17.1055	17.0147
A0A6A4QAC6	AT2G22250.3	Prenate aminotransferase	plastid	Amino acid metabolism	amino acid synthesis	Aromatic amino acids	6.1	0.18553	0.30016	0.198475	0.0170553					13	4	4	40.9	14.8	14.8	51.154	0	17.697	3243700	47	0.537651	0.445651	1.13315	0.963152	0.195426	1.80418	0.414743	0.736034	0.919298	0.0328099	1	0.0942408	16.559	16.2981	16.0314	16.3204	16.2255	16.2154	16.5353	16.2454	16.328	16.6835	16.6629
A0A6A4QDN6	AT4G34200.1	3-Phosphoglycerate dehydrogenase	plastid	Amino acid metabolism	amino acid synthesis	Serine	6.1	0.0955013	0.126634	0.198976	0.107608					25	11	13	51.6	23.9	28.3	62.834	0	75.339	30344000	248	1.43561	0.0890094	2.50463	1.34918	0.10222	2.37703	2.27329	0.322286	3.78763	0.789255	1	1.53861	17.9648	18.0299	17.876	17.9807	17.9294	17.9106	18.0406	18.0522	17.85	18.083	18.1081
A0A6A4QI25	AT3G59760.1	O-acetylserine (thiol) lyase	mitochondrion	Amino acid metabolism	amino acid synthesis	Cysteine	6.1	-0.0167206	0.0379517	-0.0524841	-0.0386326					20	13	20	70.6	50.1	70.6	41.728	0	153.74	92202000	465	0.131402	0.843016	-0.345096	0.231414	0.714914	0.565977	0.266505	0.814923	-0.637887	0.290144	0.996282	-0.685011	19.381	19.2469	19.3009	19.3012	19.2798	19.2406	19.5232	19.3918	19.2562	19.3713	19.3715
A0A6A4QKG3	AT1G70570.1	Anthranilate phosphoribosyltransferase	plastid	Amino acid metabolism	amino acid synthesis	Aromatic amino acids	6.1	-0.278086	-0.151902	-0.286689	-0.216878					7	7	7	15.5	15.5	15.5	62.745	0	18.497	2061000	47	1.56024	0.0708116	-2.68928	0.85882	0.235413	-1.64584	0.818155	0.564103	-1.58335	1.2692	0.956305	-2.25905	14.6964	14.5625	14.2798	14.3548	14.3511	14.4053	14.5835	14.6078	14.7799	14.4991	14.4184
A0A6A4QRQ7	AT1G17745.1	3-Phosphoglycerate dehydrogenase	plastid	Amino acid metabolism	amino acid synthesis	Serine	6.1	0.0470154	0.0758476	-0.00907669	-0.00891953					17	9	9	43.7	21.4	21.4	66.012	0	36.903	8872800	112	0.246312	0.714259	0.596809	0.511145	0.451446	1.08816	0.0391393	0.96691	-0.111691	0.0288268	1	-0.0831453	16.8728	16.7614	16.6765	16.7806	16.5443	16.627	16.873	16.7968	16.7109	16.772	16.5714
A0A6A4QT12	AT1G80600.1	Acetylornithine aminotransferase	plastid	Amino acid metabolism	amino acid synthesis	Arginine	6.1	-0.325398	-0.319091	-0.159189	-0.0737099	+	+			15	15	15	44.4	44.4	44.4	50.444	0	124.63	60356000	247	2.5359	0.0153612	-4.22112	3.40684	0.0148132	-5.82927	1.33671	0.409054	-2.35863	0.604856	1	-1.24491	19.9456	19.7669	19.9459	19.7864	20.0664	19.8926	19.8779	19.8909	19.9425	19.9389	19.9906
A0A6A4QY93	AT3G26900.1	shikimate kinase like 1	plastid	Amino acid metabolism	amino acid synthesis	Shikimate pathway	6.1	-0.664374	-0.423631	-0.197835	-0.0255892	+				6	6	6	33.9	33.9	33.9	31.697	0	19.731	2741400	54	2.42376	0.0181677	-4.03361	1.51965	0.0799211	-2.62903	0.637468	0.63499	-1.2981	0.0626486	0.997893	-0.174684	14.9518	15.5785	15.2415	15.1228	15.3824	15.6931	15.2674	15.5435	15.2499	15.7268	15.7103
A0A6A4QYG0	AT1G48850.1	Chorismate synthase	plastid	Amino acid metabolism	amino acid synthesis	Shikimate pathway	6.1	-0.109875	-0.118284	-0.129613	-0.134732					15	7	15	46.9	21.1	46.9	47.085	0	76.278	35771000	254	1.17529	0.140004	-2.12034	1.84431	0.0522133	-3.11615	1.3875	0.408466	-2.43358	2.53381	0.674087	-4.21758	18.3412	18.1291	18.1626	18.3141	18.334	18.1493	18.2297	18.324	18.2667	18.2694	18.3546
A0A6A4R182	AT1G31860.1	Histidine biosynthesis bifunctional protein hisIE	plastid	Amino acid metabolism	amino acid synthesis	Histidine	6.1	0.273934	0.469626	0.258308	0.282045					5	5	5	17.7	17.7	17.7	31.766	0	32.331	3878700	46	0.604391	0.398043	1.24415	1.51383	0.080405	2.6204	0.401169	0.741348	0.894759	0.739351	1	1.46065	17.5722	16.9474	16.6626	17.1564	16.8918	16.9581	17.2728	17.3278	17.1842	17.4659	17.1983
A0A6A4R1J3	AT3G01120.1	Cystathionine-gamma-synthase	plastid	Amino acid metabolism	amino acid synthesis	Aspartate family	6.1	-0.395932	-0.314546	-0.21781	-0.0307026	+	+			14	14	14	35.5	35.5	35.5	58.967	0	60.704	21886000	258	2.40229	0.0186983	-3.99812	2.07657	0.0394216	-3.47479	1.30404	0.41368	-2.31044	0.10528	0.996003	-0.282503	17.1963	17.1776	16.9304	17.0518	17.1039	17.1714	17.2492	17.1522	17.2029	17.0911	17.2378
A0A6A4R5B4	AT1G17745.1	3-Phosphoglycerate dehydrogenase	plastid	Amino acid metabolism	amino acid synthesis	Serine	6.1	-0.180365	-0.16765	0.0147663	-0.0416882	+				21	13	21	52.1	29.7	52.1	65.84	0	116.55	59747000	424	2.29519	0.0217685	-3.82306	1.57778	0.0726449	-2.71536	0.0871778	0.933127	0.237645	0.36256	1	-0.823751	18.4972	18.4523	18.528	18.5612	18.6609	18.521	18.6187	18.6635	18.3611	18.5989	18.6432
A0A6A4R8Z1	AT2G45440.1	Dihydrodipicolinate synthase	plastid	Amino acid metabolism	amino acid synthesis	Aspartate family	6.1	-0.503491	-0.440861	-0.367928	-0.642663	+	+			4	3	4	15	12.4	15	38.971	0	10.354	2094200	29	2.15104	0.026148	-3.59214	3.04479	0.0170405	-5.12466	1.78514	0.374903	-3.02634	0.658927	1	-1.33276	14.8977	15.4353	15.6255	15.3906	15.4283	15.4303	15.3789	15.5875	15.2762	15.4176	15.4537
A0A6A5L3N9	AT5G17920.2	Methionine synthase	cytosol	Amino acid metabolism	amino acid synthesis	Aspartate family	6.1	-0.984329	0.708881	1.06572	1.17672					1	1	1	2.1	2.1	2.1	85.678	0.00029265	3.9933	2684000	21	0.544886	0.439455	-1.14533	0.345448	0.602006	0.791662	0.694559	0.615987	1.3898	0.777183	1	1.51984	14.39	14.5402	13.9878	13.7781	15.9962	14.4015	16.9396	16.5906	16.5095	16.7172	16.6682
A0A6A5LCV6	AT3G58610.3	Ketol-acid reductioisomerase	plastid	Amino acid metabolism	amino acid synthesis	BCAA	6.1	-0.320474	-0.285306	-0.208123	-0.0890171	+	+			18	6	9	39.7	14.2	17.9	63.48	0	60.774	22574000	218	2.54043	0.0153857	-4.22877	2.60076	0.0236833	-4.33133	1.69467	0.398299	-2.89	0.66005	1	-1.33457	18.0162	17.9781	17.8561	17.8682	18.0896	17.9177	18.0237	18.0293	18.0464	17.9669	18.115
A0A6A5LE97	AT1G29900.1	Carbamoylphosphate synthase	plastid	Amino acid metabolism	amino acid synthesis	Arginine	6.1	-0.127266	-0.166291	-0.10089	-0.0625549	+	+			38	14	38	38.3	15.5	38.3	128.52	0	168.88	113840000	613	1.86988	0.0410693	-3.15514	3.06848	0.0169212	-5.16905	1.28386	0.417377	-2.28067	1.09783	0.970951	-2.00552	20.7261	20.688	20.7448	20.6873	20.8521	20.6722	20.7177	20.7168	20.648	20.7485	20.7214
A0A6A5LEL4	AT2G27820.1	Arogenate dehydratase	plastid	Amino acid metabolism	amino acid synthesis	Aromatic amino acids	6.1	0.0387568	-0.0517855	-0.0790262	-0.221732					12	5	12	41.7	23.7	41.7	45.52	0	44.839	7117000	147	0.27253	0.686791	0.649994	0.305908	0.639099	-0.715901	0.46784	0.710021	-1.0134	1.54774	0.948049	-2.67071	16.0196	15.8837	15.8529	15.9837	15.7995	15.6121	15.9216	15.8614	15.7731	15.9185	15.8052
A0A6A5LER0	AT4G29840.1	Threonine synthase	plastid	Amino acid metabolism	amino acid synthesis	Aspartate family	6.1	-0.200085	-0.15505	-0.131522	-0.0809013	+	+			14	12	14	37.6	33.1	37.6	57.38	0	62.187	21126000	228	2.85317	0.0103053	-4.77353	4.12635	0.0114074	-7.41995	3.24268	0.309333	-5.50273	1.42047	0.904672	-2.48226	18.2173	18.1006	18.3087	18.0823	18.1607	18.2034	18.1931	18.1891	18.2949	18.2144	18.197
A0A6A5LGL3	AT1G80560.1	3-Isopropylmalate dehydrogenase	plastid	Amino acid metabolism	amino acid synthesis	BCAA	6.1	-0.317236	-0.230023	-0.108209	-0.0268291	+	+			19	19	19	58.5	58.5	58.5	46.264	0	114.38	43217000	375	2.53894	0.0153723	-4.22625	2.05123	0.0407109	-3.43514	0.744213	0.597756	-1.46829	0.143313	0.993403	-0.37287	18.7076	18.6634	18.6092	18.4579	18.6857	18.6501	18.8084	18.6727	18.7495	18.679	18.7672
A0A6A5LJ50	AT5G10870.1	Chorismate mutase	cytosol	Amino acid metabolism	amino acid synthesis	Aromatic amino acids	6.1	-0.0790043	-0.146819	-0.207411	0.221535					6	6	6	28.5	28.5	28.5	28.621	0	23.641	3695800	42	0.143873	0.826518	-0.374166	0.38668	0.562828	-0.868326	0.485955	0.699991	-1.04488	0.527924	1	1.1167	15.9238	16.0298	16.2987	15.7676	16.5705	16.0054	16.0472	16.0267	16.2869	15.8852	15.7151
A0A6A5LKX8	AT4G33680.1	L,L-Diaminopimelate aminotransferase	plastid	Amino acid metabolism	amino acid synthesis	Aspartate family	6.1	-0.264395	-0.229391	-0.177079	-0.0393047	+	+			18	7	18	54.8	17.5	54.8	51.293	0	180.31	79817000	415	2.92219	0.00985227	-4.89837	3.09058	0.0168	-5.21068	2.07316	0.308037	-3.46943	0.365365	1	-0.828973	18.6918	18.6911	18.7181	18.5832	18.8187	18.6935	18.7991	18.6936	18.7244	18.7672	18.7933
A0A6A5LLM2	AT2G19940.1	N-acetyl-gamma-glutamyl-phosphate reductase	plastid	Amino acid metabolism	amino acid synthesis	Arginine	6.1	0.00753708	0.0142311	0.0963612	0.0476765					18	18	18	56.8	56.8	56.8	47.851	0	116.35	39857000	328	0.0518319	0.937789	0.146044	0.133277	0.831282	0.349498	1.18169	0.435336	2.12981	0.511212	1	1.08828	18.0326	18.0501	17.9642	17.9618	17.823	17.9885	17.9067	17.9908	17.9331	18.046	17.9857
A0A6A5LNG8	AT3G10050.1	Threonine deaminase	plastid	Amino acid metabolism	amino acid synthesis	BCAA	6.1	-0.60218	-0.415717	-0.359939	-0.0619576	+	+			14	14	14	34.9	34.9	34.9	65.809	0	63.935	10179000	126	3.56412	0.00721127	-6.15391	2.96833	0.0176166	-4.98286	1.67383	0.40161	-2.85876	0.271586	0.994493	-0.648102	16.6736	16.5578	16.5725	16.486	16.811	16.7315	16.8219	16.8051	16.8784	16.7963	16.9116
A0A6A5LPQ5	AT2G43750.2	O-acetylserine (thiol) lyase	plastid	Amino acid metabolism	amino acid synthesis	Cysteine	6.1	-0.43922	-0.290844	-0.202359	-0.041333	+	+			19	12	12	62.8	42.9	42.9	42.87	0	136.48	61974000	362	3.36073	0.00743169	-5.73632	2.24892	0.03198	-3.74836	1.40686	0.407563	-2.46215	0.226041	0.99545	-0.554743	19.1813	19.0581	19.006	18.9563	19.0188	19.0858	19.3296	19.2038	19.1915	19.1517	19.2919
A0A6A5LXH5	AT5G34930.1	Arogenate dehydrogenase	plastid	Amino acid metabolism	amino acid synthesis	Aromatic amino acids	6.1	-0.220692	0.0559374	0.727655	0.837809					3	3	3	14.7	14.7	14.7	30.104	0	9.8916	745280	15	0.191017	0.772517	-0.479901	0.0373553	0.949645	0.106795	0.974201	0.507166	1.82081	1.51166	0.902267	2.61718	13.9581	15.0746	14.0905	12.9306	13.425	15.0358	14.8401	14.4665	13.9299	12.5895	14.0753
A0A6A5LY53	AT5G37600.1	Glutamine synthase	cytosol	Amino acid metabolism	amino acid synthesis	Glutamine	6.1	0.520519	0.576245	0.311251	0.10262					17	16	16	70.3	65.2	65.2	38.763	0	94.872	30861000	276	1.30408	0.112853	2.3105	1.47481	0.0847834	2.56261	0.573316	0.667	1.19284	0.188232	0.992479	0.473823	18.5503	18.3469	18.2937	18.5079	17.9134	18.1877	18.7387	18.3933	18.1017	18.4695	18.3158
A0A6A5LYU5	AT4G13430.1	Isopropylmalate isomerase	plastid	Amino acid metabolism	amino acid synthesis	BCAA	6.1	-0.260233	-0.139365	-0.156902	-0.106236	+				16	11	16	42.4	31.2	42.4	60.225	0	65.877	40632000	286	3.02018	0.00949333	-5.07875	1.58759	0.0721268	-2.72998	1.27961	0.419463	-2.27441	1.16476	0.974744	-2.10476	18.4805	18.2641	18.2688	18.2879	18.2627	18.3481	18.5492	18.3856	18.3653	18.5203	18.4489
A0A6A5M432	AT2G43090.1	Isopropylmalate isomerase	plastid	Amino acid metabolism	amino acid synthesis	BCAA	6.1	-0.665403	-0.556445	-0.413074	-0.182952	+	+			6	6	6	38.6	38.6	38.6	26.683	0	28.69	16257000	130	3.6725	0.00741935	-6.38472	3.68323	0.0128667	-6.4079	1.83824	0.363976	-3.10692	1.20523	0.986551	-2.1646	17.806	17.7246	18.1727	17.9781	18.1188	18.1962	17.911	17.9125	18.1506	18.1748	18.15
A0A6A5M461	AT1G09795.1	ATP-phosphoribosyl transferase	plastid	Amino acid metabolism	amino acid synthesis	Histidine	6.1	0.00531006	-0.078204	0.0638046	0.160935					11	11	11	42.5	42.5	42.5	41.817	0	44.29	22534000	203	0.0146314	0.984029	0.0428503	0.298602	0.645389	-0.701637	0.220206	0.839741	0.54247	0.716534	1	1.42467	17.9194	17.8526	17.7846	17.7281	18.1165	17.75	17.9412	17.7755	17.707	17.81	17.8984
A0A6A5M4I7	AT3G57050.1	Cystathionine-beta-lyase	plastid	Amino acid metabolism	amino acid synthesis	Aspartate family	6.1	-0.108326	-0.169225	-0.0730316	-0.126049					8	4	8	20	10.5	20	56.031	0	23.32	4667000	92	0.57088	0.420065	-1.18879	0.720307	0.306119	-1.43063	0.351117	0.766509	-0.802338	0.555864	1	-1.16375	16.5624	16.5476	16.5999	16.3982	16.6261	16.3421	16.3024	16.6625	16.4059	16.7168	16.6601
A0A6A5M6P3	AT1G07780.5	N-(5'-phosphoribosyl)anthranilate isomerase	plastid	Amino acid metabolism	amino acid synthesis	Aromatic amino acids	6.1	-0.464627	-0.234188	-0.000806046	0.116672					2	2	2	12.3	12.3	12.3	33.51	0	8.6239	778960	18	1.12872	0.150901	-2.05136	0.499372	0.461828	-1.068	0.00130075	0.999182	-0.00386686	0.57654	1	1.19819	14.5748	14.1672	14.4733	13.3639	13.9202	14.3211	14.3159	13.5734	14.6935	14.7475	14.5528
A0A6A5MDY1	AT1G22410.1	Phospho-2-dehydro-3-deoxyheptonate aldolase	plastid	Amino acid metabolism	amino acid synthesis	Shikimate pathway	6.1	-0.111986	-0.229659	-0.136802	-0.177182		+			27	8	27	64.3	20.6	64.3	59.409	0	198.72	52741000	453	1.16152	0.143061	-2.09996	2.41713	0.0290243	-4.02263	0.943211	0.520058	-1.77411	1.93805	0.845096	-3.25965	17.9654	17.9037	17.9834	18.0539	18.1126	17.758	17.9565	17.9873	17.8325	17.8965	17.8637
A0A6A5MGW1	AT5G66120.2	3-dehydroquinate synthase	plastid	Amino acid metabolism	amino acid synthesis	Shikimate pathway	6.1	-0.0681244	-0.0621082	-0.0373737	-0.124495					17	7	17	35.5	14.9	35.5	72.007	0	99.343	16603000	160	0.796649	0.278709	-1.55008	0.972972	0.19233	-1.81896	0.221747	0.838812	-0.545719	2.06553	0.830327	-3.45749	17.6315	17.452	17.5122	17.5299	17.6479	17.5046	17.6464	17.5609	17.5202	17.5716	17.5623
A0A6A5MJ59	AT4G33680.1	L,L-Diaminopimelate aminotransferase	plastid	Amino acid metabolism	amino acid synthesis	Aspartate family	6.1	-0.0420809	0.755053	0.643422	0.86037					13	2	2	44.3	6.3	6.3	50.209	0	6.6939	1302200	33	0.0271904	0.966253	-0.078561	0.887132	0.22313	1.68907	0.68299	0.61942	1.37135	0.98464	0.993754	1.8365	15.5032	13.6533	14.5794	14.9693	14.3507	15.0873	15.3537	15.4471	15.5296	15.6238	15.6757
A0A6A5MK26	AT4G35630.1	Phosphoserine aminotransferase	plastid	Amino acid metabolism	amino acid synthesis	Serine	6.1	-0.069162	-0.145556	-0.0741787	-0.101161		+			16	2	16	45.6	8.7	45.6	46.952	0	138.61	63226000	302	0.499103	0.477062	-1.06754	2.94012	0.0182488	-4.9311	0.606265	0.650044	-1.24722	1.02392	1	-1.89537	19.724	19.6674	19.8148	19.6263	19.9515	19.6735	19.7059	19.6744	19.6791	19.6692	19.7367
A0A6A5MK30	AT5G17990.1	Anthranilate phosphoribosyltransferase	plastid	Amino acid metabolism	amino acid synthesis	Aromatic amino acids	6.1	-0.13167	-0.0465092	0.0106968	-0.0266636					11	11	11	30.2	30.2	30.2	42.311	0	48.896	13857000	184	1.37469	0.0993768	-2.41467	0.514909	0.448908	-1.09458	0.090798	0.931678	0.24672	0.276512	0.993428	-0.657958	17.2642	17.2901	17.2263	17.1808	16.9946	17.2004	17.4259	17.2864	17.2351	17.2339	17.3284
A0A6A5MM03	AT1G14810.1	Aspartate semialdehyde dehydrogenase	plastid	Amino acid metabolism	amino acid synthesis	Aspartate family	6.1	0.238364	0.136963	0.0252464	-0.00690613					13	5	5	51.7	22.9	22.9	41.048	0	22.641	12360000	61	1.03155	0.179295	1.90677	0.681731	0.329227	1.36934	0.0855804	0.933625	0.233623	0.025984	1	-0.0751711	18.3621	18.8756	18.9903	18.9448	18.9716	19.0574	18.5279	18.635	18.6394	18.7776	18.5192
A0A6A5MML2	AT2G31810.1	Acetolactate synthase	plastid	Amino acid metabolism	amino acid synthesis	BCAA	6.1	-0.280243	-0.263811	-0.181562	-0.159015	+	+			15	15	15	31.5	31.5	31.5	51.894	0	60.418	13970000	258	2.51557	0.0160571	-4.18684	2.39014	0.0299958	-3.9781	1.38732	0.406928	-2.43331	1.07797	0.982708	-1.97598	16.7825	16.6416	16.7559	16.7263	16.8135	16.6865	16.7787	16.8245	16.7029	16.8094	16.8322
A0A6A5MPJ7	AT4G14880.4	O-acetylserine (thiol) lyase	cytosol	Amino acid metabolism	amino acid synthesis	Cysteine	6.1	-0.279729	-0.115458	-0.189326	-0.0613659	+				13	4	5	54.8	20.6	24.3	34.139	0	26.502	11069000	98	2.97626	0.0095122	-4.99745	1.2146	0.127967	-2.17845	2.20339	0.330973	-3.67541	0.554948	1	-1.16221	17.3513	17.349	17.4947	17.3777	17.303	17.5712	17.5672	17.4857	17.6058	17.4673	17.418
A0A6A5MR14	AT4G17830.1	Acetylornithine deacetylase	cytosol	Amino acid metabolism	amino acid synthesis	Arginine	6.1	-0.182128	-0.314311	0.177557	-0.14199					10	4	4	24.7	9.6	9.6	48.107	0	12.309	2111000	37	0.169236	0.796535	-0.431821	0.339248	0.608417	-0.779936	0.205708	0.848514	0.511646	0.114147	0.996928	-0.30402	14.659	15.6303	15.6124	16.0567	15.0551	14.5681	15.8439	15.1215	15.4581	15.3611	15.6665
A0A6A5MT00	AT4G29840.1	Threonine synthase	plastid	Amino acid metabolism	amino acid synthesis	Aspartate family	6.1	-0.0918877	-0.103806	-0.164862	-0.0232769					13	5	11	33.3	16.4	28.8	56.504	0	98.206	13287000	206	0.62928	0.381046	-1.2848	0.633396	0.360247	-1.29149	1.11642	0.450439	-2.03312	0.127618	0.996911	-0.336175	17.3866	17.2347	17.3366	17.2673	17.2556	17.2008	17.4464	17.2597	17.319	17.1953	17.2212
A0A6A5MU36	AT1G49820.1	Methylthioribose kinase	cytosol	Amino acid metabolism	amino acid synthesis	Aspartate family	6.1	0.226065	0.0546803	0.0434223	0.0208797	+				17	16	17	45.6	43.2	45.6	47.505	0	89.268	33762000	356	2.69872	0.0126607	4.50035	0.342451	0.604939	0.786001	0.279717	0.808152	0.664349	0.129642	0.996794	0.340952	18.4301	18.3593	18.3657	18.4052	18.3032	18.0786	18.3314	18.2742	18.0739	18.2485	18.1554
A0A6A5MUW1	AT3G06350.1	Bifunctional 3-dehydroquinate dehydratase/shikimate dehydrogenase	plastid	Amino acid metabolism	amino acid synthesis	Shikimate pathway	6.1	-0.102563	-0.134955	-0.0842682	-0.0879738					19	19	19	44.1	44.1	44.1	64.178	0	74.227	31758000	352	1.12532	0.151601	-2.04633	1.69459	0.061934	-2.88989	1.32574	0.411196	-2.34245	1.44098	0.8905	-2.51256	18.5879	18.4486	18.5697	18.4501	18.6766	18.3778	18.5664	18.5289	18.4877	18.6101	18.5693
A0A6A5MWN1	AT2G45300.1	3-phosphoshikimate 1-carboxyvinyltransferase	plastid	Amino acid metabolism	amino acid synthesis	Shikimate pathway	6.1	-0.133688	-0.151151	-0.0339443	-0.0262089					12	5	5	28.1	9.4	9.4	55.542	0	19.389	5012100	80	0.904069	0.227966	-1.71483	1.09514	0.15504	-2.00153	0.154323	0.889022	-0.398149	0.163638	0.990442	-0.419256	16.5779	16.2384	16.37	16.511	16.2909	16.1913	16.493	16.5345	16.3355	16.3465	16.3229
A0A6A5MYB6	AT2G29690.1	Anthranilate synthase alpha	plastid	Amino acid metabolism	amino acid synthesis	Aromatic amino acids	6.1	-0.783189	-0.244636	-0.253398	-0.127147					5	3	5	10.4	6.7	10.4	61.639	0	7.4117	2610000	42	1.29361	0.114901	-2.29506	0.701295	0.317734	-1.40051	0.64284	0.636754	-1.3068	0.259632	0.995358	-0.623994	15.1971	14.7717	15.1032	15.1059	13.6219	15.3258	15.2888	15.2648	15.2681	15.3452	15.4287
A0A6A5MYR0	AT2G37500.1	Arginine biosynthesis bifunctional protein ArgJ	plastid	Amino acid metabolism	amino acid synthesis	Arginine	6.1	-0.130336	-0.229017	-0.0956139	0.00936069					6	6	6	22.1	22.1	22.1	49.225	0	21.342	4171100	72	0.727098	0.318292	-1.44136	1.36189	0.0999359	-2.39578	0.740718	0.600067	-1.4628	0.0502665	1	0.141852	16.1578	15.8002	16.0923	15.8411	15.9192	16.0053	16.0312	15.8694	15.6081	15.8031	15.8871
A0A6A5MZE1	AT4G24830.1	Arginosuccinate synthase	plastid	Amino acid metabolism	amino acid synthesis	Arginine	6.1	-0.0694393	-0.148942	-0.100843	-0.0499111		+			25	11	25	28.6	13.6	28.6	94.446	0	167.09	57452000	415	0.448582	0.516825	-0.979601	2.80689	0.0206204	-4.69078	0.942195	0.52001	-1.77258	0.787147	1	-1.53534	17.9982	18.089	18.157	18.0216	18.3696	18.1255	18.0305	18.0521	18.0196	18.0102	18.1315
A0A6A5MZM5	AT5G21060.1	Homoserine dehydrogenase	cytosol	Amino acid metabolism	amino acid synthesis	Aspartate family	6.1	0.0639381	-0.00209351	0.0346523	0.0478657					12	12	12	44.9	44.9	44.9	40.499	0	40.676	10424000	121	0.445361	0.519909	0.973914	0.0116308	0.985236	-0.0341755	0.228888	0.834542	0.560704	0.294549	0.996943	0.693686	16.715	16.5731	16.691	16.6005	16.7631	16.6026	16.6025	16.6666	16.5071	16.6337	16.5952
A0A6A5N003	AT5G17920.2	Methionine synthase	cytosol	Amino acid metabolism	amino acid synthesis	Aspartate family	6.1	-0.0656914	-0.128341	0.196171	0.0695301					37	11	20	55.3	24.5	32.8	84.479	0	172.63	34099000	371	0.352604	0.604455	-0.80513	0.732116	0.299598	-1.44926	0.799544	0.568374	1.55457	0.34421	0.99939	0.789325	17.6238	17.5815	17.7016	17.5989	17.9037	17.6807	17.7215	17.6686	17.348	17.6774	17.7566
A0A6A5N0B8	AT5G11880.1	Diaminopimelate decarboxylase	plastid	Amino acid metabolism	amino acid synthesis	Aspartate family	6.1	-0.395929	-0.332673	-0.0833965	-0.120778	+				14	8	8	34.4	23.7	23.7	57.205	0	41.745	8965400	94	2.10171	0.0283973	-3.51426	1.79323	0.0550622	-3.03859	0.314131	0.784351	-0.731853	0.497151	1	-1.06418	17.3528	17.4596	17.5659	17.3207	17.4869	17.6135	17.4722	17.3956	17.4846	17.5362	17.6419
A0A6A5N1J5	AT3G14390.1	Diaminopimelate decarboxylase	plastid	Amino acid metabolism	amino acid synthesis	Aspartate family	6.1	-0.278173	-0.244732	-0.12923	-0.144377	+	+			18	12	18	42	30.8	42	54.44	0	90.109	33926000	327	3.32364	0.00749239	-5.66225	3.40991	0.0151461	-5.8355	1.11015	0.4521	-2.02382	2.44953	0.727692	-4.07636	17.9828	17.7638	17.8945	17.786	17.9024	17.9145	17.9218	17.8666	17.9909	17.8028	17.9214
A0A6A5N7N6	AT4G14880.4	O-acetylserine (thiol) lyase	cytosol	Amino acid metabolism	amino acid synthesis	Cysteine	6.1	0.0459438	-0.0248684	-0.062706	-0.0338413					15	6	14	56.6	31.7	54.2	34.195	0	100.15	70584000	310	0.401905	0.557905	0.896094	0.212654	0.736937	-0.526476	0.413104	0.736882	-0.916347	0.255021	0.992967	-0.614623	19.5852	19.4435	19.5543	19.548	19.6164	19.4938	19.5345	19.4289	19.507	19.4293	19.327
A0A6A5N9R2	AT2G36230.1	1-(5-phosphoribosyl)-5-[(5-phosphoribosylamino)methylideneamino] imidazole-4-carboxamide isomerase	plastid	Amino acid metabolism	amino acid synthesis	Histidine	6.1	-0.0533991	0.377927	0.360202	0.330996		+			4	4	4	12.4	12.4	12.4	37.768	0	17.806	2316400	59	0.0875819	0.895398	-0.23866	2.09661	0.0386798	3.50625	1.13576	0.448274	2.0618	1.30512	0.960292	2.31203	15.7795	15.8084	15.2033	15.8413	14.7639	15.7294	16.2134	15.8748	15.7701	15.9655	16.3391
A0A6A5NB56	AT4G27070.1	Tryptophan synthase beta chain	plastid	Amino acid metabolism	amino acid synthesis	Aromatic amino acids	6.1	-0.294085	-0.281823	-0.100269	-0.0660759	+	+			14	14	14	37.6	37.6	37.6	50.718	0	62.29	30407000	252	2.2734	0.0219433	-3.78781	2.14067	0.0375261	-3.57572	0.588547	0.659034	-1.21807	0.393726	1	-0.881211	17.8692	17.8545	17.817	17.7373	17.9423	17.8471	17.8474	17.7309	17.9319	17.9242	17.9181
A0A6A5NBB8	AT1G48850.1	Chorismate synthase	plastid	Amino acid metabolism	amino acid synthesis	Shikimate pathway	6.1	-0.0395489	-0.00696907	0.00886192	-0.0107815					14	6	6	50.7	25.7	25.7	48.347	0	31.502	6271200	90	0.412201	0.54805	-0.914719	0.0537479	0.929187	-0.151159	0.0517031	0.956869	0.1457	0.0823938	0.997715	-0.22557	16.5668	16.5009	16.5279	16.4215	16.4565	16.4751	16.5535	16.6318	16.5089	16.4672	16.5716
A0A6A5NBL2	AT3G29200.1	Chorismate mutase	plastid	Amino acid metabolism	amino acid synthesis	Aromatic amino acids	6.1	-0.21168	-0.195461	-0.214236	-0.12823					6	6	6	18	18	18	36.885	0	16.142	2865000	45	0.687639	0.341151	-1.37877	0.522564	0.443616	-1.10761	0.335195	0.771646	-0.772239	0.686726	1	-1.37731	15.5273	15.3818	14.7801	15.4801	15.0656	15.6879	14.6996	15.3615	15.4333	15.1337	15.421
A0A6A5NCA4	AT1G74040.1	Isopropylmalate isomerase	plastid	Amino acid metabolism	amino acid synthesis	BCAA	6.1	0.18633	0.120936	0.110033	0.0433189	+				25	25	25	60.1	60.1	60.1	64.535	0	203.41	46711000	513	2.69122	0.0127225	4.48731	1.38696	0.0970073	2.43278	1.68234	0.403396	2.8715	0.464758	1	1.00802	18.4358	18.3615	18.3235	18.4361	18.2946	18.1689	18.3374	18.3532	18.2687	18.3963	18.2892
A0A6A5NH98	AT1G75330.1	Ornithine carbamoyltransferase	plastid	Amino acid metabolism	amino acid synthesis	Arginine	6.1	-0.829269	-1.34617	-0.69086	-0.452576					8	3	3	28.7	13	13	41.542	0	8.9304	1324700	11	0.624994	0.384116	-1.27782	1.09075	0.156063	-1.995	0.376747	0.754387	-0.850059	0.387786	1	-0.870354	15.6294	15.6532	13.7358	15.7834	13.032	12.5786	15.513	15.7062	13.365	14.0865	15.8485
A0A6A5NJ11	AT5G04140.1	Glutamate synthase	plastid	Amino acid metabolism	amino acid synthesis	Glutamate	6.1	-0.416765	-0.325305	-0.192237	-0.0284683	+	+			86	86	86	62	62	62	180.46	0	323.31	1038100000	2238	2.5932	0.0143077	-4.31841	2.30488	0.0309256	-3.83877	1.25978	0.419086	-2.24516	0.114994	0.996595	-0.30606	20.6943	20.672	20.6865	20.5308	20.8548	20.7743	20.7828	20.7453	20.8614	20.7319	20.8465
A0A6A5NJ56	AT4G24830.1	Arginosuccinate synthase	plastid	Amino acid metabolism	amino acid synthesis	Arginine	6.1	-0.278782	0.318902	0.220484	0.325927					19	5	5	44.5	13.7	13.7	47.135	0	24.521	6913300	58	0.227799	0.735178	-0.558425	0.551389	0.420196	1.15625	0.340391	0.76911	0.782101	0.569301	1	1.18617	17.7388	17.9092	17.1243	17.3508	15.5102	18.088	17.6758	17.5302	17.724	17.6037	17.729
A0A6A5NJT5	AT2G22250.3	Prenate aminotransferase	plastid	Amino acid metabolism	amino acid synthesis	Aromatic amino acids	6.1	-0.0963581	-0.0990192	-0.0725689	-0.112978	+	+			15	6	15	46.3	20.1	46.3	50.951	0	92.149	34984000	330	2.0606	0.0301743	-3.44978	2.53411	0.0257672	-4.2181	1.16134	0.441506	-2.0997	2.72047	0.6355	-4.53832	17.7053	17.6143	17.6627	17.7353	17.7444	17.6444	17.7559	17.7016	17.6733	17.6734	17.8022
A0A6A5NKG9	AT3G48560.1	Acetolactate synthase	plastid	Amino acid metabolism	amino acid synthesis	BCAA	6.1	-0.158919	-0.203478	-0.0938747	-0.104382					18	18	18	32.5	32.5	32.5	79.813	0	70.108	15755000	259	1.00397	0.188796	-1.86549	1.73527	0.0592571	-2.95104	0.630978	0.638279	-1.28756	0.57901	1	-1.20229	16.9076	16.7039	16.6763	16.5754	16.8685	16.6755	16.781	16.5726	16.7511	16.7287	16.7403
A0A6A5NL87	AT3G07630.1	Arogenate dehydratase	plastid	Amino acid metabolism	amino acid synthesis	Aromatic amino acids	6.1	-0.507496	-1.44654	-0.701736	-0.125067					4	2	2	11.7	6.1	6.1	43.348	0.0012815	3.6127	1147100	6	0.530165	0.451631	-1.1205	1.4239	0.0916728	-2.48733	1.1888	0.432213	-2.14032	0.829909	1	-1.60146	15.6834	13.3528	15.4636	15.5813	15.5939	12.77	15.5733	13.5885	13.4891	15.5588	13.859
A0A6A5NNQ2	AT5G56760.1	Serine acetyltransferase	cytosol	Amino acid metabolism	amino acid synthesis	Cysteine	6.1	0.151938	0.448509	0.490324	0.538086					4	4	4	26.9	26.9	26.9	36.341	0	13.85	1733000	28	0.296749	0.659194	0.698004	1.34718	0.102544	2.37407	0.944346	0.520231	1.77582	1.27528	0.963403	2.26802	15.3894	14.7582	14.618	14.64	14.3534	14.6197	15.1372	15.2511	15.3616	14.8724	15.2255
A0A6A5NNU8	AT1G29900.1	Carbamoylphosphate synthase	plastid	Amino acid metabolism	amino acid synthesis	Arginine	6.1	-0.318778	-0.253063	-0.0933411	-0.294245					29	4	6	28.2	3.4	5.5	128.58	0	18.214	3881800	50	0.819811	0.267167	-1.5859	0.847987	0.239543	-1.62924	0.28895	0.803693	-0.682655	0.589686	1	-1.21995	16.4923	16.021	16.2341	16.7973	16.8036	16.3667	16.511	16.3338	16.6942	16.7712	16.5687
A0A6A5NPH7	AT5G14800.1	Pyrroline-5-carboxylate reductase	cytosol	Amino acid metabolism	amino acid synthesis	Proline	6.1	-0.194867	-0.19644	-0.101416	0.00696011					8	8	8	38.2	38.2	38.2	28.139	0	23.818	4216700	81	1.12925	0.150975	-2.05215	1.29939	0.110772	-2.30358	0.907867	0.530014	-1.7206	0.0304637	1	0.0877158	15.9156	15.442	15.4231	15.6051	15.7022	15.3584	15.7426	15.5255	15.8128	15.6408	15.6082
A0A6A5NPV8	AT3G02020.1	Monofunctional aspartate kinase	plastid	Amino acid metabolism	amino acid synthesis	Aspartate family	6.1	0.0652561	0.111375	0.159071	0.212494					4	4	4	10	10	10	60.135	0	13.627	1680900	52	0.125527	0.848874	0.331223	0.260187	0.686003	0.625118	0.215681	0.841629	0.532902	0.440059	1	0.964527	15.4607	15.4613	14.7933	15.2144	15.3055	15.0955	15.3785	15.4017	15.0689	15.5212	15.379
A0A6A5NSZ8	AT3G58610.3	Ketol-acid reductioisomerase	plastid	Amino acid metabolism	amino acid synthesis	BCAA	6.1	-0.655507	-0.594849	-0.453144	-0.180814	+	+			17	6	6	34.2	13.2	13.2	63.45	0	32.44	8642200	81	3.16325	0.00814173	-5.349	2.97253	0.0175625	-4.99058	2.48336	0.302462	-4.1328	0.773525	1	-1.51414	17.0615	16.7471	16.8657	16.7134	17.0415	16.9565	16.9745	16.7987	17.1739	16.829	17.0023
A0A6A5NT54	AT5G17920.1	Methionine synthase	cytosol	Amino acid metabolism	amino acid synthesis	Aspartate family	6.1	-0.23036	-0.143005	-0.0236557	-0.0445232	+	+			45	11	45	66.4	18.7	66.4	84.175	0	323.31	1210400000	1394	3.51668	0.00706667	-6.05473	3.03019	0.0170787	-5.0974	0.228719	0.834306	-0.560351	0.613727	1	-1.25944	22.276	22.1882	22.255	22.3228	22.3822	22.3494	22.364	22.3964	22.3172	22.4341	22.5149
A0A6A5NWP4	AT3G27740.1	Carbamoylphosphate synthase	plastid	Amino acid metabolism	amino acid synthesis	Arginine	6.1	0.0560539	-0.0613743	-0.00441551	0.0551823					13	7	13	37.1	22	37.1	46.339	0	50.168	21076000	206	0.310624	0.644804	0.725063	0.479069	0.476434	-1.03295	0.0255843	0.976889	-0.0740462	0.345043	0.999637	0.790897	17.3222	17.2534	17.2613	17.0823	17.4398	17.087	17.2418	17.1634	17.0874	17.1923	17.1441
A0A6A5NXF5	AT3G47340.1	Asparagine synthase	cytosol	Amino acid metabolism	amino acid synthesis	Aspartate family	6.1	0.173388	0.0685398	0.128705	0.0125259					11	2	11	27.4	5.4	27.4	60.075	0	63.437	10465000	125	1.47237	0.0832072	2.55898	0.485132	0.471929	1.04345	0.657057	0.631094	1.32975	0.0585522	1	0.163904	17.3571	17.3025	17.4798	17.3059	17.3436	17.2406	17.2708	17.1647	17.3369	17.2516	17.2852
A0A6A5NXW1	AT3G59890.1	Dihydrodipicolinate reductase	plastid	Amino acid metabolism	amino acid synthesis	Histidine	6.1	-0.288261	-0.258956	-0.245247	0.0102043	+	+			6	6	6	24.9	24.9	24.9	36.445	0	25.645	9572500	116	2.59386	0.0143675	-4.31954	2.33706	0.030471	-3.89112	1.0994	0.457663	-2.00785	0.0488513	1	0.138051	16.6214	16.5118	16.6132	16.4844	16.5552	16.5498	16.6099	16.5219	16.5754	16.6756	16.6505
A0A6A5NZR5	AT4G26900.1	Imidazole glycerol phosphate synthase hisHF	plastid	Amino acid metabolism	amino acid synthesis	Histidine	6.1	-0.324036	-0.250468	-0.127121	-0.0555386	+	+			17	17	17	37.5	37.5	37.5	63.685	0	60.784	15497000	276	2.66113	0.0133872	-4.43513	3.60153	0.0131594	-6.23291	1.07902	0.467757	-1.97755	0.889142	1	-1.69214	16.463	16.2021	16.1388	16.0797	16.3154	16.275	16.3379	16.2443	16.4182	16.2914	16.2846
A0A6A5P008	AT4G33510.1	Phospho-2-dehydro-3-deoxyheptonate aldolase	plastid	Amino acid metabolism	amino acid synthesis	Shikimate pathway	6.1	-0.354703	-0.332259	-0.295071	-0.195456	+				12	7	8	26.5	17.6	19.9	60.369	0	33.491	10703000	144	1.9375	0.0364822	-3.25881	1.78044	0.0557441	-3.01922	1.54458	0.385249	-2.66602	0.840551	1	-1.61783	16.8756	16.7941	16.8919	16.7329	16.8594	16.7284	16.9252	16.8549	16.8972	16.8604	16.8195
A0A6A5P0Y4	AT3G55610.1	D-1-Pyrroline-5-carboxylate synthetase	cytosol	Amino acid metabolism	amino acid synthesis	Proline	6.1	0.00115623	-0.104385	-0.139384	-0.0267395					16	11	16	23	16.7	23	91.808	0	73.527	13855000	228	0.00688676	0.991769	0.0203433	1.23607	0.123447	-2.21016	1.56339	0.386772	-2.69397	0.222857	0.991529	-0.548056	17.258	17.1575	17.2336	17.0946	17.3542	16.9932	17.1592	17.1437	17.1179	17.1562	17.0404
A0A6A5P132	AT3G23940.1	Dihydroxyacid dehydratase	plastid	Amino acid metabolism	amino acid synthesis	BCAA	6.1	0.0828674	0.0438351	0.0134056	0.046912					20	20	20	29.1	29.1	29.1	88.877	0	132.42	84148000	433	1.31948	0.109179	2.33322	0.558521	0.414104	1.16819	0.13486	0.902728	0.353206	0.767452	1	1.50467	19.3713	19.3258	19.4655	19.443	19.4119	19.3117	19.4157	19.4322	19.2908	19.3719	19.3548
A0A6A5P4M4	AT2G05830.1	Methylthioribose-1-phosphate isomerase	cytosol	Amino acid metabolism	amino acid synthesis	Aspartate family	6.1	0.101607	0.00569344	0.00281982	-0.0394173					13	13	13	57.1	57.1	57.1	39.132	0	113.68	14961000	182	0.599163	0.401714	1.23556	0.0260463	0.965858	0.0753464	0.0121227	0.987569	0.0356014	0.210431	0.990593	-0.521742	17.6164	17.4281	17.5778	17.4834	17.6749	17.448	17.5222	17.4495	17.3571	17.5243	17.5406
A0A6A5P518	AT5G10240.1	Asparagine synthase	cytosol	Amino acid metabolism	amino acid synthesis	Aspartate family	6.1	0.507753	0.43469	0.0969709	0.178883	+				5	4	4	11.6	10	10	70.094	0	12.289	1666800	33	2.57091	0.0146168	4.28045	1.71067	0.0610877	2.91404	0.282024	0.805991	0.668936	0.862078	1	1.65083	15.4126	15.4036	15.3209	15.0575	15.0448	14.93	15.1178	15.3737	14.9183	15.5343	14.9519
A0A6A5P8C2	AT4G13430.1	Isopropylmalate isomerase	plastid	Amino acid metabolism	amino acid synthesis	BCAA	6.1	-0.162078	-0.16218	-0.121828	-0.0378242					10	5	5	27.3	15.3	15.3	56.308	0	15.347	6722000	71	1.05343	0.171835	-1.93944	1.15825	0.140265	-2.09513	1.53787	0.386201	-2.65607	0.350086	1	-0.800399	16.6607	16.602	16.7722	16.5706	16.31	16.5437	16.8266	16.4409	16.6357	16.4683	16.6478
A0A6A5P8T9	AT5G53460.1	Glutamate synthase	plastid	Amino acid metabolism	amino acid synthesis	Glutamate	6.1	-0.27689	-0.295472	-0.0968365	-0.0369728	+	+			40	40	40	23.2	23.2	23.2	244.81	0	160.05	23999000	425	2.74664	0.011627	-4.58421	3.63919	0.0129231	-6.31315	0.898054	0.534087	-1.70569	0.340074	0.998591	-0.781501	16.9499	16.8546	16.9201	16.7581	16.9972	16.8562	16.9182	16.9146	16.8587	16.8394	16.9827
A0A6A5PBW6	AT4G14880.4	O-acetylserine (thiol) lyase	cytosol	Amino acid metabolism	amino acid synthesis	Cysteine	6.1	0.261052	0.124255	0.0187557	0.0691395					15	13	13	57.5	50.7	50.7	37.379	0	94.934	35618000	295	1.71375	0.0548748	2.91866	0.696196	0.320462	1.3924	0.0783985	0.93871	0.215412	0.364655	1	0.827653	18.701	18.3752	18.4356	18.4401	18.5801	18.3372	18.3792	18.3889	18.5552	18.1874	18.2366
A0A6A5PEM8	AT5G37600.1	Glutamine synthase	cytosol	Amino acid metabolism	amino acid synthesis	Glutamine	6.1	0.118533	0.0604916	-0.0155258	0.0416767					19	9	17	67.4	34	58.7	39.196	0	134.22	61911000	363	0.764701	0.296418	1.50037	0.65177	0.347158	1.32123	0.0815525	0.936021	-0.223437	0.352315	1	0.804586	19.4391	19.5084	19.4314	19.4666	19.7949	19.4269	19.4689	19.5417	19.4907	19.4221	19.5186
A0A6A5PIU6	AT4G02610.1	Tryptophan synthase alpha chain	cytosol	Amino acid metabolism	amino acid synthesis	Aromatic amino acids	6.1	-0.339748	-0.270185	-0.167306	-0.0829723	+	+			12	12	12	61.2	61.2	61.2	33.276	0	56.606	11305000	179	3.43192	0.00725301	-5.88025	3.32947	0.0154717	-5.67386	1.48281	0.400467	-2.57444	0.672993	1	-1.35535	16.7767	16.6432	16.521	16.5638	16.6716	16.7502	16.7379	16.586	16.7205	16.7296	16.7737
A0A6A5PK17	AT3G55610.1	D-1-Pyrroline-5-carboxylate synthetase	cytosol	Amino acid metabolism	amino acid synthesis	Proline	6.1	-0.575461	-0.304542	-0.234788	-0.193701	+	+			9	7	7	16.5	14.5	14.5	78.942	0	46.8	2926800	68	4.41892	0.00623256	-8.15236	2.21325	0.0338555	-3.69116	1.05202	0.47513	-1.93733	1.23427	0.968793	-2.2075	15.6019	15.4828	15.3397	15.294	15.5117	15.6465	15.6917	15.6479	15.9954	15.6032	15.7735
A0A6A5PQV4	AT1G71920.2	Histidinol-phosphate aminotransferase	plastid	Amino acid metabolism	amino acid synthesis	Histidine	6.1	-0.290927	0.179706	-0.895193	-0.291072					3	3	3	5.9	5.9	5.9	51.634	0	8.2422	1836200	33	0.101534	0.876714	-0.273324	0.0617886	0.919875	0.172427	0.444669	0.72156	-0.972689	0.100699	0.9981	-0.271272	16.3648	13.4791	13.2236	16.2117	13.9916	16.001	13.4741	16.2594	13.6335	16.2561	13.6854
A0A6A4NAE5	AT4G31990.1	Aspartate aminotransferase 5	plastid	Amino acid metabolism	amino acid synthesis & degradation	Aminotransferase	6.3	-0.0840885	-0.164183	-0.0916798	-0.0347607					28	27	28	69.2	67.2	69.2	50.485	0	131.99	131330000	586	0.632283	0.378437	-1.28968	1.84226	0.0523517	-3.11303	0.553839	0.67067	-1.16036	0.247094	0.992861	-0.598413	19.5456	19.5499	19.6827	19.4993	19.7054	19.535	19.553	19.5099	19.4676	19.5169	19.4985
A0A6A4NSS7	AT3G49680.1	Branched-chain amino acid transaminase	plastid	Amino acid metabolism	amino acid synthesis & degradation	Aminotransferase	6.3	-0.149192	-0.124813	-0.00892067	-0.121746					7	7	7	30.1	30.1	30.1	43.875	0	36.389	7252200	111	0.89897	0.230012	-1.70709	1.16922	0.137382	-2.11136	0.0506457	0.956929	-0.142869	0.528293	1	-1.11733	16.6952	16.4218	16.3728	16.6942	16.5438	16.6204	16.5286	16.5512	16.542	16.6075	16.6237
A0A6A4R610	AT3G08860.1	Alanine-glyoxylate aminotransferase	mitochondrion	Amino acid metabolism	amino acid synthesis & degradation	Aminotransferase	6.3	0.269072	0.241373	0.138637	-0.0312775					11	11	11	28	28	28	52.333	0	40.171	11946000	151	0.955366	0.206957	1.79245	0.822671	0.251965	1.59031	0.422642	0.732043	0.933485	0.077279	0.998363	-0.212553	17.5551	17.3021	17.5445	17.5226	17.3776	17.3941	17.5649	17.5424	17.2596	17.4023	17.4311
A0A6A5LW56	AT5G11520.1	Aspartate aminotransferase 3	peroxisome	Amino acid metabolism	amino acid synthesis & degradation	Aminotransferase	6.3	0.0307594	-0.0425976	-0.0358727	-0.0886162					21	12	20	50.2	32.3	48.3	51.954	0	115.2	71373000	360	0.203253	0.759805	0.506378	0.354572	0.59347	-0.808821	0.185725	0.861887	-0.468334	0.931784	1	-1.75684	18.7371	18.7428	18.9306	18.86	18.8791	18.7549	18.78	18.8106	18.6686	18.7689	18.8608
A0A6A5LXQ4	AT1G10070.1	Branched-chain amino acid transaminase	mitochondrion	Amino acid metabolism	amino acid synthesis & degradation	Aminotransferase	6.3	-0.125772	-0.122621	0.0549459	0.0816025					2	2	2	8.9	8.9	8.9	44.608	0	6.4149	877170	14	0.658543	0.360424	-1.33214	0.285667	0.659831	-0.676163	0.786969	0.574025	1.53506	0.642415	1	1.30611	14.6442	14.5167	14.5868	14.6058	14.16	14.6312	14.7201	14.7231	14.658	13.7967	14.6631
A0A6A5LZK3	AT2G13360.1	Serine-glyoxylate aminotransferase	peroxisome	Amino acid metabolism	amino acid synthesis & degradation	Aminotransferase	6.3	-0.32407	-0.0815228	0.0435734	0.0744663					23	6	6	69.1	17.5	17.5	44.101	0	33.969	38042000	128	0.936464	0.214407	-1.76392	0.478096	0.477516	-1.03126	0.218616	0.839692	0.539115	0.354884	1	0.809406	20.001	19.9355	19.649	19.7618	19.0573	19.9115	19.9521	19.8969	20.0055	19.8513	20.0767
A0A6A5M685	AT4G39660.1	Alanine-glyoxylate aminotransferase	mitochondrion	Amino acid metabolism	amino acid synthesis & degradation	Aminotransferase	6.3	0.092765	0.163556	-0.021785	0.132495					20	20	20	62.7	62.7	62.7	56.07	0	76.591	23421000	331	0.469344	0.4983	1.01603	1.3733	0.0983187	2.41262	0.036143	0.969072	-0.103457	0.649344	1	1.31731	17.35	17.1164	16.968	17.0372	17.0648	17.1398	17.1104	17.2314	17.2006	17.2083	17.3987
A0A6A5M7J8	AT3G63250.1	Homocysteine S-methyltransferase	cytosol	Amino acid metabolism	amino acid synthesis & degradation	SMM cycle	6.3	0.100819	0.118014	0.0736134	0.064035					6	6	6	23.6	23.6	23.6	38.695	0	22.055	6951000	101	0.477629	0.492032	1.03045	0.637114	0.357806	1.29752	0.318719	0.780875	0.740707	0.27142	0.994225	0.647767	16.6075	16.6726	16.3515	16.6625	16.3514	16.362	16.7059	16.6063	16.4338	16.6234	16.6773
A0A6A5MHG1	AT5G07440.1	Glutamate dehydrogenase 2	mitochondrion	Amino acid metabolism	amino acid synthesis & degradation	glutamate dehydrogenase	6.3	0.564052	0.361236	0.302478	0.0658573					10	4	6	32.1	15.8	20.9	44.616	0	21.459	4365200	63	1.07921	0.163531	1.97783	0.600616	0.383247	1.23795	0.515402	0.681873	1.09542	0.0805061	0.997598	0.220779	17.0851	16.9892	16.6626	16.7036	16.9869	16.5433	16.9574	16.744	16.3585	16.8101	16.4575
A0A6A5N2Y8	AT1G08630.4	L-threonine aldolase	cytosol	Amino acid metabolism	amino acid synthesis & degradation	Gly/Ser/Thr	6.3	0.304627	0.0668179	-0.00319405	0.065139	+				11	11	11	43	43	43	39.168	0	49.676	27860000	204	1.85182	0.0424035	3.1276	0.343982	0.603432	0.788894	0.0116471	0.987867	-0.0342228	0.338075	0.999745	0.77771	17.9491	18.0334	18.1565	17.9838	18.3269	17.9992	17.7326	17.7934	17.934	17.8015	17.8039
A0A6A5NDD2	AT5G57850.1	D-amino-acid transaminase (putative)	plastid	Amino acid metabolism	amino acid synthesis & degradation	Aminotransferase	6.3	-0.374578	-0.244712	-0.0962502	-0.083213	+				7	7	7	25.3	25.3	25.3	42.636	0	30.938	8281200	137	2.46676	0.0168471	-4.10507	1.42439	0.091599	-2.48804	0.348949	0.765689	-0.79826	0.409899	1	-0.910565	16.4866	16.5044	16.4689	16.4797	16.4642	16.519	16.7366	16.566	16.5872	16.6444	16.7223
A0A6A5NKQ7	AT2G13360.2	Serine-glyoxylate aminotransferase	peroxisome	Amino acid metabolism	amino acid synthesis & degradation	Aminotransferase	6.3	-0.303346	-0.134703	-0.0367249	-0.0133537					23	6	23	71.8	21.9	71.8	44.235	0	280.59	421410000	585	1.74712	0.0513333	-2.9689	1.07318	0.160057	-1.96885	0.15156	0.890064	-0.391841	0.0673097	1	-0.186854	21.4816	21.5878	21.209	21.4692	21.1786	21.6178	21.5081	21.4768	21.6157	21.551	21.6601
A0A6A5NPC0	AT5G18170.1	Glutamate dehydrogenase 1	mitochondrion	Amino acid metabolism	amino acid synthesis & degradation	glutamate dehydrogenase	6.3	0.431575	0.2783	0.197896	0.182243	+	+			15	9	15	43.1	29.2	43.1	44.96	0	49.736	18126000	219	2.86332	0.0102175	4.79177	2.33374	0.0305287	3.88571	1.01901	0.491735	1.88802	1.45583	0.899308	2.53452	17.9149	17.5979	17.6783	17.5105	17.7731	17.4515	17.687	17.4973	17.476	17.5965	17.407
A0A6A5NRK2	AT3G03630.1	S-sulfo-L-cysteine synthase	plastid	Amino acid metabolism	amino acid synthesis & degradation	Cysteine	6.3	-0.110391	0.0609119	0.107968	-0.0477209					6	5	5	21.8	18.6	18.6	41.376	0	23.268	3315000	77	0.292612	0.66351	-0.689876	0.198759	0.752966	0.496696	0.346812	0.765365	0.794235	0.149385	0.993508	-0.386857	15.5345	15.3291	15.5189	15.5308	14.8669	15.4493	15.6754	15.2937	15.5053	15.713	15.4036
A0A6A5NWA2	AT1G72330.1	Alanine aminotransferase	mitochondrion	Amino acid metabolism	amino acid synthesis & degradation	Aminotransferase	6.3	-0.122037	-0.135918	-0.114409	-0.0538322	+	+			17	17	17	41	41	41	58.49	0	137.45	52531000	293	1.76912	0.0496424	-3.00211	2.42647	0.0290564	-4.0381	2.14794	0.330353	-3.58723	0.665341	1	-1.34308	19.0703	19.0986	19.1917	19.0842	19.2065	19.0935	19.076	19.1109	19.1242	19.1771	19.135
A0A6A5P014	AT5G49810.1	Methionine-S-methyltransferase	cytosol	Amino acid metabolism	amino acid synthesis & degradation	SMM cycle	6.3	0.0640926	0.031543	-0.141823	-0.0885805					7	7	7	7.6	7.6	7.6	121.86	0	20.274	1520700	29	0.174293	0.791282	0.443098	0.100028	0.871126	0.26962	0.39718	0.745335	-0.887506	0.277966	0.993548	-0.660859	14.9397	14.459	14.5919	14.4945	14.414	14.4323	14.6258	14.5482	14.4805	14.6497	14.32
A0A6A5P460	AT5G27410.2	Branched-chain-amino-acid aminotransferase-like protein	cytosol	Amino acid metabolism	amino acid synthesis & degradation	Aminotransferase	6.3	0.12037	0.0699425	-0.0207687	-0.0143433					19	19	19	48.4	48.4	48.4	62.662	0	90.919	26776000	332	0.681771	0.344778	1.3694	0.579963	0.397452	1.20387	0.0916597	0.930909	-0.248872	0.0886872	0.997057	-0.241435	17.5655	17.2288	17.4074	17.1707	17.3747	17.269	17.3194	17.3318	17.3485	17.2263	17.2533
A0A6A5P7I8	AT5G11520.1	Aspartate aminotransferase 3	peroxisome	Amino acid metabolism	amino acid synthesis & degradation	Aminotransferase	6.3	-0.124947	0.0743286	-0.016029	-0.197486					12	3	3	27.8	8.6	8.6	48.904	0	9.5865	2468700	19	0.195336	0.76843	-0.489289	0.110337	0.859448	0.29481	0.0264467	0.975598	-0.0764723	0.383286	1	-0.862099	16.524	16.179	16.3489	16.5792	15.6697	17.0636	16.4123	16.4173	16.2101	16.1939	16.3111
A0A6A5PI76	AT3G61440.1	Cyanoalanine synthase	mitochondrion	Amino acid metabolism	amino acid synthesis & degradation	Cysteine	6.3	0.210979	0.115866	-0.0308048	-0.0177948					16	15	16	45.4	43.2	45.4	40.782	0	99.986	57953000	335	1.61765	0.0644555	2.77476	0.751249	0.288416	1.47932	0.126575	0.907459	-0.333706	0.0998197	0.997595	-0.269106	18.8534	18.6628	18.8831	18.8573	18.9094	18.614	18.8271	18.8398	18.6359	18.7738	18.7197
A0A6A5PLY5	AT2G30970.1	Aspartate aminotransferase 1	mitochondrion	Amino acid metabolism	amino acid synthesis & degradation	Aminotransferase	6.3	0.181921	0.0844086	0.0588326	0.0967968	+				18	18	18	51.4	51.4	51.4	46.951	0	64.858	17182000	252	2.99756	0.00939297	5.03679	1.57143	0.0733117	2.70592	1.23806	0.426475	2.21309	1.51641	0.906957	2.62422	16.9552	16.8689	16.9289	16.8682	16.7914	16.753	16.8616	16.7968	16.736	16.7778	16.7233
A0A6A4QGW1	AT2G41530.1	S-formylglutathione hydrolase (EC 3.1.2.12)	cytosol	Carbohydrate metabolism	C1-metabolism	hydrolases	2.6	0.00830727	-0.0301254	-0.0136604	-0.0423714					11	11	11	51	51	51	32.191	0	81.83	31786000	185	0.0653618	0.918678	0.18178	0.514144	0.449274	-1.09328	0.153554	0.889684	-0.396395	0.579293	1	-1.20276	18.5356	18.3658	18.4812	18.4042	18.5896	18.3736	18.4642	18.4122	18.4693	18.465	18.3862
A0A6A4QVT8	AT5G16450.1	4-hydroxy-4-methyl-2-oxoglutarate aldolase (HMG aldolase) (EC 4.1.1.112) (EC 4.1.3.17) (Oxaloacetate decarboxylase)	cytosol	Carbohydrate metabolism	C1-metabolism	unknown	2.6	-0.021159	-0.211753	-0.0747475	-0.0542881		+			8	2	7	53	19.3	47.6	17.848	0	20.782	7450100	63	0.0914035	0.889816	-0.248232	2.19757	0.0344906	-3.66612	0.339412	0.76966	-0.780247	0.37161	1	-0.840564	16.8521	16.8026	17.0859	16.9768	17.1969	16.8073	16.6605	16.782	16.8851	16.8264	16.9072
A0A6A5M8F3	AT4G30000.1	6-hydroxymethyl-7,8-dihydropterin pyrophosphokinase (EC 2.5.1.15) (EC 2.7.6.3) (7,8-dihydro-6-hydroxymethylpterin-pyrophosphokinase) (Dihydropteroate synthase)	mitochondrion	Carbohydrate metabolism	C1-metabolism	dihydropteridine diphosphokinase	2.6	0.127478	-0.108956	-0.0377108	-0.0480009					8	4	8	24.9	13.2	24.9	56.355	0	19.401	2080700	52	0.465979	0.500774	1.01015	0.462177	0.492558	-1.0035	0.118076	0.910654	-0.313464	0.179906	0.989757	-0.455531	15.2376	15.2387	15.6437	15.5886	15.2814	15.0785	14.969	15.3323	15.2173	15.2108	15.3561
A0A6A5MJF0	AT5G13050.2	5-formyltetrahydrofolate cyclo-ligase (EC 6.3.3.2)	mitochondrion	Carbohydrate metabolism	C1-metabolism	5-formyltetrahydrofolate cyclo-ligase	2.6	0.16891	1.13106	0.417084	0.95189					3	3	3	15.4	15.4	15.4	36.487	0	11.55	1439000	22	0.0799661	0.904385	0.219406	0.834513	0.246218	1.60855	0.204966	0.848867	0.510055	0.672273	1	1.3542	15.8967	14.0722	14.5527	15.4437	15.0565	15.8727	15.9824	15.8692	15.8723	16.2358	16.3452
A0A6A5MN28	AT5G56260.1	4-hydroxy-4-methyl-2-oxoglutarate aldolase (HMG aldolase) (EC 4.1.1.112) (EC 4.1.3.17) (Oxaloacetate decarboxylase)	cytosol	Carbohydrate metabolism	C1-metabolism	unknown	2.6	0.0290409	-0.158658	-0.0903629	0.0106384					8	7	8	42.7	37.8	42.7	19.979	0	27.146	21433000	145	0.143311	0.827404	0.372866	1.09929	0.154435	-2.00768	0.447896	0.719011	-0.978391	0.0446385	1	0.126677	18.5592	18.5226	18.4977	18.581	18.7075	18.3206	18.5369	18.3373	18.3631	18.3716	18.3361
A0A6A5MS52	AT5G14780.1	Formate dehydrogenase, mitochondrial (FDH) (EC 1.17.1.9) (NAD-dependent formate dehydrogenase)	mitochondrion	Carbohydrate metabolism	C1-metabolism	formate dehydrogenase	2.6	-0.0418015	-0.191677	-0.205864	-0.111802					20	20	20	63.8	63.8	63.8	42.249	0	199.75	87487000	490	0.118158	0.85826	-0.31366	0.870212	0.230316	-1.66326	0.949517	0.519773	-1.78363	0.410136	1	-0.910994	18.9414	18.7179	18.8913	18.7587	19.1713	18.8058	18.7246	18.6764	18.8835	18.6409	18.8448
A0A6A5NUB9	AT2G41040.1	S-adenosyl-L-methionine-dependent methyltransferases superfamily protein	plastid	Carbohydrate metabolism	C1-metabolism	??	2.6	0.29085	0.187096	0.139444	0.101201	+				9	8	9	33.5	28.5	33.5	38.06	0	25.08	7267100	79	2.16044	0.0258532	3.60704	1.83923	0.0524472	3.10842	1.02447	0.490464	1.89619	0.754384	1	1.48424	16.7985	16.6432	16.5495	16.7273	16.8689	16.604	16.6751	16.5889	16.5788	16.622	16.5992
A0A6A5NY26	AT4G30000.1	6-hydroxymethyl-7,8-dihydropterin pyrophosphokinase (EC 2.5.1.15) (EC 2.7.6.3) (7,8-dihydro-6-hydroxymethylpterin-pyrophosphokinase) (Dihydropteroate synthase)	mitochondrion	Carbohydrate metabolism	C1-metabolism	dihydropteridine diphosphokinase	2.6	0.378918	0.373828	0.400925	0.352953					7	3	3	21	9.3	9.3	56.484	0	10.133	825270	9	0.717156	0.324007	1.42565	1.22398	0.125708	2.1923	1.79037	0.374152	3.03424	1.5408	0.941772	2.6604	15.1819	13.6853	14.7917	14.6221	14.5764	14.7357	14.0186	14.6653	14.7143	14.698	14.4649
A0A6A5PEQ7	AT5G05980.2	Folylpolyglutamate synthase (EC 6.3.2.17) (Folylpoly-gamma-glutamate synthetase) (Tetrahydrofolylpolyglutamate synthase)	cytosol	Carbohydrate metabolism	C1-metabolism	tetrahydrofolate synthase	2.6	-0.105069	-0.144651	-0.0433302	0.0307873					9	9	9	19.8	19.8	19.8	62.081	0	27.736	4371600	96	0.575419	0.417115	-1.19633	1.38567	0.0969994	-2.43087	0.232186	0.832297	-0.567587	0.218628	0.990833	0.539139	16.0999	15.7842	15.8843	15.739	16.0781	15.7409	15.8854	15.8919	15.9138	15.9556	15.8008
A0A6A4MN90	AT2G36530.1	Phosphopyruvate hydratase (EC 4.2.1.11)	cytosol	Carbohydrate metabolism	carbohydrate degradation	cytosolic branch	2.2	0.0336246	-0.044696	-0.270803	0.00354118					25	2	3	64	9	11	47.846	0	14.418	17814000	64	0.118809	0.857657	0.315219	0.147018	0.814042	-0.381419	1.65194	0.395887	-2.82599	0.0148876	1	0.0435882	19.3471	19.0246	19.2539	19.1549	18.8561	18.9448	19.2793	18.716	19.148	19.1569	18.6053
A0A6A4NAR1	AT2G36530.1	Phosphopyruvate hydratase (EC 4.2.1.11)	cytosol	Carbohydrate metabolism	carbohydrate degradation	cytosolic branch	2.2	-0.433695	-0.255061	-0.209195	-0.124353	+	+			25	9	11	66.7	25.2	32.7	47.832	0	129.67	78297000	248	3.53607	0.00704762	-6.09513	2.43928	0.0287189	-4.05933	1.11135	0.454155	-2.0256	1.13843	0.989043	-2.06576	19.9556	20.1164	20.2028	20.1367	20.1264	20.3669	20.2887	20.2855	20.2698	20.2202	20.6014
A0A6A4NBP2	AT3G23920.1	Beta-amylase (EC 3.2.1.2)	plastid	Carbohydrate metabolism	carbohydrate degradation	starch	2.2	0.0958622	0.121732	0.210192	0.152396					7	7	7	14.6	14.6	14.6	63.679	0	15.315	4049200	56	0.405681	0.554571	0.90294	0.535718	0.433065	1.12988	0.772846	0.579372	1.51308	0.728304	1	1.44326	15.8085	15.7397	15.9801	16.0074	15.8242	15.9891	15.8796	15.7046	16.0187	15.8972	15.7219
A0A6A4NC57	AT1G79550.2	Phosphoglycerate kinase (EC 2.7.2.3)	cytosol	Carbohydrate metabolism	carbohydrate degradation	cytosolic branch	2.2	-0.0798412	-0.118359	-0.0961468	-0.0912998		+			31	17	28	80.5	52.1	71.8	42.448	0	323.31	414150000	749	0.937772	0.213806	-1.76589	3.9574	0.0108108	-7.02098	2.23357	0.322514	-3.7237	2.11409	0.830612	-3.53375	20.8463	20.7713	20.9035	20.8378	21.0322	20.8567	20.8667	20.8493	20.7944	20.8314	20.9248
A0A6A4NG11	AT5G51830.1	PfkB domain-containing protein	cytosol	Carbohydrate metabolism	carbohydrate degradation	sucrose	2.2	0.0394012	0.111207	0.205436	-0.123914					12	8	8	48.7	40.7	40.7	36.464	0	34.904	5808500	88	0.136818	0.835659	0.357782	1.51516	0.0803924	2.62237	1.20185	0.426986	2.15962	0.139987	0.993683	-0.36516	16.7709	16.7002	16.3955	16.5309	16.1933	16.5698	16.5471	16.5803	16.5706	16.6821	16.9791
A0A6A4NIT5	AT1G77120.1	Alcohol dehydrogenase 1	cytosol	Carbohydrate metabolism	carbohydrate degradation	fermentation	2.2	-0.492239	-0.552943	-0.307482	-0.359992	+				26	22	26	75.8	69.2	75.8	40.94	0	218.07	346140000	697	1.77757	0.04898	-3.01489	1.76209	0.0571344	-2.9915	0.682667	0.619589	-1.37083	1.3227	0.955237	-2.33797	20.3177	20.8272	20.6301	20.616	20.8884	21.0699	20.5897	20.2621	20.5755	20.4788	21.3743
A0A6A4NXP5	AT2G36530.1	Phosphopyruvate hydratase (EC 4.2.1.11)	cytosol	Carbohydrate metabolism	carbohydrate degradation	cytosolic branch	2.2	-0.498606	-0.35702	-0.290049	-0.276387	+	+			24	4	17	74.4	13.5	58	48.035	0	234.97	115030000	462	6.56772	0.0133333	-15.699	4.69018	0.0155556	-8.8825	2.0246	0.317767	-3.39361	2.6722	0.626444	-4.45428	19.5289	19.4973	19.59	19.5706	19.6169	19.736	19.7641	19.7637	19.6361	19.6119	19.9583
A0A6A4P671	AT1G23800.1	Aldedh domain-containing protein	mitochondrion	Carbohydrate metabolism	carbohydrate degradation	fermentation	2.2	0.763514	0.376579	0.36403	0.30795	+				19	14	14	47.2	41.1	41.1	58.385	0	53.455	8136400	139	2.57064	0.014597	4.27998	1.06062	0.163463	1.95015	0.968539	0.509626	1.81229	0.872749	1	1.66714	16.5835	16.5311	16.5586	16.5457	16.4461	15.9489	16.2672	16.3552	15.9956	16.1635	15.8915
A0A6A4P962	AT4G26620.1	Sucrase/ferredoxin-like family protein	nucleus	Carbohydrate metabolism	carbohydrate degradation	sucrose	2.2	-0.0142616	0.112222	-0.0841837	-0.0902063					5	5	5	15.3	15.3	15.3	47.958	0	19.211	1658900	34	0.0341896	0.95825	-0.0980633	0.246645	0.700257	0.597492	0.152312	0.889554	-0.39356	0.236925	0.995305	-0.577436	15.2607	15.2849	15.2374	15.3509	15.2586	15.3896	15.7125	15.6081	15.0319	15.2828	14.7202
A0A6A4P9Y9	AT3G46970.1	Alpha-1,4 glucan phosphorylase (EC 2.4.1.1)	cytosol	Carbohydrate metabolism	carbohydrate degradation	starch	2.2	-0.330602	-0.174895	-0.126391	-0.118247	+				41	41	41	66.4	66.4	66.4	96.008	0	323.31	89306000	726	2.58237	0.0145275	-4.29995	1.15264	0.141711	-2.08682	0.642214	0.637129	-1.30578	0.714658	1	-1.4217	18.355	18.2441	18.2444	18.2933	18.1897	18.3171	18.4793	18.5586	18.3879	18.3621	18.5362
A0A6A4PAR8	AT1G10760.1	PPDK_N domain-containing protein	plastid	Carbohydrate metabolism	carbohydrate degradation	starch	2.2	-0.261154	-0.234201	-0.133085	-0.0766968		+			50	49	50	43	42.1	43	162.44	0	224.78	71699000	779	1.69596	0.0565661	-2.89194	2.11753	0.0382981	-3.53918	0.981951	0.505263	-1.83246	0.53223	1	-1.12399	17.7225	17.7454	17.7391	17.6015	17.9863	17.8072	17.7907	17.754	17.815	17.7626	17.8069
A0A6A4PDR1	AT4G25000.1	Alpha-amylase (EC 3.2.1.1) (1,4-alpha-D-glucan glucanohydrolase)	extracellular	Carbohydrate metabolism	carbohydrate degradation	starch	2.2	2.00724	0.827447	0.488786	0.612554	+	+			13	5	13	38.6	15.7	38.6	46.046	0	38.351	15041000	187	6.39768	0.008	14.9268	3.03359	0.0170169	5.10374	2.36748	0.294222	3.94088	1.99856	0.850968	3.35316	18.0368	17.8812	18.1342	17.8513	18.4323	16.6444	17.373	16.7097	17.0214	16.6884	16.3871
A0A6A4PK77	AT2G24270.1	NADP-dependent glyceraldehyde-3-phosphate dehydrogenase	cytosol	Carbohydrate metabolism	carbohydrate degradation	cytosolic branch	2.2	-0.340622	-0.308387	-0.329738	-0.16962	+	+			18	18	18	54	54	54	53.399	0	97.196	26282000	245	2.20572	0.0236946	-3.67913	2.12824	0.037871	-3.55607	1.37199	0.403647	-2.41068	1.0296	1	-1.90385	17.6677	17.3813	17.5281	17.3696	17.6005	17.5126	17.6606	17.3839	17.6326	17.5187	17.777
A0A6A4PM26	AT3G43190.1	Sucrose synthase (EC 2.4.1.13)	cytosol	Carbohydrate metabolism	carbohydrate degradation	sucrose	2.2	-0.451227	-0.399148	-0.237287	-0.199809	+	+			52	20	52	60	23	60	92.746	0	323.31	356770000	1228	3.78473	0.00698113	-6.63011	3.89675	0.0114146	-6.8818	1.61276	0.385614	-2.76748	2.16613	0.9066	-3.61606	19.9317	19.9982	20.0312	19.9812	20.231	20.2306	20.0152	20.0605	20.0486	20.0789	20.4328
A0A6A4Q8V2	AT3G43190.1	Sucrose synthase (EC 2.4.1.13)	cytosol	Carbohydrate metabolism	carbohydrate degradation	sucrose	2.2	-0.788065	-0.306379	-0.350165	-0.215118	+	+			50	10	11	60.8	13.4	16.6	92.651	0	93.536	65704000	241	3.38749	0.00725	-5.79015	2.30333	0.0308571	-3.83626	0.729725	0.603971	-1.4455	1.31929	0.945442	-2.33294	19.4674	19.6889	19.3801	19.5761	19.0164	20.0107	19.8307	19.9339	19.8522	19.9098	20.4919
A0A6A4QBK7	AT4G33070.1	Pyruvate decarboxylase (EC 4.1.1.1)	cytosol	Carbohydrate metabolism	carbohydrate degradation	fermentation	2.2	-0.745393	-0.346351	-0.106939	0.0786259	+				10	5	7	21.9	11.6	17.1	65.212	0	25.55	7360300	91	2.26354	0.0223347	-3.7719	0.946426	0.200878	-1.77896	0.142038	0.897501	-0.369919	0.126232	0.996998	0.332895	16.8992	16.8219	16.7743	16.5555	16.4396	17.3416	16.9084	17.1284	16.9404	17.1669	17.5493
A0A6A4QMW6	AT3G30841.1	Metalloenzyme domain-containing protein	cytosol	Carbohydrate metabolism	carbohydrate degradation	cytosolic branch	2.2	0.09664	0.0712948	0.0487911	0.00574245					5	5	5	12.1	12.1	12.1	53.18	0	13.206	3051300	56	0.661388	0.358424	1.33672	0.409279	0.541648	0.909447	0.235125	0.831849	0.573701	0.0272098	1	0.0786154	15.4533	15.4308	15.4285	15.2103	15.5485	15.4782	15.4267	15.2463	15.555	15.2384	15.1821
A0A6A4QUL2	AT3G59480.1	PfkB domain-containing protein	cytosol	Carbohydrate metabolism	carbohydrate degradation	sucrose	2.2	-0.365948	-0.388518	-0.184586	-0.0414558	+	+			15	8	10	58.8	28.9	39.4	34.842	0	131.91	33846000	228	2.46294	0.0169236	-4.0987	3.29916	0.0155214	-5.61371	1.22641	0.42441	-2.19589	0.242252	0.993147	-0.588452	18.1878	17.9384	18.1421	17.9834	18.2446	18.108	18.1189	18.0224	18.084	18.0502	18.153
A0A6A4R2K3	AT5G17520.1	Maltose excess protein	plastid	Carbohydrate metabolism	carbohydrate degradation	starch	2.2	-0.301268	-0.037075	-0.321498	-0.112451					2	2	2	6.8	6.8	6.8	44.171	0	9.4098	3565800	30	0.559431	0.428817	-1.16971	0.117616	0.850342	-0.312359	0.340928	0.768548	-0.783119	0.69116	1	-1.38438	15.6834	16.4673	16.847	17.0607	17.0132	16.7479	17.0669	16.9904	16.4968	17.0905	15.1603
A0A6A4R2M2	AT2G36580.1	Pyruvate kinase (EC 2.7.1.40)	cytosol,plasma membrane	Carbohydrate metabolism	carbohydrate degradation	cytosolic branch	2.2	-0.187951	-0.144941	-0.103091	-0.0889236	+				21	6	16	49.5	18.8	36.8	57.672	0	102.44	56483000	377	2.356	0.019881	-3.92206	1.37603	0.0979241	-2.41664	0.814524	0.56373	-1.57774	0.881875	1	-1.68106	18.7017	18.5498	18.7026	18.6543	18.6443	18.6258	18.8027	18.8028	18.5886	18.6477	18.7906
A0A6A4R377	AT1G06030.1	PfkB domain-containing protein	cytosol	Carbohydrate metabolism	carbohydrate degradation	sucrose	2.2	-0.333009	-0.260744	-0.308994	0.062599					13	7	7	52.7	26.8	26.8	35.175	0	16.915	3017700	19	0.722098	0.321524	-1.43346	1.82803	0.053076	-3.09138	1.38472	0.40821	-2.42946	0.169448	0.992164	0.432295	15.4143	14.7628	15.4045	15.6566	16.1139	15.6348	15.5453	15.5137	15.4455	15.5742	15.6116
A0A6A5LFE0	AT4G29130.1	Phosphotransferase (EC 2.7.1.-)	mitochondrion	Carbohydrate metabolism	carbohydrate degradation	sucrose	2.2	-0.402056	-0.252394	-0.174982	-0.262862					9	5	5	26.2	14.4	14.4	59.391	0	20.351	2213600	60	1.75928	0.0502643	-2.98724	1.09944	0.154473	-2.00791	0.653785	0.633336	-1.32448	0.602212	1	-1.24057	15.1378	15.5917	15.096	15.5057	15.1528	15.2888	15.2786	15.5112	15.3775	15.7762	15.612
A0A6A5LIJ9	AT1G55120.1	Fructan exohydrolase (Putative glycosidase) (EC 3.2.1.-)	extracellular	Carbohydrate metabolism	carbohydrate degradation	sucrose	2.2	0.306912	0.158444	0.0432827	0.0364994	+				22	22	22	42.2	42.2	42.2	64.787	0	176.03	51111000	342	2.26043	0.0223479	3.76689	1.75715	0.0572835	2.98403	0.258031	0.818686	0.620745	0.212561	0.991324	0.526277	18.479	18.2934	18.5366	18.3868	18.6671	18.3064	18.3643	18.3	18.2894	18.3606	18.3407
A0A6A5LIN7	AT3G52180.1	dual specificity protein phosphatase (DsPTP1) family protein	plastid	Carbohydrate metabolism	carbohydrate degradation	starch	2.2	0.0554451	-0.0065876	0.022995	-0.126338					15	15	15	48	48	48	42.176	0	56.469	25176000	250	0.330184	0.626646	0.762692	0.0414795	0.94328	-0.118088	0.134881	0.902886	0.353255	1.00185	0.999721	-1.86232	17.4698	17.4344	17.6675	17.6254	17.6708	17.4512	17.5442	17.5201	17.4846	17.5576	17.4767
A0A6A5LM10	AT5G22510.1	Alkaline/neutral invertase (EC 3.2.1.26)	plastid	Carbohydrate metabolism	carbohydrate degradation	sucrose	2.2	-0.205657	-0.708572	-0.145919	0.0177036					7	7	7	16.5	16.5	16.5	74.272	0	25.277	3044300	41	0.5264	0.454269	-1.11412	0.822153	0.25226	-1.58951	0.42135	0.732634	-0.931169	0.0441841	1	0.125445	16.2237	15.649	15.4852	15.6001	16.1574	13.691	15.8822	15.1718	15.8091	16.0468	15.8819
A0A6A5LM44	AT1G70730.2	Phosphoglucomutase (alpha-D-glucose-1,6-bisphosphate-dependent) (EC 5.4.2.2)	plasma membrane	Carbohydrate metabolism	carbohydrate degradation	cytosolic branch	2.2	-0.24675	-0.20974	-0.142963	-0.0133316	+				30	7	7	60.6	18.4	18.4	62.403	0	150.92	25251000	157	1.88835	0.0401144	-3.18338	1.76205	0.0570819	-2.99143	1.21192	0.428123	-2.17449	0.0649048	0.999775	-0.180587	18.5962	18.3544	18.4873	18.5488	18.6072	18.4754	18.5731	18.5777	18.6563	18.4966	18.6275
A0A6A5LMB6	AT3G23640.1	Neutral alpha-glucosidase (Putative alpha-glucosidase) (EC 3.2.1.20)	cytosol	Carbohydrate metabolism	carbohydrate degradation	starch	2.2	-0.126599	0.0208549	0.0276127	-0.000921249					15	15	15	22.4	22.4	22.4	117.16	0	38.881	9471700	123	0.732994	0.314445	-1.45065	0.149515	0.811024	0.387156	0.190907	0.858813	0.479661	0.00588343	1	-0.0173992	16.1549	16.3576	16.4754	16.1466	16.4697	16.461	16.496	16.4881	16.3812	16.5151	16.4825
A0A6A5LNX5	AT3G52990.1	Pyruvate kinase (EC 2.7.1.40)	cytosol	Carbohydrate metabolism	carbohydrate degradation	cytosolic branch	2.2	0.0235229	-0.0979309	-0.153978	-0.164996					19	7	9	45	18.8	23.7	57.758	0	67.363	26277000	223	0.111179	0.866935	0.29685	0.724266	0.303627	-1.43689	0.580286	0.662054	-1.20441	1.1435	0.983836	-2.07328	18.4811	18.2276	18.226	18.1936	18.4932	18.2352	18.3663	18.2252	18.1411	18.0465	18.3158
A0A6A5LPW7	AT5G04360.1	Alpha-1,6-glucosidase, pullulanase-type protein	plastid	Carbohydrate metabolism	carbohydrate degradation	starch	2.2	-0.277766	-0.226001	-0.0850191	-0.0438536	+	+			16	16	16	24.2	24.2	24.2	110.4	0	60.253	9006700	164	2.15471	0.0259809	-3.59796	2.3111	0.0306764	-3.84887	0.629686	0.639386	-1.28546	0.247659	0.992678	-0.599572	15.4737	15.6398	15.4679	15.4327	15.6931	15.5905	15.6477	15.56	15.5834	15.5843	15.6549
A0A6A5LRH4	AT4G29130.1	Phosphotransferase (EC 2.7.1.-)	mitochondrion	Carbohydrate metabolism	carbohydrate degradation	sucrose	2.2	0.406352	1.09236	0.516381	0.473469					6	4	4	33.7	22.9	22.9	31.985	0	10.733	2275900	22	0.233857	0.727575	0.571064	1.14999	0.142425	2.08288	0.279703	0.807972	0.664321	0.410663	1	0.911945	16.0218	16.2068	15.931	15.4987	13.457	16.5451	15.7882	16.137	15.7444	16.3306	16.8734
A0A6A5LVZ7	AT3G48000.1	Aldedh domain-containing protein	mitochondrion	Carbohydrate metabolism	carbohydrate degradation	fermentation	2.2	-0.0215343	-0.158002	-0.111673	0.0175579					26	21	26	50.3	44.8	50.3	65.466	0	323.31	212330000	518	0.0772109	0.905901	-0.212379	1.24149	0.122428	-2.21816	0.774123	0.57876	-1.51507	0.0816705	0.997314	0.223736	20.4615	20.3127	20.4951	20.2888	20.7294	20.379	20.286	20.2533	20.4158	20.2713	20.3101
A0A6A5LW24	AT4G09020.1	Isoamylase-type starch debranching enzyme (Putative isoamylase) (EC 3.2.1.68)	plastid	Carbohydrate metabolism	carbohydrate degradation	starch	2.2	-0.0167046	0.0304424	0.0553368	-0.0274746					12	12	12	24.4	24.4	24.4	83.823	0	69.105	8501500	124	0.0652772	0.918567	-0.181559	0.212532	0.737028	0.526216	0.213149	0.843493	0.527528	0.125018	0.995512	-0.330017	16.6216	16.6659	16.5162	16.6521	16.98	16.7008	16.7673	16.815	16.6365	16.752	16.6925
A0A6A5LXN2	AT1G73370.1	Sucrose synthase (EC 2.4.1.13)	plasma membrane	Carbohydrate metabolism	carbohydrate degradation	sucrose	2.2	0.379199	0.237369	0.145264	-0.0121296	+				25	25	25	39	39	39	94.326	0	110.57	55978000	371	2.9287	0.00995376	4.91025	1.56634	0.0738035	2.69835	0.79761	0.568734	1.55157	0.0457538	1	-0.129697	20.6032	20.4419	20.4873	20.607	20.5341	20.263	20.5194	20.4513	20.2692	20.4614	20.3913
A0A6A5LZ00	AT3G03250.1	UDP-GLUCOSE PYROPHOSPHORYLASE 1	cytosol	Carbohydrate metabolism	carbohydrate degradation	cytosolic branch	2.2	-0.0544712	0.0815798	0.0470299	0.00676117					8	8	8	19.9	19.9	19.9	66.741	0	20.746	3099500	77	0.149132	0.820601	-0.386278	0.306079	0.639154	0.716234	0.16091	0.882947	0.413102	0.0191635	1	0.0558464	15.3707	14.8506	14.9993	15.0432	14.7722	14.9883	15.3	15.1766	15.0146	15.2368	15.2055
A0A6A5M2I1	AT1G77120.1	Alcohol dehydrogenase 1 (EC 1.1.1.1) (Zinc-binding alcohol dehydrogenase family protein)	cytosol	Carbohydrate metabolism	carbohydrate degradation	fermentation	2.2	2.32634	0.37628	-1.26066	-0.816792	+				8	5	5	25.3	20.5	20.5	41.275	0	12.544	23014000	23	4.85758	0.00632258	9.35962	0.491334	0.467575	1.05417	0.402452	0.740858	-0.897087	0.29934	0.99663	-0.703082	21.4826	21.9451	20.9446	21.6871	21.1468	18.7747	19.8764	18.825	20.4136	19.5663	19.0811
A0A6A5MC92	AT4G17260.1	L-lactate dehydrogenase (EC 1.1.1.27)	cytosol	Carbohydrate metabolism	carbohydrate degradation	fermentation	2.2	0.037278	-0.0175732	0.0580906	-0.0881752					10	10	10	31.1	31.1	31.1	37.825	0	47.427	21137000	197	0.152163	0.817195	0.39322	0.0655425	0.915319	-0.182251	0.223943	0.837859	0.550339	0.423763	1	-0.935493	17.9324	17.6859	17.647	17.745	17.8354	17.7579	17.8177	17.6797	17.5174	17.7987	17.9202
A0A6A5MD51	AT3G50520.1	Phosphoglycerate mutase (Putative phosphoserine phosphatase) (EC 3.1.3.3)	cytosol	Carbohydrate metabolism	carbohydrate degradation	phosphoglycerate mutase	2.2	0.0340088	-0.0436287	0.0161079	-0.00154362					6	6	6	30.9	30.9	30.9	31.547	0	18.955	2593600	50	0.166469	0.798761	0.425621	0.20123	0.750108	-0.502026	0.0581189	0.952422	0.162759	0.00867858	1	-0.0255848	15.4002	15.3893	15.4357	15.3856	15.7047	15.1565	15.5506	15.4601	15.3007	15.4593	15.2812
A0A6A5MER1	AT3G13790.2	Cell-wall invertase (Putative beta-fructofuranosidase) (EC 3.2.1.26)	extracellular	Carbohydrate metabolism	carbohydrate degradation	sucrose	2.2	-0.0629025	0.135068	-0.1903	-0.0190323					17	12	17	33.2	27	33.2	64.597	0	71.983	22484000	289	0.136837	0.835787	-0.357825	0.32104	0.624635	0.745175	0.292188	0.80182	-0.689039	0.040932	1	-0.116594	17.4887	17.2855	17.0439	17.1724	17.5935	17.4928	17.1479	17.5817	17.834	17.5176	17.5532
A0A6A5MGX9	AT2G39930.1	Aamy domain-containing protein	plastid	Carbohydrate metabolism	carbohydrate degradation	starch	2.2	-0.263918	-0.167604	-0.145089	-0.0662535	+				4	4	4	7	7	7	94.501	0	13.25	1957400	55	2.46693	0.0168552	-4.10534	1.23451	0.12344	-2.20785	0.852906	0.55287	-1.63679	0.393459	1	-0.880724	15.0858	15.0324	14.9082	14.9385	15.012	14.9635	15.2418	14.9902	15.1111	15.152	15.0414
A0A6A5MJJ6	AT4G36250.1	Aldehyde dehydrogenase	cytosol	Carbohydrate metabolism	carbohydrate degradation	fermentation	2.2	0.465658	0.263054	0.272839	-0.0440706	+				7	7	7	15.3	15.3	15.3	57.411	0	18.375	3508200	50	2.47683	0.0168014	4.12187	0.944894	0.201354	1.77665	0.984244	0.505804	1.8359	0.172584	0.993651	-0.439294	16.1413	16.1529	16.0743	16.0115	16.3534	15.5869	16.1949	16.0677	15.7878	16.083	15.6752
A0A6A5MJR4	AT4G29130.1	Phosphotransferase (EC 2.7.1.-)	mitochondrion	Carbohydrate metabolism	carbohydrate degradation	sucrose	2.2	-0.0926464	-0.0566341	-0.0280323	-0.0727028					15	8	15	41.6	25.4	41.6	53.554	0	86.924	34955000	246	1.48827	0.0809661	-2.58252	0.694839	0.321275	-1.39024	0.385464	0.749377	-0.866097	1.25545	0.967404	-2.23876	18.1855	18.0388	18.0863	18.1197	18.1675	18.1031	18.2808	18.1623	18.1222	18.1095	18.2417
A0A6A5MJW9	AT3G52990.1	Pyruvate kinase (EC 2.7.1.40)	cytosol	Carbohydrate metabolism	carbohydrate degradation	cytosolic branch	2.2	-0.149214	-0.0299583	0.00357475	-0.0215191					17	11	11	43	32.7	32.7	60.708	0	62.596	16650000	195	0.900016	0.229491	-1.70868	0.266526	0.678713	-0.637929	0.0137367	0.986383	0.0402695	0.13501	0.997504	-0.353555	17.5599	17.3224	17.379	17.4177	17.0731	17.3936	17.5799	17.448	17.4591	17.4678	17.6153
A0A6A5MKY4	AT1G12240.1	Beta-fructofuranosidase (EC 3.2.1.26)	vacuole	Carbohydrate metabolism	carbohydrate degradation	sucrose	2.2	-0.6848	-0.641207	-0.41894	-0.0497536	+	+			19	8	19	30.9	14.2	30.9	74.098	0	117.03	17662000	212	2.24597	0.0225901	-3.74362	2.42937	0.0290636	-4.0429	1.42278	0.406972	-2.48566	0.109871	0.99659	-0.29368	17.2859	17.176	16.8622	16.9622	17.3829	17.2552	17.149	17.1387	17.2605	17.0837	17.2008
A0A6A5MMI4	AT5G64860.1	4-alpha-glucanotransferase (EC 2.4.1.25) (Amylomaltase) (Disproportionating enzyme)	plastid	Carbohydrate metabolism	carbohydrate degradation	starch	2.2	0.133368	0.088748	0.136107	0.147568					9	9	9	24.8	24.8	24.8	62.776	0	30.725	6190600	106	1.45156	0.0864641	2.5282	0.328584	0.618962	0.759637	0.897934	0.533825	1.70551	0.833827	1	1.60749	15.9894	16.0213	15.9401	15.8654	15.8838	15.7128	16.2734	15.8687	15.6629	15.9593	15.9595
A0A6A5MMP2	AT3G29320.1	Alpha-1,4 glucan phosphorylase (EC 2.4.1.1)	plastid	Carbohydrate metabolism	carbohydrate degradation	starch	2.2	-0.561859	-0.366293	-0.25525	-0.0935619	+	+			18	15	15	25.3	21.9	21.9	117.5	0	93.639	9207300	213	3.04134	0.00929693	-5.1182	2.51963	0.0257995	-4.19368	1.5187	0.394552	-2.62761	0.539696	1	-1.1366	16.2923	15.9812	15.9035	15.8059	15.9063	16.019	16.2856	16.107	16.2722	16.1832	16.2603
A0A6A5MMY1	AT1G69830.1	1,4-alpha-D-glucan glucanohydrolase (EC 3.2.1.1)	plastid	Carbohydrate metabolism	carbohydrate degradation	starch	2.2	0.0471107	-0.0132954	-0.00941925	0.00444069					42	42	42	55.1	55.1	55.1	104.46	0	204.49	54045000	727	0.214177	0.747649	0.52971	0.0637101	0.917019	-0.177464	0.042483	0.962967	-0.120822	0.0190658	1	0.0555676	17.7374	17.5982	17.6804	17.4764	17.7747	17.5264	17.6671	17.5676	17.6118	17.5921	17.4805
A0A6A5MQH1	AT5G46110.1	TPT domain-containing protein	plastid	Carbohydrate metabolism	carbohydrate degradation	starch	2.2	-0.0818794	-0.188428	-0.11526	-0.0645153					7	6	7	14.5	9.1	14.5	50.963	0	24.288	151730000	143	0.257982	0.702332	-0.620644	1.08742	0.156536	-1.99004	0.378553	0.752915	-0.85339	0.267669	0.9944	-0.640232	21.1292	21.452	21.5719	21.5829	21.7282	21.3016	21.4112	21.4931	21.2775	21.4482	21.4389
A0A6A5MSR0	AT5G16150.1	MFS domain-containing protein	plastid	Carbohydrate metabolism	carbohydrate degradation	starch	2.2	0.134262	0.119308	0.018354	0.0138512					5	5	5	13	13	13	57.48	0	13.667	7096100	90	1.01382	0.185661	1.88025	0.849577	0.239016	1.63168	0.0699792	0.944749	0.193779	0.0644718	0.999389	0.179456	17.3162	17.1577	17.2576	17.111	17.3613	17.2385	17.4109	17.1593	17.1307	17.1896	17.1673
A0A6A5MVC4	AT4G29130.1	Phosphotransferase (EC 2.7.1.-)	mitochondrion	Carbohydrate metabolism	carbohydrate degradation	sucrose	2.2	-0.234292	0.0484947	-0.0100842	0.0329182					14	8	9	37.3	26.7	28.6	61.097	0	44.229	18032000	167	0.68984	0.340152	-1.38228	0.278488	0.667526	0.661899	0.0298824	0.973358	-0.0860945	0.205704	0.991944	0.511637	18.1483	18.2422	17.9603	18.318	17.3944	18.2228	18.1968	18.5005	18.1678	18.3892	18.4209
A0A6A5MXL6	AT4G34240.1	Aldehyde dehydrogenase	plastid	Carbohydrate metabolism	carbohydrate degradation	fermentation	2.2	-0.237927	-0.20773	-0.0900024	0.0369114					30	29	30	48.9	47.6	48.9	59.126	0	206.03	158150000	678	1.60397	0.065734	-2.75438	1.51022	0.08081	-2.61504	0.564521	0.667438	-1.17821	0.19583	0.991992	0.490359	20.0559	20.0588	20.0177	19.87	20.1946	20.0906	19.9908	19.9742	20.1873	20.1052	20.0829
A0A6A5N0H6	AT5G17380.1	2-hydroxyacyl-CoA lyase (Putative oxalyl-CoA decarboxylase) (EC 4.1.1.8)	peroxisome	Carbohydrate metabolism	carbohydrate degradation	fermentation	2.2	-0.0956947	-0.0231232	-0.0845573	0.0431278					19	14	14	48.2	39.4	39.4	60.293	0	90.487	19882000	229	0.446148	0.519323	-0.975304	0.104478	0.866493	-0.280542	0.327456	0.776692	-0.75748	0.196045	0.992512	0.490824	17.6385	17.3726	17.4073	17.2962	17.3199	17.4506	17.4748	17.4007	17.5836	17.4877	17.4756
A0A6A5N0J5	AT3G29320.1	Alpha-1,4 glucan phosphorylase (EC 2.4.1.1)	plastid	Carbohydrate metabolism	carbohydrate degradation	starch	2.2	0.188424	0.152261	0.144638	0.24127					25	22	25	37.7	34.1	37.7	111.17	0	110.15	24872000	342	0.791924	0.280629	1.54275	0.418522	0.532547	0.926094	0.637126	0.634929	1.29754	0.795866	1	1.54887	17.123	16.622	17.1972	16.8003	16.8373	16.6512	17.486	16.7545	16.7149	16.7925	16.7755
A0A6A5N2Z0	AT5G17380.1	2-hydroxyacyl-CoA lyase (Putative oxalyl-CoA decarboxylase) (EC 4.1.1.8)	peroxisome	Carbohydrate metabolism	carbohydrate degradation	fermentation	2.2	-0.0053196	-0.0278305	-0.0539532	-0.0282745					22	17	22	42.1	35.5	42.1	69.738	0	82.593	34099000	417	0.0247213	0.968775	-0.0716143	0.237011	0.71031	-0.577615	0.424333	0.730563	-0.936513	0.266882	0.994621	-0.638647	17.6231	17.5308	17.5719	17.5166	17.2703	17.4391	17.5244	17.5434	17.4619	17.4314	17.4812
A0A6A5N383	AT4G09510.1	Beta-fructofuranosidase (EC 3.2.1.26)	cytosol	Carbohydrate metabolism	carbohydrate degradation	sucrose	2.2	-0.064233	-0.085717	-0.130482	-0.0672314					20	3	20	42	7.2	42	63.203	0	80.734	21483000	320	0.394905	0.565053	-0.883362	0.85781	0.235816	-1.6443	1.00779	0.497149	-1.87122	0.473796	1	-1.02378	16.8826	16.7636	16.793	16.6665	16.997	16.8788	16.7767	16.7325	16.805	16.8022	16.7932
A0A6A5N4Q4	AT5G17530.2	Phosphoglucomutase/phosphomannomutase family protein (Putative phosphotransferase (Phosphomutase)) (EC 5.4.2.-)	plastid	Carbohydrate metabolism	carbohydrate degradation	phosphoglucomutase (PGM)	2.2	-0.101614	-0.1503	-0.109657	-0.0282719					22	15	22	56	37.5	56	59.371	0	79.114	24593000	325	0.888151	0.234706	-1.69063	1.47189	0.085176	-2.55828	1.22255	0.425857	-2.19019	0.170363	0.993704	-0.43434	16.9156	16.8992	16.8955	16.8308	17.0701	16.8685	17.0009	16.8958	16.8251	16.7775	16.8723
A0A6A5N7T7	AT5G26570.1	Phosphoglucan, water dikinase	plastid	Carbohydrate metabolism	carbohydrate degradation	starch	2.2	0.146948	0.0226837	0.10653	-0.0688484					40	40	40	48.7	48.7	48.7	133.96	0	186.53	63538000	567	1.12891	0.151034	2.05166	0.127204	0.838727	0.335194	0.986225	0.504806	1.83888	0.421177	1	-0.930859	18.7927	18.7466	18.9356	18.7254	19.0217	18.6289	18.9259	18.6848	18.688	18.6731	18.7294
A0A6A5N9L0	AT3G52990.1	Pyruvate kinase (EC 2.7.1.40)	cytosol	Carbohydrate metabolism	carbohydrate degradation	cytosolic branch	2.2	0.128594	0.150124	0.000712013	0.053817					19	2	3	42.9	5.1	9.7	57.552	0	12.853	3806600	49	0.473703	0.494668	1.02362	1.51387	0.0804612	2.62045	0.00121033	0.999235	0.00359842	0.629025	1	1.28438	17.0627	16.7644	16.3246	16.676	16.8612	16.6069	16.8315	16.8871	16.7439	16.7271	16.6318
A0A6A5NAC6	AT3G52990.1	Pyruvate kinase (EC 2.7.1.40)	cytosol	Carbohydrate metabolism	carbohydrate degradation	cytosolic branch	2.2	-0.147104	-0.168202	-0.0844006	-0.0570122	+	+			24	16	24	57.6	37.1	57.6	58.011	0	256.61	115580000	618	2.38096	0.0190415	-3.96301	3.26785	0.0154194	-5.55202	1.0268	0.489331	-1.89967	1.12596	0.978437	-2.04727	19.1859	19.1014	19.1728	19.0617	19.1964	19.155	19.1607	19.1021	19.081	19.114	19.2018
A0A6A5ND53	AT3G59480.1	PfkB domain-containing protein	cytosol	Carbohydrate metabolism	carbohydrate degradation	sucrose	2.2	-0.230917	-0.214493	-0.172212	-0.196684	+	+			20	13	20	65.9	38.7	65.9	35.531	0	276.48	182510000	496	1.84556	0.0426166	-3.11806	2.50379	0.0261095	-4.16704	0.696848	0.615907	-1.39344	1.52276	0.909613	-2.63364	20.3363	20.0585	20.1159	20.202	20.359	20.2885	20.293	20.2186	20.1806	20.1732	20.4367
A0A6A5NFZ4	AT3G13790.2	Cell-wall invertase (Sialidase)	extracellular	Carbohydrate metabolism	carbohydrate degradation	sucrose	2.2	1.38717	0.394381	-0.0491032	0.2243	+				10	7	7	19.1	14.6	14.6	64.236	0	16.498	1929600	18	4.27203	0.00603636	7.77782	1.72307	0.0605517	2.93269	0.0639253	0.948943	-0.178027	0.619827	1	1.2694	15.6628	16.1482	15.9237	16.0073	15.3417	14.6092	14.8016	15.0854	14.9045	14.7191	13.3931
A0A6A5NFZ6	AT2G32290.1	Beta-amylase (EC 3.2.1.2)	plastid	Carbohydrate metabolism	carbohydrate degradation	starch	2.2	-0.275926	-0.249648	-0.133927	-0.109137	+	+			7	7	7	13.6	13.6	13.6	67.128	0	18.193	9298900	61	2.06399	0.0298931	-3.45509	2.78537	0.0209365	-4.65256	1.19717	0.42603	-2.15269	0.909377	1	-1.72289	16.8616	16.9598	17.0242	16.7884	17.1491	16.9124	17.023	17.0243	16.995	16.9597	17.0929
A0A6A5NID3	AT5G06580.1	FAD-binding PCMH-type domain-containing protein	mitochondrion	Carbohydrate metabolism	carbohydrate degradation	fermentation	2.2	0.175433	-0.0591368	0.236012	0.245458					7	7	7	15.7	15.7	15.7	60.631	0	19.738	4708400	74	0.257752	0.702262	0.620177	0.0617488	0.919793	-0.172323	0.409878	0.737743	0.910528	0.441287	1	0.966704	15.7874	15.5861	16.2859	15.9185	16.231	16.0204	15.9073	15.9467	15.9722	14.7895	16.1402
A0A6A5NIJ2	AT3G43190.1	Sucrose synthase (EC 2.4.1.13)	cytosol	Carbohydrate metabolism	carbohydrate degradation	sucrose	2.2	-0.440051	-0.325844	-0.23606	-0.249424	+	+			50	16	24	61.7	26.3	34.5	92.576	0	184.83	189750000	620	4.1781	0.00668852	-7.54557	3.41779	0.0147273	-5.85149	1.30068	0.413645	-2.30548	1.63188	0.973138	-2.796	19.829	19.8151	19.9026	19.917	20.0026	20.0668	20.0664	20.0096	19.9112	19.9833	20.3218
A0A6A5NN86	AT4G29130.1	Phosphotransferase (EC 2.7.1.-)	mitochondrion	Carbohydrate metabolism	carbohydrate degradation	sucrose	2.2	-0.120855	0.145776	0.101145	0.0166698					13	8	11	41.7	26.9	37.2	55.858	0	50.279	12209000	195	0.459584	0.507133	-0.998955	0.811035	0.257605	1.57235	0.212801	0.843617	0.526788	0.0555495	1	0.155951	16.9775	16.604	16.4931	16.5577	16.4713	16.7482	16.9644	16.7897	16.9381	16.9963	17.123
A0A6A5NPI1	AT2G40840.1	Amylomaltase (EC 2.4.1.25) (Disproportionating enzyme)	cytosol	Carbohydrate metabolism	carbohydrate degradation	starch	2.2	-0.00749397	-0.0441013	-0.0180645	-0.0342808					42	42	42	45.6	45.6	45.6	111.8	0	253.71	78519000	784	0.0614588	0.924031	-0.171561	0.654399	0.345678	-1.32547	0.125164	0.908137	-0.330364	0.364729	1	-0.827789	18.1396	18.0665	18.2547	18.1173	18.1847	18.1185	18.1541	18.1069	18.0668	18.1334	18.0016
A0A6A5NTE0	AT1G73370.1	Sucrose synthase (EC 2.4.1.13)	plasma membrane	Carbohydrate metabolism	carbohydrate degradation	sucrose	2.2	0.39847	0.285337	0.222678	0.010548	+				22	22	22	32.2	32.2	32.2	99.669	0	89.613	20003000	280	2.7356	0.0118337	4.56483	1.48328	0.0837062	2.57514	1.12085	0.449349	2.0397	0.0322422	1	0.0926647	16.7698	16.7588	16.7512	16.8986	16.7322	16.5213	16.8214	16.7697	16.458	16.7747	16.5845
A0A6A5NX11	AT3G08590.1	Phosphoglycerate mutase (2,3-diphosphoglycerate-independent) (EC 5.4.2.12)	cytosol	Carbohydrate metabolism	carbohydrate degradation	cytosolic branch	2.2	-0.362099	-0.366594	-0.251193	-0.212453	+	+			38	38	38	83.7	83.7	83.7	61.89	0	280.91	237270000	892	2.13297	0.0269461	-3.56354	2.85819	0.0193537	-4.78254	1.33857	0.410183	-2.36137	1.50868	0.904787	-2.61276	19.4323	19.5318	19.6751	19.6593	19.8435	19.645	19.6247	19.6204	19.6763	19.553	19.9559
A0A6A5NXB5	AT1G66430.1	PfkB domain-containing protein	plastid	Carbohydrate metabolism	carbohydrate degradation	sucrose	2.2	-0.0930531	-0.174742	-0.0402702	-0.0119339					19	15	18	51.2	44.2	48.8	41.411	0	82.141	52126000	365	0.555154	0.432576	-1.16256	1.40479	0.0945124	-2.4591	0.212421	0.84355	-0.52598	0.0646976	0.999674	-0.180046	18.0698	18.0938	18.1605	18.055	18.3087	18.0889	18.1235	17.9567	18.0395	18.0707	18.1169
A0A6A5NYW0	AT1G44170.2	Aldehyde dehydrogenase	mitochondrion	Carbohydrate metabolism	carbohydrate degradation	fermentation	2.2	0.336743	0.262665	0.125649	0.0297817	+	+			16	11	16	39.7	30	39.7	52.74	0	77.809	30019000	262	3.18645	0.00829876	5.39362	3.4078	0.0149778	5.83123	1.06459	0.469744	1.95606	0.226635	0.995587	0.555988	18.4638	18.2311	18.2494	18.1811	18.3817	18.1604	18.3342	18.2415	18.1999	18.2007	18.0863
A0A6A5NZY0	AT5G54960.1	Pyruvate decarboxylase (EC 4.1.1.1)	nucleus	Carbohydrate metabolism	carbohydrate degradation	fermentation	2.2	-0.0232479	0.0167194	0.00846252	0.00585136					21	19	19	37.8	36.4	36.4	61.738	0	121.51	37863000	416	0.238498	0.722929	-0.580694	0.255716	0.690934	0.616037	0.0610772	0.950154	0.170558	0.0610156	0.999159	0.170396	17.9961	17.9513	17.8632	17.9235	18.0661	17.9849	17.9965	18.0609	17.9547	18.0032	18.0231
A0A6A5P421	AT4G02280.1	Sucrose synthase (EC 2.4.1.13)	mitochondrion	Carbohydrate metabolism	carbohydrate degradation	sucrose	2.2	0.0751194	-0.133817	-0.0439491	0.199453					27	24	24	31.5	29.3	29.3	96.209	0	86.897	20204000	294	0.222428	0.739078	0.547153	0.543616	0.426332	-1.1432	0.144582	0.895613	-0.375802	0.801218	1	1.55716	17.1036	16.8098	16.9132	16.5697	17.0117	16.5748	16.6069	16.6249	16.8971	16.6595	16.5716
A0A6A5P4Y1	AT3G43190.1	Sucrose synthase (EC 2.4.1.13)	cytosol	Carbohydrate metabolism	carbohydrate degradation	sucrose	2.2	0.0404682	-0.0351593	-0.13128	-0.14063					42	31	34	52.9	41.6	45.4	90.868	0	220.4	161200000	715	0.194691	0.769076	0.48789	0.178074	0.775863	-0.451483	0.653088	0.632054	-1.32335	0.79038	1	-1.54036	19.6198	19.4693	19.6111	19.5698	19.7155	19.5869	19.5485	19.545	19.5036	19.4233	19.6114
A0A6A5PCI1	AT1G07110.1	Fructose-6-phosphate-2-kinase/fructose-2, 6-bisphosphatase (Putative 6-phosphofructo-2-kinase, Fructose-2,6-bisphosphate 2-phosphatase) (EC 2.7.1.105) (EC 3.1.3.46)	cytosol	Carbohydrate metabolism	carbohydrate degradation	regulation of sucrose/starch partitioning	2.2	-0.286284	-0.27828	-0.298914	-0.0748199	+	+			8	6	8	13.8	11.2	13.8	85.269	0	23.967	7365000	102	3.06471	0.00914085	-5.16197	3.16803	0.0157183	-5.35817	2.71896	0.284696	-4.53568	0.60333	1	-1.2424	16.236	16.2158	16.0947	16.1062	16.1235	16.1028	16.2303	16.1678	16.1307	16.1845	16.0308
A0A6A5PFC1	AT4G36250.1	Aldehyde dehydrogenase	cytosol	Carbohydrate metabolism	carbohydrate degradation	fermentation	2.2	0.0779158	-0.00964718	0.139098	-0.171927					5	5	5	10.9	10.9	10.9	57.868	0	11.606	3178900	51	0.225309	0.736581	0.553208	0.0279941	0.962515	-0.0808145	0.431395	0.72657	0.949125	1.41455	0.905719	-2.47351	16.1927	15.4797	15.6139	15.9435	16.115	15.4371	16.0492	15.9595	15.5747	15.8865	15.632
A0A6A5PH90	AT2G36530.1	Phosphopyruvate hydratase (EC 4.2.1.11)	cytosol	Carbohydrate metabolism	carbohydrate degradation	cytosolic branch	2.2	-0.0401842	-0.449156	-0.0625013	-0.113747					21	2	2	68.5	6.3	6.3	48.013	0	5.1077	1229700	39	0.0967785	0.882176	-0.261596	0.620206	0.369098	-1.27002	0.135373	0.903081	-0.354407	0.284709	0.993493	-0.674264	14.8166	14.8716	14.9723	15.1311	14.8055	14.4293	14.9674	14.8896	13.2789	14.9871	15.1204
A0A6A5PK97	AT2G36530.1	Phosphopyruvate hydratase (EC 4.2.1.11)	cytosol	Carbohydrate metabolism	carbohydrate degradation	cytosolic branch	2.2	-0.268972	-0.248685	-0.196999	-0.133891	+	+			29	9	29	74.5	29.1	74.5	47.866	0	323.31	374660000	834	4.37356	0.00595745	-8.03518	5.092	0.018	-10.0644	2.72722	0.294364	-4.55013	3.01605	0.553778	-5.07109	21.3907	21.3017	21.4278	21.418	21.4399	21.4254	21.4175	21.3983	21.4484	21.3899	21.5523
A0A6A5PKQ0	AT5G54960.1	Pyruvate decarboxylase (EC 4.1.1.1)	nucleus	Carbohydrate metabolism	carbohydrate degradation	fermentation	2.2	-0.323473	-0.261018	-0.073048	-0.14488	+				22	18	22	48.4	42.4	48.4	65.95	0	107.59	66658000	532	1.84717	0.0426258	-3.12051	1.13618	0.14575	-2.06242	0.156029	0.888735	-0.402035	0.57854	1	-1.20151	18.3949	18.3718	18.2724	18.3913	18.3866	18.6903	18.4229	18.2466	18.4576	18.3119	18.8751
A0A6A5PS52	AT5G22620.1	2-carboxy-D-arabinitol 1-phosphate (CA1P) phosphatase (Putative 2-carboxy-D-arabinitol-1-phosphatase) (EC 3.1.3.63)	plastid	Carbohydrate metabolism	carbohydrate degradation	phosphoglycerate mutase	2.2	-0.267609	-0.210063	-0.212788	-0.0717468					15	15	15	27.7	27.7	27.7	80.077	0	51.284	9980500	165	1.65338	0.0604716	-2.82814	1.48653	0.0833239	-2.57994	1.00617	0.497849	-1.86879	0.308507	0.997335	-0.720955	16.1812	16.1239	16.3467	16.0949	16.3228	16.252	16.2469	16.3419	16.2631	16.2535	16.0089
A0A6A5PTH1	AT1G62660.1	Beta-fructofuranosidase (EC 3.2.1.26)	vacuole	Carbohydrate metabolism	carbohydrate degradation	sucrose	2.2	0.666732	0.528474	0.467792	0.085939	+	+			6	6	6	11.7	11.7	11.7	70.962	0	32.788	5218400	105	3.00447	0.00932903	5.04959	2.41061	0.0292489	4.01185	1.98813	0.326625	3.33698	0.275789	0.99333	0.656515	16.5366	16.377	16.4178	16.5015	16.6089	16.2927	16.4653	16.3846	16.2305	16.3772	16.2459
A0A6A4NFG9	AT2G36780.1	Glycosyltransferase (EC 2.4.1.-)	endoplasmic reticulum,golgi	Carbohydrate metabolism	carbohydrate handling	UDP glucosyl and glucoronyl transferases	2.3	0.312318	0.400925	0.263307	0.131392					4	4	4	12.4	12.4	12.4	56.922	0	7.5828	1342000	19	0.641296	0.371995	1.3043	1.25691	0.118967	2.24091	0.604193	0.650384	1.24382	0.165756	0.991926	0.42402	14.9484	15.5417	15.6694	16.0391	15.4949	15.5504	15.393	15.726	15.6382	15.829	15.6688
A0A6A4NGE6	AT2G28470.2	Beta-galactosidase (EC 3.2.1.23)	extracellular	Carbohydrate metabolism	carbohydrate handling	beta-galactosidase	2.3	0.308982	0.460852	0.531988	0.453325					10	5	5	14.7	8.8	8.8	91.959	0	15.342	1748400	40	0.302195	0.653713	0.708663	0.520532	0.445595	1.10416	0.619515	0.644173	1.26889	0.544027	1	1.14389	14.9024	15.5098	15.8315	15.1931	15.9345	15.4621	16.0478	15.5549	15.2154	15.8504	15.3825
A0A6A4NHT7	AT2G20810.1	Hexosyltransferase (EC 2.4.1.-)	golgi	Carbohydrate metabolism	carbohydrate handling	UDP glucosyl and glucoronyl transferases	2.3	-0.964372	-1.03429	-0.704067	-0.585421		+			2	2	2	4.7	4.7	4.7	61.942	0	5.3726	699460	7	0.999571	0.190288	-1.85891	1.89871	0.0484309	-3.19924	0.999225	0.499891	-1.85839	0.908293	1	-1.72125	15.5074	14.4213	14.2565	13.0139	13.3336	13.7787	14.0146	13.9026	13.7897	14.6975	15.3184
A0A6A4NUG0	AT5G44640.1	Glycoside hydrolase family 1 protein (Putative beta-glucosidase) (EC 3.2.1.21)	vacuole	Carbohydrate metabolism	carbohydrate handling	gluco-, galacto- and mannosidases	2.3	-0.0595737	-0.047777	0.114956	-0.129695					8	6	6	22.7	19.5	19.5	56.586	0	24.385	4963900	73	0.230175	0.732283	-0.563393	0.201027	0.750317	-0.501588	0.434307	0.725523	0.954311	0.524532	1	-1.11095	16.0833	15.9774	15.7147	15.8617	15.9323	15.8746	15.9767	16.0104	15.7903	15.9765	16.0088
A0A6A4P3B5	AT4G16260.1	(1->3)-beta-glucan endohydrolase (EC 3.2.1.39) (Beta-1,3-endoglucanase)	extracellular	Carbohydrate metabolism	carbohydrate handling	beta 1,3 glucan hydrolases	2.3	4.1863	2.13233	1.36815	1.91997	+				7	7	7	38.8	38.8	38.8	35.665	0	50.528	9112400	62	5.26959	0.008	10.6285	1.8613	0.0510304	3.14205	1.90343	0.344107	3.20647	1.89208	0.844741	3.18909	19.2892	18.1477	19.0456	18.7252	19.4184	14.7623	18.1539	16.5951	17.8505	16.9944	15.1312
A0A6A4P6X4	AT5G24318.1	(1->3)-beta-glucan endohydrolase (EC 3.2.1.39) (Beta-1,3-endoglucanase)	extracellular	Carbohydrate metabolism	carbohydrate handling	beta 1,3 glucan hydrolases	2.3	0.270079	0.215202	0.20174	0.0421501	+	+			8	8	8	21.1	21.1	21.1	55.552	0	36.487	10209000	144	3.91295	0.00721839	6.91879	2.33515	0.0304261	3.88801	1.80073	0.376449	3.04995	0.23007	0.993327	0.563174	17.0601	17.2119	17.075	17.0798	17.02	16.9286	17.0971	17.0987	16.897	17.1512	17.001
A0A6A4P8B8	AT4G16260.1	(1->3)-beta-glucan endohydrolase (EC 3.2.1.39) (Beta-1,3-endoglucanase)	extracellular	Carbohydrate metabolism	carbohydrate handling	beta 1,3 glucan hydrolases	2.3	0.316897	0.332555	-0.192101	-0.144679					11	11	11	45.4	45.4	45.4	41.419	0	151.78	173710000	307	0.639738	0.373136	1.30177	0.63606	0.358447	1.29581	0.193311	0.857461	-0.484894	0.202483	0.992445	-0.504723	20.6213	20.5896	20.8723	20.8242	20.5677	20.6805	20.9831	20.9101	20.5053	20.4744	21.0394
A0A6A4PFG5	AT3G18080.1	Glycoside hydrolase family 1 protein (Putative beta-glucosidase) (EC 3.2.1.21)	extracellular	Carbohydrate metabolism	carbohydrate handling	gluco-, galacto- and mannosidases	2.3	0.237025	0.119057	0.111223	0.0687508	+				18	17	18	42	40.7	42	60.22	0	141.57	47538000	305	2.01159	0.032785	3.37339	0.796651	0.264619	1.55009	0.624653	0.641683	1.27727	0.411307	1	0.913107	18.748	18.913	18.9003	18.8788	18.9313	18.7279	18.7973	18.8325	18.5927	18.831	18.7273
A0A6A4PH01	AT1G22360.1	Glycosyltransferase (EC 2.4.1.-)	cytosol	Carbohydrate metabolism	carbohydrate handling	UDP glucosyl and glucoronyl transferases	2.3	0.970976	0.606471	0.343439	-0.153263	+				6	6	6	14.7	14.7	14.7	56.204	0	53.151	3923900	62	2.02588	0.0322763	3.39561	1.34492	0.102555	2.37075	0.732575	0.602946	1.44999	0.256193	0.994709	-0.617009	16.8762	16.4296	16.1305	15.9608	15.8564	15.6012	15.8277	16.387	15.7701	15.8447	15.5203
A0A6A4PI77	AT3G13560.1	(1->3)-beta-glucan endohydrolase (EC 3.2.1.39) (Beta-1,3-endoglucanase)	extracellular	Carbohydrate metabolism	carbohydrate handling	beta 1,3 glucan hydrolases	2.3	0.258552	0.238317	0.0912521	0.0197327	+				5	5	5	13.7	13.7	13.7	53.029	0	38.236	6256400	106	1.81302	0.0459366	3.06859	1.53015	0.078642	2.6446	0.375303	0.75474	0.847394	0.0802601	0.997632	0.220153	16.7217	16.5796	16.7021	16.7466	16.7602	16.7133	16.5976	16.5962	16.6611	16.841	16.4347
A0A6A4PJ86	AT3G06510.1	Beta-glucosidase (Putative beta-glucosidase) (EC 3.2.1.21)	plastid	Carbohydrate metabolism	carbohydrate handling	gluco-, galacto- and mannosidases	2.3	0.163018	0.07281	0.0169701	0.0194038	+				23	23	23	45	45	45	73.325	0	132.56	47118000	498	2.04073	0.0312077	3.41874	0.760279	0.284132	1.49346	0.127462	0.906718	0.335805	0.114783	0.996641	0.305552	17.8598	17.8467	17.8852	17.7803	17.9303	17.7874	17.8543	17.7545	17.6894	17.7656	17.6706
A0A6A4PPE5	AT2G01630.1	(1->3)-beta-glucan endohydrolase (EC 3.2.1.39) (Beta-1,3-endoglucanase)	plasma membrane	Carbohydrate metabolism	carbohydrate handling	beta 1,3 glucan hydrolases	2.3	0.454256	1.12374	-0.146401	0.394007					2	2	2	6.7	6.7	6.7	52.792	0	4.5723	973410	16	0.327837	0.629004	0.758209	1.81503	0.0536667	3.07164	0.0891566	0.933072	-0.242612	0.459996	1	0.999678	15.9828	15.6174	15.3345	13.5102	13.9822	15.2312	15.6979	15.5406	15.6196	15.6853	15.0285
A0A6A4PQE7	AT4G31140.1	(1->3)-beta-glucan endohydrolase (EC 3.2.1.39) (Beta-1,3-endoglucanase)	plasma membrane	Carbohydrate metabolism	carbohydrate handling	beta 1,3 glucan hydrolases	2.3	1.03757	-0.0550844	1.18399	1.12061					8	2	2	24.7	5.2	5.2	52.632	0	5.4681	966180	20	0.975748	0.198953	1.82314	0.027602	0.963144	-0.0797155	1.25403	0.422046	2.23666	1.1566	0.978386	2.09269	14.3471	15.2582	15.4348	15.5521	15.0903	12.5204	13.6943	15.159	14.4108	14.4347	15.2968
A0A6A4PZN5	AT1G05675.1	Glycosyltransferase (EC 2.4.1.-)	plasma membrane	Carbohydrate metabolism	carbohydrate handling	UDP glucosyl and glucoronyl transferases	2.3	-0.698982	-0.643433	-0.556507	-0.244018	+	+			10	9	10	26.2	24.5	26.2	52.922	0	49.088	11831000	120	2.52215	0.015828	-4.19791	2.42999	0.0290296	-4.04393	1.88678	0.345872	-3.18098	0.716794	1	-1.42508	17.3614	17.1241	17.4055	17.01	17.3504	17.3061	17.3936	17.2749	17.4528	17.1016	17.4573
A0A6A4Q478	AT2G15480.2	Glycosyltransferase (EC 2.4.1.-)	endoplasmic reticulum,plasma membrane	Carbohydrate metabolism	carbohydrate handling	UDP glucosyl and glucoronyl transferases	2.3	-0.167745	0.34796	-0.04688	0.291595					3	3	3	13.2	13.2	13.2	53.371	0	12.309	746560	9	0.174096	0.791478	-0.44266	0.505968	0.455721	1.07931	0.0271461	0.974837	-0.0784365	0.183743	0.990866	0.463982	14.4012	14.404	14.3915	14.0322	13.3612	14.6586	14.5656	14.7492	14.5636	14.6317	14.6479
A0A6A4QFG1	AT3G02350.1	Hexosyltransferase (EC 2.4.1.-)	golgi	Carbohydrate metabolism	carbohydrate handling	UDP glucosyl and glucoronyl transferases	2.3	-0.317947	-0.163182	-0.342831	-0.037237					6	2	5	12	3.8	10.4	63.788	0	12.884	1186800	21	0.542103	0.441802	-1.14065	0.594478	0.387217	-1.22785	0.687607	0.619865	-1.37872	0.140789	0.993838	-0.367022	14.5889	14.4538	14.3665	13.1964	14.6186	14.3931	14.0124	14.6255	14.4865	14.4806	14.4456
A0A6A4QJI8	AT2G15490.3	Glycosyltransferase (EC 2.4.1.-)	mitochondrion	Carbohydrate metabolism	carbohydrate handling	UDP glucosyl and glucoronyl transferases	2.3	-0.674563	-0.178702	-0.0684547	0.0237335	+				7	7	7	24.4	24.4	24.4	53.43	0	31.741	5674900	89	2.6785	0.0131068	-4.46521	0.675019	0.33265	-1.3586	0.230772	0.833173	-0.564639	0.0572845	1	0.160552	16.4981	15.9227	16.2074	15.8771	16.1169	16.4254	16.4618	16.8869	16.669	16.6584	16.8099
A0A6A4QN52	AT1G66250.1	(1->3)-beta-glucan endohydrolase (EC 3.2.1.39) (Beta-1,3-endoglucanase)	extracellular	Carbohydrate metabolism	carbohydrate handling	beta 1,3 glucan hydrolases	2.3	0.183298	0.158632	0.136308	-0.0213173					3	3	3	10.4	10.4	10.4	53.738	0	19.253	2450100	50	0.780075	0.287523	1.52434	0.676404	0.331813	1.36082	0.518873	0.681913	1.10134	0.0512113	1	-0.144384	15.7021	15.9943	15.6399	15.7841	15.6459	15.5938	15.8197	15.8793	15.5923	15.7578	15.7228
A0A6A4QND8	AT3G13750.1	Beta-galactosidase (EC 3.2.1.23)	extracellular	Carbohydrate metabolism	carbohydrate handling	beta-galactosidase	2.3	0.466763	0.00944901	-0.912754	-0.00119305					2	0	1	2.7	0	1.3	93.668	0	4.3586	1680900	24	0.485129	0.486545	1.04345	0.00459231	0.993851	0.0136008	0.585371	0.659913	-1.21282	0.000558422	0.999553	-0.00166148	15.5751	16.0958	16.0341	16.1365	16.0422	15.9527	16.1423	16.205	15.9325	13.3646	14.7553
A0A6A4QR15	AT1G68560.1	Alpha-glucosidase (Putative glycosidase) (EC 3.2.1.-)	extracellular	Carbohydrate metabolism	carbohydrate handling	alpha-galactosidase	2.3	0.268215	0.196708	0.189056	0.0204689	+				28	7	7	40	13.1	13.1	103.31	0	30.936	9545800	114	2.49893	0.0163853	4.15888	1.34748	0.102529	2.37453	1.37692	0.406467	2.41796	0.128804	0.997274	0.338975	17.6423	17.4816	17.5365	17.4374	17.523	17.3263	17.6673	17.4835	17.332	17.454	17.2572
A0A6A4QSC9	AT1G71380.1	Endoglucanase (EC 3.2.1.4)	extracellular	Carbohydrate metabolism	carbohydrate handling	endoglucanase	2.3	0.0556776	0.117695	0.0653738	0.108832					6	4	6	20.8	16.1	20.8	53.749	0	27.497	5443700	143	0.231571	0.730145	0.566304	0.66244	0.340108	1.33841	0.237786	0.830623	0.57922	0.420761	1	0.930112	16.0886	16.0185	15.8323	15.9272	16.0485	16.0887	16.0105	16.0459	16.0591	16.0211	16.0171
A0A6A4QSS1	AT3G16520.3	Glycosyltransferase (EC 2.4.1.-)	cytosol	Carbohydrate metabolism	carbohydrate handling	UDP glucosyl and glucoronyl transferases	2.3	0.323632	0.219497	0.0886417	0.0344414	+				6	6	6	18.2	18.2	18.2	47.936	0	17.265	4162200	46	1.80172	0.0468159	3.05145	1.08943	0.156217	1.99303	0.412115	0.737196	0.914564	0.129776	0.99716	0.341268	16.4467	16.5533	16.2067	16.5653	16.5903	16.2545	16.2063	16.2753	16.5204	16.585	16.2078
A0A6A4QYZ1	AT2G23260.1	Glycosyltransferase (EC 2.4.1.-)	cytosol	Carbohydrate metabolism	carbohydrate handling	UDP glucosyl and glucoronyl transferases	2.3	-0.0822639	-0.0886642	-0.0206669	-0.00814056					16	16	16	34.4	34.4	34.4	53.454	0	97.674	34986000	363	0.432432	0.530329	-0.950972	0.783821	0.271848	-1.53017	0.0975882	0.925644	-0.263599	0.0437388	1	-0.124236	18.1051	17.8112	17.7835	17.8307	18.0812	17.8295	17.9786	17.9565	17.9461	17.8691	17.7954
A0A6A4R9E8	AT2G36760.1	Glycosyltransferase (EC 2.4.1.-)	endoplasmic reticulum,plasma membrane	Carbohydrate metabolism	carbohydrate handling	UDP glucosyl and glucoronyl transferases	2.3	-0.117544	0.292724	-0.0045742	0.00826626					3	3	3	7.4	7.4	7.4	54.954	0	7.8384	739370	13	0.215469	0.746376	-0.532453	0.667441	0.336974	1.34645	0.00659135	0.994175	-0.0194772	0.0128878	1	0.0378162	13.8435	13.6756	13.3051	13.7401	14.0891	13.7487	14.4398	14.3271	14.178	14.0111	14.3192
A0A6A5LF77	AT2G15490.3	Glycosyltransferase (EC 2.4.1.-)	mitochondrion	Carbohydrate metabolism	carbohydrate handling	UDP glucosyl and glucoronyl transferases	2.3	-0.190475	0.0304184	-0.177342	-0.295452					7	7	7	20.7	20.7	20.7	54.302	0	19.279	3097900	71	0.220867	0.74089	-0.543865	0.0283868	0.962074	0.0819142	0.14975	0.891428	-0.387694	0.211929	0.991669	-0.524933	15.7502	15.4626	15.053	15.1911	15.27	15.0612	15.968	15.4166	15.9442	15.4412	16.0334
A0A6A5LI73	AT1G02850.2	Glycoside hydrolase family 1 protein (Putative hydroxyisourate hydrolase) (EC 3.5.2.17)	extracellular	Carbohydrate metabolism	carbohydrate handling	gluco-, galacto- and mannosidases	2.3	-0.540994	-0.669129	0.158635	-0.312906					3	2	2	9	7.3	7.3	48.285	0	7.6826	875980	28	0.505941	0.470527	-1.07926	0.520646	0.44561	-1.10435	0.365706	0.760426	0.829607	0.272975	0.994347	-0.650885	15.2266	13.3641	13.0275	15.17	14.9976	15.0501	12.9486	15.0968	12.6559	15.3936	15.2529
A0A6A5LLB1	AT1G72990.1	Beta-galactosidase (EC 3.2.1.23)	mitochondrion	Carbohydrate metabolism	carbohydrate handling	beta-galactosidase	2.3	0.523194	0.486878	0.352115	0.129459	+	+			13	13	13	26.8	26.8	26.8	79.322	0	36.109	4977500	99	3.1814	0.00817886	5.38389	2.49918	0.0262574	4.15929	1.82271	0.36893	3.0833	0.772723	1	1.51289	15.6528	15.7816	15.5278	15.4398	15.6923	15.6679	15.6684	15.5207	15.2689	15.7869	15.5236
A0A6A5LLJ5	AT5G04885.1	Beta-D-glucoside glucohydrolase (Putative glucan 1,3-beta-glucosidase) (EC 3.2.1.58)	plasma membrane	Carbohydrate metabolism	carbohydrate handling	gluco-, galacto- and mannosidases	2.3	0.226143	0.144629	0.108393	-0.0183689	+				24	18	24	35.7	27.6	35.7	134.13	0	116.58	72398000	463	2.12483	0.027248	3.5507	1.00754	0.180316	1.87085	0.772165	0.57957	1.51202	0.104093	0.996764	-0.2796	19.1117	19.0065	18.9706	19.0433	19.1006	18.856	19.1364	18.9777	18.8615	18.9936	18.9093
A0A6A5LMP6	AT1G32860.1	(1->3)-beta-glucan endohydrolase (EC 3.2.1.39) (Beta-1,3-endoglucanase)	plasma membrane	Carbohydrate metabolism	carbohydrate handling	beta 1,3 glucan hydrolases	2.3	-0.135399	0.120169	0.467013	0.0686071					3	3	3	8.2	8.2	8.2	47.433	0	5.0575	698590	4	0.0806902	0.903808	-0.221247	0.0806057	0.896973	0.221032	0.314564	0.784198	0.73269	0.0382634	1	0.109289	13.1789	13.1436	15.3036	14.139	13.6087	14.9071	13.2448	14.5509	13.9074	14.0413	14.5402
A0A6A5LYN2	AT4G31140.1	(1->3)-beta-glucan endohydrolase (EC 3.2.1.39) (Beta-1,3-endoglucanase)	plasma membrane	Carbohydrate metabolism	carbohydrate handling	beta 1,3 glucan hydrolases	2.3	0.10014	0.20578	0.120232	-0.0704426					9	3	9	27.6	8.1	27.6	52.866	0	27.288	4477100	93	0.269469	0.689538	0.643851	0.752256	0.288038	1.4809	0.344098	0.766616	0.789114	0.200953	0.990427	-0.501429	15.8201	15.6788	15.6788	15.9457	15.4203	15.8042	15.9945	15.6852	15.7399	15.8481	15.6408
A0A6A5LZX7	AT2G32810.1	Beta-galactosidase (EC 3.2.1.23)	vacuole	Carbohydrate metabolism	carbohydrate handling	beta-galactosidase	2.3	0.265897	0.161535	0.139444	0.0186501					18	17	18	22	21.2	22	112.86	0	65.772	24555000	297	1.75017	0.0511695	2.9735	1.48228	0.0837471	2.57365	1.20448	0.428678	2.1635	0.0851455	0.997823	0.232527	17.4193	17.6822	17.6543	17.7184	17.8561	17.5111	17.6296	17.5926	17.4679	17.6074	17.6125
A0A6A5M0I4	AT5G61840.1	Exostosin domain-containing protein	golgi	Carbohydrate metabolism	carbohydrate handling	UDP glucosyl and glucoronyl transferases	2.3	-0.119248	-0.115473	-0.307963	-0.336469					3	3	3	8.7	8.7	8.7	47.374	0.0015561	3.5448	730210	6	0.303948	0.652104	-0.712082	0.496467	0.463657	-1.06301	0.34825	0.764991	-0.796943	0.424156	1	-0.936196	14.0147	14.2956	14.1474	13.5705	14.5145	14.2992	13.8698	14.1782	13.9115	14.3029	13.0862
A0A6A5M1W2	AT1G16610.1	RRM domain-containing protein	nucleus	Carbohydrate metabolism	carbohydrate handling	gluco-, galacto- and mannosidases	2.3	0.169586	0.138993	0.058567	0.0680386					4	3	4	11.3	9.2	11.3	46.307	0	15.591	4489300	65	1.30248	0.113289	2.30814	1.39142	0.0963413	2.43936	0.234779	0.832067	0.572982	0.34044	0.998418	0.782195	16.6214	16.6956	16.6231	16.5012	16.8416	16.7105	16.6443	16.5179	16.6236	16.6337	16.3655
A0A6A5M270	AT1G78520.1	X8 domain-containing protein	extracellular	Carbohydrate metabolism	carbohydrate handling	beta 1,3 glucan hydrolases	2.3	0.114778	-0.504312	0.118937	-0.0451345					3	3	3	37.4	37.4	37.4	12.859	0	10.239	2456700	36	0.380386	0.579988	0.856765	0.412057	0.538733	-0.914459	0.263223	0.816883	0.631264	0.156285	0.993817	-0.402617	16.3981	16.0651	16.386	16.677	16.0993	16.4545	16.1622	16.0875	16.292	13.5339	16.2571
A0A6A5M963	AT4G02500.1	UDP-xylosyltransferase 2	golgi	Carbohydrate metabolism	carbohydrate handling	UDP glucosyl and glucoronyl transferases	2.3	-0.06499	-0.004035	0.0840109	-0.0730703					5	5	5	17.9	17.9	17.9	53.216	0	14.428	1824500	40	0.285218	0.671862	-0.675273	0.0133182	0.9826	-0.0390609	0.352708	0.766259	0.805324	0.380625	1	-0.857206	15.1059	14.852	14.7941	14.8636	14.6935	14.7272	15.0311	15.1521	14.9156	14.788	15.0041
A0A6A5MDM0	AT5G63810.1	Beta-galactosidase (EC 3.2.1.23)	extracellular	Carbohydrate metabolism	carbohydrate handling	beta-galactosidase	2.3	0.411681	0.192798	0.192761	0.0960732	+				22	21	22	32.6	31.6	32.6	90.599	0	73.784	29125000	231	3.04055	0.00926531	5.11674	1.36999	0.0986028	2.40773	1.64769	0.390661	2.81963	0.898912	1	1.707	17.7391	17.6714	17.5423	17.5969	17.8926	17.4385	17.6673	17.5388	17.3382	17.365	17.4687
A0A6A5MEG1	AT4G26140.1	Beta-galactosidase (EC 3.2.1.23)	extracellular	Carbohydrate metabolism	carbohydrate handling	beta-galactosidase	2.3	0.285117	0.0304949	-0.106497	0.0956589	+				12	9	11	21	17.3	20	82.161	0	25.62	5914500	107	1.92042	0.0375475	3.23254	0.128187	0.837686	0.337518	1.43634	0.414219	-2.5057	1.0325	1	1.90818	16.3417	16.3151	16.268	16.1596	16.6601	16.013	16.3977	16.1613	15.91	15.9895	16.0642
A0A6A5MES3	AT5G63840.1	Gal_mutarotas_2 domain-containing protein	endoplasmic reticulum	Carbohydrate metabolism	carbohydrate handling	alpha-galactosidase	2.3	-0.0314739	-0.0835007	-0.0318371	0.00472374					28	28	28	34.7	34.7	34.7	106.33	0	128.97	29261000	440	0.337435	0.619818	-0.776497	1.86127	0.0509895	-3.14201	0.371923	0.75726	-0.841142	0.0382047	1	0.109128	17.0524	17.0278	17.0432	16.982	17.2075	16.9555	17.0202	17.0609	16.9592	17.0571	16.9721
A0A6A5MJN8	AT1G70710.1	Endoglucanase (EC 3.2.1.4)	extracellular	Carbohydrate metabolism	carbohydrate handling	endoglucanase	2.3	-0.165825	-0.0349854	-0.104188	-0.0945255					5	4	5	13.9	12.3	13.9	54.641	0	12.242	2519100	33	0.443155	0.521192	-0.970011	0.168064	0.787103	-0.429199	0.360421	0.762691	-0.819761	0.556736	1	-1.16521	15.3583	15.1933	15.8307	15.4762	16.0506	15.8383	15.7597	15.7343	15.5666	15.6643	15.5582
A0A6A5ML07	AT5G56590.1	(1->3)-beta-glucan endohydrolase (EC 3.2.1.39) (Beta-1,3-endoglucanase)	plasma membrane	Carbohydrate metabolism	carbohydrate handling	beta 1,3 glucan hydrolases	2.3	0.00634937	0.198046	-0.00712242	0.0330622					4	4	4	9.5	9.5	9.5	54.373	0	9.677	1894500	24	0.0183509	0.97855	0.0535256	0.869382	0.23052	1.662	0.0178418	0.983168	-0.0520694	0.275045	0.994443	0.655027	16.0178	15.8309	15.9241	15.8764	15.3736	15.8499	15.9447	15.9481	15.8054	16.4333	15.2855
A0A6A5MMH1	AT1G13130.1	Mannan endo-1,4-beta-mannosidase (EC 3.2.1.78)	extracellular	Carbohydrate metabolism	carbohydrate handling	glycosyl hydrolase family 5	2.3	0.365826	0.228667	0.158125	0.137375	+				8	8	8	18.3	18.3	18.3	64.077	0	20.958	5653900	45	2.50887	0.0161841	4.17558	0.976087	0.191247	1.82365	0.645481	0.635103	1.31107	0.558995	1	1.16898	17.4255	17.1841	17.3192	17.116	17.2404	17.3236	16.7391	17.2495	17.2281	17.0592	17.3398
A0A6A5MMZ7	AT1G64390.1	Endoglucanase (EC 3.2.1.4) (Fragment)	extracellular	Carbohydrate metabolism	carbohydrate handling	endoglucanase	2.3	0.167805	0.0532047	0.168203	0.0244289					12	12	12	27.3	27.3	27.3	72.882	0	34.03	9270500	88	0.868262	0.243336	1.66029	0.209809	0.739946	0.520416	0.687458	0.619484	1.37848	0.074559	0.999621	0.205585	17.4828	17.2313	17.2686	17.3072	17.4093	17.2071	17.4055	17.2325	17.1598	17.1214	17.0304
A0A6A5MPL5	AT4G34138.1	Glycosyltransferase (EC 2.4.1.-)	plasma membrane	Carbohydrate metabolism	carbohydrate handling	UDP glucosyl and glucoronyl transferases	2.3	-0.271537	0.056221	0.0272381	-0.00352669					13	13	13	38.3	38.3	38.3	56.21	0	75.166	18278000	202	1.52181	0.0761714	-2.63223	0.234133	0.71273	0.571639	0.0720413	0.942953	0.199106	0.00907574	1	-0.0267438	17.2729	17.0091	16.9056	16.837	16.9945	17.0845	17.3076	17.3939	17.4769	17.395	17.4023
A0A6A5MSM3	AT5G15050.1	Core-2/I-branching enzyme	golgi	Carbohydrate metabolism	carbohydrate handling	UDP glucosyl and glucoronyl transferases	2.3	0.294186	-0.0241705	-0.0677311	-0.218992					3	1	3	6.5	2.8	6.5	58.967	0	13.13	2117400	47	1.50612	0.0781782	2.60897	0.0724429	0.906008	-0.200142	0.168158	0.875445	-0.429409	0.666989	1	-1.34572	15.4413	15.3222	15.5238	15.5417	15.6304	15.4182	15.2117	15.0351	15.0856	15.117	14.9729
A0A6A5MVM4	AT3G13750.1	Beta-galactosidase (EC 3.2.1.23)	extracellular	Carbohydrate metabolism	carbohydrate handling	beta-galactosidase	2.3	0.844076	1.11674	0.17383	0.314375					3	2	2	4.5	3.6	3.6	89.455	0.0055048	2.8689	535300	7	0.697995	0.334938	1.39527	1.63539	0.0668013	2.80125	0.113184	0.914156	0.301696	0.298063	0.99545	0.70058	16.2046	13.3742	14.0325	15.0814	14.5498	14.3446	14.9519	15.2136	14.9254	15.1702	14.8208
A0A6A5MYV6	AT5G18220.1	(1->3)-beta-glucan endohydrolase (EC 3.2.1.39) (Beta-1,3-endoglucanase) (Fragment)	extracellular	Carbohydrate metabolism	carbohydrate handling	beta 1,3 glucan hydrolases	2.3	-0.4064	-0.0596291	-0.139551	-0.0477909					4	4	4	5	5	5	87.741	0	12.33	23669000	51	0.307704	0.648327	-0.719395	0.279816	0.666523	-0.664546	0.577475	0.66508	-1.19975	0.189855	0.992516	-0.477367	19.7954	19.7071	17.0275	19.5687	20.0773	19.596	19.6378	19.5492	19.5166	19.6104	19.3815
A0A6A5N577	AT5G04885.1	Glycoside hydrolase family 3 protein (Putative glycosidase) (EC 3.2.1.-)	plasma membrane	Carbohydrate metabolism	carbohydrate handling	gluco-, galacto- and mannosidases	2.3	0.223257	0.258009	0.195863	0.0531502					18	11	14	17.4	12	14.9	164.31	0	60.297	15889000	174	1.18052	0.139245	2.12808	1.42015	0.0920808	2.48179	1.26655	0.422781	2.25514	0.240465	0.993013	0.584762	17.4371	17.4576	17.3847	17.5182	17.1452	17.3078	17.5799	17.5161	17.2474	17.4653	17.3816
A0A6A5N5K9	AT3G02100.1	UDP-glucosyltransferase family protein	cytosol	Carbohydrate metabolism	carbohydrate handling	UDP glucosyl and glucoronyl transferases	2.3	1.69635	1.15834	0.623781	0.322271	+	+			6	5	6	21.3	15.8	21.3	51.258	0	17.244	3417700	42	5.70543	0.0165714	12.1335	2.84597	0.0193051	4.7606	2.22839	0.322423	3.7154	1.32598	0.954754	2.34281	17.0481	16.5153	16.7554	16.9977	16.9089	15.5543	16.8604	16.5938	16.3626	16.1642	15.556
A0A6A5NA25	AT1G61810.1	Glycoside hydrolase family 1 protein	extracellular	Carbohydrate metabolism	carbohydrate handling	gluco-, galacto- and mannosidases	2.3	-0.250973	0.00537415	0.209999	-0.0483456					9	9	9	21.1	21.1	21.1	61.448	0	30.796	3285600	94	1.04462	0.174667	-1.92628	0.0184147	0.975281	0.0537079	0.973546	0.506743	1.81982	0.260889	0.994645	-0.626541	14.6194	15.0943	15.2361	15.2629	15.0476	15.4826	15.2489	15.514	15.1657	15.1308	15.2463
A0A6A5NDP3	AT1G16610.1	RRM domain-containing protein	nucleus	Carbohydrate metabolism	carbohydrate handling	gluco-, galacto- and mannosidases	2.3	0.110775	0.0639128	-0.0995934	0.132755					3	2	2	5.9	3.7	3.7	45.37	0	37.035	715230	42	0.458398	0.508363	0.996875	0.2985	0.645435	0.701437	0.189386	0.860583	-0.476343	0.616669	1	1.26425	14.6666	14.3145	14.3831	14.172	14.363	14.2203	14.4034	14.2783	14.4904	14.2724	14.0765
A0A6A5NH52	AT2G38650.1	Hexosyltransferase (EC 2.4.1.-)	golgi	Carbohydrate metabolism	carbohydrate handling	UDP glucosyl and glucoronyl transferases	2.3	-0.84995	-0.240968	-0.250086	-0.652352					2	2	2	3.8	3.8	3.8	86.515	0	5.0702	1095600	6	0.778828	0.288328	-1.5224	0.211632	0.737738	-0.524301	0.222775	0.838294	-0.547883	0.535915	1	-1.13022	15.7613	14.3063	13.9912	16.0464	13.8178	15.7598	15.6138	14.0376	15.8568	15.7001	15.603
A0A6A5NIC2	AT5G42260.1	Glycoside hydrolase family 1 protein	extracellular	Carbohydrate metabolism	carbohydrate handling	gluco-, galacto- and mannosidases	2.3	1.03541	0.55012	-0.206089	-0.198846	+				20	18	20	45.2	41.7	45.2	55.435	0	150.6	50649000	352	2.61232	0.0142044	4.35111	1.04703	0.167667	1.92989	0.19838	0.854244	-0.495877	0.244614	0.992026	-0.593317	18.9902	18.8819	19.1265	19.0984	19.1439	18.398	19.1738	18.5999	18.2143	18.4286	18.7646
A0A6A5NIH9	AT5G20870.1	(1->3)-beta-glucan endohydrolase (EC 3.2.1.39) (Beta-1,3-endoglucanase)	extracellular	Carbohydrate metabolism	carbohydrate handling	beta 1,3 glucan hydrolases	2.3	0.968811	3.47727	1.34099	2.59727		+			4	4	4	10.4	10.4	10.4	55.721	0	6.968	2177000	10	0.542307	0.441952	1.14099	2.52269	0.0258238	4.19883	0.947938	0.517255	1.78125	1.54445	0.938482	2.66582	13.4589	13.7782	17.5969	13.6761	13.3666	17.6549	17.8155	17.6657	17.5412	13.7417	13.4982
A0A6A5NJ81	AT4G34480.1	(1->3)-beta-glucan endohydrolase (EC 3.2.1.39) (Beta-1,3-endoglucanase)	extracellular	Carbohydrate metabolism	carbohydrate handling	beta 1,3 glucan hydrolases	2.3	0.0958164	0.0706802	-0.0710583	0.043824					8	8	8	28.5	28.5	28.5	46.16	0	28.47	10583000	102	0.690594	0.339843	1.38348	0.283948	0.661923	0.672756	0.285244	0.805353	-0.675326	0.222053	0.991885	0.546365	17.4573	17.3716	17.4568	17.4584	17.3953	17.5167	17.2695	17.2732	17.6684	17.2861	17.2894
A0A6A5NJX4	AT3G13750.1	Beta-galactosidase (EC 3.2.1.23)	extracellular	Carbohydrate metabolism	carbohydrate handling	beta-galactosidase	2.3	-0.776675	-0.631071	-0.358978	-0.400304					3	1	2	4.8	1.4	3.5	96.374	0.00029472	4.0958	715010	5	0.694422	0.337415	-1.38958	0.498291	0.462224	-1.06614	0.288924	0.803519	-0.682604	0.393994	1	-0.8817	14.06	12.9839	13.1676	15.0195	15.0225	12.9024	15.0178	15.0018	14.8978	13.1617	15.0847
A0A6A5NLK6	AT2G39630.1	Dolichyl-phosphate beta-glucosyltransferase (EC 2.4.1.117)	endoplasmic reticulum	Carbohydrate metabolism	carbohydrate handling	UDP glucosyl and glucoronyl transferases	2.3	0.723275	0.431389	0.306479	0.32051					4	4	4	13.8	13.8	13.8	37.83	0	8.4931	1232400	10	1.28608	0.116597	2.28395	0.495529	0.464013	1.06139	0.436662	0.724734	0.958497	0.428161	1	0.943355	15.1777	15.1291	14.8147	14.5757	15.3631	13.711	14.6745	15.5192	14.8355	14.8607	14.79
A0A6A5NLZ9	AT1G45130.1	Beta-galactosidase (EC 3.2.1.23)	extracellular	Carbohydrate metabolism	carbohydrate handling	beta-galactosidase	2.3	0.226891	0.256337	0.233694	0.0356068					9	8	9	21	19.9	21	82.911	0	33.14	8134900	135	1.12872	0.150967	2.05137	1.24549	0.122012	2.22405	1.25377	0.421143	2.23628	0.11026	0.997337	0.294622	16.8827	16.6474	16.668	16.7036	16.549	16.5362	16.9109	16.7475	16.635	16.7684	16.7379
A0A6A5NPD0	AT3G16520.3	Glycosyltransferase (EC 2.4.1.-)	cytosol	Carbohydrate metabolism	carbohydrate handling	UDP glucosyl and glucoronyl transferases	2.3	-0.437771	0.15483	0.42945	0.351867					4	4	4	10.9	10.9	10.9	56.335	0	12.952	1194600	29	1.27756	0.118364	-2.27138	0.516148	0.448067	1.0967	1.93121	0.332938	3.24914	0.897405	1	1.70471	14.3395	13.7443	14.5958	14.4887	14.0487	14.5719	14.8104	14.8467	14.8597	15.0913	15.1464
A0A6A5NQX7	AT3G55430.1	(1->3)-beta-glucan endohydrolase (EC 3.2.1.39) (Beta-1,3-endoglucanase)	extracellular	Carbohydrate metabolism	carbohydrate handling	beta 1,3 glucan hydrolases	2.3	-0.177999	-0.0513054	0.102395	0.00621147					13	13	13	28.5	28.5	28.5	48.624	0	59.57	34057000	275	1.06571	0.167586	-1.95774	0.278649	0.667575	-0.662221	0.840651	0.555696	1.61798	0.0231984	1	0.0673119	17.6906	17.9756	17.9837	18.0872	18.1272	18.1039	18.083	18.1918	17.8873	18.2319	18.2398
A0A6A5NRC1	AT1G67490.1	Mannosyl-oligosaccharide glucosidase (Putative glycosidase) (EC 3.2.1.-)	endoplasmic reticulum	Carbohydrate metabolism	carbohydrate handling	gluco-, galacto- and mannosidases	2.3	0.145984	0.183495	0.106709	0.149304					5	5	5	7.3	7.3	7.3	99.849	0	16.629	2663600	28	0.452279	0.513474	0.986119	1.0139	0.178128	1.88037	0.589904	0.657964	1.22031	0.471891	1	1.02047	16.2152	15.5784	16.0011	16.0916	16.3684	16.0255	16.0916	15.997	16.3684	15.9597	15.9493
A0A6A5NSI0	AT2G28470.1	Beta-galactosidase (EC 3.2.1.23)	extracellular	Carbohydrate metabolism	carbohydrate handling	beta-galactosidase	2.3	0.392707	0.0426414	0.13354	0.0336094	+				12	7	11	22.3	16.5	21.4	94.237	0	34.08	9856600	124	2.36042	0.0197545	3.9293	0.128917	0.837565	0.339243	0.480584	0.702734	1.03558	0.10937	0.996849	0.292464	17.0622	17.024	17.192	17.1199	17.4414	16.7168	17.1652	16.9582	16.6085	16.6406	16.6738
A0A6A5NSU6	AT1G64760.1	(1->3)-beta-glucan endohydrolase (EC 3.2.1.39) (Beta-1,3-endoglucanase)	plasma membrane	Carbohydrate metabolism	carbohydrate handling	beta 1,3 glucan hydrolases	2.3	-0.212522	0.142401	0.9938	0.768513					3	2	3	8.9	6.7	8.9	55.634	0	8.0143	2596700	27	0.0936747	0.886854	-0.253893	0.0663687	0.914202	0.184405	1.01761	0.491981	1.88592	0.779064	1	1.52277	16.6817	16.2054	16.1124	15.7082	12.883	16.5034	13.5154	16.1782	16.5052	16.663	16.9452
A0A6A5NXQ9	AT1G68560.1	Alpha-glucosidase (Putative glycosidase) (EC 3.2.1.-)	extracellular	Carbohydrate metabolism	carbohydrate handling	alpha-galactosidase	2.3	0.222091	0.197698	0.138218	0.0217983	+				32	10	32	46.4	15.9	46.4	103.08	0	323.31	173850000	724	2.17361	0.0250557	3.62796	1.5521	0.0757215	2.67718	1.12152	0.449603	2.0407	0.127426	0.996484	0.335719	19.7731	19.7175	19.7594	19.7216	19.6133	19.6125	19.8352	19.7796	19.5713	19.6643	19.6712
A0A6A5P0C9	AT5G11720.1	Alpha-glucosidase (Putative glycosidase) (EC 3.2.1.-)	extracellular,plasma membrane	Carbohydrate metabolism	carbohydrate handling	alpha-galactosidase	2.3	0.0834566	-0.0486031	-0.0429878	0.559033					3	2	2	4	3.2	3.2	91.944	0	11.966	862600	25	0.0674436	0.916426	0.187202	0.0374872	0.949509	-0.107157	0.0298658	0.973234	-0.0860481	0.632772	1	1.29047	15.3148	13.9267	14.7035	13.4984	14.6774	14.7354	14.1278	13.967	15.2767	13.3535	14.8632
A0A6A5P417	AT1G22360.1	Glycosyltransferase (EC 2.4.1.-)	cytosol	Carbohydrate metabolism	carbohydrate handling	UDP glucosyl and glucoronyl transferases	2.3	0.0627867	0.451403	-0.084251	0.235285					7	7	7	22.8	22.8	22.8	56.085	0	24.879	5774900	89	0.0779562	0.905261	0.214283	1.82873	0.0530701	3.09245	0.115432	0.912531	-0.307115	0.715095	1	1.42239	16.5329	15.7643	15.9437	15.9302	14.9289	16.1805	16.3378	16.1959	16.0637	16.2652	15.8381
A0A6A5PCN0	AT3G55700.1	UDP-Glycosyltransferase superfamily protein	cytosol	Carbohydrate metabolism	carbohydrate handling	UDP glucosyl and glucoronyl transferases	2.3	0.156168	0.265432	0.316879	0.155373					5	5	5	15.1	15.1	15.1	51.878	0	9.7295	1822200	31	0.304518	0.651492	0.713195	0.854393	0.237179	1.63906	1.25625	0.421641	2.23994	1.09677	0.969376	2.00394	15.6334	15.7559	15.1684	15.5786	14.6124	14.9792	15.8659	15.4607	15.6391	15.35	15.5494
A0A6A5PJY1	AT1G02850.2	Glycoside hydrolase family protein (Putative beta-glucosidase) (EC 3.2.1.21)	extracellular	Carbohydrate metabolism	carbohydrate handling	gluco-, galacto- and mannosidases	2.3	0.332646	0.32101	0.249238	0.224319					3	2	2	6.8	5.5	5.5	58.782	0	6.8818	789130	13	0.424666	0.53694	0.937109	0.405234	0.54564	0.902129	0.292814	0.8013	0.690273	0.263736	0.99233	0.6323	14.5941	14.446	14.5319	14.3718	14.4215	14.3401	14.5748	14.4528	14.56	14.3795	14.4114
A0A6A5PRX3	AT3G54440.1	Lactase (EC 3.2.1.23)	cytosol	Carbohydrate metabolism	carbohydrate handling	gluco-, galacto- and mannosidases	2.3	0.0464844	-0.0590778	-0.0496159	0.0174118					25	25	25	28.9	28.9	28.9	125.17	0	81.466	24550000	323	0.297085	0.659403	0.698663	0.539332	0.429565	-1.13598	0.364372	0.760834	-0.827126	0.111971	0.995458	0.298766	17.2234	17.1302	17.3343	17.1427	17.3659	17.1044	17.1869	17.1972	17.0732	17.107	17.1395
A0A6A4NFM0	AT2G36390.1	1,4-alpha-glucan branching enzyme (EC 2.4.1.18)	plastid	Carbohydrate metabolism	carbohydrate synthesis	starch	2.1	-0.0368954	-0.00830307	0.0400757	0.00255013					29	10	29	33.8	14.8	33.8	99.048	0	113.27	48690000	489	0.290111	0.666457	-0.684946	0.0423844	0.94228	-0.120554	0.240803	0.828345	0.585462	0.0132234	1	0.0387867	18.8272	18.8204	18.7018	18.742	18.7652	18.6585	18.8984	18.8495	18.7074	18.8858	18.8042
A0A6A4NG99	AT3G55440.1	Cytosolic triosephosphate isomerase (Putative triose-phosphate isomerase) (EC 5.3.1.1)	cytosol	Carbohydrate metabolism	carbohydrate synthesis	sucrose	2.1	-0.313095	-0.277085	-0.21699	-0.14293	+	+			17	7	16	81	44.3	81	27.285	0	261.86	299250000	502	3.47915	0.00715924	-5.97706	3.3481	0.015	-5.71102	2.91976	0.266667	-4.89396	1.502	0.905571	-2.60286	20.9603	20.8699	20.9946	20.948	21.0862	21.0951	21.0439	20.9913	20.9857	20.923	21.042
A0A6A4P2Q1	AT1G32900.1	Starch synthase, chloroplastic/amyloplastic (EC 2.4.1.-)	plastid	Carbohydrate metabolism	carbohydrate synthesis	starch	2.1	1.18712	1.208	1.24203	0.985965					13	2	2	26.5	6.2	6.2	67.695	0	12.358	5645300	35	0.639873	0.373084	1.30199	0.657922	0.34352	1.33114	0.671428	0.623331	1.35285	0.507904	1	1.08262	18.3983	18.0783	17.8896	17.944	17.8638	17.9217	17.9887	18.1028	18.1209	18.1444	18.1568
A0A6A4PAK5	AT3G52930.1	Fructose-bisphosphate aldolase (EC 4.1.2.13)	cytosol	Carbohydrate metabolism	carbohydrate synthesis	sucrose	2.1	-0.22763	-0.256104	-0.162034	-0.148725	+	+			28	17	28	81	42.7	81	38.427	0	323.31	813620000	895	1.91407	0.0379528	-3.2228	2.8381	0.0193808	-4.74649	1.61994	0.385804	-2.77819	2.04837	0.830807	-3.43066	21.8251	21.9768	22.1129	21.9826	22.1721	22.1346	21.9058	21.9584	21.9869	21.9414	22.0437
A0A6A4PLA5	AT5G20280.1	Sucrose-phosphate synthase (EC 2.4.1.14)	endoplasmic reticulum	Carbohydrate metabolism	carbohydrate synthesis	sucrose	2.1	-0.136734	-0.183398	-0.153562	-0.0731815					34	17	34	34	19.6	34	117.23	0	251.43	77724000	551	0.584534	0.410807	-1.21144	1.05171	0.166196	-1.93686	0.730327	0.604056	-1.44645	0.311577	0.996836	-0.72691	19.2672	19.2092	19.393	19.1689	19.5367	19.2859	19.3004	19.3048	19.2895	19.1611	19.2619
A0A6A4PR26	AT4G24620.1	Glucose-6-phosphate isomerase (EC 5.3.1.9)	plastid	Carbohydrate metabolism	carbohydrate synthesis	starch	2.1	-0.176965	-0.11088	-0.173997	-0.167323					29	11	11	47.9	23.2	23.2	68.289	0	79.207	20030000	173	1.36629	0.100391	-2.40227	1.05265	0.165924	-1.93826	1.1777	0.437168	-2.12391	1.15293	0.979774	-2.08725	18.1839	17.8213	18.0243	18.0021	18.0799	17.9967	18.2176	18.1081	18.0574	18.0621	18.2005
A0A6A4Q5F3	AT5G24300.2	Starch synthase, chloroplastic/amyloplastic (EC 2.4.1.-)	plastid	Carbohydrate metabolism	carbohydrate synthesis	starch	2.1	0.124717	0.0975521	0.115329	-0.200653					15	12	15	37.7	29.2	37.7	68.255	0	60.451	16061000	178	0.96339	0.204078	1.80454	0.489085	0.468699	1.05029	0.821823	0.565373	1.58901	1.38803	0.903777	-2.43436	16.8596	16.8656	16.7249	16.8514	16.8802	16.8187	17.0419	16.8008	16.617	16.7676	16.7928
A0A6A5LII6	AT3G01180.1	Starch synthase, chloroplastic/amyloplastic (EC 2.4.1.-)	plastid	Carbohydrate metabolism	carbohydrate synthesis	starch	2.1	-0.118549	0.298551	0.306976	0.197145					7	4	4	13.8	9.4	9.4	89.92	0	13.153	1235600	36	0.125212	0.849355	-0.330477	0.886336	0.223332	1.68786	0.46999	0.709867	1.01715	0.434324	1	0.95434	15.128	14.6478	14.2415	14.2178	13.1665	14.3685	14.8794	14.7474	14.7866	14.7051	14.9512
A0A6A5LVZ0	AT2G36460.1	Fructose-bisphosphate aldolase (EC 4.1.2.13)	cytosol	Carbohydrate metabolism	carbohydrate synthesis	sucrose	2.1	-0.0986687	-0.162449	-0.447548	-0.356253					25	6	6	69	26.5	26.5	38.547	0	44.651	13354000	133	0.274275	0.685177	-0.653487	0.491044	0.467479	-1.05367	1.17837	0.437522	-2.12489	1.05021	0.993198	-1.93463	17.7879	17.6444	17.7476	17.7349	17.9867	17.87	17.8662	17.6439	17.6554	17.5471	17.9247
A0A6A5LZX1	AT5G03650.1	1,4-alpha-glucan branching enzyme (EC 2.4.1.18)	plastid	Carbohydrate metabolism	carbohydrate synthesis	starch	2.1	-0.160771	-0.101039	-0.010416	-0.0399193					29	10	10	36.9	16.7	16.7	93.662	0	47.5	15008000	196	1.29499	0.114817	-2.29709	1.00166	0.18293	-1.86203	0.0548045	0.953315	-0.153971	0.259552	0.995256	-0.623831	17.7101	17.5105	17.6099	17.3663	17.5857	17.5113	17.6549	17.5791	17.6077	17.7283	17.694
A0A6A5M2C2	AT5G42740.1	Glucose-6-phosphate isomerase (EC 5.3.1.9)	cytosol	Carbohydrate metabolism	carbohydrate synthesis	sucrose	2.1	-0.267533	-0.309591	-0.244448	-0.137313	+	+			23	23	23	51.2	51.2	51.2	58.157	0	149.8	71798000	376	1.95203	0.0356893	-3.28119	3.48531	0.014	-5.98976	2.8026	0.284842	-4.68314	1.25708	0.96945	-2.24116	18.9191	18.792	18.9915	18.85	19.1831	18.9254	18.9626	18.9092	18.9155	18.8126	19.0373
A0A6A5M796	AT2G36460.1	Fructose-bisphosphate aldolase (EC 4.1.2.13)	cytosol	Carbohydrate metabolism	carbohydrate synthesis	sucrose	2.1	-0.0952755	-0.106193	-0.0365238	-0.117269					24	16	17	78.5	48.9	51.4	38.444	0	193.09	67130000	359	0.448205	0.517179	-0.978937	0.388963	0.560799	-0.872508	0.11214	0.913942	-0.299175	0.462039	1	-1.00326	19.399	19.3927	19.4326	19.3673	19.4482	19.6836	19.3614	19.2473	19.353	19.3399	19.6051
A0A6A5M864	AT5G48300.1	Glucose-1-phosphate adenylyltransferase (EC 2.7.7.27) (ADP-glucose pyrophosphorylase)	plastid	Carbohydrate metabolism	carbohydrate synthesis	starch	2.1	-0.0745205	-0.18404	-0.164177	-0.0982014					22	22	22	51.1	51.1	51.1	56.543	0	209.11	125270000	479	0.252461	0.707628	-0.609401	0.953289	0.198068	-1.78932	0.620883	0.643781	-1.27113	0.333819	1	-0.769623	19.4468	19.5858	19.8041	19.6092	19.8401	19.5206	19.6501	19.5767	19.4665	19.5245	19.617
A0A6A5MEV1	AT1G32900.1	Starch synthase, chloroplastic/amyloplastic (EC 2.4.1.-)	plastid	Carbohydrate metabolism	carbohydrate synthesis	starch	2.1	0.250634	0.220024	0.250827	0.0171978	+	+			31	19	31	58.6	36.8	58.6	67.421	0	181.59	95035000	549	2.89084	0.0101099	4.84145	2.32909	0.0307634	3.87812	3.1629	0.275	5.34832	0.121546	0.998613	0.321759	19.0049	18.9359	18.9203	18.8708	19.0478	18.897	19.0639	18.8577	18.8539	18.9542	18.9436
A0A6A5MKD6	AT4G24620.1	Glucose-6-phosphate isomerase (EC 5.3.1.9)	plastid	Carbohydrate metabolism	carbohydrate synthesis	starch	2.1	-0.0301521	-0.0868435	-0.101529	-0.0994865					32	14	32	56.3	30.5	56.3	68.749	0	186.44	87944000	668	0.220357	0.74153	-0.542789	1.28417	0.113349	-2.28114	1.36058	0.402996	-2.39385	0.98613	0.995205	-1.83874	18.5143	18.4882	18.7142	18.6183	18.6734	18.5579	18.5722	18.5757	18.482	18.5371	18.6046
A0A6A5MNA3	AT1G23190.1	Phosphoglucomutase (alpha-D-glucose-1,6-bisphosphate-dependent) (EC 5.4.2.2)	cytosol	Carbohydrate metabolism	carbohydrate synthesis	sucrose	2.1	-0.343077	-0.323941	-0.208036	-0.120182	+	+			36	13	36	72.3	29	72.3	63.59	0	323.31	262910000	930	3.06734	0.00917314	-5.16692	3.4756	0.0138313	-5.96975	1.99803	0.320787	-3.35233	1.13072	0.983243	-2.05434	19.9138	19.8271	20.0193	19.8902	20.0518	19.9604	19.9499	19.9759	20.0059	19.9058	20.0743
A0A6A5MSC2	AT3G01180.1	Starch synthase, chloroplastic/amyloplastic (EC 2.4.1.-)	plastid	Carbohydrate metabolism	carbohydrate synthesis	starch	2.1	0.000220871	0.156668	0.123013	0.0636055		+			21	18	21	44.3	39.8	44.3	86.32	0	89.303	15204000	311	0.00127627	0.99803	0.00379419	2.26099	0.0317162	3.76779	0.949461	0.519385	1.78354	0.401662	1	0.895654	16.5504	16.3662	16.2742	16.2687	16.3841	16.4949	16.6379	16.4955	16.4595	16.5379	16.4282
A0A6A5MT58	AT2G35840.1	Sucrose-phosphate phosphatase (EC 3.1.3.24)	cytosol	Carbohydrate metabolism	carbohydrate synthesis	sucrose	2.1	-0.398606	-0.411083	-0.285532	-0.131141	+	+			17	17	17	49.4	49.4	49.4	47.356	0	85.82	30926000	318	2.29744	0.021676	-3.8267	2.38523	0.0299539	-3.97002	1.36277	0.403397	-2.39708	0.609876	1	-1.25314	17.5614	17.5755	17.5303	17.4466	17.7541	17.5324	17.637	17.6633	17.5864	17.3864	17.8084
A0A6A5N076	AT5G51820.1	Phosphoglucomutase (alpha-D-glucose-1,6-bisphosphate-dependent) (EC 5.4.2.2)	plastid	Carbohydrate metabolism	carbohydrate synthesis	starch	2.1	-0.0996761	-0.0552071	-0.0112591	-0.0315899					19	19	19	39.6	39.6	39.6	71.74	0	183.53	60949000	386	0.741952	0.30925	-1.46474	0.336637	0.611046	-0.774982	0.0654404	0.947784	-0.181985	0.181933	0.990181	-0.460001	18.8131	18.8238	18.8074	18.7797	18.9775	18.8195	19.0112	18.8828	18.7795	18.9309	18.8893
A0A6A5N2R9	AT1G32900.1	Starch synthase, chloroplastic/amyloplastic (EC 2.4.1.-)	plastid	Carbohydrate metabolism	carbohydrate synthesis	starch	2.1	0.974651	0.806067	0.700419	0.0160629	+	+			23	16	22	46.8	34.1	44.7	68.866	0	119.07	55506000	365	2.93984	0.00991765	4.93059	2.31833	0.0305582	3.86062	2.07465	0.312636	3.47178	0.0258752	1	0.074865	18.9739	18.9236	19.0794	19.0674	18.8188	18.7153	19.05	18.635	18.6688	18.9511	18.6763
A0A6A5N6S1	AT1G74910.1	NTP_transferase domain-containing protein	cytosol	Carbohydrate metabolism	carbohydrate synthesis	starch	2.1	-0.042794	-0.148016	-0.109654	-0.00331078					10	10	10	24.1	24.1	24.1	48.687	0	48.016	10699000	147	0.29702	0.659356	-0.698537	1.36636	0.0991843	-2.40237	0.934042	0.521881	-1.76026	0.0213061	1	-0.0619469	17.082	16.8836	16.9192	16.8769	17.1124	16.8341	17.0628	16.8697	16.8159	16.7655	16.9811
A0A6A5N8F3	AT5G19220.1	Glucose-1-phosphate adenylyltransferase (EC 2.7.7.27) (ADP-glucose pyrophosphorylase)	plastid	Carbohydrate metabolism	carbohydrate synthesis	starch	2.1	-0.133817	-0.146936	-0.11246	-0.122583					33	33	33	67.8	67.8	67.8	60.844	0	323.31	156490000	869	1.14275	0.14811	-2.07217	1.18389	0.134655	-2.13307	0.860467	0.550856	-1.64836	0.871502	1	-1.66523	19.3196	19.2832	19.3245	19.3168	19.4307	19.2389	19.4348	19.3522	19.2633	19.3201	19.3887
A0A6A5N8V2	AT2G36460.1	Fructose-bisphosphate aldolase (EC 4.1.2.13)	cytosol	Carbohydrate metabolism	carbohydrate synthesis	sucrose	2.1	-0.53459	-0.222862	0.0490608	-0.0358177	+				12	5	7	34.7	18.2	25.8	38.485	0	27.224	4822900	85	3.74643	0.00734545	-6.54562	1.27821	0.114217	-2.27234	0.147047	0.89408	0.381485	0.119313	0.997186	-0.316424	15.821	15.8784	15.578	15.8951	15.7237	16.3486	16.2032	15.9425	15.9484	16.0121	16.0467
A0A6A5NDE1	AT2G36460.1	Fructose-bisphosphate aldolase (EC 4.1.2.13)	cytosol	Carbohydrate metabolism	carbohydrate synthesis	sucrose	2.1	-0.655919	-0.453757	-0.422026	-0.382222	+	+			26	7	20	77.4	34.9	55.9	38.546	0	323.31	168400000	538	3.29632	0.00735922	-5.6081	1.97401	0.0444573	-3.31514	1.37442	0.404478	-2.41427	1.54782	0.95363	-2.67083	19.6151	19.7758	19.8938	19.77	20.0398	20.3557	19.9858	19.8593	20.1141	19.7904	20.4571
A0A6A5NIC5	AT5G20250.4	Raffinose synthase or seed inhibition protein	mitochondrion	Carbohydrate metabolism	carbohydrate synthesis	raffinose	2.1	0.0459694	0.08661	-0.085881	0.127481					15	15	15	27	27	27	90.1	0	51.22	8066800	139	0.145931	0.823751	0.378914	0.442182	0.50878	0.968288	0.365935	0.76041	-0.830034	0.59991	1	1.23679	16.6017	16.2819	16.3204	16.0957	16.4456	16.3325	16.4153	16.3707	16.3778	16.4522	16.1884
A0A6A5NIZ9	AT3G55440.1	Cytosolic triosephosphate isomerase (Putative triose-phosphate isomerase) (EC 5.3.1.1)	cytosol	Carbohydrate metabolism	carbohydrate synthesis	sucrose	2.1	-0.121267	-0.0195709	0.0781372	0.0680027					14	4	4	62.5	25.7	25.7	27.199	0	31.66	13459000	129	1.38315	0.0980789	-2.42715	0.198904	0.753136	-0.497009	0.520766	0.682362	1.10456	0.656588	1	1.329	17.4685	17.4687	17.3177	17.4768	17.5777	17.6482	17.5007	17.5466	17.6069	17.5155	17.5974
A0A6A5NKN8	AT4G18240.1	Starch synthase, chloroplastic/amyloplastic (EC 2.4.1.-)	plastid	Carbohydrate metabolism	carbohydrate synthesis	starch	2.1	0.358685	0.52116	0.251095	0.351942					9	9	9	11.7	11.7	11.7	134.79	0	27.335	2278500	43	0.992042	0.193127	1.84761	1.76714	0.0569248	2.99911	0.583535	0.659639	1.20978	1.12358	0.97005	2.04375	15.4613	15.1218	14.7709	14.9797	15.2657	15.1598	15.5194	15.1001	15.2096	15.4229	15.1087
A0A6A5NTR9	AT5G20280.1	Sucrose-phosphate synthase (EC 2.4.1.14)	endoplasmic reticulum	Carbohydrate metabolism	carbohydrate synthesis	sucrose	2.1	-0.0483604	0.00122185	-0.0707417	-0.0665516					31	15	15	33.5	18.8	18.8	117.07	0	86.516	16896000	193	0.492038	0.482338	-1.05538	0.00947113	0.988409	0.0278966	0.86977	0.550021	-1.66259	0.43751	1	-0.960003	17.3638	17.1844	17.322	17.1881	17.2102	17.2315	17.4266	17.3296	17.2585	17.2702	17.2537
A0A6A5NZA1	AT4G26530.1	Fructose-bisphosphate aldolase (EC 4.1.2.13)	plastid	Carbohydrate metabolism	carbohydrate synthesis	sucrose	2.1	-0.743509	-0.710831	-0.490422	-0.0974743	+	+			18	16	16	70.5	66.6	66.6	37.982	0	323.31	190580000	431	2.79693	0.0108089	-4.67308	2.97494	0.0175916	-4.99501	1.7666	0.383016	-2.99831	0.266908	0.994877	-0.638699	20.2279	20.4919	20.6188	20.4294	20.7549	20.6712	20.3805	20.5571	20.6222	20.4553	20.6897
A0A6A5P1S4	AT5G17310.2	UTP--glucose-1-phosphate uridylyltransferase (EC 2.7.7.9)	cytosol	Carbohydrate metabolism	carbohydrate synthesis	sucrose	2.1	-0.472641	-0.420514	-0.303445	-0.153132	+	+			34	15	34	80.1	37.2	80.1	51.161	0	323.31	405990000	859	2.77108	0.0111981	-4.62729	2.76572	0.0208736	-4.61782	1.62951	0.391019	-2.79247	0.746572	1	-1.47199	20.4819	20.3994	20.6457	20.466	20.6476	20.5901	20.6021	20.6048	20.6025	20.5016	20.7133
A0A6A5PCV4	AT5G17310.2	UTP--glucose-1-phosphate uridylyltransferase (EC 2.7.7.9)	cytosol	Carbohydrate metabolism	carbohydrate synthesis	sucrose	2.1	-0.0978539	-0.190528	-0.12484	0.0243675		+			30	11	11	74.6	29.5	29.5	51.256	0	155.91	120520000	249	0.718267	0.323428	-1.42741	2.19578	0.0345808	-3.66325	0.650814	0.633227	-1.31968	0.151363	0.99404	0.391389	20.3282	20.2952	20.4364	20.2187	20.4905	20.32	20.2648	20.2371	20.2817	20.202	20.3076
A0A6A5PCX9	AT1G11720.2	starch synthase 3	plastid	Carbohydrate metabolism	carbohydrate synthesis	starch	2.1	0.00338097	-0.0462593	0.0803574	0.0481079					24	24	24	28.7	28.7	28.7	133.94	0	94.537	22293000	326	0.0192258	0.976828	0.0560242	0.519404	0.445803	-1.10224	1.02882	0.487659	1.9027	0.29966	0.996881	0.703707	17.0338	17.1341	16.972	16.9218	17.1823	16.9956	17.0641	16.9886	16.9284	17.0191	17.0916
A0A6A5PJ00	AT4G39210.1	Glucose-1-phosphate adenylyltransferase (EC 2.7.7.27) (ADP-glucose pyrophosphorylase)	plastid	Carbohydrate metabolism	carbohydrate synthesis	starch	2.1	0.17606	0.378959	0.293665	0.108723					6	1	6	16.1	2.2	16.1	59.709	0	16.833	1656900	33	0.49759	0.477442	1.06494	1.43687	0.0900656	2.50649	0.604864	0.651013	1.24492	0.233937	0.996176	0.571231	15.2564	15.1991	14.8156	15.1352	14.6714	14.978	15.5184	15.2903	15.0709	15.2346	15.6817
A0A6A5PQK8	AT2G35840.3	Sucrose-phosphate phosphatase (EC 3.1.3.24)	cytosol	Carbohydrate metabolism	carbohydrate synthesis	sucrose	2.1	0.235303	0.141442	-0.0731588	-0.197762					2	2	2	4.4	4.4	4.4	54.352	0	4.7369	521670	24	1.44792	0.0869436	2.52282	0.861681	0.234156	1.65022	0.105169	0.917605	-0.282231	0.210988	0.991398	-0.522929	14.2446	14.2752	14.2469	14.5811	14.3214	14.1673	14.2118	14.4263	14.1311	14.2634	14.1984
A0A6A4NXB2	AT3G16910.1	Acetate/butyrate-CoA ligase AAE7, peroxisomal protein (Putative acid--thiol ligase) (EC 6.2.1.-)	peroxisome	Carbohydrate metabolism	gluconeogenesis / glyoxylate cycle	unknown	2.4	-0.34512	-0.135427	-0.17067	-0.249562					4	4	4	11	11	11	62.063	0	28.554	3468500	62	1.08147	0.162826	-1.9812	0.342881	0.604543	-0.786813	0.205467	0.848624	-0.511129	0.708928	1	-1.41262	16.4447	16.1989	16.4288	16.1453	16.2618	16.6928	16.5633	16.4363	16.4108	16.4248	17.044
A0A6A4Q0X4	AT5G09660.1	Malate dehydrogenase (EC 1.1.1.37)	peroxisome	Carbohydrate metabolism	gluconeogenesis / glyoxylate cycle	Malate DH	2.4	-0.447784	-0.124816	0.0698097	-0.038353	+				19	17	19	76.4	71.1	76.4	37.457	0	276.05	257410000	524	1.97159	0.0348238	-3.31139	0.956814	0.196886	-1.79463	0.166589	0.877084	0.425892	0.140817	0.99401	-0.367088	20.8665	20.6981	20.5583	20.5872	20.1074	20.8604	20.8377	20.7431	20.9627	21.0285	20.8961
A0A6A4Q7I2	AT5G03860.1	Malate synthase	peroxisome	Carbohydrate metabolism	gluconeogenesis / glyoxylate cycle	malate synthase	2.4	-0.0805717	-0.252637	-0.57096	-0.467569					24	24	24	46.2	46.2	46.2	64.282	0	103.7	44619000	383	0.212554	0.74966	-0.526262	0.693966	0.321776	-1.38885	0.608738	0.649256	-1.25127	1.5047	0.908741	-2.60687	18.1026	17.9685	18.0441	17.804	18.1897	18.1354	18.0446	17.5555	17.9224	17.5908	18.308
A0A6A4QI08	AT4G37870.1	Phosphoenolpyruvate carboxykinase (ATP) (EC 4.1.1.49)	cytosol	Carbohydrate metabolism	gluconeogenesis / glyoxylate cycle	phosphoenolpyruvate carboxykinase	2.4	-1.09732	-0.775653	-0.348885	0.204035					6	5	6	15.4	12.5	15.4	72.664	0	31.451	2777300	48	1.5602	0.0707629	-2.68923	1.03838	0.170585	-1.91697	0.390861	0.747929	-0.87598	0.194178	0.992437	0.486775	15.2963	14.5326	14.3085	14.2588	14.1396	14.6185	14.4621	14.9493	15.5604	14.5538	15.3728
A0A6A4QW13	AT1G43670.1	D-fructose-1,6-bisphosphate 1-phosphohydrolase (EC 3.1.3.11)	cytosol	Carbohydrate metabolism	gluconeogenesis / glyoxylate cycle	cytosolic fructose-1,6-bisphosphatase	2.4	-0.527068	-0.570413	-0.375967	-0.0528282	+	+			18	14	18	49.3	41.3	49.3	37.31	0	271.31	97970000	415	2.26261	0.0222613	-3.7704	2.61846	0.023039	-4.36164	1.57501	0.391776	-2.71124	0.144621	0.993649	-0.375893	19.367	19.3042	19.2987	19.2219	19.5664	19.3372	19.264	19.3125	19.4051	19.2228	19.3697
A0A6A5MGC8	AT4G37870.1	Phosphoenolpyruvate carboxykinase (ATP) (EC 4.1.1.49)	cytosol	Carbohydrate metabolism	gluconeogenesis / glyoxylate cycle	phosphoenolpyruvate carboxykinase	2.4	0.402725	0.477179	0.107297	-0.0216116					5	4	4	12.9	10.1	10.1	74.542	0	23.866	1170100	39	0.850755	0.252091	1.63349	1.08954	0.156237	1.9932	0.122256	0.909456	0.323451	0.0311282	1	-0.089567	15.1251	14.1966	14.7902	14.7764	14.2682	14.2498	14.3922	15.1187	14.9081	14.8601	14.731
A0A6A5N439	AT4G21210.1	PPDK regulatory protein	plastid	Carbohydrate metabolism	gluconeogenesis / glyoxylate cycle	pyruvate orthophosphate dikinase activity	2.4	0.188878	-0.157525	0.349394	-0.242257					3	3	3	10.2	10.2	10.2	44.285	0	13.765	505300	15	0.281088	0.676868	0.667077	0.375984	0.572718	-0.84865	0.4027	0.74095	0.897537	0.483537	1	-1.04069	14.5362	13.4342	13.919	13.161	14.2319	13.1322	13.5655	13.955	13.4094	13.4882	13.4148
A0A6A5NQF9	AT4G15530.6	Pyruvate, phosphate dikinase (EC 2.7.9.1)	cytosol,plastid	Carbohydrate metabolism	gluconeogenesis / glyoxylate cycle	pyruvate dikinase	2.4	0.00227852	0.0134453	0.0453915	0.0482605					34	32	34	44.1	42.2	44.1	111.8	0	148.77	67533000	596	0.0108266	0.988225	0.0318408	0.0698378	0.909003	0.193413	0.287963	0.803857	0.680705	0.290617	0.995594	0.685944	18.0851	17.9401	18.0591	17.9448	18.0717	17.9883	18.1193	18.0638	17.9696	18.0156	18.0547
A0A6A5NUI5	AT3G16910.1	Acetate/butyrate-CoA ligase AAE7, peroxisomal protein (Putative acid--thiol ligase) (EC 6.2.1.-)	peroxisome	Carbohydrate metabolism	gluconeogenesis / glyoxylate cycle	unknown	2.4	0.32872	0.142481	0.00469551	0.0222225	+				7	7	7	14.5	14.5	14.5	62.275	0	22.272	4478200	70	2.21398	0.0236497	3.69233	0.722817	0.304447	1.4346	0.0174653	0.983203	0.0509915	0.0979931	0.997576	0.264599	16.4163	16.2082	16.3367	16.1818	16.0701	16.0364	16.3269	15.9597	15.8855	16.0734	15.8316
A0A6A4NGL0	AT2G27680.1	Aldo_ket_red domain-containing protein	plastid	Carbohydrate metabolism	minor CHO metabolism	others	2.5	-0.132883	-0.15074	-0.0907639	0.00627174					12	7	12	42.4	28.2	42.4	43.354	0	135.61	44041000	234	1.02857	0.180131	-1.90231	1.72571	0.0601982	-2.93665	0.735055	0.601728	-1.45389	0.0467604	1	0.132417	18.5915	18.4157	18.4928	18.3824	18.7009	18.4511	18.6218	18.4737	18.5191	18.4282	18.3874
A0A6A4NIV9	AT4G17770.1	Glyco_transf_20 domain-containing protein	vacuole	Carbohydrate metabolism	minor CHO metabolism	trehalose metabolism	2.5	0.0997511	0.282446	0.190446	0.0796692					11	9	11	18.9	16.1	18.9	95.109	0	45.756	7764100	160	0.227394	0.735644	0.557578	1.04418	0.16861	1.92563	0.558615	0.667135	1.16835	0.187562	0.993061	0.472357	16.5297	16.3875	16.3196	16.6357	15.9462	16.3334	16.6325	16.6396	16.5063	16.6203	16.6734
A0A6A4NLK0	AT1G06410.1	Glyco_transf_20 domain-containing protein	golgi	Carbohydrate metabolism	minor CHO metabolism	trehalose metabolism	2.5	0.0646851	-0.0384796	-0.0649529	0.000689697					22	8	22	32.7	13.7	32.7	97.952	0	73.729	12961000	258	0.914596	0.223526	1.73081	0.681489	0.329388	-1.36895	0.744364	0.598205	-1.46852	0.00822019	1	0.0242459	16.4895	16.3915	16.4241	16.4229	16.5501	16.3219	16.3943	16.3705	16.3194	16.356	16.3124
A0A6A4NT24	AT1G04420.1	Aldo_ket_red domain-containing protein	plastid	Carbohydrate metabolism	minor CHO metabolism	others	2.5	0.100916	-0.0470406	0.0283993	0.0160229					23	23	23	68.4	68.4	68.4	45.309	0	168.27	54467000	402	0.731083	0.315775	1.44764	0.292742	0.65234	-0.690132	0.166025	0.877644	0.424624	0.0876593	0.997434	0.238855	18.4602	18.5822	18.5484	18.5731	18.6505	18.4355	18.4831	18.3985	18.321	18.4366	18.4981
A0A6A4NXU7	AT5G61760.1	Inositol polyphosphate multikinase (EC 2.7.1.140) (EC 2.7.1.151)	cytosol	Carbohydrate metabolism	minor CHO metabolism	myo-inositol	2.5	-0.36051	-0.624639	-0.13536	-0.290605		+			4	4	4	29.6	29.6	29.6	33.089	0	13.647	1476000	16	1.13476	0.15018	-2.06033	2.71833	0.0211489	-4.53458	0.115608	0.912875	-0.307537	0.83964	1	-1.61643	14.5702	14.8168	15.1864	14.5025	14.9698	14.518	14.3126	14.5653	14.702	14.6272	14.4042
A0A6A4P2A9	AT5G57330.1	Glucose-6-phosphate 1-epimerase (EC 5.1.3.15)	cytosol	Carbohydrate metabolism	minor CHO metabolism	others	2.5	0.202644	0.107183	0.0784885	0.0780315	+				19	12	19	66.9	49.6	66.9	37.391	0	195.15	34393000	321	2.1097	0.0277864	3.52684	1.01914	0.177284	1.88821	0.67553	0.621408	1.35942	0.748273	1	1.47466	18.099	17.9265	17.8756	17.9333	17.9438	17.8123	17.9866	17.8689	17.768	17.8651	17.8596
A0A6A4P4S5	AT5G19150.1	ATP-dependent (S)-NAD(P)H-hydrate dehydratase (EC 4.2.1.93) (ATP-dependent NAD(P)HX dehydratase)	mitochondrion	Carbohydrate metabolism	minor CHO metabolism	others	2.5	0.110592	0.0478615	-0.00777893	0.00851669					10	10	10	33.3	33.3	33.3	39.837	0	73.765	10868000	123	0.93065	0.216414	1.75513	0.306243	0.639223	0.716553	0.0596095	0.951573	-0.166694	0.0513113	1	0.144651	17.4363	17.1826	17.2428	17.2443	17.1794	17.0739	17.3088	17.2552	17.0643	17.2697	17.1006
A0A6A4PFF4	AT3G17940.1	Aldose 1-epimerase (EC 5.1.3.3)	cytosol	Carbohydrate metabolism	minor CHO metabolism	others	2.5	-0.1233	-0.308316	-0.179023	-0.120726		+			7	5	7	28.9	25.7	28.9	37.285	0	19.289	4865100	81	1.07789	0.163812	-1.97586	2.69618	0.0216332	-4.49593	1.3015	0.414964	-2.30669	1.10842	0.969135	-2.02125	16.1114	16.0489	16.1101	16.1216	16.2426	15.9253	16.0093	16.0672	15.8441	15.8637	16.0096
A0A6A4PKY7	AT3G47800.1	Aldose 1-epimerase (EC 5.1.3.3)	extracellular	Carbohydrate metabolism	minor CHO metabolism	others	2.5	0.56019	0.410848	0.296165	0.140356	+				8	8	8	37.5	37.5	37.5	39.852	0	29.47	9571900	128	2.71333	0.0123167	4.52585	1.78443	0.0555539	3.02525	1.06804	0.470653	1.9612	0.537951	1	1.13365	16.8736	16.8483	16.6771	16.7575	16.7132	16.4727	16.8233	16.6878	16.4729	16.6662	16.5162
A0A6A4PMN1	AT3G06580.1	Mevalonate/galactokinase family protein (Putative galactokinase) (EC 2.7.1.6)	peroxisome	Carbohydrate metabolism	minor CHO metabolism	galactose metabolism	2.5	-0.073703	-0.0906147	-0.0682243	-0.0181332		+			17	17	17	44.7	44.7	44.7	54.569	0	98.392	33718000	263	1.25457	0.122857	-2.23746	3.65085	0.013125	-6.33814	2.32274	0.307793	-3.86778	0.367636	1	-0.833193	17.7523	17.6606	17.6793	17.5625	17.6965	17.6658	17.6397	17.6249	17.6691	17.6671	17.6304
A0A6A4Q0A4	AT1G60140.1	Glyco_transf_20 domain-containing protein	peroxisome	Carbohydrate metabolism	minor CHO metabolism	trehalose metabolism	2.5	0.197488	0.438991	0.125051	-0.255883					4	2	3	7.2	3.4	5.3	97.075	0	6.4078	1127700	14	0.493802	0.480813	1.05842	1.52119	0.0799039	2.63131	0.264501	0.816287	0.633845	0.669986	1	-1.35053	14.6832	14.4407	14.2864	14.547	13.9751	14.7431	14.8463	14.7125	14.3968	14.4413	14.2699
A0A6A4QHA8	AT4G23730.1	Glucose-6-phosphate 1-epimerase (EC 5.1.3.15)	cytosol	Carbohydrate metabolism	minor CHO metabolism	others	2.5	0.54984	0.546481	0.543418	0.392834					4	4	4	15.5	15.5	15.5	34.319	0	8.9086	2792600	36	0.482974	0.488428	1.03972	0.476165	0.479598	1.0279	0.471753	0.708785	1.02023	0.306424	0.997781	0.716905	16.1959	16.0899	16.0418	16.0412	15.9204	15.9816	16.13	16.2656	15.8459	16.0491	16.1403
A0A6A4QK71	AT1G68020.2	Glyco_transf_20 domain-containing protein	cytosol	Carbohydrate metabolism	minor CHO metabolism	trehalose metabolism	2.5	0.176343	0.251836	0.153898	0.123866		+			8	7	7	13.1	12.2	12.2	97.493	0	20.625	2550800	79	0.655531	0.36256	1.32729	1.92145	0.0474787	3.23414	0.693172	0.617437	1.38759	0.761575	1	1.49549	15.6982	15.6138	15.3941	15.5503	15.0204	15.471	15.6494	15.605	15.3588	15.5701	15.5502
A0A6A4QS13	AT1G06690.1	Aldo_ket_red domain-containing protein	plastid	Carbohydrate metabolism	minor CHO metabolism	others	2.5	0.0430134	-0.0266502	0.00967712	-0.0142998					17	17	17	49.9	49.9	49.9	40.509	0	98.25	66952000	313	0.256903	0.702782	0.618453	0.16982	0.785299	-0.433128	0.052096	0.956542	0.14675	0.0674406	1	-0.187194	18.9416	19.0716	19.0711	18.9946	19.1448	18.9913	18.9883	18.9852	18.9219	18.9886	18.9466
A0A6A4R2U6	AT3G47800.1	Aldose 1-epimerase (EC 5.1.3.3)	extracellular	Carbohydrate metabolism	minor CHO metabolism	others	2.5	0.0681393	0.0136127	0.00682144	0.0916355					9	9	9	31.9	31.9	31.9	40.409	0	48.293	11760000	143	0.307825	0.648284	0.71963	0.0504415	0.934747	0.142321	0.0199192	0.981606	0.0580012	0.476656	1	1.02876	17.3553	17.1272	17.15	17.1517	17.449	16.9792	17.1882	17.275	17.377	17.1408	17.1092
A0A6A4R646	AT5G51970.1	PKS_ER domain-containing protein	cytosol	Carbohydrate metabolism	minor CHO metabolism	sorbitol dehydrogenase	2.5	0.104964	0.0766716	-0.0396252	-0.034491					11	11	11	44.4	44.4	44.4	39.39	0	56.071	20830000	202	0.550935	0.435586	1.15549	0.522611	0.443674	1.10769	0.229545	0.833406	-0.562076	0.180755	0.990116	-0.457404	18.1333	17.9772	18.1974	18.0451	17.8439	18.0393	17.9862	18.0515	17.9525	18.026	17.9795
A0A6A5LIK6	AT3G17940.1	Aldose 1-epimerase (EC 5.1.3.3)	cytosol	Carbohydrate metabolism	minor CHO metabolism	others	2.5	-0.448844	-0.202051	-0.243924	-0.147168	+				7	5	5	27.3	24	24	36.846	0	12.66	3875300	44	1.8029	0.0466995	-3.05323	0.748165	0.290058	-1.47449	1.07083	0.471987	-1.96536	0.557957	1	-1.16725	15.7674	15.4829	15.2752	15.7532	15.5195	15.6799	15.8558	15.8473	15.6106	16.0385	15.8031
A0A6A5LJ30	AT2G38740.1	Haloacid dehalogenase-like hydrolase (Putative sugar-terminal-phosphatase) (EC 3.1.3.58)	cytosol	Carbohydrate metabolism	minor CHO metabolism	mannose metabolism	2.5	-0.565259	-0.20358	-0.671415	-0.27695					5	3	5	21.7	12	21.7	28.186	0	13.373	2247000	28	0.745391	0.30755	-1.47014	0.25722	0.689076	-0.619096	0.896769	0.533909	-1.70374	0.372999	1	-0.843133	15.6937	14.7425	16.0603	15.3704	15.4781	15.7094	15.8116	15.6625	15.8228	16.1472	14.5712
A0A6A5LSL1	AT3G56310.1	Alpha-galactosidase (EC 3.2.1.22) (Melibiase)	extracellular	Carbohydrate metabolism	minor CHO metabolism	galactose metabolism	2.5	0.497519	0.318472	0.174767	0.103135	+	+			10	10	10	32	32	32	48.146	0	101.43	23313000	148	4.33412	0.00584615	7.93441	2.51548	0.0260153	4.18669	1.43192	0.407393	2.49917	0.904772	1	1.7159	18.508	18.3492	18.4684	18.4594	18.5613	18.1521	18.4859	18.3148	18.2599	18.2383	18.2194
A0A6A5LUE2	AT3G26380.1	Alpha-galactosidase (EC 3.2.1.22)	extracellular	Carbohydrate metabolism	minor CHO metabolism	galactose metabolism	2.5	0.428825	0.236528	0.108232	0.0914768	+	+			12	10	10	21.5	20.3	20.3	66.39	0	28.694	11879000	135	2.52696	0.0157401	4.20602	1.87727	0.0497981	3.16644	0.489779	0.697103	1.05148	0.616797	1	1.26446	17.0583	17.0577	17.1329	17.1278	17.4675	17.0247	16.8995	16.9873	17.0627	16.9085	16.9842
A0A6A5MM38	AT5G53580.1	Aldo_ket_red domain-containing protein	plastid	Carbohydrate metabolism	minor CHO metabolism	others	2.5	0.0310978	0.0481606	0.0481503	0.126138					6	6	6	19.3	19.3	19.3	41.04	0	18.619	5698300	88	0.101526	0.876573	0.273305	0.188798	0.76366	0.47506	0.175566	0.869579	0.445926	0.570982	1	1.18896	16.5326	16.4841	16.5046	16.2388	16.2401	16.3129	16.4153	16.3791	16.4146	16.5635	16.3287
A0A6A5MNU8	AT1G70820.1	Phosphoglucomutase/phosphomannomutase family protein (Putative phosphotransferase (Phosphomutase)) (EC 5.4.2.-)	plastid	Carbohydrate metabolism	minor CHO metabolism	mannose metabolism	2.5	-0.08722	-0.157759	-0.043671	-0.126254					14	14	14	29.9	29.9	29.9	68.087	0	49.765	11023000	171	0.625245	0.383903	-1.27823	1.34165	0.103067	-2.36592	0.313556	0.784724	-0.730741	0.81056	1	-1.57162	16.6974	16.6671	16.6755	16.6527	16.8745	16.6104	16.795	16.5984	16.5936	16.6171	16.6738
A0A6A5MSI5	AT5G66530.1	Glucose-6-phosphate 1-epimerase (EC 5.1.3.15)	plastid	Carbohydrate metabolism	minor CHO metabolism	others	2.5	-0.494897	-0.241687	-0.105032	-0.0899792	+				14	14	14	64.8	64.8	64.8	35.175	0	160.1	87728000	363	2.92551	0.00986286	-4.90444	1.1868	0.134105	-2.13737	0.243382	0.826794	-0.590782	0.323729	0.999071	-0.75034	19.5351	19.6203	19.4208	19.5311	19.3234	19.5474	19.8765	19.8213	19.58	19.8715	20.2232
A0A6A5MYP1	AT4G28706.2	PfkB family carbohydrate kinase	plastid	Carbohydrate metabolism	minor CHO metabolism	others	2.5	-0.10174	0.00437355	0.0503681	0.0519714					6	6	6	19.2	19.2	19.2	53.049	0	19.929	5454800	74	0.498711	0.477129	-1.06686	0.0175765	0.9764	0.05131	0.220679	0.839549	0.543469	0.264204	0.992187	0.633245	16.6729	16.3559	16.3092	16.4652	16.42	16.4108	16.6484	16.5906	16.4743	16.6297	16.5208
A0A6A5N002	AT3G26380.1	Alpha-galactosidase (EC 3.2.1.22) (Melibiase)	extracellular	Carbohydrate metabolism	minor CHO metabolism	galactose metabolism	2.5	0.503332	0.293516	0.216488	0.116482	+	+			15	13	15	28.2	25.9	28.2	68.364	0	74.183	26474000	223	5.20168	0.00778947	10.4096	4.65085	0.0148	8.77339	2.37086	0.298491	3.94643	2.72319	0.673333	4.54308	18.1927	18.2131	18.2283	18.1604	18.4158	17.977	18.0696	18.0496	17.9579	18.1073	17.7616
A0A6A5N7U8	AT1G78580.1	Alpha,alpha-trehalose-phosphate synthase (UDP-forming) (EC 2.4.1.15)	plasma membrane	Carbohydrate metabolism	minor CHO metabolism	trehalose metabolism	2.5	0.00789719	0.338187	0.423958	0.132825					7	7	7	11.4	11.4	11.4	107.34	0	18.949	2173400	40	0.0100206	0.988117	0.0294969	0.993648	0.185516	1.85002	0.998096	0.500263	1.85669	0.201574	0.990609	0.502766	15.0774	14.4159	14.2361	14.8148	13.9091	14.8054	15.0025	14.8329	14.5846	14.8794	15.1073
A0A6A5NFQ4	AT5G57330.1	Glucose-6-phosphate 1-epimerase (EC 5.1.3.15)	cytosol	Carbohydrate metabolism	minor CHO metabolism	others	2.5	-0.00226822	-0.0610031	-0.0121422	0.043401					14	8	8	59.3	37.3	37.3	37.222	0	33.869	10163000	128	0.0148574	0.983795	-0.0435012	0.718671	0.307103	-1.42805	0.17455	0.870349	-0.443669	0.390534	1	0.875382	17.2907	17.0811	17.0354	17.039	17.1574	16.9484	17.1518	17.1366	17.0317	17.0413	17.1087
A0A6A5NSZ3	AT2G21250.1	Aldo_ket_red domain-containing protein	cytosol	Carbohydrate metabolism	minor CHO metabolism	mannose metabolism	2.5	-0.124032	-0.159887	-0.0306633	0.00649261					11	11	11	35.6	35.6	35.6	34.886	0	45.277	22394000	178	0.684277	0.342784	-1.3734	1.49635	0.082462	-2.59449	0.183271	0.863646	-0.462946	0.0293316	1	0.0845564	18.045	18.0581	18.1881	18.1428	18.4345	18.1527	18.0657	18.1908	18.097	18.183	18.2374
A0A6A5NTE4	AT2G27680.1	Aldo_ket_red domain-containing protein	plastid	Carbohydrate metabolism	minor CHO metabolism	others	2.5	-0.12143	-0.0273827	0.0684025	0.181737					10	5	5	38	24.9	24.9	47.2	0	20.834	8247400	48	0.329011	0.627827	-0.760453	0.0745143	0.903756	-0.20547	0.230017	0.833467	0.563062	0.773501	1	1.5141	17.4519	17.8347	17.6349	17.5839	17.1714	17.8488	17.6568	17.6461	17.534	17.4614	17.693
A0A6A5NV24	AT5G08370.1	Alpha-galactosidase (EC 3.2.1.22) (Melibiase)	extracellular	Carbohydrate metabolism	minor CHO metabolism	galactose metabolism	2.5	1.18169	0.993485	-0.0013998	1.19479					3	2	2	8.8	6.5	6.5	43.566	0	20.997	1169500	33	0.853956	0.250749	1.63839	0.879104	0.226513	1.67684	0.000795704	0.999166	-0.00236683	1.45524	0.892074	2.53365	15.159	13.2171	15.878	16.3166	16.4361	15.8209	15.8428	15.2253	13.5797	15.5971	13.864
A0A6A5P624	AT5G57655.2	Xylose isomerase (EC 5.3.1.5)	extracellular	Carbohydrate metabolism	minor CHO metabolism	others	2.5	0.0347977	0.0294884	-0.0212097	0.0646034					23	23	23	60.1	60.1	60.1	54.043	0	131.22	46043000	433	0.245222	0.715035	0.594567	0.186693	0.765761	0.470455	0.145544	0.895441	-0.378022	0.523275	1	1.10882	17.7782	17.6722	17.6728	17.6391	17.7308	17.6353	17.6649	17.8003	17.626	17.7401	17.6713
A0A6A5P7P4	AT1G31190.1	Inositol-1-monophosphatase (EC 3.1.3.25)	plastid	Carbohydrate metabolism	minor CHO metabolism	myo-inositol	2.5	-0.338615	-0.271388	-0.0313736	0.0325237					11	11	11	39.6	39.6	39.6	39.529	0	35.351	10097000	106	1.72139	0.0542088	-2.93016	1.39181	0.0964453	-2.43994	0.0915085	0.930705	-0.248494	0.0854461	0.997588	0.233285	16.6392	16.7062	16.645	16.3969	16.7153	16.7197	16.8157	16.7299	16.5232	16.6502	16.8334
A0A6A5PI77	AT5G08380.1	Alpha-galactosidase (EC 3.2.1.22) (Melibiase)	extracellular	Carbohydrate metabolism	minor CHO metabolism	galactose metabolism	2.5	0.636262	0.237712	0.172313	0.169693	+	+			16	15	16	50.1	47.8	50.1	43.83	0	117.31	47394000	330	4.2529	0.00592857	7.73006	3.40368	0.0146522	5.82287	1.20004	0.427436	2.15693	1.75464	0.89034	2.98025	18.6003	18.8478	18.939	18.8247	19.0495	18.4494	18.4834	18.4446	18.3847	18.5063	18.3024
A0A6A5PMX1	AT5G53850.2	Enolase-phosphatase E1 (EC 3.1.3.77) (2,3-diketo-5-methylthio-1-phosphopentane phosphatase)]";"Probable bifunctional methylthioribulose-1-phosphate dehydratase/enolase-phosphatase E1 [Includes: Methylthioribulose-1-phosphate dehydratase (MTRu-1-P dehydratase) (EC 4.2.1.109)	cytosol	Carbohydrate metabolism	minor CHO metabolism	others	2.5	-0.00317307	-0.105393	-0.0052906	-0.0269482					17	17	17	41.6	41.6	41.6	57.249	0	105.93	25187000	231	0.0217812	0.973658	-0.0632959	1.07854	0.159019	-1.97684	0.0319055	0.971971	-0.0917292	0.348934	1	-0.798232	17.7551	17.5634	17.5325	17.5901	17.742	17.43	17.7099	17.575	17.4943	17.4628	17.4875
A0A6A5PNB3	AT2G21370.1	FGGY_C domain-containing protein	plastid	Carbohydrate metabolism	minor CHO metabolism	sugar kinases	2.5	0.0234131	-0.0226028	0.067141	0.0644764					11	11	11	34.4	34.4	34.4	49.475	0	45.091	22100000	139	0.0920234	0.888734	0.249779	0.168045	0.786992	-0.429156	0.476413	0.70544	1.02833	0.371199	1	0.839801	18.9052	19.0601	19.1974	19.0676	19.3894	19.0455	19.0269	19.0522	19.1172	19.1478	19.021
A0A6A4Q9V9	AT2G37770.2	Aldo/keto reductase family oxidoreductase (Putative oxidoreductase) (EC 1.1.1.-)	peroxisome	Carbohydrate metabolism	not assigned	others	2.99	-0.145922	-0.0440712	0.0223019	-0.0966354					14	11	12	63.2	53	56.8	35.113	0	51.21	17699000	227	1.22954	0.128858	-2.20052	0.29735	0.646608	-0.699182	0.121392	0.909703	0.321391	0.860967	1	-1.64913	16.9791	16.7279	16.7512	16.7894	16.8316	16.824	17.0537	16.8587	16.9173	16.9348	16.9423
A0A6A5LKL6	AT3G17770.1	Dihydroxyacetone kinase	cytosol	Carbohydrate metabolism	not assigned	transferases	2.99	0.0982805	0.460806	0.411561	0.261092		+			5	5	5	12.3	12.3	12.3	60.769	0	16.493	3284800	70	0.175395	0.790162	0.445546	1.87944	0.0496443	3.16975	1.45736	0.407585	2.53679	0.689825	1	1.38226	16.5254	15.9824	15.9698	16.0715	15.4099	16.1694	16.3895	16.4152	16.2631	16.5342	16.1953
A0A6A5M8H6	AT2G37770.2	Aldo_ket_red domain-containing protein	peroxisome	Carbohydrate metabolism	not assigned	others	2.99	0.0372478	-0.0146622	0.0295517	0.0429386					11	10	10	39.7	35.9	35.9	34.782	0	27.236	8648100	119	0.36537	0.591215	0.828981	0.10284	0.867393	-0.276531	0.271654	0.813573	0.648237	0.235192	0.995068	0.57384	16.4101	16.3065	16.4412	16.3996	16.3728	16.2391	16.284	16.3586	16.3365	16.4525	16.3516
A0A6A5MYL3	AT2G37770.2	Aldo_ket_red domain-containing protein	peroxisome	Carbohydrate metabolism	not assigned	others	2.99	-0.10662	-0.10094	-0.191435	-0.241999					22	20	22	65.5	59.5	65.5	37.602	0	232.78	131670000	461	0.452416	0.513401	-0.986359	0.49142	0.467693	-1.05431	0.83807	0.556677	-1.61402	1.32007	0.947631	-2.33409	20.0171	19.8212	19.9225	19.9627	20.155	19.979	20.0498	19.936	20.0124	19.9298	19.9852
A0A6A4NCV6	AT1G78570.1	Rhamnose biosynthetic-like enzyme	cytosol	Carbohydrate metabolism	nucleotide sugar biosynthesis	UDP-L-rhamnose synthesis	2.8	-0.0798935	-0.102626	0.00481148	-0.077055					34	9	34	63.1	25	63.1	75.315	0	237.75	129730000	678	1.00647	0.187925	-1.86925	1.38067	0.0974545	-2.4235	0.035682	0.969591	0.102186	1.12485	0.974584	-2.04564	19.4899	19.4068	19.4136	19.4485	19.61	19.3386	19.5366	19.5182	19.4026	19.4592	19.4733
A0A6A4NUY7	AT3G29360.1	UDP-glucose 6-dehydrogenase (EC 1.1.1.22)	extracellular	Carbohydrate metabolism	nucleotide sugar biosynthesis	UDP-D-glucuronic acid synthesis	2.8	-0.116206	-0.157516	-0.150013	0.0361034					22	7	7	53.5	20.8	20.8	52.934	0	44.724	15764000	84	0.785948	0.284365	-1.53348	1.86229	0.0509328	-3.14355	2.20198	0.328213	-3.67315	0.10661	0.99544	0.285748	18.5614	18.4241	18.4125	18.3111	18.7097	18.3521	18.522	18.5341	18.3532	18.4508	18.3529
A0A6A4P7G5	AT3G02230.1	UDP-arabinopyranose mutase (EC 5.4.99.30)	golgi	Carbohydrate metabolism	nucleotide sugar biosynthesis	UDP-L-arabinose synthesis	2.8	0.0308331	0.08363	0.0918915	0.0154926					23	4	5	71.4	16.9	22	40.099	0	25.73	12134000	119	0.103341	0.874694	0.277758	0.457643	0.495582	0.995551	0.280177	0.807538	0.665264	0.0572038	1	0.160338	18.0933	17.8933	17.7416	17.6267	17.9181	17.8979	17.7935	17.9427	17.9945	17.9084	17.9711
A0A6A4P8F5	AT5G15490.1	UDP-glucose 6-dehydrogenase (EC 1.1.1.22)	extracellular	Carbohydrate metabolism	nucleotide sugar biosynthesis	UDP-D-glucuronic acid synthesis	2.8	0.687809	0.69734	0.87314	0.881268					21	2	3	55.2	5.4	8.5	52.879	0	7.5374	4577700	19	0.345339	0.611932	0.791456	0.351771	0.596137	0.803566	0.466042	0.710369	1.01026	0.470919	1	1.01877	16.7161	17.0954	17.0982	17.3046	17.0102	17.2204	16.8656	17.1597	16.8379	17.1885	17.1535
A0A6A4PL33	AT3G02230.1	UDP-arabinopyranose mutase (EC 5.4.99.30)	golgi	Carbohydrate metabolism	nucleotide sugar biosynthesis	UDP-L-arabinose synthesis	2.8	-0.180037	-0.0312468	-0.0776047	0.0485523					7	5	5	27.1	22.5	22.5	39.663	0	17.419	1068800	23	0.391102	0.569113	-0.876421	0.0540373	0.929137	-0.15193	0.105974	0.917151	-0.284198	0.0820727	0.997638	0.224756	14.5841	14.395	14.2112	14.3451	14.3168	14.2792	14.575	14.637	14.5647	14.5402	14.5333
A0A6A4PTL3	AT2G22240.1	Inositol-3-phosphate synthase (EC 5.5.1.4)	cytosol	Carbohydrate metabolism	nucleotide sugar biosynthesis	UDP-D-glucuronic acid synthesis	2.8	-0.254653	-0.113997	0.113866	0.138343					21	4	21	60.1	18.2	60.1	56.01	0	215.7	54769000	307	1.33939	0.10542	-2.36258	0.820196	0.253225	-1.5865	0.476123	0.705167	1.02783	0.852568	1	1.63627	18.3827	18.6316	18.8442	18.5895	18.927	18.8249	18.706	18.9133	18.6828	18.9513	18.9958
A0A6A4PV16	AT5G15490.1	UDP-glucose 6-dehydrogenase (EC 1.1.1.22)	extracellular	Carbohydrate metabolism	nucleotide sugar biosynthesis	UDP-D-glucuronic acid synthesis	2.8	-0.10391	-0.193751	-0.0119865	-0.0772038		+			24	8	24	61.3	26.6	61.3	52.83	0	120.63	80060000	493	1.30859	0.111707	-2.31716	3.92456	0.0106	-6.94535	0.0608441	0.950308	-0.169945	1.90419	0.83395	-3.20765	19.0441	19.0556	19.1984	19.2172	19.2158	19.0852	19.0238	19.0965	19.0034	19.0729	19.1179
A0A6A4PZ00	AT1G63000.1	RmlD_sub_bind domain-containing protein	cytosol	Carbohydrate metabolism	nucleotide sugar biosynthesis	UDP-L-rhamnose synthesis	2.8	-0.193253	-0.143993	-0.0488033	-0.0984955					17	11	12	71.1	49.2	56.8	33.782	0	39.423	24245000	210	1.68244	0.0577002	-2.87166	1.29752	0.111226	-2.30083	0.237091	0.831194	-0.57778	0.737461	1	-1.45768	18.4217	18.1787	18.2147	18.3138	18.369	18.2791	18.3677	18.4481	18.4061	18.2432	18.4707
A0A6A4Q1X5	AT3G23820.1	UDP-D-glucuronate 4-epimerase 6	golgi	Carbohydrate metabolism	nucleotide sugar biosynthesis	UDP-D-galacturonic acid synthesis	2.8	0.0311668	0.0500629	0.0212486	0.042519					9	6	9	32.2	22.6	32.2	49.27	0	23.14	7262200	62	0.367522	0.589148	0.832982	0.417336	0.533852	0.923962	0.0857673	0.933753	0.234095	0.348941	1	0.798244	17.3253	17.2875	17.1989	17.2552	17.2339	17.1373	17.3354	17.3316	17.213	17.378	16.9884
A0A6A4QDH3	AT3G62830.1	UDP-glucuronate decarboxylase (EC 4.1.1.35)	golgi	Carbohydrate metabolism	nucleotide sugar biosynthesis	UDP-D-xylose synthesis	2.8	-0.0358944	-0.0182884	0.0406067	-0.00728149					19	4	18	57.7	11.7	55.8	48.289	0	142.71	27467000	284	0.251064	0.709619	-0.606546	0.139869	0.823037	-0.364886	0.32705	0.776816	0.756704	0.0398999	1	-0.113773	17.9912	17.8063	17.8821	17.7633	17.8754	17.8459	17.8997	17.9142	17.8121	17.9346	17.929
A0A6A4QHA6	AT5G15490.1	UDP-glucose 6-dehydrogenase (EC 1.1.1.22)	extracellular	Carbohydrate metabolism	nucleotide sugar biosynthesis	UDP-D-glucuronic acid synthesis	2.8	-0.138631	-0.180938	-0.00767784	0.0072113		+			23	4	13	52.1	13.3	34.6	53.009	0	87.966	44597000	237	1.34594	0.104216	-2.37225	3.24081	0.015145	-5.49909	0.0868297	0.933691	-0.236769	0.0598236	0.999515	0.167258	18.8737	18.8147	18.9135	18.8486	19.1241	18.8192	18.8786	18.9671	18.8361	18.8621	19.0342
A0A6A4QL55	AT1G12780.1	UDP-glucose 4-epimerase (EC 5.1.3.-)	cytosol	Carbohydrate metabolism	nucleotide sugar biosynthesis	UDP-D-glucose 4-epimerase	2.8	0.368251	0.271338	0.0356157	0.106913	+	+			7	6	6	27.8	24.6	24.6	39.5	0	21.095	4310700	56	2.07274	0.0296608	3.46879	1.96419	0.0448399	3.29996	0.101684	0.920744	0.273693	0.750999	1	1.47893	16.7171	16.4489	16.1555	16.3609	16.3534	16.1508	16.3107	16.5278	16.2538	16.3081	15.7974
A0A6A4QRD0	AT5G15490.1	UDP-glucose 6-dehydrogenase (EC 1.1.1.22)	extracellular	Carbohydrate metabolism	nucleotide sugar biosynthesis	UDP-D-glucuronic acid synthesis	2.8	-0.116968	-0.207907	0.0827995	-0.0377384					22	3	6	52.6	8.7	22	52.93	0	39.504	15763000	88	0.489484	0.483509	-1.05097	0.472174	0.483015	-1.02096	0.549732	0.672235	1.15347	0.184103	0.990682	-0.464774	18.0422	17.8923	17.9739	18.0324	17.5698	18.0823	18.0092	17.9879	17.0515	17.9247	18.0997
A0A6A4QUY2	AT1G78570.1	Rhamnose biosynthetic-like enzyme	cytosol	Carbohydrate metabolism	nucleotide sugar biosynthesis	UDP-L-rhamnose synthesis	2.8	-0.0858448	-0.214126	-0.0212448	-0.093631					27	3	4	52.6	9.3	10.9	75.068	0	16.589	5083600	74	0.521737	0.457795	-1.10621	1.46862	0.0855299	-2.55344	0.133564	0.904082	-0.350171	0.479991	1	-1.03455	16.3629	16.3263	16.3034	16.1561	16.5456	16.1038	16.4175	16.3331	16.1457	16.0528	16.3325
A0A6A5LT10	AT5G52560.1	UDP-sugar pyrophosphorylase 1 (EC 2.7.7.64) (UTP-glucose-1-phosphate uridylyltransferase)	cytosol	Carbohydrate metabolism	nucleotide sugar biosynthesis	UDP-D-glucuronic acid synthesis	2.8	-0.100658	-0.108609	-0.130382	-0.0682144					19	19	19	41	41	41	66.04	0	122.92	20543000	273	0.988738	0.194508	-1.84265	0.993706	0.185567	-1.85011	0.752486	0.594661	-1.48126	0.681729	1	-1.36933	17.7653	17.4822	17.6207	17.5512	17.5337	17.4733	17.7083	17.7168	17.5158	17.499	17.6841
A0A6A5MCT0	AT3G02230.1	UDP-arabinopyranose mutase (EC 5.4.99.30)	golgi	Carbohydrate metabolism	nucleotide sugar biosynthesis	UDP-L-arabinose synthesis	2.8	-0.0712254	-0.0601574	-0.0429028	-0.046772					26	7	26	82.7	28.8	82.7	40.743	0	168.02	172380000	572	0.708822	0.328123	-1.41246	0.908346	0.215053	-1.72133	0.208291	0.846856	-0.517174	0.486445	1	-1.04572	20.5747	20.4554	20.4253	20.495	20.6612	20.4559	20.5495	20.5948	20.5433	20.5234	20.5592
A0A6A5MDA8	AT4G10960.1	UDP-glucose 4-epimerase (EC 5.1.3.-)	extracellular	Carbohydrate metabolism	nucleotide sugar biosynthesis	UDP-D-glucose 4-epimerase	2.8	0.24998	0.225815	0.0786549	-0.0953663					14	8	14	52	31.8	52	38.744	0	78.615	11539000	170	1.47721	0.0824987	2.56615	1.34511	0.102795	2.37102	0.299366	0.795419	0.703133	0.553288	1	-1.15943	16.7445	16.3847	16.5629	16.63	16.4376	16.3858	16.6068	16.7245	16.4303	16.4914	16.6118
A0A6A5MK23	AT5G18070.1	Phosphoacetylglucosamine mutase (PAGM) (EC 5.4.2.3) (Acetylglucosamine phosphomutase) (N-acetylglucosamine-phosphate mutase)	plastid,mitochondrion	Carbohydrate metabolism	nucleotide sugar biosynthesis	UDP-N-acetylglucosamine synthesis	2.8	-0.139894	0.0127384	-0.014102	-0.0148737					8	8	8	23.6	23.6	23.6	60.469	0	46.423	4489400	91	0.82299	0.265482	-1.59081	0.0667655	0.914013	0.185438	0.0551742	0.953511	-0.154954	0.0523736	1	-0.147492	16.0511	15.7398	15.9537	16.047	15.8422	15.982	16.1249	16.0963	16.1001	16.0936	16.1375
A0A6A5MLE0	AT3G10700.1	galacturonic acid kinase	cytosol	Carbohydrate metabolism	nucleotide sugar biosynthesis	UDP-D-galacturonic acid synthesis	2.8	-0.22431	-0.232911	0.0264267	-0.118714					6	6	6	15.3	15.3	15.3	49.639	0	11.456	1450500	27	1.2052	0.133739	-2.16456	1.12867	0.147655	-2.0513	0.0939151	0.929403	0.254491	0.676943	1	-1.36168	14.496	14.7029	14.8051	14.392	14.7205	14.562	14.4831	14.9348	14.4246	14.6691	14.7745
A0A6A5MNC5	AT1G31070.2	N-acetylglucosamine-1-phosphate uridylyltransferase 1	cytosol	Carbohydrate metabolism	nucleotide sugar biosynthesis	UDP-N-acetylglucosamine synthesis	2.8	0.42085	0.362062	0.692955	0.173228					10	10	10	31.1	31.1	31.1	52.868	0	24.476	6057200	63	1.09339	0.159413	1.99891	1.02495	0.175182	1.8969	1.67132	0.400721	2.855	0.341183	0.997445	0.783602	17.0672	16.5704	16.595	16.6722	16.8896	16.681	16.7769	16.6974	16.5822	16.7631	16.967
A0A6A5MQV3	AT5G66280.1	GDP-mannose 4,6-dehydratase (EC 4.2.1.47)	cytosol	Carbohydrate metabolism	nucleotide sugar biosynthesis	GDP-L-fucose synthesis	2.8	-0.0974125	-0.201621	-0.113515	-0.0970676		+			15	15	15	47.8	47.8	47.8	40.458	0	56.845	28242000	202	0.710598	0.327659	-1.41527	2.71927	0.0212857	-4.53623	1.4962	0.39613	-2.59428	0.780346	1	-1.52476	18.0407	17.8596	17.8934	17.9342	18.1762	17.8227	17.8952	17.935	17.9104	17.8197	17.9648
A0A6A5N6U1	AT1G08200.1	Epimerase domain-containing protein	cytosol	Carbohydrate metabolism	nucleotide sugar biosynthesis	UDP-D-xylose synthesis	2.8	0.107067	0.0235508	0.0105278	-0.0620712					20	5	5	57.7	19	19	43.319	0	23.232	8630900	89	0.814512	0.269946	1.57772	0.164713	0.790889	0.421675	0.0484326	0.959106	0.136925	0.428392	1	-0.943769	17.1838	16.8976	16.9554	16.9666	17.0736	16.8704	17.0218	17.0029	16.8839	16.8802	16.7118
A0A6A5N8Z4	AT4G16130.1	Arabinose kinase-like protein (Putative L-arabinokinase) (EC 2.7.1.46)	cytosol	Carbohydrate metabolism	nucleotide sugar biosynthesis	UDP-L-arabinose synthesis	2.8	-0.0215775	-0.086055	-0.00386963	0.179543					13	13	13	17.1	17.1	17.1	110.91	0	58.173	9619700	192	0.0665477	0.917423	-0.184871	0.509461	0.453205	-1.08529	0.0145492	0.985306	-0.0426132	1.18357	0.982127	2.13259	16.4665	16.2931	16.2719	16.1356	16.6436	16.2693	16.3559	16.293	16.3242	16.246	16.2565
A0A6A5NBP8	AT1G78570.1	Rhamnose biosynthetic-like enzyme	cytosol	Carbohydrate metabolism	nucleotide sugar biosynthesis	UDP-L-rhamnose synthesis	2.8	-0.0601532	-0.0459774	0.100549	-0.00208321					28	5	11	50.1	7.3	18.9	75.295	0	78.954	23653000	206	0.352833	0.604311	-0.80556	0.215442	0.734049	-0.532396	0.386041	0.748468	0.867155	0.0102595	1	-0.030192	18.4108	18.2336	18.1919	18.1341	18.4216	18.1648	18.5741	18.2798	18.2344	18.2099	18.2664
A0A6A5NKV4	AT1G17890.1	GDP-L-fucose synthase (EC 1.1.1.271)	cytosol	Carbohydrate metabolism	nucleotide sugar biosynthesis	GDP-L-fucose synthesis	2.8	0.0495504	-0.0280369	0.0586475	0.0353041					9	9	9	44.8	44.8	44.8	38.099	0	34.604	5560300	119	0.313789	0.642987	0.731193	0.276257	0.669421	-0.65745	0.332565	0.77366	0.767234	0.402005	1	0.896276	16.0975	15.9261	16.0686	15.9459	16.2674	16.0938	15.9401	16.009	15.9597	15.915	15.948
A0A6A5NMW0	AT5G16510.1	Alpha-1,4-glucan-protein synthase (UDP-forming) (Alpha-1,4-glucan-protein synthase [UDP-forming]-like protein) (Putative UDP-arabinopyranose mutase) (EC 5.4.99.30)	cytosol,extracellular	Carbohydrate metabolism	nucleotide sugar biosynthesis	UDP-L-arabinose synthesis	2.8	0.331486	0.449906	0.291874	0.290652		+			7	6	6	17.1	15.6	15.6	51.354	0	18.233	4593200	68	1.07749	0.16391	1.97527	2.15255	0.0372587	3.59453	0.604309	0.65052	1.24401	1.15363	0.983062	2.08828	16.1454	15.9981	15.4658	15.7174	16.0486	15.8234	16.0131	15.935	16.0424	16.1535	16.0181
A0A6A5NYA1	AT3G02230.1	UDP-arabinopyranose mutase (EC 5.4.99.30)	golgi	Carbohydrate metabolism	nucleotide sugar biosynthesis	UDP-L-arabinose synthesis	2.8	-0.367098	-0.0497181	-0.0609093	-0.00154648					24	8	10	73.6	30.9	37.2	41.206	0	186.65	104360000	290	1.09088	0.159844	-1.9952	0.300994	0.642984	-0.706316	0.145272	0.895586	-0.377395	0.00754076	1	-0.0222589	20.0025	19.9908	19.4583	19.9762	19.1525	19.9003	20.0518	20.1451	20.0548	20.0151	20.1544
A0A6A5NYI6	AT2G39770.1	NTP_transferase domain-containing protein	cytosol	Carbohydrate metabolism	nucleotide sugar biosynthesis	GDP-D-mannose synthesis	2.8	-0.177412	-0.201345	-0.110651	-0.106752	+	+			14	14	14	49.6	49.6	49.6	39.661	0	50.487	17408000	230	2.126	0.0272416	-3.55254	2.58997	0.0239193	-4.31291	0.949874	0.52022	-1.78417	1.79447	0.867636	-3.04047	16.7389	16.5719	16.7191	16.7334	16.8751	16.6509	16.856	16.7534	16.6155	16.6429	16.8768
A0A6A5PME3	AT3G24090.1	Glutamine--fructose-6-phosphate transaminase (isomerizing) (EC 2.6.1.16)	endoplasmic reticulum	Carbohydrate metabolism	nucleotide sugar biosynthesis	UDP-N-acetylglucosamine synthesis	2.8	-0.175527	0.213482	-0.625243	-0.170028					3	3	3	6.3	6.3	6.3	79.711	0.0034106	3.1426	591920	4	0.467845	0.499505	-1.01341	0.426794	0.524052	0.940914	1.68819	0.401381	-2.88028	0.401534	1	-0.895422	13.4544	14.1191	13.3657	13.5368	13.4259	14.041	13.6736	13.475	14.6545	14.0029	12.8227
A0A6A5PHQ5	AT1G08200.1	Epimerase domain-containing protein	cytosol	Carbohydrate metabolism	nucleotide sugar biosynthesis	UDP-D-xylose synthesis	2.8	0.162272	0.0453621	0.0949631	0.0283051					23	3	23	65	8.7	65	43.815	0	132.06	34490000	310	1.33854	0.105429	2.36134	0.306008	0.6391	0.716095	0.713158	0.608705	1.41933	0.176774	0.991591	0.448603	18.1657	18.0052	18.0676	18.1426	18.2459	17.9065	18.0774	18.037	17.9657	18.0557	17.9834
A0A6A5PKC0	AT1G78570.1	Rhamnose biosynthetic-like enzyme	cytosol	Carbohydrate metabolism	nucleotide sugar biosynthesis	UDP-L-rhamnose synthesis	2.8	-0.016497	-0.0351871	-0.0100883	0.00243568					28	8	9	52.9	17.3	22.9	75.474	0	52.657	10092000	181	0.0989524	0.880148	-0.266968	0.241485	0.705752	-0.586869	0.0613363	0.949929	-0.171239	0.0130981	1	0.0384246	16.5779	16.5102	16.4167	16.4539	16.4606	16.4575	16.5279	16.4663	16.3849	16.4892	16.4505
A0A6A4NHK1	AT5G40760.1	Glucose-6-phosphate 1-dehydrogenase (EC 1.1.1.49)	cytosol	Carbohydrate metabolism	oxidative pentose phosphate pathway	oxidative phase	2.7	0.0543751	-0.046743	-0.0369888	0.0491703					31	16	19	66.4	39	44.1	59.443	0	111.63	62413000	388	0.551738	0.435185	1.15684	0.67472	0.332818	-1.35812	0.339394	0.769498	-0.780213	0.632256	1	1.28964	19.0137	18.9077	19.0265	18.9317	19.1168	18.8728	18.9581	18.9273	18.8592	18.8733	18.9016
A0A6A4P8Z4	AT5G40760.1	Glucose-6-phosphate 1-dehydrogenase (EC 1.1.1.49)	cytosol	Carbohydrate metabolism	oxidative pentose phosphate pathway	oxidative phase	2.7	0.132065	0.0976757	0.0980503	-0.0330822					19	8	8	42.5	22.2	22.2	59.273	0	26.771	4421400	84	1.11566	0.153634	2.03199	0.533556	0.434946	1.12623	0.526536	0.681688	1.11435	0.200931	0.990211	-0.501382	16.5468	16.3809	16.3009	16.3713	16.3305	16.2108	16.5077	16.3821	16.1612	16.4965	16.5413
A0A6A4PAD0	AT5G24400.1	Probable 6-phosphogluconolactonase	peroxisome,plastid	Carbohydrate metabolism	oxidative pentose phosphate pathway	oxidative phase	2.7	0.327055	0.198105	0.249793	0.0971386	+				15	15	15	58.4	58.4	58.4	35.401	0	90.441	105130000	391	3.1867	0.00833333	5.39411	1.16926	0.13743	2.11142	1.87515	0.349686	3.1632	0.548127	1	1.15078	19.202	19.376	19.4078	19.3839	19.4284	19.186	19.3896	19.3346	18.93	19.3131	19.2112
A0A6A4PTJ6	AT3G02360.1	6-phosphogluconate dehydrogenase, decarboxylating (EC 1.1.1.44)	peroxisome	Carbohydrate metabolism	oxidative pentose phosphate pathway	oxidative phase	2.7	-0.215075	-0.185051	-0.216253	-0.153609	+				30	9	9	69.6	25.3	25.3	53.709	0	46.95	34853000	197	2.59191	0.014357	-4.31621	1.22612	0.125074	-2.19546	1.66959	0.398962	-2.85241	1.736	0.872743	-2.95215	18.3016	18.1249	18.2563	18.2235	18.3257	18.0051	18.4028	18.4373	18.2966	18.2404	18.3852
A0A6A4QAZ5	AT2G45290.1	Transketolase (EC 2.2.1.1)	plastid	Carbohydrate metabolism	oxidative pentose phosphate pathway	non-oxidative phase	2.7	-0.377543	-0.283739	-0.21783	-0.200274	+	+			36	22	30	61.4	41.6	54.8	79.595	0	287.38	381590000	804	3.72839	0.00736842	-6.5061	3.58029	0.0131268	-6.18797	1.87983	0.349682	-3.17036	2.16269	0.871143	-3.61061	22.6475	22.7011	22.7365	22.5876	22.8728	22.8006	22.8586	22.7051	22.8853	22.765	22.9844
A0A6A4QY65	AT2G45290.1	Transketolase (EC 2.2.1.1)	plastid	Carbohydrate metabolism	oxidative pentose phosphate pathway	non-oxidative phase	2.7	-0.49708	-0.387118	-0.231124	-0.0755791	+	+			41	13	41	63.1	21.1	63.1	80.377	0	323.31	1157900000	1172	2.47122	0.0168761	-4.11251	2.02915	0.0420625	-3.4007	1.07119	0.471983	-1.96589	0.248372	0.993097	-0.601036	21.7083	21.8732	21.9336	21.8527	21.9563	21.9606	22.0268	21.9323	21.9818	21.9725	22.1322
A0A6A5LIW0	AT3G01850.1	Ribulose-phosphate 3-epimerase (EC 5.1.3.1)	peroxisome	Carbohydrate metabolism	oxidative pentose phosphate pathway	non-oxidative phase	2.7	0.0210384	-0.236574	-0.191668	-0.0876387					2	1	2	13.6	7.8	13.6	26.505	0	11.963	1038500	31	0.0388277	0.951849	0.110837	0.302529	0.641133	-0.709314	0.352336	0.766278	-0.804627	0.149767	0.993791	-0.387734	15.1373	14.6823	14.6355	14.9783	14.9613	13.5119	15.1722	14.6776	14.9773	14.7676	13.9943
A0A6A5LN90	AT2G45290.1	Transketolase (EC 2.2.1.1)	plastid	Carbohydrate metabolism	oxidative pentose phosphate pathway	non-oxidative phase	2.7	-0.345741	-0.280713	-0.106886	-0.00874329	+				38	12	12	60.2	21.6	21.6	80.799	0	312.97	176260000	275	1.88977	0.0399815	-3.18556	1.68662	0.0627114	-2.87792	0.481581	0.70212	-1.0373	0.0290594	1	-0.0837957	20.5336	20.7394	20.6496	20.5811	20.8138	20.6803	20.7635	20.6865	20.7604	20.752	20.8262
A0A6A5LNL9	AT1G64190.1	6-phosphogluconate dehydrogenase, decarboxylating (EC 1.1.1.44)	plastid	Carbohydrate metabolism	oxidative pentose phosphate pathway	oxidative phase	2.7	-0.0421528	-0.106621	-0.0521385	-0.0287209		+			22	10	20	56.5	29	52.6	54.09	0	118.16	61698000	428	0.442817	0.521488	-0.969413	1.9454	0.0458707	-3.27097	0.563741	0.666514	-1.17691	0.360589	1	-0.820075	18.3895	18.2817	18.3516	18.2815	18.4644	18.3282	18.2754	18.234	18.3373	18.2715	18.2892
A0A6A5LW32	AT5G13110.1	Glucose-6-phosphate 1-dehydrogenase (EC 1.1.1.49)	plastid	Carbohydrate metabolism	oxidative pentose phosphate pathway	oxidative phase	2.7	0.555016	0.7503	0.711124	-0.0541311					14	4	5	22.5	7.3	9	68.114	0	11.398	1974100	19	0.468987	0.498709	1.0154	0.67835	0.330975	1.36393	0.636181	0.635187	1.29601	0.0226049	1	-0.0656315	15.7513	15.5161	15.6045	15.3642	15.6093	15.9572	15.7573	15.6586	15.9547	15.494	16.0163
A0A6A5LZE4	AT5G24400.1	Probable 6-phosphogluconolactonase	peroxisome,plastid	Carbohydrate metabolism	oxidative pentose phosphate pathway	oxidative phase	2.7	0.357143	0.236963	0.167697	0.0268009	+				14	8	14	53.9	31	53.9	35.553	0	139.67	23461000	260	2.6806	0.0130917	4.46885	1.3327	0.104297	2.35271	0.914366	0.529035	1.73046	0.0806096	0.997763	0.221042	18.4189	18.4858	18.3286	18.4346	18.4557	18.2231	18.451	18.409	18.0859	18.3536	18.2057
A0A6A5M3Q4	AT1G13700.1	Probable 6-phosphogluconolactonase	cytosol	Carbohydrate metabolism	oxidative pentose phosphate pathway	oxidative phase	2.7	-0.138464	-0.01933	0.232609	0.135242					7	7	7	35.5	35.5	35.5	29.993	0	13.885	3016500	48	0.385534	0.57503	-0.866225	0.0442259	0.940181	-0.125558	0.737989	0.600243	1.45851	0.368562	1	0.834912	15.3708	15.3203	15.0663	15.2006	15.609	15.5969	15.4755	15.4423	15.1304	15.5177	15.7964
A0A6A5M577	AT5G13420.1	Transaldolase (EC 2.2.1.2)	plastid	Carbohydrate metabolism	oxidative pentose phosphate pathway	non-oxidative phase	2.7	-0.0460957	-0.0710217	-0.112197	-0.122333					23	16	23	66.5	49.4	66.5	47.95	0	323.31	267750000	636	0.257774	0.702392	-0.620222	0.469038	0.485865	-1.01549	0.521417	0.682482	-1.10566	0.730883	1	-1.44732	20.5195	20.3639	20.5027	20.5034	20.4876	20.4234	20.4551	20.4957	20.4258	20.4524	20.5984
A0A6A5MH74	AT3G02360.1	6-phosphogluconate dehydrogenase, decarboxylating (EC 1.1.1.44)	peroxisome	Carbohydrate metabolism	oxidative pentose phosphate pathway	oxidative phase	2.7	-0.203096	-0.13802	-0.186076	-0.107771	+	+			32	10	32	69.2	24.8	69.2	53.742	0	323.31	287350000	848	3.77883	0.0071028	-6.61705	2.39674	0.0298112	-3.98897	1.74262	0.382621	-2.96212	1.88626	0.835133	-3.18019	20.1856	20.1263	20.2028	20.2496	20.1836	20.1864	20.3036	20.3102	20.2691	20.2038	20.3659
A0A6A5ML51	AT1G71180.1	6-phosphogluconate dehydrogenase-like protein	peroxisome	Carbohydrate metabolism	oxidative pentose phosphate pathway	oxidative phase	2.7	-0.0603918	0.238721	0.0120335	0.0279175					4	4	4	10.5	10.5	10.5	33.105	0	7.5112	880080	17	0.0539001	0.934641	-0.151564	0.29105	0.654407	0.686798	0.0122458	0.987566	0.035958	0.0266781	1	0.0771225	15.0165	14.1573	13.4142	13.8903	14.2331	14.3119	14.8899	14.5115	14.6396	13.8539	14.0051
A0A6A5MNB4	AT5G41670.2	6-phosphogluconate dehydrogenase, decarboxylating (EC 1.1.1.44)	mitochondrion	Carbohydrate metabolism	oxidative pentose phosphate pathway	oxidative phase	2.7	-0.126221	-0.114365	-0.13443	-0.125977		+			20	8	8	47.6	20.3	20.3	54.27	0	32.566	19748000	145	1.47296	0.0831959	-2.55986	1.92881	0.0471837	-3.24543	2.55416	0.298824	-4.25201	2.1727	0.913436	-3.62651	17.9735	17.937	18.1577	18.0976	18.1325	17.9826	18.1388	18.1182	18.0512	18.0669	17.9941
A0A6A5MP80	AT1G12230.1	Transaldolase (EC 2.2.1.2)	plastid	Carbohydrate metabolism	oxidative pentose phosphate pathway	OPP non-reductive PP	2.7	-0.203891	-0.244206	-0.124132	0.0108356					8	8	8	28.6	28.6	28.6	43.638	0	28.914	11469000	153	1.29545	0.114793	-2.29778	1.44116	0.089354	-2.51283	0.557002	0.668031	-1.16565	0.0382382	1	0.10922	16.7482	16.7382	16.8893	16.7523	16.9185	16.817	16.6884	16.5943	16.8949	16.8503	16.6371
A0A6A5MSB0	AT5G40760.1	Glucose-6-phosphate 1-dehydrogenase (EC 1.1.1.49)	cytosol	Carbohydrate metabolism	oxidative pentose phosphate pathway	oxidative phase	2.7	0.0544178	-0.0501507	-0.191048	-0.108003					31	16	31	62.8	33.8	62.8	59.855	0	122.01	76485000	536	0.231869	0.73006	0.566925	0.241137	0.706155	-0.586152	0.979297	0.505367	-1.82847	0.58138	1	-1.20622	18.8829	18.7035	18.8398	18.7555	19.0295	18.756	18.85	18.7551	18.6902	18.637	18.8164
A0A6A5NNE5	AT5G24400.1	Probable 6-phosphogluconolactonase	peroxisome,plastid	Carbohydrate metabolism	oxidative pentose phosphate pathway	oxidative phase	2.7	0.784636	1.05461	0.770782	1.4136					7	2	2	33.1	13.1	13.1	35.551	0	16.446	954830	17	0.724088	0.319963	1.43661	1.31387	0.108016	2.32494	0.443699	0.72045	0.970974	2.90883	0.6356	4.87406	15.2969	15.4124	13.4515	15.4013	13.4575	14.7086	15.4429	15.351	15.3263	13.5406	15.517
A0A6A5NR44	AT2G45290.1	Transketolase (EC 2.2.1.1)	plastid	Carbohydrate metabolism	oxidative pentose phosphate pathway	non-oxidative phase	2.7	0.00499496	-0.0484814	-0.0566906	-0.0621456					32	18	18	54.1	34.9	34.9	78.637	0	130.48	41649000	295	0.027916	0.965979	0.0805957	0.881326	0.22549	-1.68023	1.00913	0.497231	-1.87323	1.12586	0.976321	-2.04713	18.4958	18.373	18.5674	18.4429	18.7093	18.4197	18.5227	18.463	18.4746	18.4411	18.5153
A0A6A5P031	AT1G30510.1	Ferredoxin--NADP reductase, chloroplastic (FNR) (EC 1.18.1.2)	plastid	Carbohydrate metabolism	oxidative pentose phosphate pathway	OPP electron transfer	2.7	-0.0871922	-0.0813908	-0.0464169	-0.000870895					14	6	6	43.2	23.3	23.3	41.974	0	20.819	9110800	125	1.21852	0.130859	-2.18423	1.66917	0.0642079	-2.85178	0.689754	0.618216	-1.38214	0.00664276	0.999873	-0.019628	16.6665	16.6057	16.5904	16.4676	16.5961	16.5532	16.6317	16.5989	16.6191	16.5524	16.6109
A0A6A5P7N6	AT5G24400.1	Probable 6-phosphogluconolactonase	peroxisome,plastid	Carbohydrate metabolism	oxidative pentose phosphate pathway	oxidative phase	2.7	0.019112	0.0707695	-0.0205715	0.0825409					13	10	12	53	44.5	50.2	34.823	0	155.6	37161000	291	0.0516529	0.937511	0.145565	0.261417	0.684289	0.62761	0.0350848	0.969753	-0.100538	0.295257	0.997807	0.695077	18.6286	18.2131	18.2691	18.1892	18.2401	18.1999	18.4748	18.3972	18.3893	18.3373	18.3131
A0A6A5PB16	AT3G04790.1	Ribose-5-phosphate isomerase (EC 5.3.1.6)	plastid	Carbohydrate metabolism	oxidative pentose phosphate pathway	non-oxidative phase	2.7	-0.683783	-0.367762	-0.280013	-0.0695965	+	+			12	12	12	56.6	56.6	56.6	30.068	0	214.35	202200000	352	3.5677	0.00726241	-6.16145	3.04393	0.0168457	-5.12304	2.03191	0.314958	-3.405	0.324592	1	-0.751994	20.8175	20.7784	20.8495	20.9219	20.4041	21.1512	21.0325	20.9918	21.1444	21.0315	21.1842
A0A6A5PB42	AT1G09420.1	Glucose-6-phosphate 1-dehydrogenase (EC 1.1.1.49)	plastid	Carbohydrate metabolism	oxidative pentose phosphate pathway	oxidative phase	2.7	0.00228081	-0.150983	-0.023	0.0316631					9	9	9	18.8	18.8	18.8	66.516	0	18.924	7830900	80	0.00810049	0.991164	0.0238961	1.05952	0.163855	-1.94852	0.111953	0.913608	-0.298722	0.131581	0.997294	0.345515	17.2284	17.281	17.2205	17.2675	17.5793	17.0557	17.2708	17.2072	17.1131	17.1637	17.2288
A0A6A5PFA5	AT1G30510.2	Ferredoxin--NADP reductase, chloroplastic (FNR) (EC 1.18.1.2)	plastid	Carbohydrate metabolism	oxidative pentose phosphate pathway	OPP electron transfer	2.7	0.0352833	0.0422894	-0.0736561	-0.115034					15	7	15	43.4	23.9	43.4	43.126	0	45.202	18179000	193	0.211217	0.751059	0.523417	0.390143	0.559462	0.874667	0.396641	0.74613	-0.886525	0.789625	1	-1.53919	17.4809	17.4497	17.4664	17.4152	17.6995	17.5001	17.5689	17.5234	17.499	17.4553	17.4835
A0A6A5PKQ5	AT5G35790.1	Glucose-6-phosphate 1-dehydrogenase (EC 1.1.1.49)	plastid	Carbohydrate metabolism	oxidative pentose phosphate pathway	oxidative phase	2.7	-0.128854	-0.299164	-0.192715	-0.03255					20	10	19	34.5	19.1	33.3	67.733	0	68.791	18506000	231	0.372859	0.584503	-0.842874	1.33465	0.103901	-2.3556	0.622286	0.643313	-1.27341	0.0893602	0.996359	-0.243122	16.7148	16.897	17.032	16.7719	17.1988	16.7918	16.8017	16.7711	16.6987	16.6995	16.7858
A0A6A4NEZ7	AT3G25800.1	Protein phosphatase PP2A regulatory subunit A (Serine/threonine protein phosphatase 2A regulatory subunit A)	golgi	Cell	cell cycle	preprophase microtubule organization	14.1	0.0874321	0.0168571	-0.0171535	-0.0381721					11	2	2	24	4.1	4.1	65.548	0	25.87	3100600	53	0.288158	0.668499	0.68109	0.0590996	0.92348	0.165349	0.0543218	0.953531	-0.152687	0.140742	0.993757	-0.366912	16.6885	16.2529	16.2602	16.3343	16.5776	16.2821	16.4365	16.2431	16.4611	16.338	16.1997
A0A6A4NGR1	AT3G16060.1	Kinesin-like protein	cytosol	Cell	cell cycle	chromosome segregation	14.1	0.616269	0.370568	0.622298	0.893155					4	3	4	6.7	5.5	6.7	73.288	0	7.9508	1461900	19	0.693643	0.337935	1.38834	0.34967	0.598379	0.799617	0.714047	0.608893	1.42073	1.06808	0.98437	1.96127	14.9091	14.9013	15.1898	14.9551	14.4694	14.8941	14.7679	15.0077	14.5143	14.0123	14.5492
A0A6A4NVR5	AT1G08130.1	DNA ligase (EC 6.5.1.1)	nucleus,mitochondrion	Cell	cell cycle	DNA replication	14.1	0.46359	0.507035	0.543522	0.0743597					4	4	4	9.9	9.9	9.9	85.993	0	13.592	916130	30	1.03488	0.178099	1.91174	1.21892	0.1266	2.18483	0.751686	0.594901	1.48001	0.106067	0.995369	0.284424	14.5978	14.3193	14.5449	14.2648	13.8048	14.0018	14.4917	14.4007	14.6923	14.1624	14.5798
A0A6A4NZM7	AT2G16440.1	DNA helicase (EC 3.6.4.12)	nucleus	Cell	cell cycle	DNA replication	14.1	0.158058	0.352116	0.309728	0.207015					4	4	4	6.1	6.1	6.1	93.242	0	11.096	1308900	19	0.267975	0.691091	0.640846	0.900428	0.2182	1.7093	0.482515	0.702826	1.03892	0.403148	1	0.898349	15.2288	14.3632	14.984	14.6555	14.5318	14.6625	14.9768	15.1369	14.9443	15.013	14.7431
A0A6A4P2V8	AT1G01370.1	Histone H3.2	nucleus	Cell	cell cycle	chromosome segregation	14.1	-0.494104	0.284282	0.177981	-0.505293					3	3	3	23.6	23.6	23.6	16.858	0	47.777	2271300	30	0.325565	0.63106	-0.753859	1.13222	0.146678	2.05656	0.630258	0.639032	1.28639	0.442962	1	-0.969669	16.0891	15.897	13.4699	13.2971	16.0569	15.5422	15.9349	15.8993	15.757	15.5685	15.4824
A0A6A4P5W0	AT3G25800.1	Serine/threonine protein phosphatase 2A regulatory subunit A	golgi	Cell	cell cycle	preprophase microtubule organization	14.1	0.0449944	0.0128519	0.0269735	0.0659763					10	3	3	20.1	5.8	5.8	66.107	0	9.3273	1564400	38	0.136955	0.835717	0.3581	0.0970567	0.874875	0.262284	0.211516	0.84447	0.524054	0.650786	1	1.31964	15.183	14.8826	14.4482	14.7979	14.9625	14.7233	14.8004	14.8043	14.8795	14.906	14.7729
A0A6A4PEZ6	AT4G32420.4	Peptidylprolyl isomerase (EC 5.2.1.8)	nucleus	Cell	cell cycle	peptidylprolyl isomerase	14.1	0.2616	0.187809	0.0891449	0.00114174	+	+			4	3	4	6.6	4.9	6.6	87.073	0	18.52	2513800	58	1.92792	0.0369885	3.24407	2.87242	0.0196018	4.80817	0.640242	0.636491	1.30259	0.00733784	1	0.0216648	15.7666	15.5435	15.3329	15.4402	15.4116	15.3784	15.4791	15.4938	15.3819	15.3927	15.3758
A0A6A4PKE5	AT5G18580.1	tonneau 2 (TON2)	cytosol	Cell	cell cycle	preprophase microtubule organization	14.1	0.025775	0.00327034	0.099848	-0.100122					3	3	3	7.1	7.1	7.1	54.824	0	15.846	1037300	37	0.0672461	0.91673	0.186688	0.00859963	0.989156	0.0253543	0.30011	0.794903	0.704588	0.435536	1	-0.956495	14.7188	14.2762	14.3769	14.5286	14.2024	14.2185	14.489	14.6444	14.2528	14.3857	14.3243
A0A6A4PZX3	AT2G43790.1	Mitogen-activated protein kinase (EC 2.7.11.24)	cytosol	Cell	cell cycle	phragmoplast disassembly	14.1	0.222665	0.119081	0.141719	0.032505	+				11	3	11	29.5	7.7	29.5	46.148	0	59.623	14522000	194	2.44541	0.0174713	4.06952	1.38049	0.0973656	2.42323	1.69589	0.398927	2.89183	0.29139	0.995985	0.687468	17.1717	17.0455	17.1659	17.1153	17.2963	16.9917	17.1312	16.9988	17.0132	17.142	17.0716
A0A6A4Q9X0	AT5G46280.1	DNA helicase (EC 3.6.4.12)	nucleus	Cell	cell cycle	DNA replication	14.1	-0.529533	-0.0426239	0.046497	-0.353749					5	5	5	9.4	9.4	9.4	85.058	0	12.952	992820	17	0.784919	0.284991	-1.53188	0.0548605	0.928096	-0.15412	0.0605312	0.95064	0.169122	0.653117	1	-1.3234	14.5235	14.4888	13.4714	14.2223	13.2049	15.064	14.6587	14.1093	14.2189	14.2945	14.5238
A0A6A4QCQ9	AT3G25800.1	Serine/threonine protein phosphatase 2A regulatory subunit A	golgi	Cell	cell cycle	preprophase microtubule organization	14.1	0.0899612	0.138608	0.100569	0.0815762					16	9	16	40.7	26.2	40.7	65.396	0	124.58	52177000	264	0.383115	0.577702	0.861784	1.47154	0.0851912	2.55776	0.779531	0.577638	1.52349	0.815225	1	1.57883	19.1973	19.0237	18.9909	19.0408	18.6232	18.9818	19.1518	18.9875	18.9888	19.0091	18.9421
A0A6A4QJT3	AT1G12360.1	SNARE-interacting KEULE-like protein	plasma membrane	Cell	cell cycle	cell-plate formation	14.1	0.348055	0.342279	0.154318	0.0781794					12	12	12	25.1	25.1	25.1	75.711	0	39.537	4679700	69	1.14283	0.148157	2.07229	1.18744	0.134034	2.13832	0.359209	0.763239	0.817497	0.189602	0.992088	0.476814	15.8429	15.5478	15.4415	15.7228	15.501	15.3988	15.6604	15.5982	15.6626	15.707	15.4927
A0A6A4QQM5	AT1G67630.1	DNA polymerase alpha subunit B	nucleus	Cell	cell cycle	DNA replication	14.1	-0.0872578	0.0492191	0.0272882	-0.0448404					4	4	4	12.6	12.6	12.6	68.904	0	15.113	2445600	61	0.21795	0.744365	-0.537705	0.172475	0.782256	0.439051	0.0690741	0.945432	0.191435	0.112703	0.996197	-0.300535	15.7964	15.177	15.3094	15.1945	15.0984	15.3166	15.4557	15.5677	15.4087	15.5093	15.4783
A0A6A4QR10	AT4G02060.1	DNA replication licensing factor MCM7 (EC 3.6.4.12)	nucleus	Cell	cell cycle	DNA replication	14.1	-0.319574	-0.200435	0.109305	-0.321988					7	7	7	12.8	12.8	12.8	81.025	0	13.263	1348700	14	1.27326	0.119225	-2.26504	0.620695	0.368804	-1.27082	0.208171	0.846529	0.516916	1.3991	0.908263	-2.4507	14.5194	14.6167	14.4868	14.465	14.877	14.8286	15.0339	14.6963	14.4412	14.5606	14.8967
A0A6A4R5P2	AT1G04760.1	Synaptobrevin-like protein	plasma membrane	Cell	cell cycle	cell-plate formation	14.1	0.148965	0.0806271	0.0616901	-0.124546					7	2	7	34.8	9	34.8	24.864	0	37.259	21785000	175	1.22025	0.130372	2.18679	0.66041	0.341425	1.33515	0.290292	0.802873	0.685304	0.702528	1	-1.40247	18.2378	18.1885	18.3856	18.2847	18.3907	18.2453	18.2939	18.2544	18.2029	18.1491	18.1411
A0A6A5LD57	AT4G31880.1	Lamin-B receptor of tudor domain protein	nucleus	Cell	cell cycle	sister chromatid separation	14.1	0.476788	0.359035	0.268523	0.119496	+	+			20	15	18	19.5	14.1	17.8	133.97	0	96.858	12302000	272	2.36145	0.0196942	3.93099	2.87315	0.0197808	4.80949	1.76346	0.377579	2.99355	0.830391	1	1.60221	17.002	16.7857	16.6219	16.502	17.0057	16.6359	16.7277	16.5827	16.7494	16.6327	16.4693
A0A6A5LE78	AT3G55000.1	LisH domain-containing protein	nucleus	Cell	cell cycle	preprophase microtubule organization	14.1	-0.57376	0.383822	0.292121	-0.0545923					2	2	2	7.7	7.7	7.7	33.528	0	4.5397	759630	14	0.44476	0.520314	-0.972851	0.276214	0.669348	0.657364	0.175692	0.869696	0.446204	0.0334379	1	-0.095982	13.8279	13.6889	12.6165	13.6489	15.2827	13.2791	15.452	14.4166	15.3975	15.3077	12.7717
A0A6A5LEY3	AT2G24490.1	replicon protein A2	nucleus	Cell	cell cycle	DNA replication	14.1	0.141528	0.204418	0.146172	0.0772776					6	6	6	32.4	32.4	32.4	31.977	0	16.634	2398000	38	0.291157	0.665098	0.687009	0.45437	0.498261	0.989799	0.332982	0.773278	0.768028	0.172542	0.993499	0.4392	15.831	15.1919	15.4091	15.4978	15.0377	14.9938	15.7414	15.6293	15.3024	15.6151	15.1789
A0A6A5LJ88	AT1G04760.1	vesicle-associated membrane protein 726	plasma membrane	Cell	cell cycle	cell-plate formation	14.1	0.16486	-0.00951729	0.0577045	-0.0658028					7	5	6	25.8	19	22.2	28.628	0	27.082	14074000	124	1.16668	0.141504	2.1076	0.0558783	0.927082	-0.156824	0.247557	0.823891	0.599364	0.433918	1	-0.953618	17.9156	18.0248	18.0957	18.0358	18.255	17.9562	17.8906	17.8564	17.8158	17.9361	17.8542
A0A6A5LS02	AT1G63160.1	AAA domain-containing protein	nucleus	Cell	cell cycle	DNA replication	14.1	0.0903671	-0.0930574	0.0140144	0.030373					4	4	4	17	17	17	36.435	0	35.047	3630500	82	0.412921	0.547256	0.916016	0.599873	0.383337	-1.23673	0.0650405	0.948117	0.180941	0.198683	0.990294	0.496531	15.7978	15.7791	16.1975	16.0614	15.9315	15.9058	15.6446	15.7161	15.8506	15.7332	15.9009
A0A6A5LSM4	AT4G32420.4	Peptidylprolyl isomerase (EC 5.2.1.8)	nucleus	Cell	cell cycle	peptidylprolyl isomerase	14.1	0.0584614	0.00574875	0.0273327	0.00894699					4	3	3	5.6	4.1	4.1	96.634	0	10.146	2099600	30	0.333383	0.623477	0.768792	0.0561984	0.926737	0.157674	0.117124	0.911692	0.311181	0.0726239	1	0.200608	16.3389	16.3873	16.194	16.2661	16.5942	16.3243	16.2596	16.3324	16.2961	16.3044	16.224
A0A6A5LUE4	AT1G44900.1	DNA replication licensing factor MCM2 (EC 3.6.4.12)	nucleus	Cell	cell cycle	DNA replication	14.1	-0.215603	-0.17517	-0.0903749	-0.096814					6	6	6	7.6	7.6	7.6	109.67	0	13.615	2083200	33	0.978382	0.198204	-1.8271	1.51437	0.0805014	-2.6212	0.354878	0.765845	-0.809395	0.471919	1	-1.02052	15.6145	15.2421	15.2654	15.7846	15.5187	15.4815	15.5935	15.4078	15.5505	15.5941	15.3783
A0A6A5LX44	AT4G01370.1	Mitogen-activated protein kinase (EC 2.7.11.24)	cytosol,nucleus	Cell	cell cycle	phragmoplast disassembly	14.1	0.335545	0.236967	0.177801	0.128223	+				7	3	7	23.2	12.3	23.2	42.215	0	45.488	9916800	105	2.24336	0.0226476	3.73943	1.75178	0.0576812	2.97592	1.23122	0.428165	2.20299	0.870286	1	1.66338	17.5257	17.2571	17.451	17.3322	17.206	17.1183	17.3609	17.2644	17.2125	17.3231	17.159
A0A6A5LYI4	AT2G41830.1	Cyclin-like protein	plasma membrane	Cell	cell cycle	unknown	14.1	-0.0229412	-0.106212	-0.0709778	-0.0457554					5	4	5	3.8	3.8	3.8	125.69	0	23.451	30986000	145	0.110488	0.867608	-0.295176	1.19885	0.131485	-2.15517	0.459466	0.712374	-0.998749	0.337345	0.998912	-0.776325	19.1208	18.8882	19.2501	19.0033	19.193	19.0293	18.9867	18.9496	19.0968	18.9765	18.8641
A0A6A5M1W7	AT4G15780.1	vesicle-associated membrane protein 724	plasma membrane	Cell	cell cycle	cell-plate formation	14.1	0.685588	-0.72536	-0.242058	-0.313708					2	2	2	10.4	10.4	10.4	25.223	0	8.1902	1084600	34	0.471925	0.496122	1.02053	0.424671	0.526184	-0.937117	0.115444	0.912674	-0.307144	0.183626	0.99064	-0.463726	15.9163	13.8043	15.6188	15.1016	15.5011	13.2461	13.2801	12.8767	13.6266	15.8579	13.3231
A0A6A5M373	AT3G58500.1	Serine/threonine-protein phosphatase (EC 3.1.3.16)	cytosol	Cell	cell cycle	preprophase microtubule organization	14.1	0.580344	1.0319	1.04538	0		+			6	1	1	23.4	3	3	44.824	0.0012864	3.6699	593970	3	1.1319	0.15074	2.05609	3.0945	0.0169172	5.21809	2.86417	0.29325	4.79331	-4.34294e-08	1	0	14.8419	13.7146	14.1723	13.9116	14.8526	14.9523	14.7504	14.2882	14.81	14.9498	14.9607
A0A6A5M3W1	AT5G49880.1	mitotic checkpoint family protein	nucleus	Cell	cell cycle	sister chromatid separation	14.1	0.356898	0.352765	0.191568	0.00269814	+	+			3	3	3	4.5	4.5	4.5	80.745	0	6.2444	739320	23	2.70123	0.0125919	4.50474	2.45764	0.0278494	4.08985	0.896525	0.533914	1.70337	0.0104077	1	0.0306233	14.2611	14.112	14.1805	13.9733	13.9679	14.0168	14.1148	13.9792	14.3465	14.0167	13.6029
A0A6A5M454	AT2G20190.1	CLIP-associating-like protein (Putative CLASP domain-containing protein)	golgi	Cell	cell cycle	preprophase microtubule organization	14.1	0.0876701	0.371435	0.365175	0.0424915					13	6	13	13.1	7.4	13.1	159.33	0	43.462	5271500	101	0.16678	0.799251	0.42632	1.28618	0.112919	2.2841	1.03785	0.480396	1.91618	0.146002	0.993344	0.379078	16.2278	15.5262	15.5469	15.8678	15.1141	15.5861	16.0397	16.2992	15.6561	16.1205	16.1079
A0A6A5MEZ7	AT1G04760.1	vesicle-associated membrane protein 726	plasma membrane	Cell	cell cycle	cell-plate formation	14.1	0.170549	0.0570072	-0.0189657	0.0736797					6	4	4	25.8	18.2	18.2	25.3	0	12.574	5165100	61	1.01249	0.186072	1.87827	0.333171	0.614805	0.768389	0.0626846	0.948645	-0.174778	0.419641	1	0.928103	16.5819	16.4989	16.2817	16.2225	16.4736	16.2474	16.3454	16.3065	16.1667	16.425	16.1581
A0A6A5MFH2	AT1G49910.1	WD_REPEATS_REGION domain-containing protein	nucleus	Cell	cell cycle	sister chromatid separation	14.1	0.178396	-0.0490433	0.0607714	-0.0298265					6	6	6	23.1	23.1	23.1	37.658	0	22.707	2899200	55	0.936235	0.214279	1.76357	0.432436	0.518617	-0.95098	0.563113	0.666468	1.17586	0.183788	0.990997	-0.464082	15.2723	15.225	15.2131	15.1784	15.6675	15.0139	15.1603	15.0791	15.1048	15.0611	15.1492
A0A6A5MI19	AT4G01370.1	Mitogen-activated protein kinase (EC 2.7.11.24)	cytosol,nucleus	Cell	cell cycle	phragmoplast disassembly	14.1	-0.935376	0.382785	-0.279658	-0.0871033					6	3	3	20.4	12.1	12.1	44.321	0	9.4271	1416800	21	0.638552	0.373938	-1.29985	0.452228	0.500166	0.986028	0.221288	0.838947	-0.544753	0.0646902	0.999496	-0.180027	15.5835	13.7603	15.6018	12.9869	12.6567	15.5883	14.825	15.6852	15.3552	15.7263	15.6085
A0A6A5MPE0	AT1G10430.1	Serine/threonine-protein phosphatase (EC 3.1.3.16)	plasma membrane	Cell	cell cycle	preprophase microtubule organization	14.1	0.1892	0.116603	0.0871643	0.0201015	+	+			7	2	7	33.3	14.4	33.3	35.019	0	20.962	11917000	57	2.60607	0.0143221	4.34041	2.3708	0.0301759	3.94631	1.61759	0.382581	2.77468	0.240542	0.993351	0.584922	17.5728	17.3702	17.458	17.4904	17.4527	17.3733	17.4132	17.3981	17.4002	17.3964	17.3404
A0A6A5MU42	AT3G58500.1	Serine/threonine-protein phosphatase (EC 3.1.3.16)	cytosol	Cell	cell cycle	preprophase microtubule organization	14.1	0.279663	0.0757862	0.0861202	0.219076					7	1	7	34.1	6.8	34.1	35.233	0	30.19	6739600	61	0.684678	0.342558	1.37405	0.169401	0.785793	0.43219	0.112867	0.914035	0.300933	0.625287	1	1.2783	17.5973	17.1493	16.8504	17.0848	17.4956	17.3111	17.1829	16.9041	16.8723	16.8875	17.035
A0A6A5MWF3	AT3G09740.1	t-SNARE coiled-coil homology domain-containing protein	plasma membrane	Cell	cell cycle	cell-plate formation	14.1	0.296996	0.133783	0.0295631	-0.0628422	+				10	8	10	33.7	27.2	33.7	36.18	0	30.93	15055000	153	2.74594	0.0116465	4.58299	1.03362	0.172402	1.90987	0.205849	0.848636	0.511949	0.41585	1	-0.921292	17.9022	17.8376	18.0249	17.9373	18.0906	17.7185	17.8005	17.9024	17.643	17.9121	17.7739
A0A6A5N014	AT3G19650.1	Cyclin-like protein, putative	nucleus	Cell	cell cycle	unknown	14.1	-0.376336	-0.500966	0.0177025	-0.242082					2	2	2	8.5	8.5	8.5	34.022	0	6.4948	992090	8	0.645485	0.370052	-1.31108	0.486209	0.470925	-1.04532	0.0894341	0.932812	0.243307	0.673872	1	-1.35676	15.2323	13.9599	15.0461	15.0842	13.9983	15.1069	15.034	14.7634	15.1391	12.6543	15.1219
A0A6A5N1C3	AT3G58500.1	Serine/threonine-protein phosphatase (EC 3.1.3.16)	cytosol	Cell	cell cycle	preprophase microtubule organization	14.1	-0.285292	0.355522	0.319044	-0.0259443					6	2	2	29.7	9.3	9.3	35.661	0	8.1062	717370	24	0.295207	0.660514	-0.694978	0.935603	0.204821	1.76262	0.4647	0.711141	1.00792	0.0298763	1	-0.0860775	12.6136	14.6345	14.2824	14.4575	14.4937	14.4144	15.0411	14.8971	14.7724	14.5607	14.4274
A0A6A5N305	AT1G04760.1	vesicle-associated membrane protein 726	plasma membrane	Cell	cell cycle	cell-plate formation	14.1	0.188437	-0.0162251	-0.0779097	-0.116474					3	2	2	12.7	9.5	9.5	24.965	0	5.4339	2192100	34	0.935951	0.214301	1.76314	0.0879747	0.887525	-0.239647	0.61926	0.644262	-1.26848	0.64761	1	-1.31451	15.5618	15.9484	16.0793	16.0039	16.045	15.6955	15.8717	15.7244	15.5922	15.7312	15.671
A0A6A5N523	AT3G66654.2	Peptidyl-prolyl cis-trans isomerase (PPIase) (EC 5.2.1.8)	mitochondrion	Cell	cell cycle	peptidylprolyl isomerase	14.1	-0.139614	-0.277861	0.686693	0.731501					3	2	2	15.7	11.3	11.3	26.07	0.00072369	3.8889	1979700	4	0.0497572	0.939899	-0.140485	0.102908	0.867392	-0.276698	0.424878	0.730329	0.937487	0.456727	1	0.993942	16.5918	12.9586	16.2244	16.3807	15.9455	13.0992	16.5342	16.5047	16.5345	14.7372	16.5328
A0A6A5N5N6	AT2G35630.1	Microtubule organization protein	golgi	Cell	cell cycle	preprophase microtubule organization	14.1	0.052759	-0.072777	-0.010919	-0.0903482					4	2	4	2.6	1.2	2.6	220.72	0	8.5306	1195300	22	0.326289	0.630265	0.755245	0.497768	0.462564	-1.06524	0.043665	0.961539	-0.124036	0.264192	0.991929	-0.633221	14.6116	14.4047	14.4289	14.4249	14.5012	14.2196	14.3837	14.3803	14.3362	14.4238	14.3902
A0A6A5N6P2	AT1G03860.3	Prohibitin	mitochondrion	Cell	cell cycle	unknown	14.1	0.151836	0.10257	0.0982727	0.0361431					18	9	18	75.1	41.9	75.1	31.835	0	157.49	83540000	334	1.13775	0.149521	2.06475	0.930847	0.206412	1.75542	0.617615	0.646211	1.26579	0.310877	0.996728	0.725554	19.7435	19.4519	19.5135	19.4686	19.6562	19.404	19.5988	19.5315	19.4757	19.5775	19.4309
A0A6A5ND96	AT2G47980.1	SCD domain-containing protein	nucleus	Cell	cell cycle	sister chromatid separation	14.1	0.373892	0.235521	0.150602	0.00014267					13	13	13	15.9	15.9	15.9	132.93	0	32.98	5041900	91	1.7302	0.0534627	2.94341	0.935523	0.204797	1.7625	0.564179	0.666603	1.17764	0.000381121	0.999663	0.00113419	15.8536	15.6417	15.724	15.774	15.7916	15.4789	15.7223	15.7603	15.6088	15.5228	15.5976
A0A6A5NDB2	AT3G54670.1	Structural maintenance of chromosomes protein	nucleus	Cell	cell cycle	sister chromatid separation	14.1	0.583737	0.339606	0.224533	0.155963	+				9	9	9	17.2	17.2	17.2	72.93	0	25.641	3504000	65	2.38858	0.0188261	3.97553	1.17687	0.136205	2.12267	0.663553	0.628091	1.3402	0.254991	0.992737	0.61456	15.9706	15.836	15.7212	15.9484	15.9424	15.5304	15.6784	15.4745	15.5897	15.925	15.4198
A0A6A5NDP5	AT2G20635.1	Mitotic checkpoint Serine/Threonine-kinase BUB1-like protein	nucleus	Cell	cell cycle	sister chromatid separation	14.1	0.0740635	-0.0158211	-0.0349209	0.011861					19	8	8	22.5	9.3	9.3	99.922	0	67.752	76413000	253	0.395013	0.56503	0.883558	0.218257	0.730718	-0.538356	0.135345	0.902964	-0.35434	0.145527	0.993266	0.377984	19.4966	19.7075	19.8876	19.8352	19.9525	19.72	19.662	19.7285	19.631	19.6885	19.7279
A0A6A5NF03	AT3G09740.1	t-SNARE coiled-coil homology domain-containing protein	plasma membrane	Cell	cell cycle	cell-plate formation	14.1	-0.0682285	-0.0544552	-0.115368	-0.107796					5	1	5	24.3	9.1	24.3	29.539	0	153.91	18992000	135	0.270992	0.688066	-0.64691	0.216919	0.732497	-0.535525	0.507872	0.686449	-1.08257	0.548154	1	-1.15082	18.7088	18.3192	18.4655	18.3639	18.5069	18.2428	18.5477	18.5342	18.5867	18.5218	18.3224
A0A6A5NFW0	AT3G25800.1	Protein phosphatase PP2A regulatory subunit A	golgi	Cell	cell cycle	preprophase microtubule organization	14.1	0.159779	0.162645	0.185379	0.0786793					15	6	12	35.6	15.7	29.5	65.486	0	66.468	16266000	116	0.681695	0.344762	1.36928	1.32766	0.105102	2.34529	1.09534	0.46065	2.00181	0.390378	1	0.875096	18.7904	18.3838	18.4232	18.1627	18.5148	18.4153	18.4671	18.4172	18.6069	18.3826	18.4076
A0A6A5NG34	AT5G55300.2	Tyrosinase_Cu-bd domain-containing protein	nucleus	Cell	cell cycle	DNA replication	14.1	0.490073	0.590359	0.0481361	-0.0832684					24	24	24	45.8	45.8	45.8	68.347	0	323.31	213640000	637	1.19897	0.13488	2.15535	1.49307	0.0828076	2.58963	0.055162	0.953371	0.154922	0.113712	0.997321	-0.302971	20.4987	20.3418	20.3689	20.3804	20.1277	20.2392	20.5386	20.5941	20.3796	20.4673	20.4483
A0A6A5NQ66	AT3G45640.1	Mitogen-activated protein kinase (EC 2.7.11.24)	nucleus	Cell	cell cycle	phragmoplast disassembly	14.1	0.337656	0.244798	0.0392933	0.10539	+				8	5	8	31.2	21.8	31.2	42.644	0	47.23	9819200	134	1.87065	0.0411336	3.15632	1.42221	0.0919417	2.48482	0.103122	0.919825	0.277223	0.497165	1	1.06421	17.2847	16.9614	17.0552	17.1138	16.9366	16.7966	17.0328	17.0559	17.0054	16.9967	16.981
A0A6A5NXH1	AT4G01370.1	Mitogen-activated protein kinase (EC 2.7.11.24)	cytosol,nucleus	Cell	cell cycle	phragmoplast disassembly	14.1	0.392407	0.191401	0.10459	0.122378					7	4	4	17.8	10.1	10.1	47.667	0	13.057	3184200	52	1.53252	0.0746676	2.64811	0.641839	0.354583	1.30518	0.324058	0.776324	0.75097	0.398244	1	0.889443	16.027	15.7387	15.9162	15.5737	15.7132	15.4086	15.8769	15.572	15.5537	15.5525	15.3132
A0A6A5P8X7	AT3G62030.3	Peptidyl-prolyl cis-trans isomerase (PPIase) (EC 5.2.1.8)	plastid	Cell	cell cycle	peptidylprolyl isomerase	14.1	-0.40448	-0.476793	-0.272097	-0.124211		+			6	6	6	31.6	31.6	31.6	27.385	0	46.304	11474000	143	1.66831	0.0590949	-2.85049	2.04065	0.0413526	-3.41862	0.992253	0.501023	-1.84793	0.362199	1	-0.823078	17.0353	17.027	16.9987	16.8536	17.1002	16.925	16.9741	16.8108	16.9647	16.9787	17.0449
A0A6A5P9W8	AT1G77470.1	AAA domain-containing protein	nucleus	Cell	cell cycle	DNA replication	14.1	0.200208	0.0815577	0.149012	-0.046176					7	7	7	27.7	27.7	27.7	39.858	0	17.014	3451000	70	1.40021	0.0954345	2.45234	0.385177	0.564191	0.865571	0.758915	0.591362	1.49133	0.11613	0.995366	-0.308794	15.466	15.5277	15.5929	15.4958	15.5519	15.2857	15.3379	15.5496	15.3544	15.5135	15.4015
A0A6A5PAQ0	AT2G29570.1	Proliferating cell nuclear antigen	nucleus	Cell	cell cycle	DNA replication	14.1	0.0412239	0.0826927	0.0719574	0.0334873					12	1	12	64.7	7.1	64.7	29.58	0	165.58	29413000	243	0.164276	0.801555	0.420693	0.421174	0.529804	0.930853	0.325589	0.77695	0.753905	0.118488	0.997061	0.314451	18.1762	17.9596	18.0324	18.1455	17.9114	18.0938	18.1234	18.0423	17.9998	18.1731	18.1441
A0A6A5PFX4	AT5G48390.1	Protein ZIP4 homolog	plastid	Cell	cell cycle	meiotic recombination	14.1	-0.560188	-0.441313	-0.346435	-0.133962	+	+			6	6	6	5.2	5.2	5.2	138.16	0	14.595	3178200	57	2.18347	0.024665	-3.64365	2.50391	0.0261347	-4.16724	2.50301	0.295789	-4.16573	0.799091	1	-1.55387	14.7074	15.2954	15.2805	15.5237	15.4708	15.0407	15.3527	15.6034	15.4264	15.4489	15.4318
A0A6A5PFY2	AT1G03860.3	Prohibitin	mitochondrion	Cell	cell cycle	unknown	14.1	-0.00823116	-0.127493	-0.245016	-0.114143					10	4	4	46	24.8	24.8	30.21	0	17.594	3018900	57	0.0319982	0.960367	-0.091987	1.38999	0.0965763	-2.43725	1.50339	0.393066	-2.60493	0.786047	1	-1.53363	16.0515	15.9609	16.305	15.9429	16.3062	15.977	15.9395	16.1202	16.0114	15.9221	15.6045
A0A6A5PIY0	AT3G09740.1	t-SNARE coiled-coil homology domain-containing protein	plasma membrane	Cell	cell cycle	cell-plate formation	14.1	0.962503	1.01252	0.771411	0.731753					5	3	3	20.5	12.5	12.5	29.618	0	10.05	1096700	22	0.955938	0.206711	1.79331	1.05248	0.165932	1.93802	0.718657	0.607414	1.42803	0.676923	1	1.36165	15.445	14.7508	15.065	15.0064	14.6011	15.3124	14.8755	14.939	14.9518	15.0396	14.8297
A0A6A5PKL5	AT3G58500.1	Serine/threonine-protein phosphatase (EC 3.1.3.16)	cytosol	Cell	cell cycle	preprophase microtubule organization	14.1	0.301496	0.197305	0.196706	0.194567	+				7	3	5	27.9	7.7	18.2	39.548	0	23.971	4282900	82	2.95586	0.00977246	4.95994	1.31575	0.107859	2.32772	1.39919	0.407085	2.45082	1.4421	0.891623	2.51421	16.4253	16.3258	16.3976	16.4196	16.4601	16.2674	16.4618	16.3507	16.0813	16.3462	16.165
A0A6A5PLQ2	AT3G45640.1	Mitogen-activated protein kinase (EC 2.7.11.24)	nucleus	Cell	cell cycle	phragmoplast disassembly	14.1	0.0948996	0.189331	0.00180378	-0.0567472					5	2	2	18.3	8.9	8.9	42.821	0	13.544	2152900	52	0.177503	0.788907	0.450219	0.875661	0.227653	1.67158	0.00396252	0.996638	0.011744	0.155492	0.994145	-0.400813	15.9187	15.5092	15.9124	15.717	14.9551	15.7007	15.7097	15.726	15.6361	15.7121	15.6527
A0A6A5PLQ7	AT1G35530.2	Peptidylprolyl isomerase (EC 5.2.1.8)	nucleus	Cell	cell cycle	meiotic recombination	14.1	0.698039	1.00337	1.03478	0.915649					9	8	9	5.4	4.6	5.4	318.45	0	32.783	4154700	45	0.71666	0.324331	1.42487	1.35525	0.101006	2.38598	1.19888	0.427011	2.15522	1.09459	0.971907	2.0007	17.1059	16.9041	15.706	16.7307	17.1042	16.8843	17.0959	17.1497	16.8159	17.1318	17.3327
A0A6A5PMI8	AT5G16270.1	Sister chromatid cohesion 1 protein	nucleus	Cell	cell cycle	sister chromatid separation	14.1	0.48802	0.383245	0.429186	0.166519					3	3	3	2.8	2.8	2.8	141.57	0	7.9681	630910	12	0.930395	0.216487	1.75474	0.388652	0.560929	0.871939	0.714581	0.609013	1.42158	0.244889	0.992305	0.593882	14.4748	14.1562	14.3361	14.5333	14.3056	14.2335	14.463	15.0128	12.9654	14.6073	14.8336
A0A6A5PQN5	AT5G22010.1	Replication factor C subunit 1	nucleus	Cell	cell cycle	DNA replication	14.1	0.239226	0.199404	0.166004	0.0228163					12	12	12	18.3	18.3	18.3	105.44	0	35.367	4896500	51	1.06212	0.168642	1.95238	0.883776	0.224447	1.68396	0.672097	0.623068	1.35392	0.0575288	1	0.161199	15.7273	15.4514	15.5611	15.6826	15.8264	15.6942	15.4042	15.6868	15.7005	15.5639	15.4365
A0A6A4QWV0	AT1G02170.1	zf-LSD1 domain-containing protein	plastid	Cell	cell death	MCP1 metacaspase-like regulator	14.2	0.102058	-0.902866	0.208989	-0.115428					4	4	4	13.8	13.8	13.8	39.055	0	9.6474	1478600	31	0.175744	0.789938	0.446321	0.941405	0.202607	-1.77138	0.530939	0.681009	1.12181	0.851441	1	-1.63454	16.5211	15.6169	15.1844	15.6563	15.6022	14.2728	15.0513	15.6081	12.9563	15.6678	15.9415
A0A6A5MM18	AT4G32940.1	gamma vacuolar processing enzyme	vacuole	Cell	cell death	VPE cysteine proteinase	14.2	-0.628396	-0.135677	-0.145625	-0.706367					3	3	3	8.2	8.2	8.2	54.203	0	11.021	5504900	39	1.28615	0.116699	-2.28406	0.178608	0.775619	-0.452663	0.265944	0.815137	-0.636755	2.4653	0.72528	-4.10262	17.9808	16.7078	17.5935	17.1159	16.7051	17.6025	16.9397	17.586	18.6668	17.7716	17.5097
A0A6A5NN74	AT4G32940.1	gamma vacuolar processing enzyme	vacuole	Cell	cell death	VPE cysteine proteinase	14.2	1.25479	0.866929	0.562979	-0.822086	+				4	4	4	16.8	16.8	16.8	54.027	0	23.989	9744900	64	2.59666	0.0144795	4.32433	1.70174	0.0615364	2.90062	0.977672	0.506614	1.82603	0.342837	0.997545	-0.786731	19.2781	19.2057	19.0739	19.3639	19.1587	18.5614	19.0331	18.9508	18.6933	18.9024	18.562
A0A6A4NVZ6	AT2G36250.2	Cell division FtsZ-like protein (Putative tubulin GTPase) (EC 3.6.5.6)	plastid	Cell	cell division	unknown	14.3	-0.0759911	-0.0651829	-0.0572815	-0.0379654					17	12	17	49.1	34.8	49.1	51.297	0	88.649	26844000	230	0.434753	0.528163	-0.955104	0.299958	0.644006	-0.70429	0.244462	0.826391	-0.593004	0.206128	0.99197	-0.512547	18.886	18.6783	18.6006	18.7022	18.7455	18.528	18.7661	18.6427	18.8256	18.9042	18.712
A0A6A4PQ95	AT1G19880.1	Chromosome condensation regulator RCC1 repeat protein (Putative regulator of chromosome condensation 1/beta-lactamase-inhibitor protein II)	nucleus	Cell	cell division	unknown	14.3	0.183108	-0.0950071	-0.28255	-0.464212					9	5	5	15.1	9.3	9.3	56.749	0	9.3494	2200400	26	1.09566	0.159135	2.00229	0.331236	0.616996	-0.764699	0.6647	0.626934	-1.34205	0.474923	1	-1.02574	15.5268	15.5362	15.5888	15.6259	15.6754	15.2355	15.1823	15.6109	15.124	15.4099	15.0792
A0A6A4Q7X1	AT4G21800.2	P-loop containing nucleoside triphosphate hydrolases superfamily protein	nucleus	Cell	cell division	unknown	14.3	0.00474224	0.105751	0.0537401	0.10364					4	4	4	12.2	12.2	12.2	45.277	0	13.095	1864500	48	0.033512	0.958824	0.0961873	0.810226	0.258017	1.5711	0.257548	0.818979	0.619763	0.755274	1	1.48563	15.5853	15.5096	15.4631	15.4413	15.5032	15.4498	15.7718	15.5875	15.5678	15.6307	15.4359
A0A6A4R125	AT5G03340.1	ATPase, AAA-type, CDC48 protein (Putative vesicle-fusing ATPase) (EC 3.6.4.6)	cytosol	Cell	cell division	unknown	14.3	-0.152612	-0.225053	0.0860176	-0.17427					51	3	5	66.1	7	13	89.863	0	33.727	5720600	57	0.522404	0.457221	-1.10734	0.792297	0.267183	-1.54333	0.138086	0.900387	0.360736	0.386871	1	-0.868677	17.6086	17.7573	17.6117	17.5978	17.7163	17.8052	17.512	17.4745	17.5566	17.5814	17.7755
A0A6A4R4E1	AT2G36250.2	Cell division FtsZ-like protein (Putative tubulin GTPase) (EC 3.6.5.6)	plastid	Cell	cell division	unknown	14.3	-0.204443	-0.0292431	-0.0273365	0.0431297					12	5	8	39	17.7	28	51.633	0	30.599	7010600	92	0.419196	0.542403	-0.927305	0.0476786	0.937465	-0.134894	0.0377395	0.968075	-0.10785	0.0952241	0.998118	0.257743	17.3132	16.6951	16.7273	16.931	16.3948	16.4232	17.2034	17.0566	17.2251	17.0291	17.0255
A0A6A5LJY4	AT5G03340.1	ATPase, AAA-type, CDC48 protein (Putative vesicle-fusing ATPase) (EC 3.6.4.6)	cytosol	Cell	cell division	unknown	14.3	0.0500927	0.123407	0.0629436	0.0187023					47	6	6	63.3	11.2	11.2	90.109	0	28.156	10166000	123	0.208105	0.754794	0.516777	1.04129	0.169836	1.92131	0.267645	0.814374	0.640183	0.0833034	0.997251	0.227873	17.4193	17.1472	17.1663	17.2884	16.952	17.2257	17.3067	17.1873	17.3452	17.2749	17.3058
A0A6A5M272	AT2G27170.2	Structural maintenance of chromosomes protein	nucleus	Cell	cell division	unknown	14.3	0.441279	0.264897	0.234657	0.0778578	+				15	15	15	16	16	16	140.72	0	45.754	6368500	113	2.17473	0.0250182	3.62974	1.23393	0.123581	2.20699	0.939343	0.521358	1.76827	0.314882	0.997687	0.733304	16.6415	16.5283	16.2427	16.4363	16.4394	16.1721	16.3821	16.3194	16.1015	16.4311	16.1486
A0A6A5M7J5	AT5G03340.1	ATPase, AAA-type, CDC48 protein (Putative vesicle-fusing ATPase) (EC 3.6.4.6)	cytosol	Cell	cell division	unknown	14.3	-0.166241	-0.118447	-0.0958309	-0.0343071					46	9	9	57.8	17.6	17.6	89.547	0	26.673	10051000	101	1.72111	0.0542038	-2.92974	1.17645	0.136028	-2.12206	1.19941	0.427518	-2.15601	0.351107	1	-0.802318	16.6396	16.4694	16.5745	16.4397	16.4142	16.4473	16.6825	16.4853	16.5977	16.5636	16.5732
A0A6A5MCS7	AT1G19880.1	Chromosome condensation regulator RCC1 repeat protein (Putative regulator of chromosome condensation 1/beta-lactamase-inhibitor protein II)	nucleus	Cell	cell division	unknown	14.3	0.228489	0.15331	0.093972	-0.0176189					9	5	9	17.3	11.7	17.3	58.98	0	22.536	3928500	78	1.53766	0.073812	2.65575	1.22186	0.125825	2.18917	0.437234	0.725366	0.959513	0.061903	0.998606	-0.172727	15.8993	15.9587	15.8768	15.6857	16.0952	15.6842	15.9527	15.8018	15.8563	15.8447	15.5338
A0A6A5MVW3	AT3G53230.1	ATPase, AAA-type, CDC48 protein (Cell division cycle protein 48) (EC 3.6.4.6)	cytosol,nucleus	Cell	cell division	unknown	14.3	-0.0434669	-0.0769302	-0.0216232	-0.0551826					54	4	54	69.5	9.7	69.5	90.082	0	323.31	316200000	1166	0.712419	0.32664	-1.41816	1.69155	0.0622293	-2.88532	0.248597	0.823152	-0.601497	1.01459	1	-1.8814	20.1127	20.0268	20.1318	20.1053	20.0806	20.0308	20.0536	20.068	20.0902	20.0473	20.0699
A0A6A5MWI5	AT5G03340.1	ATPase, AAA-type, CDC48 protein (Putative vesicle-fusing ATPase) (EC 3.6.4.6)	cytosol	Cell	cell division	unknown	14.3	-0.144944	-0.106773	-0.100615	-0.0869823		+			53	4	5	68.2	9.6	10.8	91.366	0	27.392	12603000	102	1.36028	0.101503	-2.3934	1.96093	0.0449035	-3.29493	1.06403	0.469985	-1.95523	1.02942	1	-1.90359	17.8277	17.9425	17.9063	18.0066	17.697	17.8659	17.9148	17.9326	17.9546	17.9031	18.0738
A0A6A5N3C5	AT5G16040.1	Chromosome condensation regulator RCC1 repeat protein (Putative regulator of chromosome condensation 1/beta-lactamase-inhibitor protein II)	cytosol	Cell	cell division	unknown	14.3	0.250257	0.120752	0.253554	0.108057					9	9	9	25.9	25.9	25.9	42.978	0	28.126	4123400	82	0.715304	0.325066	1.42272	0.32025	0.625157	0.743654	0.71363	0.609244	1.42007	0.241663	0.993779	0.587236	16.0664	15.7454	15.6472	15.6698	15.9618	15.7939	15.7974	15.6889	15.6082	15.5548	15.5593
A0A6A5N9W7	AT3G53230.1	ATPase, AAA-type, CDC48 protein (Putative vesicle-fusing ATPase) (EC 3.6.4.6)	cytosol,nucleus	Cell	cell division	unknown	14.3	-0.0809807	-0.113925	-0.0906399	-0.0996239					50	4	8	66.5	10.3	12.6	91.844	0	40.088	7244700	73	0.377158	0.58248	-0.850817	0.614288	0.373394	-1.26036	0.369262	0.759027	-0.836211	0.469364	1	-1.01606	17.1346	16.9443	17.0581	16.9575	17.1329	16.9533	16.981	17.0174	17.1177	16.9934	16.9264
A0A6A4NJP4	AT5G23860.2	Tubulin beta chain	cytosol	Cell	cell organisation	unknown	14.4	0.0562397	-0.848164	-0.00286446	0.0354492					26	2	2	68.1	8.3	8.3	50.34	0	30.349	4395500	49	0.194427	0.769243	0.487317	0.489129	0.468779	-1.05036	0.00577446	0.995166	-0.0170791	0.108619	0.995603	0.29064	17.2196	17.3656	17.3161	17.1892	17.2193	17.1687	17.2074	17.016	13.1615	17.2343	17.016
A0A6A4NT35	AT5G23860.2	Tubulin beta chain	cytosol	Cell	cell organisation	unknown	14.4	-0.0279102	-0.0855331	0.0330719	-0.0771198					27	3	27	70.9	11	70.9	50.311	0	323.31	598120000	933	0.284548	0.672693	-0.673946	1.3297	0.104746	-2.34829	0.186152	0.861965	0.46927	1.43089	0.892419	-2.49766	22.0124	22.0204	22.1206	22.1705	22.1743	22.065	22.0293	22.1181	21.94	22.0577	22.1407
A0A6A4NVK2	AT4G22240.1	PAP_fibrillin domain-containing protein	plastid	Cell	cell organisation	unknown	14.4	0.406784	0.268317	0.207664	0.0321598	+				7	7	7	33.4	33.4	33.4	33	0	38.413	13698000	144	3.73328	0.0075	6.51679	1.82699	0.0531748	3.0898	1.70684	0.399121	2.90828	0.149462	0.993775	0.387034	17.5681	17.6146	17.677	17.5808	17.6115	17.4965	17.6634	17.3989	17.2838	17.5171	17.4772
A0A6A4P5F5	AT2G35490.1	PAP_fibrillin domain-containing protein	plastid	Cell	cell organisation	unknown	14.4	-0.0111828	0.0196594	0.052681	0.0393719					9	9	9	32.7	32.7	32.7	39.021	0	163.83	85908000	235	0.0707159	0.913179	-0.195684	0.114603	0.854577	0.30512	0.294159	0.799978	0.692918	0.287637	0.995897	0.680061	19.7398	19.6085	19.78	19.6729	19.6385	19.7465	19.8439	19.6922	19.5758	19.7358	19.7326
A0A6A5LJU0	AT1G68060.1	Microtubule-associated protein 70-1 (Putative microtubule-associated protein)	cytosol	Cell	cell organisation	unknown	14.4	0.295461	-0.343929	0.0390818	-0.164437					2	2	2	4.4	4.4	4.4	69.362	0	14.583	1534200	24	0.17209	0.793185	0.438194	0.179227	0.774593	-0.454032	0.0192559	0.981758	0.0561101	0.0780908	0.99791	-0.214627	15.6128	15.4822	15.5435	13.3341	15.5612	13.1597	14.0951	15.9384	15.6408	13.5028	13.3635
A0A6A4PI83	AT5G65020.1	Annexin	cytosol,plasma membrane	Cell	cell organisation	unknown	14.4	-0.118057	-0.145666	-0.0604446	-0.0311626					14	4	5	42.4	15.3	18.7	36.596	0	13.553	3360700	33	0.211937	0.75002	-0.52495	0.278642	0.667441	-0.662207	0.101005	0.921151	-0.272023	0.0436772	1	-0.124069	16.7941	16.3063	16.6198	16.585	16.8169	16.6381	16.4989	16.3677	16.8401	16.6395	16.514
A0A6A4Q0I0	AT1G68090.1	Annexin	cytosol	Cell	cell organisation	unknown	14.4	0.381522	0.269827	0.0657688	-0.0312019	+	+			18	18	18	61.6	61.6	61.6	35.664	0	131.28	37393000	329	2.62002	0.0139838	4.36431	2.02014	0.0421795	3.38668	0.239216	0.829536	0.58218	0.132155	0.997714	-0.346864	18.4327	18.3851	18.4261	18.4031	18.6411	18.3077	18.3673	18.4498	18.2788	18.326	18.3002
A0A6A4Q1I2	AT4G10840.1	TPR_REGION domain-containing protein	plasma membrane	Cell	cell organisation	unknown	14.4	0.124484	-0.0219292	0.0986557	-0.0183617					26	26	26	46.4	46.4	46.4	64.594	0	95.021	28375000	305	1.01621	0.184911	1.88383	0.258714	0.68778	-0.622132	0.512129	0.68421	1.08984	0.31966	0.997726	-0.742519	17.1912	17.2221	17.3261	17.182	17.5269	17.1814	17.1495	17.1788	17.0167	17.19	17.1648
A0A6A4Q5N3	AT4G31340.1	Myosin heavy chain-like protein	endoplasmic reticulum	Cell	cell organisation	unknown	14.4	0.139858	0.0837852	0.0757614	0.0228691					14	9	9	29.5	20.6	20.6	51.124	0	31.774	7717500	131	0.974351	0.199678	1.82103	0.766118	0.281431	1.50258	0.408204	0.739486	0.907503	0.140898	0.994043	0.367275	17.064	16.7577	16.8901	16.7886	17.0139	16.7513	16.903	16.8083	16.8868	16.8846	16.6716
A0A6A4Q938	AT5G65020.1	Annexin	cytosol,plasma membrane	Cell	cell organisation	unknown	14.4	-0.253418	-0.18116	-0.0856998	-0.013937	+	+			24	15	24	72	49.5	72	36.576	0	114.29	53043000	452	2.16088	0.0258265	-3.60773	1.89911	0.0484619	-3.19986	0.717997	0.608059	-1.42698	0.0774041	0.998262	-0.212873	18.1865	18.0319	18.3199	18.2155	18.3003	18.2485	18.1871	18.3564	18.3282	18.295	18.3733
A0A6A4Q9J7	AT4G08580.1	MFAP1 domain-containing protein	nucleus	Cell	cell organisation	unknown	14.4	0.118295	-0.0502834	0.0705948	0.11931					6	2	6	15.4	5.7	15.4	51.624	0	14.426	3511200	22	1.18	0.139256	2.12731	1.19103	0.133391	-2.14362	0.244188	0.826349	0.592441	0.538795	1	1.13508	16.5058	16.5551	16.4868	16.2796	16.3337	16.3132	16.2864	16.2336	16.2631	16.2217	16.2641
A0A6A4QNH8	AT3G12380.1	Actin-related protein ARP4 (Putative Actin family)	nucleus	Cell	cell organisation	unknown	14.4	0.113639	0.217037	0.146611	0.0287476					3	3	3	5.5	5.5	5.5	82.466	0	8.4033	897360	14	0.404968	0.555388	0.901648	0.811751	0.25728	1.57346	0.552374	0.671491	1.1579	0.15482	0.995079	0.399282	14.1193	14.3604	14.6518	14.8004	14.5103	14.7488	14.8477	14.4497	14.1459	14.7672	14.3613
A0A6A4QRR7	AT2G46910.1	PAP_fibrillin domain-containing protein	plastid	Cell	cell organisation	unknown	14.4	-0.00516243	0.14441	0.172928	0.087402					7	7	7	27.4	27.4	27.4	32.663	0	26.507	8041600	120	0.0361585	0.955891	-0.1035	1.26434	0.117621	2.25188	1.30732	0.412394	2.31528	0.869074	1	1.66153	16.6351	16.5945	16.536	16.4779	16.599	16.6727	16.8856	16.5873	16.7062	16.7386	16.6998
A0A6A5LLM0	AT3G23400.1	PAP_fibrillin domain-containing protein	plastid	Cell	cell organisation	unknown	14.4	0.442494	0.305637	0.226934	0.0681267	+	+			13	12	13	53.6	49.3	53.6	29.933	0	177.16	125750000	275	5.36076	0.0104615	10.9287	4.01062	0.0113548	7.14484	2.2455	0.325731	3.74286	0.598249	1	1.23405	20.548	20.56	20.6263	20.5472	20.5316	20.3641	20.4977	20.4097	20.424	20.4334	20.2875
A0A6A5LZK9	AT4G31340.1	Myosin heavy chain-like protein	endoplasmic reticulum	Cell	cell organisation	unknown	14.4	-0.0151016	-0.0574848	-0.0694889	-0.0676186					20	15	20	44.1	35.2	44.1	51.011	0	96.982	25686000	312	0.0660718	0.917992	-0.183631	0.352194	0.595896	-0.80436	0.288281	0.803715	-0.681334	0.342603	0.997375	-0.786289	17.355	17.1128	17.0639	17.0268	17.3074	16.9386	17.1831	17.1778	17.2435	17.1111	17.0688
A0A6A5M3F0	AT1G35720.1	Annexin	cytosol	Cell	cell organisation	unknown	14.4	-0.0385372	-0.0918278	-0.00341225	0.0102459					36	36	36	81	81	81	36.099	0	289.59	314970000	754	0.26166	0.697591	-0.628102	1.0751	0.159831	-1.97172	0.00967648	0.990568	-0.0284949	0.094395	0.996297	0.255684	20.354	20.355	20.5243	20.4415	20.613	20.4919	20.3324	20.3444	20.4464	20.4062	20.2876
A0A6A5M5K6	AT3G57890.1	TBCC domain-containing protein 1	golgi	Cell	cell organisation	unknown	14.4	0.140351	0.137629	0.137011	0.144851					12	7	12	33.8	21.3	33.8	66.609	0	75.103	9484400	125	0.698242	0.334951	1.39566	0.816582	0.255121	1.58092	0.572414	0.666126	1.19134	1.0235	1	1.89474	17.4674	17.0643	17.0898	17.1338	17.124	17.0678	17.3406	17.261	17.0822	17.1141	17.0803
A0A6A5M5K9	AT5G12380.1	Annexin	cytosol	Cell	cell organisation	unknown	14.4	-0.721096	-0.31553	-0.124411	-0.031094	+	+			27	14	27	61	45.9	61	38.318	0	194.48	85237000	535	4.4076	0.00595556	-8.12299	2.64724	0.0227443	-4.41113	0.430068	0.726381	-0.94676	0.109983	0.996749	-0.293952	18.6658	18.4638	18.5338	18.4054	18.749	18.987	18.8499	19.0732	18.9634	18.9721	18.9466
A0A6A5M6Z2	AT1G77550.1	tubulin-tyrosine ligases;tubulin-tyrosine ligases	peroxisome	Cell	cell organisation	unknown	14.4	-0.541496	0.180014	0.198326	-0.0488358					5	5	5	8.9	8.9	8.9	102.72	0	11.315	1161000	36	0.816081	0.269279	-1.58015	0.304346	0.639515	0.712858	0.286991	0.804707	0.678783	0.0642603	0.998925	-0.178903	14.4317	13.8638	13.2043	14.1791	13.1966	14.3558	14.7358	14.2033	14.5336	14.6544	14.4597
A0A6A5M747	AT2G34560.2	AAA domain-containing protein	cytosol	Cell	cell organisation	hydrolases	14.4	-0.234398	-0.226516	-0.107916	-0.140594	+				5	5	5	16	16	16	44.313	0	15.071	2253200	45	1.85728	0.0420604	-3.13591	1.75765	0.0572847	-2.98479	0.764474	0.586938	-1.50002	0.899256	1	-1.70752	15.2836	15.0956	15.0819	15.1264	15.0336	15.0704	15.0398	15.1441	15.2957	15.1106	15.1828
A0A6A5M9Z3	AT5G53400.1	CS domain-containing protein	cytosol	Cell	cell organisation	unknown	14.4	0.106503	0.224297	0.179306	0.166006					6	5	6	24.7	21.6	24.7	32.704	0	13.725	4283600	54	0.341232	0.615951	0.783694	1.11888	0.15028	2.03678	0.684858	0.618794	1.37433	0.641639	1	1.30485	16.561	16.4739	16.4116	16.3971	16.0542	16.3696	16.5591	16.5385	16.5047	16.5149	16.4592
A0A6A5MAJ8	AT5G20490.1	DIL domain myosin family protein (Putative myosin ATPase) (EC 3.6.4.1)	golgi	Cell	cell organisation	unknown	14.4	0.233826	0.245765	0.133092	0.0953545					17	4	17	14.5	4.2	14.5	177.55	0	59.039	9364300	188	1.34602	0.104249	2.37236	1.54703	0.0765004	2.66966	0.603016	0.65028	1.24189	0.531273	1	1.12237	16.9882	16.7171	16.609	16.6413	16.786	16.5947	16.9355	16.8282	16.7108	16.732	16.6423
A0A6A5MHH5	AT5G65460.1	Kinesin motor domain-containing protein	golgi	Cell	cell organisation	unknown	14.4	-0.0448395	-0.12732	-0.080769	-0.0166538					33	28	33	32.9	29.7	32.9	145.1	0	176.42	27519000	296	0.230794	0.731249	-0.564684	1.20756	0.129532	-2.16805	0.562324	0.66663	-1.17454	0.0866655	0.99736	-0.236356	17.3977	17.3856	17.4758	17.2192	17.5582	17.3205	17.3127	17.3248	17.2784	17.3878	17.2705
A0A6A5MNU6	AT5G20490.1	DIL domain myosin family protein (Putative myosin ATPase) (EC 3.6.4.1)	golgi	Cell	cell organisation	unknown	14.4	-0.258659	0.410238	0.30624	-0.130459					15	1	3	12.5	1.1	2.7	174.57	0	9.5294	1156200	10	0.485736	0.486254	-1.0445	1.40612	0.0943726	2.46107	0.639342	0.635518	1.30113	0.642011	1	-1.30545	14.9589	14.8573	14.6533	15.231	13.8242	15.4241	15.0508	15.6729	14.9896	15.7318	15.8628
A0A6A5MRL6	AT5G10470.1	Kinesin motor domain-containing protein	cytosol	Cell	cell organisation	unknown	14.4	0.436224	0.454984	0.0897924	0.35055					8	4	4	7.2	4.8	4.8	163.29	0	12.493	627510	16	1.16585	0.141592	2.10637	1.50966	0.0809096	2.61422	0.114768	0.91334	0.305517	1.3125	0.949762	2.32292	13.5182	14.2955	14.3862	13.8852	14.109	13.7642	14.2838	13.8366	14.1439	14.2593	12.6734
A0A6A5MS36	AT4G19150.1	ANK_REP_REGION domain-containing protein	nucleus	Cell	cell organisation	unknown	14.4	0.615022	0.504353	0.459632	0.33925					6	6	6	31.5	31.5	31.5	32.124	0	23.838	1717600	57	1.23911	0.126999	2.21464	1.0731	0.159996	1.96875	1.01134	0.497994	1.87653	0.739351	1	1.46065	16.0555	15.3637	15.3164	15.0753	15.4005	14.9379	15.6699	15.2464	15.497	15.3068	15.256
A0A6A5MW00	AT1G51110.1	Plastid lipid-associated protein	plastid	Cell	cell organisation	unknown	14.4	-0.341438	-0.355426	-0.163434	-0.0223183					10	10	10	38.9	38.9	38.9	37.936	0	30.632	8389700	120	1.15885	0.143722	-2.09601	1.3922	0.0964332	-2.44051	0.465725	0.710275	-1.00971	0.0486723	1	-0.13757	16.8665	16.9084	17.1309	16.7881	17.1824	17.0512	16.9704	16.9103	16.9364	16.9381	16.9466
A0A6A5N389	AT3G46010.1	Cofilin/actin-depolymerizing factor-like protein (Putative ADF/Cofilin, ADF-H/Gelsolin-like domain-containing protein)	cytosol	Cell	cell organisation	unknown	14.4	0.00541363	-0.606191	0.664227	0.190286					5	3	3	50.4	35.3	35.3	16.143	0	23.049	3463700	40	0.00164609	0.997677	0.00489155	0.216272	0.733244	-0.534154	0.339976	0.769221	0.781316	0.0630007	0.997326	0.175607	16.5267	16.9156	16.9733	17.2176	13.2886	16.8371	16.4654	16.792	14.9817	12.7876	16.9973
A0A6A5N6R6	AT5G55230.1	Microtubule associated protein, MAP65/ASE1 family protein (Putative microtubule-associated protein, MAP65/Ase1/PRC1)	cytosol	Cell	cell organisation	unknown	14.4	-0.00939255	0.082016	0.114761	-0.041523					8	3	8	13.3	4.1	13.3	65.601	0	86.397	6817000	102	0.0288519	0.965417	-0.0832154	0.443696	0.507802	0.970968	0.421199	0.732694	0.930899	0.166021	0.99226	-0.424616	17.4483	17.0623	17.3278	17.2244	16.9935	17.2876	17.3039	17.3104	17.1892	17.4223	17.1382
A0A6A5NA77	AT3G46000.1	Cofilin/actin-depolymerizing factor-like protein (Putative ADF/Cofilin, ADF-H/Gelsolin-like domain-containing protein)	cytosol	Cell	cell organisation	unknown	14.4	-0.0991924	-0.0227863	-0.096896	-0.0890633					7	3	3	75.2	31.4	31.4	15.728	0	9.559	9136600	32	0.289701	0.666853	-0.684137	0.110775	0.859291	-0.295871	0.329245	0.775855	-0.7609	0.471374	1	-1.01957	17.5623	18.147	18.3	18.3069	18.1914	18.3277	18.0455	18.3335	18.1192	18.0638	18.0712
A0A6A5NCD6	AT3G47430.1	Peroxisomal biogenesis factor 11 family protein	peroxisome	Cell	cell organisation	unknown	14.4	-0.332442	-0.374542	-0.161136	-0.0981747	+	+			4	4	4	20.2	20.2	20.2	25.987	0	11.516	3378300	53	2.09333	0.0287794	-3.50108	2.59452	0.0238256	-4.32066	0.805424	0.56646	-1.56368	0.556978	1	-1.16561	15.9667	15.9371	15.8547	15.84	16.1558	16.0634	15.8664	15.8483	15.923	15.8426	16.0608
A0A6A5NDC9	AT5G19940.1	PAP_fibrillin domain-containing protein	plastid	Cell	cell organisation	unknown	14.4	-0.359199	-0.440707	-0.309587	-0.0846769					6	6	6	33	33	33	23.598	0	20.396	4483700	70	0.854552	0.250459	-1.63931	1.80495	0.054355	-3.05635	0.91322	0.529367	-1.72872	0.219067	0.991763	-0.540068	15.149	15.9193	16.0417	15.8603	16.1887	15.9083	15.8438	15.7991	15.4986	15.7016	15.7626
A0A6A5NDK9	AT5G12380.1	Annexin	cytosol	Cell	cell organisation	unknown	14.4	0.212852	0.0326218	0.0660938	-0.0398838	+				12	11	11	47.4	44.6	44.6	37.124	0	53.374	11136000	139	3.83206	0.00715152	6.73561	0.201253	0.750224	0.502075	0.233451	0.832008	0.57022	0.363569	1	-0.825631	16.653	16.6426	16.6106	16.6187	16.7542	16.5557	16.5124	16.5792	16.2332	16.4974	16.2101
A0A6A5NGF3	AT1G01820.1	Peroxisomal biogenesis factor 11 (Peroxisomal biogenesis factor 11 family protein) (Putative peroxisomal biogenesis factor 11)	peroxisome	Cell	cell organisation	unknown	14.4	0.130965	0.153273	0.146698	0.124173					7	2	7	35.3	10	35.3	27.681	0	129.77	25501000	136	0.861412	0.247328	1.64981	1.65765	0.0651401	2.83453	0.94806	0.517512	1.78143	1.06554	0.98804	1.95748	19.6186	19.5216	19.4088	19.1956	19.3972	19.5149	19.4733	19.3119	19.4149	19.5385	19.3113
A0A6A5NJA8	AT2G26210.1	FYVE zinc finger protein (Putative chromatin regulator PHD family)	nucleus	Cell	cell organisation	unknown	14.4	0.516745	0.255132	0.257499	0.0332558	+				4	4	4	19.3	19.3	19.3	28.79	0	13.39	1676400	36	2.8724	0.0102151	4.80812	1.47911	0.0844083	2.56897	1.2716	0.420952	2.2626	0.0551784	1	0.154965	15.5923	15.4754	15.7103	15.2748	15.6239	15.2716	15.4375	15.1879	15.3814	15.0902	15.3176
A0A6A5NS96	AT5G23860.2	Tubulin beta chain	cytosol	Cell	cell organisation	unknown	14.4	-0.10404	-0.0322353	0.0767895	0.111107					26	5	5	69.4	19.2	19.2	50.412	0	76.487	9508200	60	0.242025	0.718776	-0.587984	0.09841	0.873083	-0.265629	0.26079	0.817859	0.626341	0.535379	1	1.12931	17.5813	17.6106	17.3047	17.4458	16.7326	17.4672	17.629	17.4786	17.403	17.0563	17.4494
A0A6A5NTY6	AT3G19960.1	p-loop nucleoside triphosphate hydrolase superfamily protein	plasma membrane	Cell	cell organisation	unknown	14.4	0.0628633	-0.0322598	0.00575733	0.0467636					9	9	9	9.3	9.3	9.3	143.06	0	32.267	3728500	73	0.311574	0.644525	0.726905	0.212177	0.73719	-0.525461	0.0305954	0.972691	0.088083	0.32836	1	0.759208	15.4919	15.5955	15.4673	15.4706	15.8564	15.3917	15.6068	15.5507	15.446	15.4109	15.4694
A0A6A5NWT0	AT2G03430.1	ANK_REP_REGION domain-containing protein	cytosol	Cell	cell organisation	unknown	14.4	0.116872	-0.235793	-0.0641415	-0.139262					4	4	4	23.6	23.6	23.6	26.359	0	12.491	1685100	52	0.388821	0.571234	0.872248	0.708113	0.313414	-1.41133	0.160934	0.883092	-0.413155	0.488785	1	-1.04977	15.652	15.1658	15.3986	15.2476	15.6891	15.3053	15.2063	15.2079	14.506	15.1644	14.9651
A0A6A5NYH5	AT2G01910.1	Microtubule associated protein, MAP65/ASE1 family protein (Putative microtubule-associated protein, MAP65/Ase1/PRC1)	cytosol	Cell	cell organisation	unknown	14.4	0.526508	0.546381	0.488437	0.541288					6	4	6	13.8	9	13.8	68.145	0	18.537	2550300	29	1.30277	0.113259	2.30858	1.5756	0.0730356	2.71212	0.938457	0.521432	1.76693	1.55946	0.958777	2.68813	16.1219	15.8241	15.3687	15.4744	15.5601	15.4423	15.9552	15.7591	15.6548	15.6371	15.3972
A0A6A5NZ18	AT1G01820.1	Peroxisomal biogenesis factor 11 (Peroxisomal biogenesis factor 11 family protein) (Putative peroxisomal biogenesis factor 11)	peroxisome	Cell	cell organisation	unknown	14.4	0.10495	0.146505	0.172186	-0.0694504					6	4	4	31.1	24.4	24.4	31.155	0	32.914	5856500	98	0.390858	0.569279	0.875974	0.607002	0.379263	1.24843	0.499172	0.689852	1.06766	0.22238	0.991704	-0.547053	16.9723	16.722	16.8349	16.6084	16.821	16.837	16.906	16.6187	16.8772	16.9275	16.6541
A0A6A5P270	AT4G30160.1	HP domain-containing protein	cytosol	Cell	cell organisation	unknown	14.4	0.0382038	-0.0539383	-0.0759586	-0.08027					34	19	34	40.3	25.1	40.3	105.37	0	152.52	58650000	553	0.224391	0.73781	0.551281	0.967434	0.193937	-1.81063	0.79396	0.570313	-1.54591	1.06236	0.983389	-1.95275	17.8488	17.9131	18.0244	17.9883	18.2224	17.9349	17.8775	17.9286	17.8978	17.8975	17.9275
A0A6A5P4L6	AT3G57890.1	TBCC domain-containing protein 1	golgi	Cell	cell organisation	unknown	14.4	0.22088	0.495068	0.0762207	0.422558					9	5	5	23.1	14.6	14.6	67.941	0	27.45	2100200	44	0.287731	0.669132	0.680246	1.29749	0.111173	2.30078	0.055702	0.953603	0.156356	1.20317	0.985944	2.16156	16.0412	15.5922	15.2707	15.7183	14.4663	15.647	15.8613	15.9472	15.2951	15.7091	15.9174
A0A6A5P4W3	AT3G04710.3	Ankyrin repeat protein (Putative 43kDa postsynaptic protein)	mitochondrion	Cell	cell organisation	unknown	14.4	-0.00297508	0.00416737	-0.0864645	0.00122185					6	6	6	18.8	18.8	18.8	50.9	0	16.677	4714600	54	0.00597459	0.992611	-0.017667	0.00921353	0.988492	0.0271456	0.175485	0.869505	-0.445744	0.00248568	0.999699	0.00737938	16.0765	16.0417	15.9661	15.6658	16.1981	16.0609	15.8316	15.8983	16.1306	16.0625	15.5953
A0A6A5P5B2	AT5G18410.2	Transcription activators protein	cytosol	Cell	cell organisation	unknown	14.4	0.133585	0.214669	0.254393	0.471455					4	4	4	5	5	5	145.57	0	11.084	1074200	8	0.103631	0.874566	0.278468	0.206981	0.74348	0.514372	0.226387	0.836308	0.555468	0.529861	1	1.11998	14.7357	14.2555	13.0561	14.5502	13.9698	14.5196	14.3487	14.244	13.5142	14.3462	14.392
A0A6A5P879	AT5G53400.1	CS domain-containing protein	cytosol	Cell	cell organisation	unknown	14.4	-0.11193	-1.00159	-0.395296	0.0934132					3	2	2	9	6.5	6.5	40.467	0	5.1206	2008400	22	0.0392115	0.952334	-0.111889	0.44331	0.508087	-0.970286	0.185379	0.861656	-0.467574	0.0441565	1	0.12537	13.2351	16.1186	16.6317	17.1009	16.7645	13.0909	13.4407	16.5418	16.2456	16.0835	14.4692
A0A6A5P960	AT3G63480.2	Kinesin-like protein	cytosol	Cell	cell organisation	unknown	14.4	-0.180568	-0.150218	-0.11212	0.0343952					6	5	6	9.5	8.3	9.5	84.006	0	23.087	3697500	78	0.903302	0.228293	-1.71367	0.783971	0.271833	-1.5304	0.337448	0.771033	-0.776521	0.121115	0.997854	0.32073	15.4436	15.683	15.6796	15.655	15.6523	15.6352	15.6905	15.5862	15.6309	15.7225	15.559
A0A6A5PAM5	AT4G35450.1	ANK_REP_REGION domain-containing protein	vacuole	Cell	cell organisation	unknown	14.4	0.00523224	0.0484308	-0.282629	0.0185061					8	2	3	32.6	6.5	11.3	38.095	0	13.397	2316400	45	0.0080935	0.991012	0.0238756	0.0715551	0.906993	0.197852	0.607763	0.648937	-1.24968	0.0295663	1	0.0852122	15.5387	15.0404	15.4018	15.1769	15.5921	15.4409	15.391	14.8311	15.718	15.5851	14.8045
A0A6A5PBA9	AT2G29890.2	HP domain-containing protein	cytosol	Cell	cell organisation	unknown	14.4	0.0312271	0.0554577	-0.095569	-0.0501251					19	19	19	28.6	28.6	28.6	106.75	0	78.32	12203000	215	0.187301	0.776269	0.471785	0.344204	0.603182	0.789313	0.372555	0.757026	-0.842313	0.253752	0.992993	-0.612036	16.3235	16.2199	16.3406	16.2973	16.2225	16.2927	16.2336	16.385	16.385	16.2286	16.3311
A0A6A5PBU2	AT5G37590.1	Tetratricopeptide repeat (TPR)-like superfamily protein	mitochondrion	Cell	cell organisation	unknown	14.4	-1.23039	-0.973854	-0.821631	-0.511281	+				2	2	2	4.3	4.3	4.3	60.143	0	7.927	794060	26	1.9546	0.0355937	-3.28516	1.57508	0.0729948	-2.71135	1.21091	0.428527	-2.17299	0.898518	1	-1.7064	14.5545	13.9755	13.3146	14.8543	13.3012	14.4704	13.4232	13.8966	15.2053	14.2873	14.8416
A0A6A5PD46	AT5G55230.1	Microtubule associated protein, MAP65/ASE1 family protein (Putative microtubule-associated protein, MAP65/Ase1/PRC1)	cytosol	Cell	cell organisation	unknown	14.4	0.0423033	0.0460478	0.0460178	-0.0353182					7	2	2	13.5	4.4	4.4	65.978	0	7.402	1695000	31	0.162556	0.803931	0.416818	0.16856	0.786633	0.430308	0.153247	0.889928	0.395696	0.120743	0.997609	-0.319842	15.2181	14.9313	15.0421	15.0321	15.0275	14.9121	15.0313	15.154	14.9567	15.2156	14.8469
A0A6A5PG35	AT1G01820.1	Peroxisomal biogenesis factor 11 (Peroxisomal biogenesis factor 11 family protein) (Putative peroxisomal biogenesis factor 11)	peroxisome	Cell	cell organisation	unknown	14.4	0.186895	0.0248692	0.0836899	-0.121017					6	3	3	26.4	7.9	7.9	31.136	0	12.714	4300100	38	1.51822	0.0763245	2.62691	0.076991	0.9008	0.211817	0.275896	0.811892	0.656727	0.444061	1	-0.971614	16.5997	16.5042	16.5083	16.2462	16.5373	16.7136	16.0674	16.1692	16.3757	16.2597	16.173
A0A6A5PG99	AT5G02130.1	Tetratricopeptide repeat (TPR)-like superfamily protein	mitochondrion	Cell	cell organisation	unknown	14.4	0.767427	0.661347	0.55597	0.375699	+				3	3	3	10.7	10.7	10.7	47.685	0	48.246	1823200	49	1.78296	0.0485088	3.02303	1.65759	0.0651196	2.83443	1.26547	0.42186	2.25354	0.737573	1	1.45785	16.1644	15.8676	16.0021	15.6077	15.556	15.6915	15.9632	15.6575	15.6662	15.689	15.2909
A0A6A5PIY9	AT5G12380.1	Annexin	cytosol	Cell	cell organisation	unknown	14.4	0.271964	0.00987892	-0.190827	-0.387841					18	17	18	55.8	53	55.8	36.235	0	83.18	42550000	266	1.03209	0.179101	1.90758	0.0224603	0.970766	0.0652218	0.373513	0.756187	-0.844084	1.3236	0.956332	-2.33929	18.3798	18.489	18.5599	18.5983	18.6141	18.3165	18.5029	18.1513	18.2159	18.1441	18.4692
A0A6A5PLW1	AT2G38750.1	annexin 4	cytosol,plasma membrane	Cell	cell organisation	unknown	14.4	0.193594	0.436366	-0.123077	0.0520479					6	5	6	25.6	18	25.6	36.425	0	17.882	2091200	35	0.42483	0.537004	0.937402	0.783771	0.271803	1.53009	0.121959	0.909211	-0.322743	0.0691325	1	0.191586	15.4877	15.0203	14.9819	14.6014	14.617	14.499	14.8696	15.5764	15.932	15.0451	14.799
A0A6A5M780	AT3G48750.1	Protein kinase domain-containing protein	cytosol	Cell	cell regulation	cyclin-dependent kinase complex	14.5	0.149396	0.0536699	0.113715	0.0200836					7	2	6	28.1	9.8	25.4	33.96	0	12.538	2943600	47	0.540116	0.443426	1.1373	0.177931	0.775982	0.451165	0.488205	0.69893	1.04877	0.063598	0.998296	0.177171	16.024	15.8666	16.0786	15.8296	15.5332	15.5896	15.9933	15.8532	15.6007	15.8167	16.0079
A0A6A5MPV3	AT4G28980.1	Protein kinase domain-containing protein	cytosol	Cell	cell regulation	cyclin-dependent kinase complex	14.5	0.41072	0.379645	0.295586	0.277486					2	2	2	7.2	7.2	7.2	51.546	0	6.3028	687250	9	0.402441	0.557531	0.897067	0.370364	0.578296	0.838255	0.275895	0.811691	0.656725	0.257448	0.99517	0.619559	14.5947	14.0927	14.3767	14.4218	14.0971	14.2361	14.1832	14.2059	14.2367	14.5658	14.1098
A0A6A5N8B0	AT3G48750.1	Protein kinase domain-containing protein	cytosol	Cell	cell regulation	cyclin-dependent kinase complex	14.5	0.470942	0.819866	0.645902	1.10737					6	2	2	21.1	6.1	6.1	34.031	0.0027544	3.2324	734970	22	0.357976	0.59876	0.815194	0.57939	0.397835	1.20292	0.551582	0.672455	1.15657	1.35972	0.926718	2.39258	13.3642	14.4059	14.395	13.1661	15.1516	14.3838	16.0172	13.8149	15.02	12.9916	14.8873
A0A6A5NXA6	AT5G10270.1	Protein kinase domain-containing protein	nucleus	Cell	cell regulation	cyclin-dependent kinase complex	14.5	0.289462	0.24961	0.171232	0.135695	+	+			7	6	7	16.8	15.3	16.8	58.776	0	20.14	6926500	78	2.58588	0.0144335	4.30593	1.90104	0.0485252	3.20282	1.49741	0.397115	2.59606	1.12872	0.981513	2.05137	16.9589	16.8203	16.7874	16.6725	16.874	16.699	16.8104	16.7074	17.0128	16.6841	16.7597
A0A6A4MJK0	AT4G31480.2	Coatomer subunit beta (Beta-coat protein)	cytosol	Cell	cell vesicle transport	unknown	14.6	0.0066658	-0.024477	0.0567993	0.0324585					31	14	31	34.4	17.2	34.4	106.49	0	151.2	60266000	620	0.0952684	0.884048	0.257853	0.262718	0.682798	-0.630244	0.897583	0.534003	1.70498	0.377639	1	0.851704	18.2813	18.2449	18.2684	18.2288	18.3086	18.2	18.2993	18.2997	18.1302	18.2471	18.3093
A0A6A4N6T5	AT5G03540.1	Exocyst subunit Exo70 family protein	plasma membrane	Cell	cell vesicle transport	unknown	14.6	0.0926552	0.0416618	0.0285629	-0.033968					16	10	16	34	23.6	34	73.712	0	51.851	9627000	169	0.670569	0.351954	1.35147	0.233881	0.713014	0.571114	0.160201	0.883597	0.411499	0.156387	0.994037	-0.402849	16.4527	16.3073	16.4894	16.385	16.4556	16.2372	16.3993	16.4271	16.3107	16.4608	16.3602
A0A6A4NJ52	AT5G05010.2	Coatomer subunit delta	cytosol	Cell	cell vesicle transport	unknown	14.6	-0.0111256	-0.0885773	-0.147749	-0.311647					18	6	6	39	13.6	13.6	58.445	0	17.907	6319800	63	0.0987604	0.880025	-0.266494	0.883835	0.224486	-1.68405	1.08646	0.467325	-1.98862	0.421506	1	-0.931449	17.2788	17.1532	17.2989	17.204	17.1971	17.1194	17.2622	17.1588	17.1945	17.01	17.076
A0A6A4P563	AT1G50500.1	Vps53_N domain-containing protein	golgi	Cell	cell vesicle transport	unknown	14.6	0.0635002	0.022464	0.0147614	-0.0273897					10	10	10	12.5	12.5	12.5	91.442	0	44.381	4333500	91	0.360328	0.597206	0.819587	0.103246	0.867445	0.277525	0.079027	0.938116	0.217014	0.145181	0.993369	-0.377185	15.4992	15.2647	15.4089	15.5113	15.5124	15.2099	15.4193	15.5142	15.3701	15.4779	15.4005
A0A6A4PQB0	AT3G24350.1	t-SNARE coiled-coil homology domain-containing protein	golgi	Cell	cell vesicle transport	unknown	14.6	0.269171	0.214127	0.171707	0.0869732					6	5	6	28.9	22.7	28.9	38.299	0	24.392	2597600	70	1.3783	0.0985804	2.41999	1.08407	0.157304	1.98506	0.603608	0.65072	1.24286	0.288093	0.995839	0.680963	15.728	15.5233	15.4529	15.4706	15.5014	15.3313	15.4955	15.4604	15.5488	15.5649	15.4299
A0A6A4PZ77	AT1G60070.1	AP-1 complex subunit gamma	golgi	Cell	cell vesicle transport	unknown	14.6	0.0722389	0.0460655	0.029921	-0.0135952					15	6	15	22.8	11.6	22.8	95.599	0	49.76	11410000	212	1.26957	0.119661	2.25959	0.987072	0.187756	1.84015	0.251325	0.822509	0.607081	0.127362	0.996215	-0.335568	16.551	16.472	16.4275	16.4902	16.5229	16.4905	16.4515	16.4539	16.4607	16.4763	16.5429
A0A6A4QRF0	AT5G59420.1	OSBP(Oxysterol-binding protein)-related protein 4C (Putative oxysterol-binding protein)	cytosol	Cell	cell vesicle transport	unknown	14.6	0.18641	0.0940014	0.095652	-0.0575367					11	5	11	31.3	16.4	31.3	52.209	0	34.455	6493900	85	1.45789	0.0855888	2.53757	0.678685	0.33089	1.36447	0.589249	0.658393	1.21923	0.328933	1	-0.760304	16.8184	16.4472	16.6953	16.6995	16.7125	16.3986	16.7425	16.6167	16.601	16.5521	16.4327
A0A6A4QYK8	AT3G09300.1	OSBP(Oxysterol-binding protein)-related protein 4C (Putative oxysterol-binding protein)	cytosol	Cell	cell vesicle transport	unknown	14.6	0.210012	0.0790466	-0.0295929	-0.0610558	+				11	10	11	27.4	27.4	27.4	52.662	0	58.769	15047000	169	1.77899	0.0488907	3.01703	0.507044	0.454834	1.08115	0.180091	0.86759	-0.45594	0.391503	1	-0.877153	17.4185	17.2434	17.4052	17.4597	17.454	17.0964	17.3231	17.3614	17.28	17.2651	17.1876
A0A6A4R2T2	AT4G31480.2	Coatomer subunit beta (Beta-coat protein)	cytosol	Cell	cell vesicle transport	unknown	14.6	0.0304077	0.0580833	0.0969173	0.0545967					26	12	13	35	20	21	106.1	0	64.9	19090000	221	0.246513	0.714246	0.597222	1.45062	0.088115	2.52682	1.22503	0.424599	2.19385	1.08484	0.978317	1.9862	17.5387	17.5728	17.5521	17.3698	17.6541	17.5507	17.5949	17.556	17.5434	17.5809	17.6918
A0A6A4R396	AT5G59420.1	OSBP(Oxysterol-binding protein)-related protein 4C (Putative oxysterol-binding protein)	cytosol	Cell	cell vesicle transport	unknown	14.6	0.0243484	0.0454117	-0.0226418	-0.885244					10	4	5	28.2	13.8	16.6	52.292	0	18.968	4271600	76	0.0518488	0.937914	0.146089	0.135063	0.829041	0.35368	0.0585591	0.952317	-0.163922	0.574058	1	-1.19407	16.7856	16.572	16.495	16.7126	16.1244	16.4657	16.6391	16.6492	16.6035	16.4375	16.7114
A0A6A5LH15	AT4G21450.1	MSP domain-containing protein	plasma membrane	Cell	cell vesicle transport	unknown	14.6	0.185474	0.219562	0.088604	0.0292881					4	3	4	16.6	14	16.6	29.684	0	8.0666	1729900	37	0.311404	0.644336	0.726574	1.39757	0.0955575	2.44844	0.48328	0.702352	1.04025	0.125267	0.996034	0.330607	15.8906	14.4966	15.5554	15.5346	15.6787	15.4958	15.3427	15.4234	15.4951	15.5694	15.399
A0A6A5LJ37	AT1G52360.1	Coatomer subunit beta'	golgi	Cell	cell vesicle transport	unknown	14.6	0.054772	-0.193358	0.138014	0.08745					24	5	5	28.7	6.8	6.8	104.85	0	18.237	1951900	33	0.133948	0.838893	0.351069	0.257887	0.688653	-0.620451	0.415259	0.735759	0.920229	0.30888	0.998129	0.72168	15.7077	15.06	15.3013	15.5396	15.3781	15.2524	15.5616	15.3347	14.013	15.5844	15.3089
A0A6A5LJ76	AT5G16880.2	Protein transporter (Putative target of Myb protein)	cytosol	Cell	cell vesicle transport	unknown	14.6	-0.0695618	-0.0432434	-0.176472	-0.0731281					13	6	13	42.4	21.2	42.4	45.297	0	56.934	9917000	161	0.194498	0.769262	-0.487472	0.143899	0.818352	-0.374225	0.81193	0.565457	-1.57374	0.317205	0.998685	-0.737789	16.4811	16.4701	16.8765	16.8159	17.0177	16.8101	16.6003	16.5855	16.9438	16.8532	16.5703
A0A6A5LPQ9	AT3G54300.2	vesicle-associated membrane protein 727	plasma membrane	Cell	cell vesicle transport	unknown	14.6	0.281213	0.170482	0.0787243	0.0791662					2	2	2	7.8	7.8	7.8	26.154	0	5.4198	1615100	24	0.89472	0.232008	1.70062	0.487066	0.470273	1.0468	0.196032	0.855978	0.490797	0.194161	0.991987	0.48674	15.9664	15.6611	15.7907	15.6134	15.8779	15.6317	15.746	15.7167	15.4612	15.8002	15.6334
A0A6A5M212	AT4G32760.1	ENTH/VHS/GAT family protein (Putative target of Myb protein)	plasma membrane	Cell	cell vesicle transport	unknown	14.6	-0.0078825	0.227527	0.251434	-0.126677					5	4	4	9.6	8.5	8.5	76.849	0	9.8379	972100	18	0.00668275	0.991453	-0.0197452	0.664551	0.339032	1.34181	0.570678	0.66626	1.18846	0.170826	0.993896	-0.435374	14.8574	14.7493	14.6503	12.9604	14.8208	14.5717	14.5927	14.6163	14.7928	14.6418	14.6366
A0A6A5M697	AT5G11150.1	vesicle-associated membrane protein 713	vacuole	Cell	cell vesicle transport	unknown	14.6	0.192467	0.18681	0.063118	-0.0917614	+				13	12	13	52.4	48.8	52.4	29.204	0	144.93	34090000	323	1.78147	0.048689	3.02079	1.3388	0.103448	2.36172	0.432351	0.726694	0.950827	0.538335	1	-1.1343	18.2362	18.1268	18.2368	18.2734	18.2395	18.0353	18.3207	18.3	18.1607	18.2677	18.1262
A0A6A5M7B1	AT4G31480.1	Coatomer subunit beta (Beta-coat protein)	golgi	Cell	cell vesicle transport	unknown	14.6	-0.388618	0.0102264	0.0718079	0.0696579					26	8	8	31.8	13.4	13.4	106.04	0	31.018	6606300	91	0.831613	0.260964	-1.60409	0.0578622	0.924889	0.16208	0.341813	0.768308	0.784793	0.30632	0.997404	0.716704	16.8794	16.6904	16.4729	16.9353	15.6211	16.8132	16.9776	16.895	16.8334	17.0742	17.1317
A0A6A5MAR8	AT1G52360.1	Coatomer subunit beta'	golgi	Cell	cell vesicle transport	unknown	14.6	0.0912067	0.0668182	0.074472	0.109263					27	5	10	35.1	8.1	13.9	104.33	0	39.211	9468100	83	1.23418	0.128134	2.20736	0.587072	0.392034	1.21563	0.826917	0.564542	1.59686	1.49619	0.898215	2.59425	17.365	17.1721	17.208	17.2008	17.2624	17.058	17.296	17.2351	17.3373	17.16	17.0837
A0A6A5MDD1	AT5G11490.1	Beta-adaptin-like protein	golgi	Cell	cell vesicle transport	unknown	14.6	0.0922993	0.201904	0.253154	0.104622					14	5	14	23.3	8.9	23.3	96.567	0	50.901	5374500	129	0.375722	0.583538	0.848167	1.19666	0.132061	2.15193	0.816364	0.56453	1.58058	0.561802	1	1.17367	15.7735	15.5916	15.3117	15.591	15.7335	15.5587	15.8195	15.6213	15.6767	15.873	15.9526
A0A6A5MER0	AT1G60070.1	AP-1 complex subunit gamma	golgi	Cell	cell vesicle transport	unknown	14.6	0.113432	-0.072681	-0.00134411	-0.0248005					15	6	7	21.6	10.8	12	99.774	0	20.981	3906500	62	0.443684	0.521243	0.970948	0.282257	0.664079	-0.669398	0.00357473	0.997248	-0.0105993	0.087176	0.997027	-0.23764	16.0894	16.2677	16.0623	15.9045	16.2448	15.8727	15.9176	15.8434	16.1234	15.881	15.9354
A0A6A5N8W6	AT5G05010.2	Coatomer subunit delta	cytosol	Cell	cell vesicle transport	unknown	14.6	0.119215	-0.0143173	0.0184151	-0.0215755					22	9	22	49.6	25.9	49.6	61.401	0	120.68	33084000	316	0.801745	0.275613	1.55798	0.118157	0.849702	-0.313658	0.138086	0.900569	0.360737	0.131379	0.996852	-0.345041	18.3054	18.203	18.2944	18.1378	18.5151	18.0993	18.1874	18.1515	18.1496	18.2003	18.1758
A0A6A5NA40	AT1G52360.1	Coatomer subunit beta'	golgi	Cell	cell vesicle transport	unknown	14.6	-0.0202518	-0.170679	-0.0382381	-0.0809864		+			27	6	8	33.5	9.2	11.5	105.02	0	47.626	7351100	87	0.104766	0.873587	-0.281247	2.24585	0.032073	-3.74344	0.192825	0.857123	-0.483836	0.838083	1	-1.61404	16.6327	16.6254	16.8284	16.6263	16.9117	16.5577	16.6566	16.5315	16.5281	16.5984	16.5008
A0A6A5NHB6	AT1G52360.1	Coatomer subunit beta'	golgi	Cell	cell vesicle transport	unknown	14.6	-0.00693207	-0.0901176	-0.00362701	-0.0207218		+			29	7	29	36.8	10.6	36.8	103.84	0	155.18	60011000	403	0.0647913	0.919186	-0.180291	2.15375	0.0372929	-3.59643	0.0471109	0.959345	-0.133363	0.240565	0.993852	-0.584969	18.3928	18.3636	18.4257	18.3888	18.569	18.3267	18.3734	18.398	18.2694	18.3563	18.4203
A0A6A5NJF8	AT1G16240.2	t-SNARE coiled-coil homology domain-containing protein	nucleus	Cell	cell vesicle transport	unknown	14.6	0.0216133	0.0268826	-0.0623226	-0.139175					10	3	10	39.4	12.4	39.4	34.316	0	50.38	9738000	115	0.139848	0.832076	0.364838	0.202782	0.748505	0.505366	0.44546	0.720167	-0.974088	1.52209	0.905692	-2.63265	16.8343	16.7102	16.8152	16.9343	16.9511	16.7435	16.9082	16.9457	16.8542	16.8199	16.9265
A0A6A5NMG1	AT5G58060.1	SNARE-like superfamily protein	golgi	Cell	cell vesicle transport	unknown	14.6	0.315627	0.57939	-0.780235	-0.146664					6	2	2	37.8	15.7	15.7	24.581	0	18.072	1616800	19	0.134155	0.838677	0.351555	0.341472	0.605581	0.784149	0.473135	0.707125	-1.02263	0.0571939	1	-0.160312	16.467	16.2716	14.3047	16.1732	13.0563	14.4351	16.1941	14.5324	16.6071	15.8229	13.4858
A0A6A5NQG8	AT4G21450.1	MSP domain-containing protein	plasma membrane	Cell	cell vesicle transport	unknown	14.6	0.583106	1.05911	0.901271	0.793516					3	2	2	13.3	10.7	10.7	30.526	0	10.23	1069000	40	0.397575	0.562237	0.888225	1.0496	0.1669	1.93372	0.924893	0.525431	1.74641	0.788657	1	1.53768	15.0817	14.9169	12.9437	14.9667	15.0427	14.8877	15.1124	15.8027	14.6471	14.8818	14.9286
A0A6A5NR10	AT2G45200.1	Golgi SNAP receptor complex member 1	golgi	Cell	cell vesicle transport	unknown	14.6	0.20307	-0.0554401	0.349918	0.600749					2	2	2	9.1	9.1	9.1	25.73	0	5.2476	170030	12	0.188116	0.775167	0.473569	0.0423234	0.942107	-0.120387	0.369064	0.758733	0.835844	0.483698	1	1.04097	13.2209	13.1915	12.8485	12.744	13.9204	12.5036	13.3033	13.6376	12.1661	13.022	13.1625
A0A6A5NW78	AT5G38840.1	FHA domain-containing protein	nucleus	Cell	cell vesicle transport	unknown	14.6	0.322141	0.445946	0.445469	0.190149					3	3	3	7.3	7.3	7.3	82.61	0	18.214	742250	25	0.549113	0.43696	1.15243	1.03243	0.172916	1.90808	0.848088	0.552312	1.6294	0.474158	1	1.02441	15.2788	14.5352	14.4237	14.3871	13.9239	14.6289	15.1404	14.4552	14.7421	14.2011	14.5347
A0A6A5PG08	AT5G58060.1	SNARE-like superfamily protein	golgi	Cell	cell vesicle transport	unknown	14.6	-0.0695831	-0.0430943	-0.208961	-0.0887077					7	3	7	32.8	15.1	32.8	30.756	0	37.112	7512700	104	0.575747	0.417107	-1.19688	0.250983	0.694372	-0.606381	0.74423	0.598072	-1.46831	0.581563	1	-1.20652	16.9932	17.1455	17.187	17.0601	17.0038	17.2796	16.9369	17.1471	17.0567	17.1019	16.8924
A0A6A5PKB0	AT5G05010.2	Coatomer subunit delta	cytosol	Cell	cell vesicle transport	unknown	14.6	0.0324478	-0.035442	-0.0415699	-0.0715321					19	12	13	42.6	31.4	33.5	55.826	0	58.904	20710000	216	0.325304	0.630885	0.753359	0.520036	0.445654	-1.10331	0.561104	0.665669	-1.17251	1.67461	0.928293	-2.85992	17.3997	17.4545	17.5707	17.4371	17.5994	17.3567	17.4422	17.505	17.3748	17.4432	17.3905
A0A6A4MYF1	AT5G05170.1	Cellulose synthase (EC 2.4.1.12)	plasma membrane	Cell	cell wall	cellulose synthesis	14.7	0.0165335	-0.0513992	0.0525196	-0.0280127					13	7	10	17.3	9.1	15.4	120.4	0	31.545	4944200	87	0.0653546	0.918526	0.181761	0.278956	0.667214	-0.662833	0.247141	0.824364	0.59851	0.148939	0.993703	-0.385835	16.1608	15.891	15.9901	15.8151	16.1351	15.9231	15.9149	16.0838	15.7854	15.9452	15.8751
A0A6A4NBE6	AT4G28850.1	Xyloglucan endotransglucosylase/hydrolase (EC 2.4.1.207)	extracellular	Cell	cell wall	modification	14.7	0.149506	0.350653	-0.333152	-0.081848					4	4	4	20.4	20.4	20.4	32.761	0	15.53	3861400	56	0.183424	0.780186	0.463283	0.498497	0.462182	1.0665	0.214633	0.841996	-0.530679	0.0880321	0.997779	-0.239791	16.2798	16.6851	16.086	16.5338	16.2229	16.7625	16.7713	16.1578	16.7452	16.3764	17.0704
A0A6A4NDA7	AT3G55140.1	Pectate lyase (EC 4.2.2.2)	extracellular	Cell	cell wall	degradation	14.7	0.323199	0.236169	0.157821	0.00638981	+				3	3	3	9.5	9.5	9.5	42.825	0	11.682	2623400	59	2.21538	0.0236137	3.69457	1.51424	0.0805122	2.62101	0.607908	0.649566	1.24991	0.0233447	1	0.0677259	15.9054	15.8964	15.9043	15.7682	16.0276	15.7386	15.9692	15.7825	15.7142	15.8623	15.4895
A0A6A4NDV8	AT5G64570.1	Fn3_like domain-containing protein	extracellular	Cell	cell wall	pectin	14.7	0.153785	0.0846962	0.0898201	0.0289932					16	14	16	25.9	23.6	25.9	83.844	0	76.488	40650000	249	1.23933	0.127007	2.21497	0.549183	0.421706	1.15255	0.532848	0.679613	1.12504	0.146099	0.993346	0.379302	18.3176	18.2777	18.3055	18.2176	18.4146	18.2664	18.3137	18.2637	18.0819	18.2618	18.0848
A0A6A4NEJ2	AT1G27950.1	AAI domain-containing protein	extracellular,plasma membrane	Cell	cell wall	cutin and suberin	14.7	0.245103	0.13378	0.257202	-0.780843					4	4	4	28.6	28.6	28.6	20.733	0	12.876	3534300	36	0.43774	0.525894	0.960413	0.23261	0.713823	0.56847	0.523351	0.681376	1.10895	0.758309	1	-1.49038	16.7669	16.155	16.85	17.1047	16.27	16.9334	16.5721	16.2269	16.726	16.1317	16.9312
A0A6A4NRL0	AT1G30620.2	NAD(P)-bd_dom domain-containing protein	mitochondrion	Cell	cell wall	precursor synthesis	14.7	0.365768	0.26159	0.198833	0.0550327	+	+			9	9	9	25.8	25.8	25.8	45.512	0	25.139	6266500	86	2.77172	0.0112518	4.62841	2.32034	0.0307215	3.86388	1.26192	0.42015	2.24831	0.401237	1	0.894881	16.2689	16.0158	15.9777	16.0944	16.0334	15.9007	16.0591	16.0142	15.9042	15.991	15.7667
A0A6A4NRV1	AT2G04780.1	FAS1 domain-containing protein	extracellular,plasma membrane	Cell	cell wall	hydroxyproline-rich glycoproteins	14.7	0.0501215	0.73824	0.398178	0.600743					2	1	1	13.8	6.9	6.9	27.981	0	7.5481	1052300	20	0.033028	0.959037	0.0948457	0.707005	0.314208	1.40957	0.28099	0.807067	0.666882	0.763329	1	1.49823	14.8972	15.3673	13.3736	15.6991	14.959	14.2018	15.6132	16.6427	15.4799	15.7992	15.6873
A0A6A4NS03	AT3G03050.1	Cellulose synthase-like protein (Putative 1,4-beta-D-xylan synthase transcription factor C2H2 family) (EC 2.4.2.24)	golgi,plasma membrane	Cell	cell wall	hemicellulose	14.7	0.315392	0.270199	0.182907	0.144241					8	2	6	8	2.1	7.1	128.45	0	21.825	3244200	50	1.09474	0.159236	2.00092	0.878338	0.226733	1.67567	0.413048	0.736751	0.916246	0.319455	0.997862	0.742125	16.4625	16.542	16.3578	16.4381	16.7126	16.2214	16.5232	16.4682	16.4307	16.6436	16.2247
A0A6A4NTP5	AT5G44030.1	Cellulose synthase (EC 2.4.1.12)	plasma membrane	Cell	cell wall	cellulose synthesis	14.7	-0.22157	-1.46206	-0.0145649	-0.0799221					7	2	3	7.4	3.7	4.6	118.51	0	10.435	1798500	35	1.15707	0.144002	-2.09338	1.45347	0.0879369	-2.53102	0.0201729	0.981356	-0.0587239	0.347071	1	-0.794723	15.3171	15.7599	15.5306	15.7597	15.5604	15.9924	13.2248	13.9361	15.3912	13.1807	15.3934
A0A6A4NW63	AT2G36870.1	Xyloglucan endotransglucosylase/hydrolase (EC 2.4.1.207)	extracellular	Cell	cell wall	hemicellulose	14.7	0.120628	0.319164	0.396164	0.112042					7	3	7	21.3	11.1	21.3	37.673	0	28.791	8418800	138	0.318605	0.638336	0.740487	0.877729	0.227035	1.67474	1.36952	0.404928	2.40704	0.266381	0.994042	0.637637	16.2602	16.3075	16.14	16.4916	16.3142	16.2367	16.6227	16.8184	16.242	16.5864	16.5874
A0A6A4NW94	AT2G39700.1	Expansin	extracellular	Cell	cell wall	expansins	14.7	-0.10635	-0.118124	-0.0711716	0.0199036					4	2	4	24	15.9	24	27.867	0	15.22	3696600	61	0.122599	0.852972	-0.324268	0.431167	0.519686	-0.948718	0.12781	0.907189	-0.336628	0.109609	0.996511	0.293044	15.5136	17.0836	17.3075	17.0775	16.89	16.9852	16.4621	17.0354	16.6541	16.6766	17.095
A0A6A4NWU3	AT5G53370.1	Pectinesterase (EC 3.1.1.11)	extracellular	Cell	cell wall	pectin	14.7	-0.454571	-0.0362743	0.242665	0.0302227					7	5	5	15.4	12.4	12.4	67.762	0	12.046	1488500	14	0.403007	0.556958	-0.898093	0.0620357	0.919635	-0.173076	0.331267	0.774333	0.76476	0.0501678	1	0.141587	14.3157	12.5536	13.1422	14.7449	15.0095	14.5742	14.4199	14.5046	13.9442	14.4145	14.76
A0A6A4NX73	AT1G57590.1	Pectin acetylesterase (EC 3.1.1.-)	extracellular	Cell	cell wall	pectin	14.7	0.353084	0.176156	0.158827	0.0266354	+				8	7	8	25.1	22.5	25.1	50.079	0	35.141	7528800	108	2.3633	0.0196096	3.93402	1.23486	0.123488	2.20836	0.802502	0.566609	1.55915	0.110587	0.997046	0.295415	16.7179	16.5241	16.6457	16.7077	16.8542	16.4875	16.6364	16.5355	16.4495	16.456	16.3
A0A6A4NX92	AT3G47000.1	Beta-glucosidase (EC 3.2.1.21)	cytosol	Cell	cell wall	degradation	14.7	-0.307099	-0.292201	-0.0859762	-0.0221212					9	7	9	20.3	16.8	20.3	65.809	0	19.734	3657000	57	1.34734	0.10394	-2.37431	1.44073	0.0893454	-2.51219	0.356836	0.76412	-0.813061	0.0660707	1	-0.183629	16.0945	15.6611	15.7973	15.8041	15.4896	15.5713	15.718	16.0738	15.772	15.786	15.9374
A0A6A4NY12	AT4G23820.1	Polygalacturonase/glycoside hydrolase family protein (Putative galacturan 1,4-alpha-galacturonidase) (EC 3.2.1.67)	extracellular	Cell	cell wall	degradation	14.7	0.45154	0.548216	0.426296	-0.0207935		+			2	2	2	6.5	6.5	6.5	47.454	0	5.9945	656260	16	1.11087	0.154532	2.02488	2.93603	0.0182574	4.92362	2.09906	0.31532	3.5101	0.0242526	1	-0.0702916	14.8546	14.4919	13.6863	14.1572	13.9889	14.2005	14.5257	14.2792	14.2467	14.4101	14.0493
A0A6A4P2K6	AT4G02320.1	Pectinesterase (EC 3.1.1.11)	extracellular	Cell	cell wall	pectin	14.7	0.365987	0.179652	0.175067	0.00748177	+				9	6	6	22	16.6	16.6	62.775	0	24.587	8126400	78	2.47707	0.0168591	4.12227	0.754205	0.286906	1.48396	1.02494	0.490387	1.89688	0.0269576	1	0.0779074	17.164	17.2601	17.2484	17.3056	17.4193	17.1088	17.2064	17.2178	16.7322	17.2006	17.119
A0A6A4P2R6	AT2G40610.1	Expansin	extracellular	Cell	cell wall	expansins	14.7	0.631831	0.799086	0.881199	0.478919					3	3	3	15.7	15.7	15.7	27.43	0	8.2101	4914300	45	1.31098	0.111153	2.32068	1.8492	0.0519338	3.1236	1.88783	0.347174	3.18258	0.891134	1	1.69517	17.4498	17.732	17.0947	17.3332	17.6554	17.7541	17.7355	17.6789	17.5212	17.4116	17.4243
A0A6A4P973	AT5G55730.1	Fasciclin-like arabinogalactan protein (Putative fasciclin-like arabinogalactan protein)	extracellular	Cell	cell wall	hydroxyproline-rich glycoproteins	14.7	-0.234275	0.131884	0.0988941	0.00523491					9	9	9	32.2	32.2	32.2	45.774	0	88.721	31942000	211	0.541156	0.442581	-1.13906	0.593384	0.387548	1.22604	0.427257	0.727883	0.941741	0.0191732	1	0.0558741	19.3769	19.1985	18.8846	19.295	18.3414	19.2192	19.4779	19.5087	19.2084	19.513	19.5189
A0A6A4P9Y5	AT4G17030.1	Expansin-B1-like protein (Putative expansin/Lol pI)	extracellular	Cell	cell wall	expansins	14.7	1.41062	1.00751	0.54961	0.277042	+	+			2	2	2	17.5	17.5	17.5	27.703	0	7.6246	466420	4	3.12944	0.00854962	5.28438	2.55562	0.0252274	4.25449	1.20973	0.428592	2.17125	0.335605	1	0.77302	14.4069	15.1865	14.7357	14.7594	14.2063	14.0314	14.2142	14.6841	14.2472	14.1022	14.0337
A0A6A4PFQ8	AT4G28850.1	Xyloglucan endotransglucosylase/hydrolase (EC 2.4.1.207)	extracellular	Cell	cell wall	modification	14.7	0.184774	0.32412	-0.209045	-0.231079		+			4	4	4	17	17	17	33.088	0	17.38	7910800	49	0.438594	0.525244	0.961928	2.11934	0.0382235	3.54203	0.299038	0.795652	-0.702489	0.702962	1	-1.40316	16.3728	17.1021	17.2567	17.3545	17.2612	17.1844	17.2345	17.1298	17.4186	17.0767	17.149
A0A6A4PHY1	AT2G44300.1	AAI domain-containing protein	extracellular	Cell	cell wall	hydroxyproline-rich glycoproteins	14.7	-0.640032	0.244197	0.231065	-0.300489					2	2	2	11.4	11.4	11.4	19.603	0	4.9899	1548800	27	0.606558	0.396246	-1.2477	1.3322	0.104352	2.35197	0.750116	0.595473	1.47755	0.263672	0.992171	-0.632171	13.8426	13.6116	14.0878	15.7195	16.0178	15.545	15.5394	15.5045	15.4789	15.6326	15.1909
A0A6A4PI29	AT5G03170.1	FAS1 domain-containing protein	extracellular	Cell	cell wall	hydroxyproline-rich glycoproteins	14.7	0.328466	0.351586	0.458524	0.146616	+				8	3	8	37.1	21.8	37.1	29.472	0	95.677	52030000	146	1.98887	0.0337347	3.33814	1.1804	0.135526	2.1279	2.23659	0.324406	3.72856	0.549327	1	1.15279	19.83	19.5223	19.6269	19.6205	19.7296	19.7582	19.9555	19.8357	19.1365	19.759	19.8043
A0A6A4PIE6	AT5G03170.1	FAS1 domain-containing protein	extracellular	Cell	cell wall	hydroxyproline-rich glycoproteins	14.7	-0.0227745	0.0868927	0.180351	-0.0470398					4	2	2	11.6	5.9	5.9	33.28	0	5.0035	3377100	26	0.208282	0.754611	-0.517155	0.569821	0.404886	1.18703	0.466023	0.710146	1.01023	0.43078	1	-0.948029	17.1254	16.9599	17.0176	17.0822	17.0291	17.1084	17.1482	17.315	16.938	17.2529	17.9022
A0A6A4Q871	AT4G24780.1	Pectate lyase (EC 4.2.2.2)	extracellular	Cell	cell wall	pectin	14.7	-0.506021	0.186823	-0.574627	-0.0231462					3	2	2	16.7	8.6	8.6	44.714	0	4.9492	586370	5	0.6249	0.384002	-1.27767	0.409624	0.541654	0.910068	0.824505	0.56418	-1.59314	0.025639	1	-0.0742004	13.9645	14.4675	15.3794	13.4767	13.6634	14.8231	14.8911	15.04	14.8124	14.8492	13.4259
A0A6A4PNA7	AT4G18780.1	Cellulose synthase (EC 2.4.1.12)	extracellular,plasma membrane	Cell	cell wall	cellulose synthesis	14.7	0.202981	-0.0807362	0.585871	-0.372486					6	3	3	9.3	5.3	5.3	109.02	0	6.3655	588600	27	0.148186	0.821354	0.384103	0.0635139	0.917142	-0.176951	0.518865	0.681664	1.10132	0.330726	1	-0.763727	15.0778	14.201	14.514	13.1147	13.4338	14.2812	13.3661	13.8786	13.1153	14.2815	13.4112
A0A6A4PRE4	AT5G54160.1	Caffeic acid 3-O-methyltransferase	cytosol	Cell	cell wall	lignin	14.7	-0.0887642	-0.0563435	0.132123	-0.041341					17	10	10	74.2	47.9	47.9	39.948	0	93.16	48803000	248	0.80327	0.274966	-1.56034	0.447671	0.503757	-0.977994	0.434193	0.725505	0.954107	0.304035	0.996457	-0.712252	19.0217	18.9848	19.0983	19.2057	19.1972	19.2127	19.0932	19.1336	18.9865	19.2438	19.1974
A0A6A4Q3Q8	AT5G17420.1	Cellulose synthase (EC 2.4.1.12)	plasma membrane	Cell	cell wall	cellulose synthesis	14.7	-0.494516	-0.336774	0.038036	-0.828591					4	2	2	3.2	2.2	2.2	117.34	0	9.2702	804770	20	0.570856	0.419963	-1.18875	0.970553	0.193134	-1.81532	0.0890461	0.932921	0.242335	1.01317	1	-1.87928	14.5834	12.6411	14.5667	14.7821	14.8656	13.7527	14.7822	14.6681	14.3892	14.6355	14.7052
A0A6A4PWT0	AT5G54160.1	Dimerisation) (Putative caffeate O-methyltransferase) (EC 2.1.1.68)";"Caffeic acid O-methyltransferase (O-methyltransferase, family 2	cytosol	Cell	cell wall	lignin	14.7	0.778923	0.293882	-0.127204	-0.578173					9	9	9	26.1	26.1	26.1	41.997	0	28.138	5493800	52	1.62069	0.0640732	2.7793	0.468457	0.486489	1.01448	0.141573	0.897843	-0.368842	1.21258	0.977292	-2.17547	17.5534	17.3022	18.0901	18.3247	17.9538	17.124	17.887	16.802	17.2595	17.7265	17.8654
A0A6A4PY23	AT1G11580.1	Pectinesterase (EC 3.1.1.11)	extracellular	Cell	cell wall	pectin	14.7	-0.0795277	0.0472504	-0.284882	-0.141674					15	13	14	37.8	35	36.5	59.9	0	217.68	97940000	418	0.450915	0.514273	-0.983716	0.196851	0.754942	0.492571	0.772909	0.579944	-1.51318	0.481964	1	-1.03797	19.4166	19.3911	19.5075	19.4852	19.4848	19.4754	19.655	19.7693	19.4854	19.5341	19.6063
A0A6A4Q0F1	AT3G22440.1	FRIGIDA-like protein	nucleus	Cell	cell wall	HRGP	14.7	0.305105	0.387531	-0.362259	-0.0339642					4	4	4	11.5	11.5	11.5	59.218	0	11.218	784330	9	0.347826	0.610121	0.796145	0.297633	0.646323	0.699737	0.333657	0.77219	-0.769314	0.0310491	1	-0.0893468	15.146	15.0499	14.9154	13.9069	13.5076	15.1234	14.9866	15.0154	12.5155	15.2968	13.9103
A0A6A4Q236	AT4G19420.1	Pectin acetylesterase (EC 3.1.1.-)	extracellular	Cell	cell wall	pectin	14.7	0.0715157	0.0641277	0.150768	-0.0393681					16	16	16	56.5	56.5	56.5	43.66	0	127.94	57270000	344	0.425539	0.536296	0.93867	0.366976	0.582163	0.831968	0.981295	0.505622	1.83147	0.193541	0.992329	-0.485392	18.6121	18.5921	18.5801	18.7768	18.7348	18.7435	18.7178	18.6852	18.5957	18.5168	18.6964
A0A6A4Q4P6	AT5G41040.1	Omega-hydroxypalmitate O-feruloyl transferase (Putative omega-hydroxypalmitate O-feruloyl transferase) (EC 2.3.1.188)	cytosol	Cell	cell wall	cutin and suberin	14.7	0.635069	0.592513	-0.0302034	-0.164305	+	+			8	7	8	23.5	21.7	23.5	48.311	0	31.049	4039500	78	2.72126	0.0121273	4.53971	2.16105	0.0367939	3.60801	0.0383418	0.967586	-0.109504	0.369722	1	-0.837064	15.8391	15.5435	15.5337	15.7694	15.4676	15.2298	15.7863	15.7934	15.4181	15.7128	15.4367
A0A6A4Q556	AT2G40610.1	Expansin	extracellular	Cell	cell wall	expansins	14.7	-0.0546459	0.0811573	0.0815258	-0.095314					2	1	2	12.3	9.1	12.3	26.951	0	10.642	3911900	49	0.0935885	0.886863	-0.253678	0.232764	0.713727	0.568791	0.206069	0.848626	0.51242	0.280159	0.992162	-0.665228	17.0442	16.7179	16.8028	16.6745	15.9728	16.8129	16.5628	16.9687	16.9103	16.6365	16.7798
A0A6A4Q9X3	AT5G03170.1	FAS1 domain-containing protein	extracellular	Cell	cell wall	hydroxyproline-rich glycoproteins	14.7	0.187713	0.373925	0.270265	0.163506					4	2	4	13.2	7.5	13.2	33.105	0	19.981	12103000	99	0.761644	0.298503	1.49559	1.17569	0.136143	2.12093	0.811474	0.565497	1.57303	0.474594	1	1.02517	17.9303	17.7647	17.8046	17.7826	17.5771	17.9078	18.0634	18.1804	17.4524	18.1863	18.2961
A0A6A4QBK0	AT3G09090.1	Defective in exine formation protein (Putative transcription factor WD40-like family)	endoplasmic reticulum	Cell	cell wall	sporopollenin	14.7	0.0997133	-0.0207796	-0.0379818	0.0800344					3	3	3	3.1	3.1	3.1	102.67	0	5.8077	1749700	13	0.225904	0.735942	0.554456	0.0415101	0.943531	-0.118171	0.0765304	0.940397	-0.210639	0.131563	0.997099	0.345474	15.3926	15.3229	15.4949	15.5092	15.598	15.3943	15.4201	15.3403	15.2573	15.3032	15.3925
A0A6A4QGH3	AT3G01640.1	GHMP_kinases_N domain-containing protein	cytosol	Cell	cell wall	precursor synthesis	14.7	0.1938	0.179907	0.04512	0.0160261					8	8	8	31.2	31.2	31.2	39.235	0	27.633	4558200	73	0.707206	0.329117	1.40989	0.642436	0.354361	1.30614	0.12211	0.909409	0.323103	0.0392803	1	0.112077	15.8411	15.8872	15.7927	15.8687	15.8962	15.8217	15.8011	15.8116	15.91	15.872	15.6484
A0A6A4QP70	AT1G19360.1	Glycosyltransferase (EC 2.4.2.-)	golgi	Cell	cell wall	hydroxyproline-rich glycoproteins	14.7	-0.141978	-0.202688	-0.0865015	-0.203335					3	3	3	8.5	8.5	8.5	49.509	0	6.0236	1444000	20	0.926985	0.217787	-1.74958	1.19376	0.132629	-2.14765	0.467348	0.709462	-1.01254	0.85131	1	-1.63434	15.603	15.5852	15.6743	15.6216	15.6528	15.5295	15.7509	15.5956	15.4816	15.4757	15.6035
A0A6A4QSV4	AT5G03170.1	FAS1 domain-containing protein	extracellular	Cell	cell wall	hydroxyproline-rich glycoproteins	14.7	0.471572	0.365854	0.42793	0.153284	+				8	8	8	42.2	42.2	42.2	29.135	0	323.31	48387000	163	2.14054	0.0265549	3.57552	1.17359	0.136789	2.11783	1.57165	0.391062	2.70626	0.457893	1	0.99599	19.753	19.5114	19.6483	19.693	19.5586	19.531	19.7411	19.6027	19.0698	19.691	19.7242
A0A6A4QTJ4	AT5G23940.1	Alcohol acyltransferase	plasma membrane	Cell	cell wall	cutin and suberin	14.7	0.134975	-0.0722124	0.0280252	-0.15287					8	4	4	18.8	8.7	8.7	54.279	0	9.6293	2056000	41	0.882237	0.237099	1.68161	0.24341	0.703775	-0.59084	0.0703725	0.944556	0.194797	1.01158	1	-1.8769	15.6898	15.4464	15.7217	15.7067	15.628	15.3826	15.563	15.5347	15.0438	15.6326	15.4548
A0A6A4QU65	AT1G41830.1	Multi-copper oxidase-like protein (Putative laccase) (EC 1.10.3.2)	extracellular	Cell	cell wall	pectin	14.7	0.475734	1.00259	0.103078	0.411481					10	3	3	22.5	5.7	5.7	60.865	0	9.1672	1608300	20	0.25019	0.710653	0.60476	1.0203	0.176818	1.88995	0.0515428	0.957024	0.145271	0.26677	0.994027	0.63842	16.4486	16.1691	15.9056	13.2845	16.2645	16.2723	16.1346	16.3902	15.809	16.1005	13.3323
A0A6A4QUU2	AT1G21310.1	Pollen protein Ole E I-like protein	extracellular	Cell	cell wall	HRGP	14.7	-0.00277786	0.132951	0.135677	-0.100961					9	4	9	5.5	3.3	5.5	141.89	0	25.631	49171000	169	0.0101214	0.988571	-0.0297904	0.849582	0.239098	1.63169	0.543716	0.676787	1.14336	0.3715	1	-0.84036	18.8409	18.9424	18.9046	18.9151	19.1815	19.0337	19.1164	19.2272	19.0565	19.0293	19.0717
A0A6A4QVW0	AT4G13710.1	Pectate lyase (EC 4.2.2.2)	extracellular	Cell	cell wall	pectin	14.7	0.132912	0.150536	0.219775	0.0452824					12	3	12	39.8	9.8	39.8	48.604	0	37.505	11976000	143	0.876565	0.239269	1.67296	0.84005	0.243651	1.61706	1.30134	0.414432	2.30647	0.220728	0.992269	0.543573	17.0797	17.1848	17.2962	17.2437	17.1383	17.2589	17.3108	17.2411	16.964	17.256	17.0879
A0A6A4R198	AT1G53000.1	3-deoxy-manno-octulosonate cytidylyltransferase	mitochondrion	Cell	cell wall	precursor synthesis	14.7	1.06773	0.803096	0.869471	0.529865	+				7	3	3	28.3	15	15	32.706	0	21.806	1952600	39	2.17878	0.0248068	3.63617	1.70413	0.0614596	2.90422	1.63444	0.390947	2.79983	1.02939	1	1.90354	15.0306	15.6768	15.8382	15.446	15.8776	15.2821	15.5458	14.883	15.3009	15.5343	15.3506
A0A6A4R1B4	AT5G13870.1	Xyloglucan endotransglucosylase/hydrolase (EC 2.4.1.207)	extracellular	Cell	cell wall	modification	14.7	0.062648	-0.0339222	0.151258	0.092448					15	10	15	53.4	35.3	53.4	34.051	0	76.395	64672000	270	0.369048	0.587792	0.835815	0.162468	0.794285	-0.41662	0.966404	0.509589	1.80908	0.699091	1	1.39701	18.6196	18.4085	18.4786	18.4528	18.7654	18.5111	18.5076	18.6517	18.2397	18.3319	18.4401
A0A6A4R485	AT3G57790.1	Exo-polyalpha-D-galacturonosidase-like protein (Putative exo-poly-alpha-galacturonosidase) (EC 3.2.1.82)	extracellular	Cell	cell wall	degradation	14.7	0.309855	0.126865	0.0410355	0.0757238	+				4	4	4	8.5	8.5	8.5	52.866	0	10.004	2331600	49	3.99889	0.00721053	7.11741	0.923244	0.209041	1.74392	0.342537	0.767738	0.786162	0.854091	1	1.6386	15.8561	15.8265	15.8205	15.7985	15.9633	15.5443	15.8832	15.7559	15.5588	15.6079	15.6624
A0A6A4R4P1	AT1G20190.1	Expansin	extracellular	Cell	cell wall	expansins	14.7	0.509054	0.393369	0.0810303	0.101736	+	+			5	5	5	27.3	27.3	27.3	27.631	0	17.223	13690000	82	2.56005	0.0148349	4.26201	1.99239	0.0439403	3.34359	0.258843	0.818503	0.622394	0.294966	0.997216	0.694505	18.8313	18.6026	18.5795	18.609	18.5301	18.3747	18.4775	18.659	18.5724	18.4906	18.2274
A0A6A4R688	AT5G23940.1	Alcohol acyltransferase	plasma membrane	Cell	cell wall	cutin and suberin	14.7	0.113492	0.0820923	0.100866	-0.00180969					13	9	13	32.9	21.9	32.9	49.951	0	49.15	13747000	171	0.547868	0.437592	1.15034	0.276676	0.669176	0.658285	0.313266	0.784939	0.73018	0.00692669	1	-0.0204604	17.3741	17.4006	17.1372	17.3042	17.435	17.1281	17.4269	17.3596	17.0421	17.5375	17.3018
A0A6A4R7I2	AT3G21190.1	O-fucosyltransferase family protein	golgi	Cell	cell wall	hemicellulose	14.7	0.0665073	0.0395588	0.127021	0.145342					8	3	3	22.9	9.9	9.9	45.924	0	12.209	909120	33	0.169427	0.796459	0.432249	0.115102	0.854267	0.306321	0.288541	0.803393	0.681847	0.206821	0.990974	0.51403	14.9228	14.5205	14.8021	14.5381	14.2412	14.5449	14.7796	14.7596	14.3402	14.4657	14.3589
A0A6A4R7K4	AT5G48930.1	hydroxycinnamoyl-CoA shikimate/quinate hydroxycinnamoyl transferase	cytosol	Cell	cell wall	lignin	14.7	0.0895565	-0.0314754	0.151243	-0.0664907					7	7	7	19.2	19.2	19.2	48.658	0	20.821	6725900	91	0.392266	0.567978	0.878546	0.0910676	0.883397	-0.247393	0.641689	0.637156	1.30493	0.246431	0.992219	-0.597053	16.4303	16.2624	16.3023	16.4902	16.5885	16.2427	16.4993	16.4247	15.9446	16.3572	16.4197
A0A6A4R7V5	AT3G60900.1	Fasciclin-like arabinogalactan protein (Putative fasciclin-like arabinogalactan protein)	plasma membrane	Cell	cell wall	hydroxyproline-rich glycoproteins	14.7	0.0664421	0.108363	0.0966522	0.0409119					11	11	11	30.8	30.8	30.8	44.535	0	120.9	74772000	182	0.210821	0.751345	0.522573	0.633252	0.360205	1.29125	0.598548	0.651937	1.23455	0.273794	0.994602	0.652525	19.8221	20.257	20.4871	20.3364	20.3993	20.1797	20.2703	20.4593	20.1503	20.4517	20.3497
A0A6A5L9U3	AT5G03170.1	FAS1 domain-containing protein	extracellular	Cell	cell wall	hydroxyproline-rich glycoproteins	14.7	0.10265	0.000525284	0.345036	0.103601					3	3	3	14.8	14.8	14.8	26.242	0	10.354	3178100	30	0.246611	0.714185	0.597421	0.00083322	0.998638	0.00247831	0.936669	0.521304	1.76423	0.165176	0.991373	0.422716	16.7275	17.0268	17.1981	16.8113	17.1587	17.126	16.9919	16.9113	16.281	17.1014	16.9336
A0A6A5LE06	AT5G03170.1	FAS1 domain-containing protein	extracellular	Cell	cell wall	hydroxyproline-rich glycoproteins	14.7	0.248958	0.351299	0.329294	0.0058506					5	5	5	21.7	21.7	21.7	30.359	0	57.841	14899000	64	0.790085	0.281584	1.5399	1.18799	0.133968	2.13913	0.875344	0.545662	1.6711	0.0115929	1	0.0340655	19.0841	18.8911	18.8543	18.7526	18.6817	18.8584	18.9835	19.1927	18.748	18.993	19.3905
A0A6A5LE82	AT2G28760.3	UDP-glucuronate decarboxylase (EC 4.1.1.35)	plastid	Cell	cell wall	precursor synthesis	14.7	-0.168871	0.15965	0.0914375	0.163758					19	9	9	65.2	40.8	40.8	39.247	0	46.572	5981000	111	0.334319	0.62286	-0.770573	1.2486	0.121092	2.22865	0.371225	0.757455	0.83985	1.29158	0.968515	2.29207	16.3389	16.1106	16.0313	16.1908	15.1535	16.2053	16.3057	16.2645	16.3089	16.3833	16.2725
A0A6A5LFM6	AT2G36870.1	Xyloglucan endotransglucosylase/hydrolase (EC 2.4.1.207)	extracellular	Cell	cell wall	hemicellulose	14.7	-0.536559	0.164871	0.172638	-0.205003					6	1	2	18.4	4.1	7.1	34.167	0	7.3788	1133700	30	0.355508	0.601833	-0.810575	0.217481	0.731806	0.536714	0.153017	0.890191	0.39517	0.135529	0.997252	-0.35477	13.1275	15.8008	15.78	13.7353	15.882	15.8514	15.3155	15.6525	15.446	15.5673	15.4638
A0A6A5LG68	AT3G24480.1	LRRNT_2 domain-containing protein	extracellular	Cell	cell wall	hydroxyproline-rich glycoproteins	14.7	0.530808	1.24561	0.584281	1.05123					6	3	3	10.5	6.8	6.8	77.758	0	6.1344	2483200	26	0.233921	0.727594	0.571198	0.942625	0.202324	1.77323	0.243118	0.826875	0.590237	0.779254	1	1.52306	16.6526	16.5846	16.4607	16.7988	13.521	16.4641	17.1314	16.8561	16.3938	16.7462	16.6398
A0A6A5LHJ1	AT3G19450.1	Cinnamyl alcohol dehydrogenase-like protein (Putative cinnamyl alcohol dehydrogenase) (EC 1.1.1.195)	cytosol	Cell	cell wall	lignin	14.7	-0.0242859	-0.0842159	-0.0167469	0.010363					13	13	13	53.2	53.2	53.2	38.969	0	105.9	29257000	249	0.198973	0.764476	-0.497159	1.1174	0.15059	-2.03458	0.0855411	0.933546	-0.233524	0.0796985	0.997393	0.218725	18.1924	18.097	18.0789	18.1311	18.239	18.0535	18.1284	18.11	18.0925	18.0545	17.9993
A0A6A5LHJ8	AT1G21310.1	Extensin_2 domain-containing protein	extracellular	Cell	cell wall	HRGP	14.7	0.335293	-0.208675	0.139271	0.074881					8	3	3	3.9	1.8	1.8	148.24	0	5.2196	15921000	38	0.218841	0.743304	0.539589	0.205211	0.745505	-0.510581	0.0743181	0.941774	0.204966	0.0657106	1	0.18269	16.9386	19.5133	19.5233	19.0297	19.9635	19.2657	18.1724	18.842	18.029	17.9394	19.0498
A0A6A5LJ09	AT2G28100.1	Alpha-L-fucosidase (EC 3.2.1.51)	extracellular	Cell	cell wall	degradation	14.7	0.232594	0.102162	0.296272	0.0979557					5	5	5	13.6	13.6	13.6	55.463	0	16.395	2170500	56	0.479758	0.491171	1.03414	0.21937	0.729322	0.540707	0.880542	0.542079	1.67903	0.294751	0.997093	0.694081	14.972	15.6788	15.204	14.8271	15.6888	15.0484	15.6033	14.8333	15.0279	15.2056	15.1934
A0A6A5LJ80	AT1G80170.1	Glycoside hydrolase, family 28 (Polygalacturonase) (Putative polygalacturonase) (EC 3.2.1.15)	extracellular	Cell	cell wall	degradation	14.7	0.658157	0.42338	0.393978	0.282252					5	5	5	15.1	15.1	15.1	51.749	0	13.545	2692100	46	1.57433	0.069577	2.71024	0.93193	0.205917	1.75706	0.784722	0.575099	1.53157	0.522818	1	1.10804	15.5824	15.5257	15.6042	15.6774	15.8771	15.4484	15.4603	15.527	15.4419	15.2154	15.0493
A0A6A5LJZ3	AT3G01720.1	Peptidyl serine alpha-galactosyltransferase	golgi	Cell	cell wall	hydroxyproline-rich glycoproteins	14.7	0.0153337	0.0738359	0.0816963	-0.0493517					4	4	4	5.1	5.1	5.1	94.019	0	6.5136	1331000	24	0.0462879	0.94461	0.131141	0.275431	0.670134	0.655798	0.258316	0.81913	0.621323	0.225773	0.994722	-0.55418	14.8691	14.4633	14.4532	14.428	14.5451	14.3805	14.4802	14.7462	14.7371	14.7072	14.5306
A0A6A5LLK6	AT3G16850.1	Polygalacturonase/glycoside hydrolase family protein (Putative galacturan 1,4-alpha-galacturonidase) (EC 3.2.1.67)	extracellular	Cell	cell wall	degradation	14.7	-0.00349464	0.111913	-0.10647	-0.30858					2	2	2	6.9	6.9	6.9	30.704	0	37.963	6209500	34	0.00608668	0.992526	-0.0179962	0.178385	0.775911	0.452171	0.17914	0.867416	-0.453839	0.84871	1	-1.63035	17.9182	17.9892	18.1687	18.1757	17.7348	17.8188	18.3889	18.528	17.6031	18.2249	18.2199
A0A6A5LM57	AT5G10560.1	Fn3_like domain-containing protein	extracellular	Cell	cell wall	pectin	14.7	0.109837	0.248651	0.236775	0.196678					5	4	4	8.7	7.8	7.8	84.392	0	8.2753	1622100	11	0.293195	0.662845	0.691023	0.848239	0.239531	1.62963	0.840177	0.555981	1.61725	0.670295	1	1.35103	14.9064	15.1743	15.2319	15.0025	14.8586	15.1356	15.381	15.2085	15.0541	15.0885	15.2034
A0A6A5LML3	AT3G14310.1	Pectinesterase (EC 3.1.1.11)	extracellular	Cell	cell wall	pectin	14.7	0.28421	0.234049	0.129165	-0.000828171	+				15	7	7	27.1	14.9	14.9	63.604	0	42.548	24530000	138	1.93146	0.0367962	3.24951	1.19284	0.132858	2.1463	0.661417	0.630043	1.33677	0.00261377	0.999766	-0.0077585	18.5151	18.4672	18.4279	18.3963	18.5334	18.1769	18.5136	18.4667	18.3567	18.5751	18.3529
A0A6A5LNG3	AT4G17030.1	Expansin-B1-like protein (Putative expansin/Lol pI)	extracellular	Cell	cell wall	expansins	14.7	0.0336948	0.178111	0.0152905	0.0266266					5	5	5	19	19	19	26.856	0	35.662	11672000	80	0.125844	0.848676	0.331974	1.32797	0.10507	2.34575	0.0560402	0.953511	0.157254	0.184886	0.992594	0.466493	17.8319	17.4181	17.7401	17.5724	17.3948	17.7341	17.8043	17.7313	17.5442	17.8656	17.3732
A0A6A5LNS0	AT4G19420.1	Pectin acetylesterase (EC 3.1.1.-)	extracellular	Cell	cell wall	pectin	14.7	0.426513	0.389054	0.311892	0.00787735	+				3	3	3	7.1	7.1	7.1	48.679	0	8.1248	1196600	29	1.87172	0.0411159	3.15796	1.68481	0.0628208	2.87522	1.20635	0.429243	2.16626	0.0144168	1	0.0422316	15.1581	15.1748	14.8452	15.1829	15.097	15.0524	15.2343	15.0691	14.8341	15.0808	14.8293
A0A6A5LRC9	AT1G53840.1	Pectinesterase (EC 3.1.1.11)	plasma membrane	Cell	cell wall	pectin	14.7	-0.0444075	0.099194	0.0628571	-0.059236					6	5	5	12.7	11.6	11.6	65.283	0	19.896	2200300	43	0.17613	0.789873	-0.447176	0.627803	0.364037	1.2824	0.230164	0.833415	0.563369	0.184595	0.991089	-0.465854	15.2842	15.0344	14.8463	14.9207	14.931	15.1321	15.2971	15.0204	15.151	15.1339	14.9327
A0A6A5LRT3	AT4G12730.1	Fasciclin-like arabinogalactan protein (Putative fasciclin-like arabinogalactan protein)	plasma membrane	Cell	cell wall	hydroxyproline-rich glycoproteins	14.7	0.109975	0.287568	0.167035	0.0154041					12	12	12	45.2	45.2	45.2	41.48	0	293.94	60207000	384	0.584887	0.41085	1.21202	1.7282	0.0601815	2.9404	0.640192	0.636265	1.30251	0.0534188	1	0.150281	19.3788	19.2674	19.237	19.431	19.1811	19.3467	19.6134	19.4916	19.3372	19.5945	19.4318
A0A6A5LTI9	AT4G00400.1	PlsC domain-containing protein	plasma membrane	Cell	cell wall	cutin and suberin	14.7	0.308039	0.0710007	0.0855366	0.088348	+				15	15	15	31.7	31.7	31.7	57.675	0	68.524	17607000	217	1.87338	0.0410563	3.1605	0.238595	0.708688	0.580896	0.287247	0.804434	0.679289	0.373196	1	0.843499	17.1266	17.1486	17.3529	17.2963	17.4371	17.0115	17.13	17.3157	16.7378	16.9813	16.8485
A0A6A5LTJ8	AT3G21190.1	O-fucosyltransferase family protein	golgi	Cell	cell wall	hemicellulose	14.7	-0.0800667	-0.107476	-0.000127411	-0.0852108					16	10	16	39.3	26.8	39.3	48.395	0	76.265	17921000	271	0.426798	0.535418	-0.940922	1.26858	0.116249	-2.25813	0.000382691	0.999441	-0.00113886	0.665426	1	-1.34321	17.8808	17.9346	18.0462	17.8731	18.2736	18.0105	17.985	17.9671	17.8844	18.0243	17.8003
A0A6A5LTW3	AT5G60920.1	COBRA-like protein	plasma membrane	Cell	cell wall	cellulose synthesis	14.7	0.123619	-0.0960852	0.103193	-0.137619					3	3	3	10.8	10.8	10.8	50.499	0	7.142	2575700	28	0.487726	0.485041	1.04794	0.322949	0.623117	-0.748843	0.328428	0.776595	0.759338	0.756683	1	-1.48784	16.4056	16.1902	16.2065	16.5103	16.6176	15.9208	16.1862	16.5148	16.0791	16.1307	16.2497
A0A6A5LU01	AT5G54160.1	Dimerisation) (Putative anthranilate N-methyltransferase) (EC 2.1.1.111)";"Caffeic acid O-methyltransferase (O-methyltransferase, family 2	cytosol	Cell	cell wall	lignin	14.7	-0.353307	-0.227941	-0.493423	0.103918					3	3	3	12.5	12.5	12.5	41.558	0	8.7551	1220000	43	1.11992	0.152854	-2.03831	0.506151	0.455658	-1.07962	0.406371	0.739297	-0.904188	0.304613	0.997102	0.71338	15.3507	15.1976	15.1935	14.9968	14.5161	15.2658	14.4908	15.2769	15.6482	15.2	15.4633
A0A6A5LUM7	AT5G48810.1	Cytochrome b5 heme-binding domain-containing protein	endoplasmic reticulum	Cell	cell wall	cutin and suberin	14.7	-0.0175896	0.0880678	-0.180199	-0.173267					5	5	5	52.7	52.7	52.7	18.371	0	25.805	3712700	77	0.0242774	0.969695	-0.0703616	0.150365	0.810092	0.389104	0.353002	0.766437	-0.805876	0.308801	0.997655	-0.721525	16.5289	15.8957	16.3642	16.3344	16.5362	16.4538	16.516	16.2774	16.5487	16.3918	16.1713
A0A6A5LVR8	AT4G32410.1	Cellulose synthase (EC 2.4.1.12)	golgi,plasma membrane	Cell	cell wall	cellulose synthesis	14.7	0.341688	1.33037	1.15198	0.784866					13	3	3	17.2	5.1	5.1	122.05	0	8.3394	1386900	12	0.155013	0.813702	0.399723	1.10292	0.153657	2.01309	0.685937	0.619618	1.37605	0.517263	1	1.0986	14.8298	15.0798	15.601	13.0571	12.8771	14.8284	15.3378	15.5014	15.3303	15.3901	15.0555
A0A6A5LX66	AT1G19170.1	Pectin lyase superfamily protein	plasma membrane	Cell	cell wall	degradation	14.7	1.07814	0.5926	0.81343	1.08008					2	2	2	4.8	4.8	4.8	55.783	0	5.8191	671300	14	1.287	0.116585	2.28531	0.507718	0.454116	1.0823	0.806797	0.566239	1.5658	1.24918	0.968933	2.22951	14.831	14.7176	14.6875	14.726	14.5695	14.6644	14.7565	13.9932	14.462	13.2278	14.6035
A0A6A5LZL4	AT4G25810.1	Xyloglucan endotransglucosylase/hydrolase (EC 2.4.1.207)	extracellular	Cell	cell wall	modification	14.7	1.35817	0.374296	-0.389719	-0.213776					2	1	2	5.9	3.2	5.9	49.695	0	11.611	1581700	27	1.45006	0.0867225	2.52598	0.172512	0.782338	0.439135	0.222882	0.838279	-0.548108	0.0946304	0.996604	-0.256269	16.0771	16.0944	15.832	16.2406	15.9039	15.9328	16.79	15.3502	13.0201	14.1356	15.2608
A0A6A5M167	AT4G13210.2	Pectate lyase (EC 4.2.2.2)	extracellular	Cell	cell wall	pectin	14.7	0.325388	0.383926	0.169695	0.0705265					9	5	6	28.7	13.3	14.9	48.317	0	15.188	4643700	84	1.25175	0.123684	2.23329	1.24522	0.121956	2.22366	0.52342	0.681499	1.10907	0.206174	0.992136	0.512644	16.4381	16.7361	16.3251	16.564	16.5996	16.1531	16.8439	16.6951	16.6134	16.65	16.2007
A0A6A5M2B4	AT2G32990.1	Endoglucanase (EC 3.2.1.4)	extracellular	Cell	cell wall	degradation	14.7	0.341645	0.42577	0.195652	0.136526	+	+			12	12	12	14.5	14.5	14.5	121.87	0	39.155	5334900	120	2.26348	0.0223048	3.77181	3.6293	0.0129091	6.29202	1.37663	0.405249	2.41754	0.951555	1	1.7867	16.5136	16.1758	16.4923	16.4869	16.26	16.4298	16.3538	16.4913	16.5184	16.556	16.2019
A0A6A5M366	AT2G22125.1	C2 domain-containing protein	plasma membrane	Cell	cell wall	cellulose synthesis	14.7	-0.0987379	0.0406746	0.128748	-0.0232098					18	13	18	11.8	8.3	11.8	229.44	0	62.187	8108800	158	0.415184	0.545392	-0.920093	0.168304	0.786794	0.429736	0.605824	0.650524	1.2465	0.079436	0.997757	-0.218056	15.9756	15.7282	15.7861	15.7532	15.5147	15.8518	15.9269	15.9349	15.7104	16.0307	15.8973
A0A6A5M3G1	AT3G14310.1	Pectinesterase (EC 3.1.1.11)	extracellular	Cell	cell wall	pectin	14.7	0.12051	0.0955124	-0.0888603	0.0133884					19	12	17	34	23.9	30.9	67.699	0	119.94	76487000	331	0.590513	0.406798	1.22131	0.603934	0.380933	1.24339	0.527921	0.681762	-1.1167	0.0529553	1	0.149045	19.4873	19.5224	19.4462	19.3817	19.796	19.4082	19.5804	19.5879	19.4676	19.4644	19.4577
A0A6A5M3P2	AT2G31960.2	1,3-beta-glucan synthase (EC 2.4.1.34)	mitochondrion	Cell	cell wall	callose synthase	14.7	0.397664	0.488554	0.313714	0.223271					10	8	9	7	5.8	6.4	229.64	0	25.472	2536000	47	0.803926	0.274922	1.56136	1.40945	0.0938309	2.46598	0.819853	0.564658	1.58597	0.554201	1	1.16096	15.2403	14.8242	14.3399	14.7496	14.2753	14.7583	15.0536	14.6973	14.6276	14.7468	14.55
A0A6A5M3S0	AT5G26670.1	Pectin acetylesterase (EC 3.1.1.-)	extracellular	Cell	cell wall	pectin	14.7	-0.495599	0.108266	0.195137	0.0443623					3	3	3	8.2	8.2	8.2	52.368	0	10.962	1161300	31	0.642633	0.371216	-1.30646	0.285246	0.660264	0.675329	0.63589	0.63524	1.29554	0.108737	0.995931	0.290926	13.3321	13.8611	15.0405	15.0826	14.9083	14.8838	15.2977	15.2715	14.8424	14.9487	15.0634
A0A6A5M3Y6	AT4G00740.1	Methyltransferase (EC 2.1.1.-)	golgi	Cell	cell wall	pectin	14.7	0.118927	0.241036	0.423321	0.368314					5	4	5	11.7	9.6	11.7	66.914	0	15.435	2233700	23	0.139733	0.832148	0.36457	0.317422	0.627741	0.738209	0.556161	0.668401	1.16424	0.488124	1	1.04863	15.0566	15.3437	14.8135	14.8092	15.2119	14.8089	15.4264	15.0601	15.2688	15.2814	15.0515
A0A6A5M4A9	AT3G14310.1	Pectinesterase (EC 3.1.1.11)	extracellular	Cell	cell wall	pectin	14.7	0.242128	0.0930386	0.0712112	0.0266346	+				21	18	21	33.4	28.7	33.4	63.023	0	322.7	294000000	428	1.79872	0.0471438	3.0469	0.738268	0.295914	1.45895	0.233299	0.831677	0.569903	0.138305	0.99543	0.361247	21.1476	21.3315	21.4202	21.3237	21.4724	21.2112	21.2125	21.2716	21.1063	21.1485	21.0079
A0A6A5M6D5	AT2G35860.1	Fasciclin-like arabinogalactan protein 16 (Putative FAS1 domain-containing protein)	extracellular	Cell	cell wall	hydroxyproline-rich glycoproteins	14.7	0.561307	0.411858	0.485701	0.244189					6	4	5	26.2	19.3	21.8	49.876	0	17.837	13538000	79	1.46938	0.0835761	2.55456	1.05455	0.165347	1.94109	1.62167	0.388632	2.78077	0.522722	1	1.10788	19.1568	19.1477	19.0787	19.2562	18.4865	18.8281	19.2939	18.8715	18.5065	18.8787	19.0316
A0A6A5M6W7	AT3G55990.1	Ig-like domain-containing protein	golgi	Cell	cell wall	hemicellulose	14.7	-0.395646	-0.304602	-0.826617	-0.104746					2	2	2	4.3	4.3	4.3	61.358	0	5.2164	789230	16	0.438684	0.525378	-0.962088	0.324241	0.622818	-0.751321	0.947315	0.517608	-1.78031	0.0837957	0.997234	-0.229118	14.3508	13.6257	14.1339	14.3144	15.3542	15.1806	13.8979	13.8558	14.9771	14.3229	14.0233
A0A6A5MBH4	AT5G54160.1	Caffeic acid O-methyltransferase	cytosol	Cell	cell wall	lignin	14.7	-0.176558	-0.120107	0.0604904	-0.00367088	+				18	11	18	76.7	50.4	76.7	40.025	0	323.31	77107000	490	2.00655	0.0330343	-3.36555	1.17335	0.136742	-2.11748	0.282209	0.806057	0.669304	0.0249033	1	-0.0721276	19.0045	19.0141	19.1278	19.0877	19.1606	19.2272	19.0522	19.1473	19.0461	19.204	19.1912
A0A6A5MBQ9	AT3G21190.1	O-fucosyltransferase family protein	golgi	Cell	cell wall	hemicellulose	14.7	-0.253632	-0.177607	-0.114247	-0.0934328					7	3	3	19	8.8	8.8	46.917	0	20.1	1356600	21	0.94787	0.209584	-1.78114	0.627598	0.364143	-1.28206	0.35135	0.76636	-0.802775	0.293923	0.996185	-0.692454	14.9844	15.3588	15.217	15.2346	15.3117	15.396	15.1024	15.2453	15.3598	15.3831	15.209
A0A6A5MCL3	AT5G53560.1	Cytochrome b5 heme-binding domain-containing protein	endoplasmic reticulum	Cell	cell wall	cutin and suberin	14.7	-0.0107624	-0.0153759	-0.177029	-0.0977936					5	5	5	50.4	50.4	50.4	15.352	0	40.841	9585900	68	0.0239496	0.970261	-0.0694358	0.0381788	0.94843	-0.109057	0.638118	0.634825	-1.29915	0.301383	0.996326	-0.707077	17.2028	16.7829	17.4022	17.1976	17.3079	17.2616	17.2444	16.8428	17.305	17.2164	16.9303
A0A6A5MCP4	AT3G24503.1	Aldedh domain-containing protein	cytosol	Cell	cell wall	hydroxycinnamaldehyde dehydrogenase	14.7	0.661483	0.439521	0.235272	0.615104					12	4	5	22.2	9.2	11.4	54.83	0	13.268	1965900	23	0.662144	0.357823	1.33794	0.483171	0.47283	1.04006	0.182339	0.865332	0.460896	0.713985	1	1.42063	15.4193	15.5785	15.3835	15.0159	16.5937	15.2073	15.2544	15.4652	15.3775	15.5767	15.3851
A0A6A5MD39	AT2G36850.1	1,3-beta-glucan synthase (EC 2.4.1.34)	plasma membrane	Cell	cell wall	callose synthase	14.7	0.131026	0.163257	0.182836	0.0879929					26	21	22	17.7	14.6	15.1	217.62	0	66.689	8305800	188	0.79039	0.281433	1.54037	1.10068	0.15429	2.00975	1.12803	0.44978	2.05035	0.392277	1	0.878566	15.7499	15.7944	15.7636	15.8134	15.5466	15.7217	15.8289	15.8206	15.6245	15.8333	15.6666
A0A6A5MDB9	AT1G55850.1	Cellulose synthase E1-like protein (Putative cellulose synthase (UDP-forming)) (EC 2.4.1.12)	endoplasmic reticulum,plasma membrane	Cell	cell wall	cellulose synthesis	14.7	0.474078	0.373405	0.102169	-0.0852369	+				10	10	10	17.9	17.9	17.9	85.691	0	51.922	5889100	127	1.84815	0.0426714	3.122	1.25905	0.118353	2.24408	0.139343	0.898767	0.363662	0.189569	0.991912	-0.476743	16.364	16.2265	16.1303	16.2634	16.1709	15.9268	16.2267	16.3383	16.1941	15.9658	16.2476
A0A6A5MDG1	AT3G24480.1	LRRNT_2 domain-containing protein	extracellular	Cell	cell wall	hydroxyproline-rich glycoproteins	14.7	0.291631	0.195863	0.115351	-0.00820923					7	5	5	10.2	8.2	8.2	82.987	0	15.119	5913000	65	1.07162	0.165282	1.96653	1.27466	0.11483	2.2671	0.317788	0.781397	0.738914	0.0272532	1	-0.0787372	16.5249	16.8398	17.2234	17.1052	17.2975	17.0624	16.8418	16.9008	16.6583	17.0487	16.5704
A0A6A5MF22	AT2G03090.1	Expansin	extracellular	Cell	cell wall	expansins	14.7	0.405773	0.767477	0.664476	0.451913					3	2	2	16.6	13	13	26.572	0	5.4799	669960	20	0.59283	0.405459	1.22513	1.70648	0.0613725	2.90774	1.34628	0.406745	2.37274	1.07723	0.980426	1.97488	13.6812	14.7647	14.6639	14.7608	13.8277	14.6851	14.7002	15.1672	14.3352	14.6191	14.7581
A0A6A5MFF6	AT4G32410.1	Cellulose synthase (EC 2.4.1.12)	golgi,plasma membrane	Cell	cell wall	cellulose synthesis	14.7	0.163235	0.0617594	0.173167	-0.113371					13	3	12	15.7	3.8	14.8	123.16	0	36.122	4948900	81	0.717306	0.323984	1.42589	0.243161	0.703908	0.590325	0.844525	0.553974	1.62393	0.312901	0.996439	-0.729474	16.006	15.9089	16.2332	15.8674	15.8253	16.0446	15.8642	15.7185	15.7876	15.9185	15.9771
A0A6A5MFV9	AT5G34940.2	Glycoside hydrolase family 79 amino-terminal domain protein (Putative glycosidase) (EC 3.2.1.-)	extracellular	Cell	cell wall	degradation	14.7	0.352654	0.204263	0.118169	0.130768	+				5	5	5	13.2	13.2	13.2	60.878	0	23.991	9339000	62	1.91226	0.0381037	3.22002	0.83244	0.246985	1.60536	0.604792	0.650842	1.2448	0.524702	1	1.11124	17.7658	17.4167	17.743	17.6307	17.8312	17.3443	17.8525	17.6386	17.3403	17.4698	17.3005
A0A6A5MFX1	AT2G22125.1	C2 domain-containing protein	plasma membrane	Cell	cell wall	cellulose synthesis	14.7	-0.204267	-0.116326	0.058007	-0.0344528					13	8	8	17.2	10.4	10.4	120.23	0	24.314	4211100	79	1.76233	0.050312	-2.99186	1.24155	0.122534	-2.21824	0.351412	0.766453	0.802891	0.195516	0.991517	-0.48968	15.681	15.4479	15.4976	15.4808	15.4201	15.5729	15.6401	15.6103	15.568	15.5759	15.6922
A0A6A5MG16	AT1G78060.1	Glycoside hydrolase family 3 amino-terminal domain protein (Putative xylan 1,4-beta-xylosidase) (EC 3.2.1.37)	extracellular	Cell	cell wall	pectin	14.7	0.395415	0.276423	0.251107	0.030711	+				18	18	18	26.8	26.8	26.8	85.518	0	54.804	24320000	210	2.85706	0.0102375	4.78051	1.76742	0.0569182	2.99955	1.37437	0.403717	2.4142	0.146969	0.992728	0.381306	18.3493	18.1844	18.1875	18.3343	18.4765	18.0445	18.3575	18.2781	18.0079	18.2491	17.9987
A0A6A5MGZ0	AT1G05850.1	Glyco_hydro_19_cat domain-containing protein	extracellular	Cell	cell wall	cellulose synthesis	14.7	0.0106129	0.162473	0.197429	0.0630032					4	4	4	18.6	18.6	18.6	37.705	0	15.881	2672800	72	0.0175047	0.980181	0.0511044	0.465016	0.490237	1.00847	0.435119	0.725249	0.955755	0.155661	0.994237	0.401198	15.3297	15.4501	14.6691	15.4762	15.1011	15.4134	15.4401	15.2355	15.5467	15.1498	15.5278
A0A6A5MJL1	AT3G22440.1	FRIGIDA-like protein	nucleus	Cell	cell wall	HRGP	14.7	0.233102	0.251456	0.176802	0.091217					12	12	12	27.2	27.2	27.2	63.038	0	60.278	8443300	157	0.888766	0.234503	1.69156	1.084	0.157237	1.98496	0.633359	0.636772	1.29143	0.302534	0.99629	0.709325	17.4711	17.1215	16.9615	17.0521	17.1749	16.9146	17.3056	17.2066	17.2323	17.2138	17.0783
A0A6A5MLJ1	AT1G58370.1	GH10 domain-containing protein	extracellular	Cell	cell wall	degradation	14.7	0.0178116	-0.0264648	-0.105257	-0.0539413					17	12	17	27.6	22	27.6	82.47	0	63.126	11930000	163	0.0960096	0.883327	0.259691	0.28118	0.665074	-0.667258	0.772726	0.579133	-1.51289	0.405671	1	-0.902921	16.9794	16.8516	16.984	16.999	17.2136	16.946	16.9798	17.0136	16.9147	16.9521	16.8818
A0A6A5MM81	AT5G65730.1	Xyloglucan endotransglucosylase/hydrolase (EC 2.4.1.207)	extracellular	Cell	cell wall	modification	14.7	0.120123	-0.0422554	0.060157	-0.185012					8	8	8	43.3	43.3	43.3	33.761	0	54.516	25337000	130	0.525515	0.45452	1.11262	0.188752	0.763587	-0.474959	0.221603	0.838722	0.545415	1.03659	0.99811	-1.9143	18.7005	18.6229	18.7566	18.7585	19.0813	18.5745	18.7315	18.5899	18.4794	18.7327	18.4633
A0A6A5MPX4	AT2G45220.1	Pectinesterase (EC 3.1.1.11)	extracellular	Cell	cell wall	pectin	14.7	0.611081	0.487586	-0.136443	-0.114491	+	+			17	16	17	39.2	37.6	39.2	56.322	0	160.74	51774000	306	2.74707	0.0116075	4.58496	2.28867	0.0309982	3.8125	0.192962	0.857423	-0.484134	0.321875	0.99875	-0.74678	19.1767	18.9433	19.3652	19.1842	19.2038	18.8494	19.1581	19.1239	19.1121	19.0124	18.9535
A0A6A5MRY1	AT5G20950.1	Beta-D-glucoside glucohydrolase (Putative glucan 1,3-beta-glucosidase) (EC 3.2.1.58)	extracellular	Cell	cell wall	degradation	14.7	0.0748394	0.210968	-0.1728	-0.125378					21	17	19	42.7	36.9	39.3	68.603	0	85.789	45442000	362	0.19259	0.77138	0.483324	0.685311	0.326689	1.37505	0.262182	0.817079	-0.62916	0.298765	0.995914	-0.701955	18.6876	18.3967	18.5532	18.505	18.4719	18.6318	18.7391	18.5938	18.7807	18.5497	18.7942
A0A6A5MT72	AT3G29360.2	UDP-glucose 6-dehydrogenase (EC 1.1.1.22)	cytosol	Cell	cell wall	precursor synthesis	14.7	-0.230462	-0.120517	-0.100945	-0.0739779	+				18	5	5	44.7	12.9	12.9	52.881	0	14.836	2944500	41	1.84559	0.0426538	-3.1181	0.756028	0.286294	-1.48681	0.634857	0.635832	-1.29386	0.600817	1	-1.23828	15.4639	15.2563	15.1572	15.3201	15.3496	15.18	15.4531	15.5085	15.4608	15.4944	15.4934
A0A6A5MT91	AT4G23820.1	Polygalacturonase/glycoside hydrolase family protein (Putative galacturan 1,4-alpha-galacturonidase) (EC 3.2.1.67)	extracellular	Cell	cell wall	degradation	14.7	0.481125	0.210686	0.302469	0.190616	+				8	7	8	20.3	20.3	20.3	48.508	0	24.748	4366700	88	1.93347	0.0366213	3.25261	0.708105	0.313323	1.41132	1.0733	0.47081	1.96904	0.705073	1	1.40651	16.3837	16.4228	16.3824	16.4919	16.7637	16.0283	16.4246	16.2141	16.0868	16.3384	16.0008
A0A6A5MTW7	AT1G11545.1	Xyloglucan endotransglucosylase/hydrolase (EC 2.4.1.207)	extracellular	Cell	cell wall	modification	14.7	-0.00542564	-0.0239271	-0.577195	-0.144719					2	2	2	6.7	6.7	6.7	35.086	0	5.8668	1663100	36	0.0146298	0.983868	-0.0428456	0.0914669	0.883162	-0.24839	0.410457	0.737817	-0.911573	0.504396	1	-1.07662	15.8085	15.7191	16.1262	16.1529	16.1107	15.959	15.9928	15.9829	16.0648	15.8253	16.1905
A0A6A5MVW7	AT4G02320.1	Pectinesterase (EC 3.1.1.11)	extracellular	Cell	cell wall	pectin	14.7	0.118039	0.0595932	0.108183	-0.0124733					19	17	18	32.2	29.5	32.2	63.855	0	80.595	45642000	411	1.17769	0.139605	2.12389	0.739201	0.295614	1.46041	0.5193	0.682221	1.10206	0.100669	0.997748	-0.271198	18.0391	18.0025	18.161	18.0955	18.3001	18.1886	18.0848	18.0084	17.9788	18.0452	17.916
A0A6A5MW82	AT4G36220.1	Cytochrome P450 family ferulate hydroxylase (Putative cytochrome P450)	endoplasmic reticulum	Cell	cell wall	lignin	14.7	-0.15085	-0.165562	0.103067	0.040383					10	6	10	24.3	15.7	24.3	58.999	0	22.729	4475600	66	0.466001	0.500862	-1.01019	0.478698	0.476831	-1.0323	0.158094	0.886251	0.406724	0.100694	0.997912	0.271259	15.7149	15.7532	15.8874	15.6728	16.2048	15.9759	15.8999	16.0087	15.39	15.8851	16.2098
A0A6A5MWD9	AT2G38110.1	PlsC domain-containing protein	plasma membrane	Cell	cell wall	cutin and suberin	14.7	0.117834	0.0902483	0.0451277	-0.164366					3	3	3	7.8	7.8	7.8	55.594	0	6.0858	1206200	13	0.389885	0.570353	0.874196	0.25337	0.692516	0.611257	0.122867	0.909713	0.324906	0.618925	1	-1.26793	14.5507	14.7582	14.9725	14.8802	14.786	14.6617	14.6084	14.7191	14.6947	15.1257	14.6887
A0A6A5MWG2	AT5G60490.1	FAS1 domain-containing protein	plasma membrane	Cell	cell wall	hydroxyproline-rich glycoproteins	14.7	-0.904906	0.204992	0.311743	0.139802					7	2	2	25.2	9.9	9.9	29.7	0	8.5324	3277700	28	0.665349	0.355261	-1.34309	0.588815	0.390527	1.21851	1.00922	0.497667	1.87336	0.421517	1	0.931468	16.9878	14.6202	16.7601	16.5957	13.6767	16.7816	16.9184	17.1188	16.3751	16.996	17.3868
A0A6A5MX12	AT3G62110.1	Polygalacturonase/glycoside hydrolase family protein	extracellular	Cell	cell wall	degradation	14.7	0.878311	-0.418927	0.785328	0.59882					2	2	2	6	6	6	50.943	0	13.831	1649000	32	1.24924	0.124338	2.2296	0.294137	0.650655	-0.692876	1.04644	0.477839	1.929	0.760751	1	1.4942	15.959	15.7616	15.9088	15.8856	15.7662	15.7396	13.9168	13.4912	15.5828	14.0645	15.9417
A0A6A5MX86	AT3G53520.1	UDP-glucuronate decarboxylase (EC 4.1.1.35)	golgi	Cell	cell wall	precursor synthesis	14.7	-0.190729	-0.174886	-0.0424965	-0.0505688	+	+			12	1	8	37.3	2.7	26.2	45.621	0	40.809	14553000	130	2.87709	0.0101838	-4.8166	4.79553	0.014	-9.1803	0.324398	0.776791	-0.751622	0.607674	1	-1.24953	17.6187	17.5338	17.4565	17.4594	17.6174	17.5474	17.5431	17.5433	17.5433	17.5881	17.616
A0A6A5MXJ9	AT5G06860.1	Polygalacturonase inhibitor protein	extracellular	Cell	cell wall	degradation	14.7	-0.0322533	-0.119939	-0.131656	0.0368462					8	8	8	24.7	24.7	24.7	37.621	0	43.447	8168200	114	0.0371272	0.954522	-0.106167	0.149685	0.810959	-0.387546	0.192932	0.857282	-0.48407	0.0526133	1	0.148132	16.7313	16.2597	16.0782	16.0956	16.9869	16.3653	15.8066	16.2122	16.9985	16.3308	16.494
A0A6A5MZ25	AT5G01930.1	Mannan endo-1,4-beta-mannosidase (EC 3.2.1.78)	extracellular	Cell	cell wall	hemicellulose	14.7	-0.138775	-0.0381086	-0.0214046	-0.0662144					7	5	5	19.6	14.5	14.5	54.998	0	28.178	3601100	80	0.815156	0.269648	-1.57872	0.158117	0.79976	-0.406777	0.0950769	0.92814	-0.257377	0.305075	0.998045	-0.714279	15.6616	15.4407	15.7217	15.7941	15.6533	15.6061	15.8284	15.9756	15.6376	15.7271	15.7599
A0A6A5MZG9	AT5G64570.1	Fn3_like domain-containing protein	extracellular	Cell	cell wall	pectin	14.7	0.132735	0.0828022	0.195496	0.0245476					13	12	12	22.1	21.2	21.2	90.472	0	40.23	14138000	156	0.851479	0.251975	1.6346	0.3891	0.560726	0.87276	1.00996	0.497686	1.87448	0.0995233	0.997159	0.268376	17.052	16.9187	16.938	16.9323	17.0156	16.8549	16.9799	17.0714	16.7465	16.9542	17.117
A0A6A5MZW2	AT5G09760.1	Pectinesterase (EC 3.1.1.11)	extracellular	Cell	cell wall	pectin	14.7	-0.0544182	-0.0196064	0.095274	-0.0993313					6	6	6	13.5	13.5	13.5	60.662	0	19.204	6637500	105	0.28105	0.676781	-0.667001	0.0949426	0.878236	-0.257044	0.460277	0.712372	1.00017	0.585451	1	-1.21295	16.849	16.6478	16.5288	16.7559	16.5793	16.5892	16.8485	16.6893	16.6115	16.7963	16.9261
A0A6A5N089	AT4G34260.1	Glyco_hyd_65N_2 domain-containing protein	extracellular	Cell	cell wall	hemicellulose	14.7	0.453908	0.323993	0.266094	0.0848797	+				14	14	14	19.9	19.9	19.9	101.38	0	55.204	10858000	157	2.69397	0.0126976	4.49209	1.54239	0.0772383	2.66276	1.41706	0.408183	2.47722	0.366982	1	0.83198	16.8496	16.7312	16.7619	16.7926	16.8735	16.5804	16.8716	16.7091	16.4478	16.7503	16.6151
A0A6A5N0A0	AT3G07160.1	1,3-beta-glucan synthase (EC 2.4.1.34)	plasma membrane	Cell	cell wall	callose synthase	14.7	0.128737	0.115195	0.0733673	0.0163872					28	23	28	18.9	15.9	18.9	223.66	0	88.969	17607000	259	1.11858	0.153241	2.03633	0.852873	0.237763	1.63673	0.442276	0.721825	0.968455	0.080641	0.997895	0.221122	17.321	17.3216	17.2221	17.2586	17.335	17.1911	17.3667	17.3136	17.1843	17.3347	17.2515
A0A6A5N0J3	AT2G13680.1	1,3-beta-glucan synthase (EC 2.4.1.34)	plastid	Cell	cell wall	callose synthase	14.7	-0.0251261	-0.347866	-0.050618	-0.562585					2	1	1	2.9	1.8	1.8	108.84	0	5.0146	817970	22	0.0439486	0.947216	-0.124806	0.348066	0.599773	-0.796598	0.0890366	0.932766	-0.242311	0.731108	1	-1.44768	14.8468	14.7777	14.9184	14.9528	14.8629	14.767	14.9688	15.0303	13.0045	14.9743	14.9052
A0A6A5N0Q2	AT5G64740.1	Cellulose synthase (EC 2.4.1.12)	plasma membrane	Cell	cell wall	cellulose synthesis	14.7	0.00746155	0.0317017	0.0676266	-0.00675259					9	2	6	10.3	3.5	7.8	126.88	0	19.422	4826100	70	0.0335741	0.958849	0.0963594	0.147129	0.813986	0.381674	0.284405	0.80574	0.673662	0.0183992	1	-0.0536636	16.3796	16.2078	16.3498	16.2999	16.4622	16.2828	16.3601	16.4789	16.22	16.4789	16.2336
A0A6A5N7Q2	AT2G41770.1	Transmembrane protein, putative	golgi	Cell	cell wall	cellulose synthesis	14.7	-0.379954	0.485637	0.324629	0.0483467					6	6	6	11.9	11.9	11.9	87.382	0	8.6343	1476300	19	0.373464	0.583865	-0.843994	1.1415	0.144565	2.07031	0.570732	0.666469	1.18855	0.0422975	1	0.120317	14.9727	12.6899	14.1366	14.5071	13.6584	14.6917	15.0835	14.9584	14.757	14.802	15.0011
A0A6A5N865	AT5G49360.1	Fn3_like domain-containing protein	extracellular	Cell	cell wall	pectin	14.7	0.537559	0.171209	0.0410736	0.142806	+				15	7	14	24.3	10.8	22.8	83.958	0	52.386	20349000	214	3.66683	0.00724409	6.3725	1.17218	0.137024	2.11574	0.166901	0.876836	0.42659	0.554188	1	1.16094	17.9695	17.7858	17.8466	17.8546	18.1766	17.4166	17.7582	17.6517	17.4344	17.5405	17.6593
A0A6A5N8A1	AT3G62830.2	NAD(P)-bd_dom domain-containing protein	cytosol	Cell	cell wall	precursor synthesis	14.7	-0.174451	-0.0963314	-0.0202694	-0.187965					18	4	6	51.8	9.9	15.8	47.838	0	43.383	7344900	67	1.60257	0.0659167	-2.75229	0.691045	0.322957	-1.3842	0.100921	0.921141	-0.271817	0.982986	0.991063	-1.83401	16.8424	16.8694	16.9015	16.8763	16.9274	16.8902	17.0362	17.0416	16.9283	16.9112	16.9549
A0A6A5NEM9	AT1G55850.1	Cellulose synthase E1-like protein (Putative cellulose synthase (UDP-forming)) (EC 2.4.1.12)	endoplasmic reticulum,plasma membrane	Cell	cell wall	cellulose synthesis	14.7	-0.0992617	0.384768	0.360973	0.133034					3	3	3	13.6	13.6	13.6	42.466	0	16.005	1190300	36	0.166127	0.798932	-0.424854	1.22941	0.124671	2.20031	0.592117	0.656906	1.22396	0.36207	1	0.822837	14.763	14.2053	13.7092	14.374	13.8534	14.4172	14.8777	14.7212	14.4134	14.8956	14.6513
A0A6A5N9P1	AT3G61130.1	Hexosyltransferase (EC 2.4.1.-)	golgi	Cell	cell wall	pectin	14.7	0.00481663	0.431223	0.602082	-0.107372					8	7	7	16.6	14.8	14.8	73.773	0	17.942	1838500	27	0.0021307	0.997545	0.00632811	0.383222	0.566401	0.861982	0.522847	0.681749	1.10809	0.0693389	1	-0.192121	15.2488	14.9985	12.3083	15.0663	15.3732	14.9234	15.0832	14.8753	15.0522	15.193	15.1577
A0A6A5NBC8	AT5G64740.1	Cellulose synthase (EC 2.4.1.12)	plasma membrane	Cell	cell wall	cellulose synthesis	14.7	-0.17225	-0.311833	-0.170415	-0.126936		+			33	3	33	17.3	2.4	17.3	173.59	0	290.04	260180000	668	1.20421	0.133951	-2.1631	2.89196	0.0188465	-4.84347	1.16082	0.441539	-2.09893	1.1235	0.96809	-2.04363	20.1552	20.288	20.3193	20.1942	20.4848	20.2173	20.1235	20.0816	20.2384	20.0829	20.173
A0A6A5NC71	AT5G41040.1	Omega-hydroxypalmitate O-feruloyl transferase (Putative omega-hydroxypalmitate O-feruloyl transferase) (EC 2.3.1.188)	cytosol	Cell	cell wall	cutin and suberin	14.7	0.370251	0.29608	-0.0214521	-0.0502398					6	2	5	14.6	6.3	12.8	50.062	0	15.202	2292500	41	1.39686	0.0957794	2.44738	0.908465	0.215065	1.72151	0.0286337	0.974279	-0.0826053	0.117852	0.996414	-0.312926	15.3636	15.3068	15.1102	15.2621	15.3913	14.839	15.2533	15.3777	15.3087	15.2845	15.3253
A0A6A5NDA5	AT3G24503.1	Aldedh domain-containing protein	cytosol	Cell	cell wall	hydroxycinnamaldehyde dehydrogenase	14.7	0.134483	-0.034243	-0.136814	-0.0770294					18	6	17	37.8	18.1	37.8	55.018	0	53.745	16673000	224	0.660693	0.35906	1.3356	0.161792	0.794992	-0.415093	0.620712	0.643447	-1.27085	0.387221	1	-0.869318	16.9958	16.7433	16.8148	16.752	17.0952	16.7288	16.7449	16.6454	16.8342	16.6041	16.6904
A0A6A5NDD1	AT2G39700.1	Expansin	extracellular	Cell	cell wall	expansins	14.7	1.09176	1.44414	0.850697	0.904776					5	2	2	29.6	15.2	15.2	29.666	0	6.9875	1621200	33	1.07505	0.16433	1.97164	1.86695	0.0507426	3.15067	0.949078	0.519125	1.78297	0.847057	1	1.62782	16.2243	16.2293	15.3464	15.6529	14.4689	15.6307	16.1911	15.9727	16.0874	15.8018	15.5429
A0A6A5NDG6	AT5G06390.1	Fasciclin-like arabinogalactan protein 16 (Putative FAS1 domain-containing protein)	plasma membrane	Cell	cell wall	hydroxyproline-rich glycoproteins	14.7	0.368586	0.542802	0.483208	0.0918854					7	4	7	25.3	8.7	25.3	49.45	0	20.286	16944000	89	0.714013	0.325628	1.42068	1.35475	0.101003	2.38524	1.06977	0.471131	1.96378	0.100838	0.998192	0.271612	19.2366	18.7223	19.0492	19.3018	18.4418	18.8635	19.4217	19.2746	18.9338	19.1292	19.0455
A0A6A5NEC6	AT1G17840.1	ABC transporter domain-containing protein	plasma membrane	Cell	cell wall	cutin and suberin	14.7	0.287028	-0.174192	-0.354618	-0.370659					4	3	4	6.9	5.8	6.9	79.482	0	8.8653	1676400	25	1.2721	0.119208	2.26332	0.184843	0.768147	-0.466398	0.298897	0.795707	-0.702214	0.335526	1	-0.772869	15.6596	15.3556	15.4664	15.372	15.5476	14.9469	15.5694	15.3438	13.6698	15.5653	12.8768
A0A6A5NEP9	AT1G78060.1	Fn3_like domain-containing protein	extracellular	Cell	cell wall	pectin	14.7	0.171083	-0.0418079	-0.0517874	-0.116769					10	10	10	15.2	15.2	15.2	86.332	0	25.627	4443600	87	0.966249	0.202999	1.80885	0.137192	0.826302	-0.358653	0.196712	0.85564	-0.49227	0.744604	1	-1.4689	16.0143	15.9308	15.8197	15.8409	16.1774	15.6902	15.9792	15.8582	15.4189	15.7722	15.6087
A0A6A5NH58	AT1G15950.1	Epimerase domain-containing protein	cytosol	Cell	cell wall	lignin	14.7	-0.0122005	-0.123469	0.0860096	-0.0418365					10	10	10	39.3	39.3	39.3	35.737	0	37.707	13435000	167	0.072289	0.910941	-0.199745	1.46005	0.0868013	-2.54076	0.549187	0.672293	1.15256	0.32325	0.999513	-0.74942	17.2043	17.0188	17.0923	17.1272	17.303	16.9818	16.9579	17.133	17.0409	17.0756	17.183
A0A6A5NHK9	AT4G18670.1	LRRNT_2 domain-containing protein	extracellular	Cell	cell wall	hydroxyproline-rich glycoproteins	14.7	0.154258	0.132108	0.15849	-0.0580372					8	3	8	11.2	5.6	11.2	82.602	0	34.247	34515000	202	0.811434	0.271518	1.57297	0.886409	0.223376	1.68797	1.33369	0.409697	2.35418	0.335801	1	-0.773392	19.0266	19.0467	19.2674	19.3427	19.3748	19.2489	19.1919	19.2923	19.0336	19.1807	19.2712
A0A6A5NHM9	AT5G34940.2	Glycoside hydrolase family 79 amino-terminal domain protein (Putative glycosidase) (EC 3.2.1.-)	extracellular	Cell	cell wall	degradation	14.7	-0.841966	-0.638134	-0.185947	-0.126909	+				5	5	5	13.8	13.8	13.8	58.299	0	15.651	3088500	53	2.65392	0.0135178	-4.42265	1.69392	0.0620203	-2.88888	0.43385	0.725439	-0.953498	0.245918	0.992603	-0.595998	15.5537	15.1179	15.4281	15.0668	15.4645	15.2597	15.3151	15.674	16.0505	15.3508	15.6768
A0A6A5NIG3	AT4G33220.1	Pectinesterase (EC 3.1.1.11)	extracellular	Cell	cell wall	pectin	14.7	0.566449	0.268225	0.553064	-0.0370005					5	3	3	4.2	2.8	2.8	121.7	0	9.0367	1647500	20	0.399589	0.559923	0.891889	0.268055	0.677796	0.641007	0.666865	0.62549	1.34552	0.0243893	1	-0.0706776	14.1025	16.1569	14.4675	16.0687	16.6938	14.9071	15.4435	15.6216	14.6659	15.3602	15.2582
A0A6A5NLP3	AT4G28250.1	Expansin-like protein B1 (Putative expansin/Lol pI)	extracellular	Cell	cell wall	expansins	14.7	0.632102	0.647938	0.193951	0.440992					3	3	3	11	11	11	37.924	0	12.295	2422400	45	0.517267	0.461111	1.0986	0.531715	0.435959	1.12312	0.0821846	0.936101	0.22504	0.327291	1	0.757165	16.1559	16.139	16.2093	16.4008	16.1037	16.4058	16.3091	16.2415	16.0522	16.0794	13.2702
A0A6A5NLQ0	AT5G13000.1	1,3-beta-glucan synthase (EC 2.4.1.34)	plasma membrane	Cell	cell wall	callose synthase	14.7	0.361477	0.341193	0.368196	0.0696434					13	6	13	8.5	3.9	8.5	225.65	0	34.501	11843000	97	1.17244	0.140515	2.11613	1.08891	0.156333	1.99226	1.26908	0.421875	2.25888	0.128628	0.997438	0.33856	18.7765	18.4901	18.3181	18.4096	18.4037	18.4569	18.6912	18.4836	18.1884	18.4765	18.2887
A0A6A5NMD4	AT1G58370.1	GH10 domain-containing protein	extracellular	Cell	cell wall	degradation	14.7	0.228411	0.20389	0.067601	-0.104431					12	7	7	14.4	10	10	102.95	0	21.375	3103500	68	1.10965	0.154769	2.02308	1.22392	0.125657	2.19221	0.192885	0.85719	0.483967	0.236528	0.995646	-0.576613	15.4954	15.1553	15.4915	15.4342	15.6284	15.4217	15.5463	15.3739	15.277	15.4633	15.3021
A0A6A5NMY5	AT3G61490.1	Polygalacturonase/glycoside hydrolase family protein (Putative galacturan 1,4-alpha-galacturonidase) (EC 3.2.1.67)	extracellular	Cell	cell wall	degradation	14.7	-0.0756012	-0.100033	0.124706	0.0294437					5	5	5	15.2	15.2	15.2	54.274	0	22.716	3599100	54	0.474898	0.493703	-1.0257	0.770732	0.278625	-1.50979	0.524807	0.681953	1.11142	0.139162	0.994419	0.363241	16.5815	16.504	16.435	16.3784	16.7023	16.5632	16.5468	16.5991	16.4105	16.3594	16.5484
A0A6A5NNA4	AT3G44540.1	Fatty acyl-CoA reductase (EC 1.2.1.84)	plasma membrane	Cell	cell wall	cutin and suberin	14.7	-0.193311	-0.109208	-0.235341	-0.884154					2	2	2	5.4	5.4	5.4	59.418	0	5.1475	1470200	7	0.130153	0.843687	-0.342156	0.0694365	0.909581	-0.192374	0.118898	0.910765	-0.315432	0.605408	1	-1.24581	15.6657	15.6742	15.5401	14.9867	15.681	15.2008	15.362	15.6636	16.0289	15.713	15.9909
A0A6A5NNI1	AT5G54160.1	Caffeic acid O-methyltransferase (Isoliquiritigenin 2'-O-methyltransferase) (EC 2.1.1.154) (EC 2.1.1.65)	cytosol	Cell	cell wall	lignin	14.7	0.0675385	0.185087	-0.262444	-0.160571					12	12	12	49	49	49	40.728	0	57.934	16586000	201	0.224376	0.737686	0.551248	0.713856	0.310019	1.42043	0.384818	0.749622	-0.864912	0.56462	1	-1.17837	17.6558	17.3862	17.4697	17.6097	17.4764	17.4044	17.5812	17.7505	17.7612	17.6883	17.6231
A0A6A5NPH4	AT5G54160.1	Caffeic acid O-methyltransferase (Putative O-methyltransferase COMT-type, S-adenosyl-L-methionine-dependent methyltransferase)	cytosol	Cell	cell wall	lignin	14.7	0.269662	0.0964027	0.169917	-0.162452					13	13	13	49.3	49.3	49.3	41.439	0	68.064	22664000	194	1.27283	0.119265	2.26441	0.392607	0.557429	0.87917	0.45879	0.712313	0.997562	0.470205	1	-1.01753	17.9481	18.07	17.7809	17.7885	17.6857	17.6313	17.7462	17.6756	17.5294	17.8244	17.6296
A0A6A5NPV6	AT5G22740.1	Glyco_trans_2-like domain-containing protein	golgi	Cell	cell wall	hemicellulose	14.7	-0.321702	-0.16178	0.0252167	-0.0794514	+				9	2	9	19	4.9	19	61.592	0	23.663	11252000	84	2.14383	0.0265256	-3.58072	1.04434	0.168618	-1.92588	0.105212	0.917872	0.282336	0.347576	1	-0.795674	17.2039	17.0458	17.0554	17.0866	16.918	17.3055	17.1493	17.2779	17.232	17.1446	17.3383
A0A6A5NQT0	AT4G24010.1	Cellulose synthase-like protein D3 (Putative cellulose synthase (UDP-forming)) (EC 2.4.1.12)	plasma membrane	Cell	cell wall	cellulose synthesis	14.7	-0.669481	-0.109201	-0.108712	0.00610352	+				8	8	8	19	19	19	56.706	0	45.242	7381300	132	2.80341	0.0108159	-4.68459	0.518214	0.446894	-1.10021	0.386099	0.748582	-0.867261	0.0181157	1	0.052853	16.094	16.177	15.6068	15.6026	15.9162	16.3248	16.3219	16.6584	16.4611	16.4317	16.4775
A0A6A5NQU1	AT1G79500.1	3-deoxy-8-phosphooctulonate synthase (EC 2.5.1.55)	cytosol	Cell	cell wall	pectin	14.7	-0.0722202	-0.00616684	0.0289383	-0.0664066					9	9	9	36.6	36.6	36.6	33.637	0	29.872	8503200	115	0.373837	0.583837	-0.844684	0.0306654	0.959344	-0.0882781	0.128644	0.906529	0.338597	0.448596	1	-0.979626	16.7176	16.4617	16.8075	16.6614	16.5934	16.8075	16.7197	16.6178	16.7411	16.6857	16.6161
A0A6A5NRA6	AT5G13870.1	Xyloglucan endotransglucosylase/hydrolase (EC 2.4.1.207)	extracellular	Cell	cell wall	modification	14.7	0.0545025	-0.094701	-0.155306	-0.0997108					14	10	10	51.9	39.2	39.2	34.333	0	37.441	26447000	211	0.247356	0.713625	0.598952	0.513321	0.450034	-1.09188	0.933941	0.521558	-1.7601	0.513345	1	-1.09192	18.1309	17.9319	17.9257	17.9669	18.2148	17.8667	17.7997	17.9834	18.022	17.7525	17.8237
A0A6A5NS90	AT1G48100.1	Pectin lyase superfamily protein (Putative polygalacturonase) (EC 3.2.1.15)	extracellular	Cell	cell wall	degradation	14.7	-1.16102	1.01926	-0.179852	0.803676					3	3	3	7.8	7.8	7.8	59.574	0	11.874	1873800	27	0.65012	0.366868	-1.31857	0.90218	0.217689	1.71196	0.0668848	0.946822	-0.185749	0.691341	1	1.38467	16.35	13.4264	14.9395	12.393	12.4432	16.0219	16.8711	14.5888	16.2605	16.7113	15.7725
A0A6A5NSQ0	AT1G19360.1	Glycosyltransferase (EC 2.4.2.-)	golgi	Cell	cell wall	hydroxyproline-rich glycoproteins	14.7	0.211394	-0.0593124	0.107427	0.0413727					7	7	7	20.5	20.5	20.5	49.183	0	16.678	6468600	57	1.27536	0.118843	2.26814	0.0941833	0.879347	-0.255158	0.542639	0.6768	1.14155	0.127532	0.996451	0.33597	17.5528	17.4017	17.3494	17.4146	17.5843	17.5302	17.2704	17.3725	17.4409	16.3354	17.3417
A0A6A5NSV1	AT2G32720.1	Cytochrome b5 heme-binding domain-containing protein	endoplasmic reticulum	Cell	cell wall	cutin and suberin	14.7	-0.166727	-0.0759331	0.00242195	-0.121853					3	3	3	29.5	29.5	29.5	14.896	0	13.603	3340700	50	0.423556	0.537956	-0.935122	0.177659	0.77635	-0.450564	0.00491298	0.99552	0.0145452	0.296598	0.996735	-0.697709	16.2749	15.919	16.2806	16.3597	16.3082	16.3123	16.2514	16.1646	16.462	16.4061	16.3818
A0A6A5NT35	AT5G44130.1	FAS1 domain-containing protein	extracellular,plasma membrane	Cell	cell wall	hydroxyproline-rich glycoproteins	14.7	0.305934	0.159595	-0.115987	-0.0366203	+				7	5	7	28.2	20.2	28.2	26.275	0	45.396	63879000	187	2.1583	0.0258177	3.60364	1.15098	0.142205	2.08436	0.53659	0.677696	-1.13136	0.12853	0.997237	-0.338328	20.5408	20.611	20.8408	20.7043	20.775	20.4434	20.5237	20.5692	20.5185	20.6853	20.3286
A0A6A5NT68	AT2G28100.1	Alpha-L-fucosidase (EC 3.2.1.51)	extracellular	Cell	cell wall	degradation	14.7	-0.133088	0.316019	0.0677145	-0.107334					4	4	4	9.9	9.9	9.9	61.251	0	11.522	1216000	13	0.102975	0.875068	-0.276861	0.533878	0.43469	1.12678	0.0535132	0.954762	0.150533	0.107701	0.994283	-0.288406	14.8262	15.4532	15.3016	15.3474	13.0892	15.3432	15.2765	15.7503	14.492	15.4011	15.422
A0A6A5NTF4	AT3G10740.1	Non-reducing end alpha-L-arabinofuranosidase (EC 3.2.1.55)	extracellular	Cell	cell wall	degradation	14.7	0.505905	0.357529	0.255736	0.0648315	+				18	18	18	34.1	34.1	34.1	73.936	0	123.75	79963000	321	2.64507	0.0136165	4.4074	1.49353	0.0828361	2.59032	1.2684	0.421994	2.25787	0.216056	0.990785	0.533698	19.7104	19.604	19.8299	19.7464	19.5834	19.3381	19.7586	19.6864	19.3315	19.6177	19.557
A0A6A5NZY8	AT3G06770.2	Pectate_lyase_3 domain-containing protein	extracellular	Cell	cell wall	degradation	14.7	0.229517	0.393387	-0.020093	0.0941971					7	2	6	18.6	8.1	18.6	52.004	0	29.737	4510300	95	0.697654	0.335113	1.39472	1.18847	0.133917	2.13984	0.0358545	0.969503	-0.102662	0.247758	0.992741	0.599777	16.2398	16.2602	15.8863	16.3409	15.9503	15.9633	16.5965	16.4473	16.0574	16.4324	16.2517
A0A6A5P086	AT5G49360.1	Fn3_like domain-containing protein	extracellular	Cell	cell wall	pectin	14.7	0.529486	0.184931	0.0989563	0.127867	+				12	5	7	24.7	12	15.9	83.329	0	20.45	6726300	66	3.01868	0.00939934	5.07597	1.17773	0.136082	2.12395	0.72357	0.606809	1.43579	0.616079	1	1.26328	17.2006	17.108	17.2963	17.1353	17.6357	16.8301	17.0726	17.1547	16.8272	16.7685	16.946
A0A6A5P0A8	AT5G49720.1	Endoglucanase (EC 3.2.1.4)	cytosol,golgi,plasma membrane	Cell	cell wall	cellulose synthesis	14.7	-0.0360695	-0.0979744	0.00776711	-0.0494755					13	4	13	21.3	6.7	21.3	68.913	0	40.823	16405000	191	0.249068	0.712167	-0.602462	0.837271	0.244949	-1.61279	0.0241117	0.978151	0.0698937	0.421932	1	-0.932213	17.3323	17.2892	17.3769	17.3457	17.5477	17.3002	17.378	17.3287	17.1533	17.4219	17.2954
A0A6A5P133	AT5G44670.1	Glycosyltransferase family 92 protein (EC 2.4.1.-)	plasma membrane	Cell	cell wall	pectin	14.7	0.0320971	0.0458452	0.580933	-0.266842					3	3	3	8.8	8.8	8.8	59.089	0	9.4469	835300	19	0.0308714	0.962111	0.0888521	0.0339491	0.954547	0.0973977	0.835481	0.559396	1.61004	0.257106	0.99501	-0.618865	14.6017	14.2387	14.1831	14.3598	14.2989	14.3813	13.1568	14.751	14.8906	14.5712	14.7217
A0A6A5P1Z7	AT5G54160.1	Caffeic acid O-methyltransferase (Putative O-methyltransferase COMT-type, S-adenosyl-L-methionine-dependent methyltransferase)	cytosol	Cell	cell wall	lignin	14.7	-3.50998	-0.370214	-0.237833	0.0132019	+				10	10	10	42.6	42.6	42.6	40.99	0	59.713	19442000	158	5.00351	0.00624	-9.79316	0.778436	0.274708	-1.52179	0.468898	0.710569	-1.01525	0.0140609	1	0.0412052	14.8589	14.2933	16.1521	14.5531	15.0943	18.1569	17.7519	18.7592	17.7777	18.205	18.4889
A0A6A5P3M3	AT5G06860.1	LRRNT_2 domain-containing protein	extracellular	Cell	cell wall	degradation	14.7	0.495722	0.210163	0.179044	0.111845	+	+			12	12	12	40.4	40.4	40.4	36.538	0	286.49	122910000	276	3.4808	0.00720513	5.98045	1.93301	0.0469394	3.25191	0.681588	0.61975	1.36911	0.699797	1	1.39813	20.5548	20.6101	20.6488	20.6402	20.8808	20.3993	20.419	20.3214	20.4248	20.3426	20.1186
A0A6A5P3P0	AT3G05620.1	Pectinesterase (EC 3.1.1.11)	extracellular	Cell	cell wall	pectin	14.7	0.476084	0.328041	0.400292	0.132779					8	8	8	15.8	15.8	15.8	61.65	0	37.527	4295400	81	1.48984	0.0807477	2.58485	0.984651	0.188582	1.83652	1.07469	0.470453	1.97111	0.223407	0.993285	0.549213	17.0457	17.1551	17.08	16.7866	17.0846	16.9153	17.0333	16.7838	16.8006	16.8789	16.7192
A0A6A5P4L2	AT5G57800.1	Fatty acid hydroxylase superfamily protein (Putative aldehyde oxygenase (Deformylating)) (EC 4.1.99.5)	plasma membrane	Cell	cell wall	cutin and suberin	14.7	-0.0297344	0.154004	0.327909	-0.0267229					6	6	6	10.8	10.8	10.8	72.217	0	13.127	1723400	52	0.0269822	0.966069	-0.0779766	0.534176	0.434342	1.12728	0.782254	0.575769	1.52773	0.0586641	1	-0.1642	15.3968	15.4055	15.3642	15.2119	13.5509	15.1931	15.0338	15.07	15.1984	15.3528	15.1574
A0A6A5P826	AT3G49220.1	Pectinesterase (EC 3.1.1.11)	extracellular	Cell	cell wall	pectin	14.7	-0.152737	-0.121115	0.171785	-0.0304726					10	8	9	19.3	16.1	18.1	65.7	0	24.643	5501600	77	0.850077	0.252445	-1.63245	0.323853	0.622875	-0.750577	0.495502	0.692582	1.06135	0.128056	0.997544	-0.33721	16.8042	16.7112	17.0232	17.0543	16.9726	17.0849	17.2791	17.1222	16.4479	16.7895	16.9701
A0A6A5PB12	AT5G04970.1	Pectinesterase (EC 3.1.1.11)	extracellular	Cell	cell wall	pectin	14.7	0.617592	0.567356	0.420964	-0.300957					4	3	3	7.4	6.3	6.3	69.708	0	9.3687	1692700	35	1.18905	0.137018	2.14069	1.15386	0.141464	2.08863	0.810811	0.565954	1.57201	0.383607	1	-0.862689	15.4416	15.9684	15.0533	15.7914	15.7778	15.3679	15.8886	15.621	15.163	15.7409	15.8321
A0A6A5PB93	AT3G62110.1	Polygalacturonase/glycoside hydrolase family protein (Putative galacturan 1,4-alpha-galacturonidase) (EC 3.2.1.67)	extracellular	Cell	cell wall	degradation	14.7	0.0535843	-0.420611	0.13612	-0.0018816					3	3	3	11	11	11	50.419	0	15.681	1412400	41	0.176086	0.789778	0.447079	0.45417	0.498286	-0.989447	0.367202	0.759863	0.832388	0.00510704	1	-0.0151164	15.1222	14.9872	15.3337	15.0808	14.8785	14.9369	15.102	15.2065	14.8174	12.9685	14.9073
A0A6A5PCM0	AT5G49360.1	Fn3_like domain-containing protein	extracellular	Cell	cell wall	pectin	14.7	-0.254085	-0.139791	-0.252433	-0.062413					10	2	2	16.1	3.3	3.3	83.579	0	6.5747	377680	14	0.374278	0.584026	-0.8455	0.184572	0.768196	-0.465804	0.346118	0.765961	-0.792925	0.11853	0.997198	-0.314552	13.5121	13.4522	13.8207	14.6863	13.2474	13.5476	14.4224	14.5075	13.2844	13.5282	13.0785
A0A6A5PEJ4	AT5G01930.1	Mannan endo-1,4-beta-mannosidase (EC 3.2.1.78)	extracellular	Cell	cell wall	hemicellulose	14.7	-0.0108643	-0.0288445	-0.0679499	0.00807762					8	6	8	23.5	17.7	23.5	48.953	0	26.391	5310700	78	0.0579468	0.928741	-0.162304	0.114287	0.854754	-0.304358	0.522504	0.682175	-1.10751	0.0411081	1	0.117074	15.7358	15.5383	15.5864	15.5743	15.8044	15.4482	15.7031	15.8595	15.4192	15.7193	15.443
A0A6A5PEV5	AT3G25140.1	Hexosyltransferase (EC 2.4.1.-)	golgi,mitochondrion	Cell	cell wall	pectin	14.7	-0.229432	-0.163432	-0.0461586	-0.0668076					8	6	8	20.5	16.7	20.5	63.742	0	23.066	3844400	80	1.08675	0.160975	-1.98905	1.22266	0.125658	-2.19035	0.178318	0.867533	-0.452022	0.551921	1	-1.15714	15.8018	15.5495	15.4489	15.8005	15.2487	15.5074	15.5915	15.8423	15.5525	15.6857	15.596
A0A6A5PF28	AT2G32540.1	Glyco_trans_2-like domain-containing protein	plasma membrane	Cell	cell wall	cellulose synthesis	14.7	-0.270171	-0.0487352	-0.0313755	0.289324					4	4	4	7.2	7.2	7.2	86.407	0	8.5823	1625900	25	1.07684	0.163979	-1.97431	0.137509	0.825849	-0.359393	0.0731237	0.942151	-0.201895	1.27435	0.959535	2.26665	14.6458	14.4577	14.4097	14.5885	14.2266	14.4431	14.7043	14.7238	14.6776	14.8867	14.7642
A0A6A5PHQ4	AT2G28760.3	UDP-glucuronate decarboxylase (EC 4.1.1.35)	plastid	Cell	cell wall	precursor synthesis	14.7	-0.216362	-0.19437	-0.0487553	-0.0100266	+	+			19	4	19	63.8	8.7	63.8	38.754	0	263.97	126910000	458	1.88248	0.0401715	-3.17441	2.77028	0.0208527	-4.62587	0.29763	0.797053	-0.699731	0.0947412	0.996958	-0.256544	19.6138	19.6155	19.735	19.7049	19.9466	19.7678	19.7076	19.7875	19.6531	19.8098	19.8054
A0A6A5PIF2	AT3G10710.1	Pectinesterase (EC 3.1.1.11)	extracellular	Cell	cell wall	pectin	14.7	-0.0308847	0.336956	-0.440785	-0.293679					3	3	3	9	9	9	63.829	0	17.433	2488700	58	0.0449187	0.945867	-0.127437	0.591109	0.388564	1.22229	0.320478	0.778945	-0.744094	0.417013	1	-0.923383	16.1241	15.8479	15.794	15.8283	15.8722	16.2749	16.3167	16.1979	16.7097	15.8066	16.302
A0A6A5PIN4	AT2G39700.1	Expansin	extracellular	Cell	cell wall	expansins	14.7	0.31888	0.41964	0.211269	0.143398					6	3	6	32.7	18.2	32.7	29.287	0	17.043	7147500	112	1.00735	0.187718	1.87056	1.39823	0.0955074	2.44942	0.627578	0.640207	1.28203	0.4721	1	1.02083	17.6995	17.621	17.1681	17.5371	17.2445	17.2899	17.7064	17.8768	17.5131	17.3878	17.3688
A0A6A5PJ17	AT1G53290.1	Hexosyltransferase (EC 2.4.1.-)	mitochondrion	Cell	cell wall	hydroxyproline-rich glycoproteins	14.7	1.37533	0.00529194	1.35227	0.339253					4	4	4	14.5	14.5	14.5	39.443	0	5.4209	2514400	8	0.94112	0.212038	1.77095	0.00162371	0.997561	0.00482514	0.922769	0.525284	1.7432	0.125137	0.995678	0.330298	16.1686	16.2227	16.3044	16.4639	16.3365	12.9043	16.0755	16.2606	16.2449	13.1605	16.3358
A0A6A5PJP8	AT4G38400.1	expansin-like A2	extracellular	Cell	cell wall	expansins	14.7	0.315535	0.0477934	-0.0978325	-0.0567024					4	4	4	15.6	15.6	15.6	28.56	0	8.8702	2004800	15	1.36526	0.100514	2.40076	0.104325	0.86662	0.280169	0.206749	0.848071	-0.513876	0.174127	0.992349	-0.442728	15.5409	15.1999	15.3286	15.5597	15.5298	14.6719	15.2097	15.3187	15.1914	15.4284	15.2212
A0A6A5PKF0	AT1G53000.1	3-deoxy-manno-octulosonate cytidylyltransferase	mitochondrion	Cell	cell wall	precursor synthesis	14.7	0.623115	0.169037	0.173499	0.0692898	+				7	3	7	29.3	17.1	29.3	35.137	0	45.68	6059500	99	2.38632	0.0188439	3.97182	0.56647	0.40745	1.18145	0.50378	0.688239	1.07556	0.164571	0.991414	0.421358	16.9016	17.0374	17.0252	16.8429	17.3235	16.5105	16.5494	16.6257	16.4337	16.7408	16.5431
A0A6A5PKF4	AT4G03550.1	1,3-beta-glucan synthase (EC 2.4.1.34)	plasma membrane	Cell	cell wall	callose synthase	14.7	0.349067	0.367571	0.114162	0.0538464					8	7	7	5.4	4.8	4.8	205.98	0	19.085	5326200	49	0.952118	0.208104	1.78755	1.17349	0.136754	2.11768	0.254222	0.820525	0.612995	0.106551	0.995159	0.285605	17.4038	17.071	17.1283	17.3761	16.7849	17.1637	17.2516	17.3877	17.0138	17.0399	16.9749
A0A6A5PKX7	AT5G03170.1	FAS1 domain-containing protein	extracellular	Cell	cell wall	hydroxyproline-rich glycoproteins	14.7	-0.0749615	-0.0214153	-0.226908	-0.252803					2	2	2	7.8	7.8	7.8	26.004	0	7.6707	2555100	43	0.118504	0.857841	-0.314488	0.0308634	0.959219	-0.0888298	0.269826	0.814459	-0.644568	0.478648	1	-1.03222	15.7741	15.5923	16.0372	15.9876	16.312	16.1887	15.8155	15.7347	15.835	16.397	15.4825
A0A6A5PMM8	AT2G35860.1	Fasciclin-like arabinogalactan protein 16 (Putative FAS1 domain-containing protein)	extracellular	Cell	cell wall	hydroxyproline-rich glycoproteins	14.7	0.872197	0.896717	0.756182	0.52283					5	3	3	17.6	10.5	10.5	47.768	0	7.7865	2360700	34	0.884756	0.236176	1.68545	1.03176	0.172894	1.90709	0.871099	0.549421	1.66462	0.52021	1	1.10361	16.7211	16.1615	16.1433	16.5985	15.2243	16.1055	16.5932	16.353	15.6893	16.2302	16.114
A0A6A5PP32	AT4G13710.1	Pectate lyase (EC 4.2.2.2)	extracellular	Cell	cell wall	pectin	14.7	-0.0580816	-2.115	0.656086	-0.816349		+			10	2	3	29.7	5.9	9.4	48.484	0	15.013	2032700	36	0.0331052	0.959058	-0.0950596	2.89022	0.018765	-4.84032	0.510777	0.684195	1.08753	0.580429	1	-1.20464	15.3578	16.0767	16.3367	16.0602	13.7247	14.0376	13.2364	13.4463	12.8183	13.7329	14.4774
A0A6A5PP89	AT2G28760.1	UDP-glucuronate decarboxylase (EC 4.1.1.35)	peroxisome	Cell	cell wall	precursor synthesis	14.7	-0.643429	-0.792293	-0.496755	-0.15381	+				19	4	4	64.3	9.3	9.3	38.536	0	8.0553	1927900	21	1.95872	0.0352799	-3.29151	1.54481	0.0769827	-2.66636	1.82834	0.367294	-3.09185	0.386626	1	-0.868228	14.8573	15.4164	15.6263	15.5032	15.5839	15.6968	14.2242	15.5212	15.2971	15.5036	15.5053
A0A6A5PQZ1	AT2G44300.1	RALF	extracellular	Cell	cell wall	hydroxyproline-rich glycoproteins	14.7	0.370186	-0.021714	-0.0354391	-0.581125					3	3	3	19.4	19.4	19.4	20.841	0	7.4609	1927500	26	0.11512	0.862473	0.306364	0.00870471	0.989252	-0.0256611	0.0139509	0.986421	-0.0408877	0.28207	0.993654	-0.669027	18.3505	16.2395	16.3905	12.3369	17.0539	13.7144	15.9204	16.7936	15.9814	16.002	15.9597
A0A6A5PR82	AT4G33790.1	Fatty acyl-CoA reductase (EC 1.2.1.84)	endoplasmic reticulum	Cell	cell wall	cutin and suberin	14.7	0.461409	0.711758	0.600916	0.414206					3	2	3	8.4	6.3	8.4	55.441	0	8.2579	602400	12	0.456387	0.510003	0.993344	0.693577	0.321824	1.38824	0.601741	0.65062	1.23979	0.637112	1	1.29752	14.8264	14.6383	12.9923	14.6299	13.6563	13.1357	15.3393	15.0715	13.7452	14.7032	13.6257
A0A6A4N8I9	AT5G40740.1	HAUS6_N domain-containing protein	nucleus	Cell	cytoskeleton	microtubular network	14.8	0.0445736	1.36839	0.695599	0.193753					2	2	2	6.3	6.3	6.3	79.222	0	7.1865	1824000	20	0.0147455	0.983925	0.0431789	1.20828	0.129489	2.16912	0.349299	0.76633	0.798919	0.0820924	0.997785	0.224806	16.9069	16.263	13.021	16.1107	13.1979	16.2592	16.7114	16.253	16.2407	16.6542	16.2031
A0A6A5NAB4	AT1G71790.1	F-actin-capping protein subunit beta	nucleus	Cell	cytoskeleton	microfilament network	14.8	0.157394	0.128008	-0.0226784	-0.0776192					2	2	2	7.4	7.4	7.4	28.962	0	6.0354	851590	22	0.152481	0.81689	0.393946	0.123225	0.843444	0.325757	0.0170409	0.983481	-0.0497753	0.0550604	1	-0.154652	14.4169	14.6693	14.8375	14.6354	14.951	14.802	14.7233	14.7587	14.5201	14.5591	14.4104
A0A6A4NHU7	AT2G26570.1	Putative WEB family protein	plasma membrane	Cell	cytoskeleton	cp-actin-dependent plastid movement	14.8	0.320755	0.751364	0.00832748	-0.327621					6	4	4	9.5	6.8	6.8	103.81	0	9.7202	954170	24	0.273361	0.685979	0.651658	0.978991	0.190391	1.82801	0.00540542	0.994999	0.0159942	0.274534	0.993937	-0.654005	15.4239	13.7949	14.9866	15.0138	15.1539	15.1109	15.4054	15.4174	15.4548	15.1378	15.0744
A0A6A4NPY7	AT5G12250.1	Tubulin beta chain	cytosol	Cell	cytoskeleton	microtubular network	14.8	0.0515491	0.157482	0.200958	0.0127983					25	0	5	68.6	0	20.2	50.194	0	222.9	29857000	190	0.188654	0.774834	0.474744	0.990679	0.186313	1.84557	1.55805	0.385707	2.68603	0.0495372	1	0.139895	18.8432	18.7694	18.8213	19.0246	18.4491	18.9549	18.8167	19.1127	18.7752	18.7777	18.8896
A0A6A4P5J9	AT5G06680.1	Gamma-tubulin complex component	cytosol	Cell	cytoskeleton	microtubular network	14.8	-0.0540159	0.0607313	-0.0278124	0.030649					4	4	4	6.1	6.1	6.1	97.396	0	5.1983	525880	6	0.121001	0.854677	-0.320458	0.139057	0.823897	0.362999	0.062307	0.949287	-0.173788	0.100858	0.998553	0.271661	13.9322	13.759	13.5319	13.8545	13.1756	13.4215	13.8547	14.1602	13.5056	13.8849	13.8043
A0A6A4P6B8	AT1G62390.1	Octicosapeptide/Phox/Bem1p (PB1) domain-containing protein / tetratricopeptide repeat (TPR)-containing protein	plastid	Cell	cytoskeleton	microfilament network	14.8	-0.0950455	-0.139312	-0.0722717	-0.0199272		+			15	10	15	25.6	19	25.6	84.016	0	54.055	13126000	151	0.775976	0.289934	-1.51796	3.01936	0.0171713	-5.07723	0.509895	0.684658	-1.08603	0.132445	0.99778	-0.347544	17.0025	16.8564	16.709	16.6947	16.904	16.8098	16.8155	16.7629	16.8199	16.737	16.6908
A0A6A4PD07	AT4G26455.1	WPP domain interacting protein, putative	cytosol	Cell	cytoskeleton	cytoskeleton-nucleoskeleton linking	14.8	0.386968	0.24188	0.155736	0.107753					8	8	8	18.7	18.7	18.7	60.826	0	25.621	3375000	53	1.54668	0.0727662	2.66914	0.793895	0.266494	1.54581	0.401585	0.741494	0.895513	0.313433	0.996953	0.730503	16.0707	15.8933	15.8439	15.7171	15.9086	15.6316	15.8405	15.5009	15.9741	15.761	15.351
A0A6A4PFH0	AT3G18190.1	T-complex protein 1 subunit delta	cytosol	Cell	cytoskeleton	actin and tubulin folding	14.8	-0.123849	-0.172925	-0.110255	-0.121924		+			20	7	20	50.2	14.4	50.2	57.536	0	122.82	46221000	335	1.66957	0.0589985	-2.85238	2.75518	0.0210376	-4.59923	0.881263	0.542729	-1.68013	2.02709	0.854966	-3.39749	18.4181	18.3679	18.515	18.4061	18.4857	18.368	18.413	18.4406	18.3572	18.3686	18.4791
A0A6A4PGW8	AT3G12110.1	actin-11	cytosol	Cell	cytoskeleton	microfilament network	14.8	0.246182	0.815393	0.666678	0.709791					23	0	2	67.4	0	6.9	41.666	0	11.268	4576500	28	0.107727	0.870245	0.288469	0.454939	0.497945	0.9908	0.387536	0.747417	0.869895	0.417363	1	0.924011	16.6679	15.4549	17.3908	17.315	17.509	18.6586	17.0661	17.0999	17.0695	17.2895	17.3286
A0A6A4PLZ3	AT5G49510.1	Prefoldin subunit 3	cytosol	Cell	cytoskeleton	actin and tubulin folding	14.8	-0.204283	0.0226364	-0.147397	0.212129					3	3	3	18.8	18.8	18.8	21.323	0	12.846	1511000	43	0.128693	0.84563	-0.338713	0.0171869	0.976884	0.0501939	0.107794	0.91683	-0.288632	0.186333	0.992797	0.469666	15.2141	13.1357	15.2677	15.0629	15.1527	15.1624	14.9716	14.7458	15.1943	14.8935	13.8984
A0A6A4PMU9	AT5G09810.1	Actin 2 (Actin-related protein 4A) (Putative Actin family)	cytosol	Cell	cytoskeleton	microfilament network	14.8	-0.0718498	-0.165739	-0.184852	-0.0673225		+			24	1	9	74.8	4.2	30.8	41.688	0	94.115	75938000	255	0.550788	0.435596	-1.15524	1.89849	0.0483913	-3.19891	0.592459	0.656686	-1.22452	0.686609	1	-1.37713	19.7362	19.8008	19.9802	19.9317	19.9518	19.8495	19.6836	19.8569	19.7945	19.7467	19.8691
A0A6A4PQZ3	AT1G04820.1	Tubulin alpha chain	cytosol	Cell	cytoskeleton	microtubular network	14.8	-0.0815281	-0.104385	-0.0123825	-0.0622864					21	1	21	57.4	2.2	57.4	49.587	0	323.31	482580000	814	0.575619	0.417148	-1.19667	1.41042	0.0936577	-2.46741	0.0454899	0.96058	-0.128983	1.19191	0.979526	-2.14492	21.7096	21.8662	22.0726	21.9996	21.9913	22.0264	21.8337	21.924	21.8389	21.9022	21.9087
A0A6A4PXT3	AT2G30410.1	Tubulin-specific chaperone A	cytosol	Cell	cytoskeleton	actin and tubulin folding	14.8	0.141915	0.0095047	0.0248623	-0.0460411					6	6	6	30.5	30.5	30.5	18.191	0	37.929	9792000	94	0.978116	0.198185	1.8267	0.0433572	0.940955	0.1232	0.107526	0.916664	0.28798	0.196417	0.993004	-0.491632	17.4923	17.3205	17.3499	17.3849	17.4542	17.3886	17.232	17.2366	17.2584	17.2242	17.3346
A0A6A4PY81	AT3G11830.1	T-complex protein 1 subunit eta (TCP-1-eta) (CCT-eta)	cytosol	Cell	cytoskeleton	actin and tubulin folding	14.8	-0.0716118	-0.148701	-0.117913	-0.071455		+			22	4	22	53	15.4	53	60.189	0	149.49	48815000	421	1.14581	0.147258	-2.07669	4.55041	0.0133333	-8.49985	1.82519	0.369193	-3.08707	2.30319	0.931724	-3.83602	18.3715	18.2887	18.2831	18.2589	18.4372	18.2972	18.2654	18.2091	18.2509	18.2311	18.212
A0A6A4PYZ2	AT5G12250.1	Tubulin beta chain	cytosol	Cell	cytoskeleton	microtubular network	14.8	0.0132267	-0.0530376	0.100385	-0.140327					21	6	6	56.8	22.3	22.3	49.926	0	106.74	23855000	124	0.057431	0.929542	0.16094	0.271156	0.674842	-0.647238	0.344984	0.766606	0.790787	0.816139	1	-1.58024	19.0224	18.9544	18.9987	19.0672	18.8836	18.972	18.973	18.8885	18.9487	18.813	18.7545
A0A6A4Q0T4	AT1G50010.1	Tubulin alpha chain	cytosol	Cell	cytoskeleton	microtubular network	14.8	-0.188137	-0.197597	-0.211941	-0.0701992					20	2	2	55.2	8	8	49.627	0	7.5536	1506900	44	0.922836	0.219632	-1.7433	1.1014	0.15404	-2.01082	0.901206	0.532071	-1.71049	0.289831	0.995834	-0.684395	15.3463	15.5153	15.4085	15.3165	15.6467	15.514	15.3379	15.5218	15.3407	15.4716	15.4108
A0A6A4QBH4	AT2G29550.1	Tubulin beta chain	cytosol	Cell	cytoskeleton	microtubular network	14.8	0.207438	0.0658947	0.0086834	-0.078014					26	3	3	69	8.6	8.6	49.859	0	13.288	7519500	51	1.49425	0.0800944	2.59138	0.461186	0.493119	1.00176	0.0220759	0.980181	0.064132	0.500971	1	-1.07074	17.7261	17.7136	18.0186	17.7517	17.8528	17.7396	17.662	17.7059	17.5433	17.7043	17.4448
A0A6A4QBI6	AT5G23860.1	Tubulin beta chain	cytosol	Cell	cytoskeleton	microtubular network	14.8	-0.048241	-0.0174171	0.0629116	-1.07427					26	2	2	67.9	8.2	8.2	50.423	0	157.04	17920000	46	0.204099	0.759126	-0.508195	0.0732684	0.905201	-0.202268	0.260598	0.81722	0.625951	0.448851	1	-0.980077	19.1042	18.9248	18.7163	18.8958	18.7446	18.8486	19.0667	18.9544	18.7251	18.945	18.8729
A0A6A4QCX0	AT1G03080.1	Kinase interacting (KIP1-like) family protein	nucleus	Cell	cytoskeleton	microfilament network	14.8	-0.00198765	-0.478013	-0.359936	-0.249267					4	4	4	3	3	3	205.33	0	5.7901	2386900	17	0.00084316	0.99842	-0.00250785	0.406363	0.544478	-0.904173	0.234438	0.832535	-0.572274	0.226572	0.995424	-0.555855	13.5585	16.2133	15.9435	16.69	17.5483	15.2678	14.4379	16.2093	15.8935	15.765	15.7376
A0A6A4QJP0	AT1G42550.1	C2 NT-type domain-containing protein	cytosol	Cell	cytoskeleton	cp-actin-dependent plastid movement	14.8	-0.228634	-0.203079	-0.088932	0.0655159					27	27	27	41.8	41.8	41.8	95.836	0	104.7	21164000	308	1.13178	0.150716	-2.05591	0.997537	0.183955	-1.85585	0.323592	0.776566	-0.750075	0.222909	0.991688	0.548166	16.8962	16.9766	16.8363	16.8079	16.9787	16.8391	16.907	16.9552	16.9084	17.0137	16.9497
A0A6A4QN67	AT3G11830.1	T-complex protein 1 subunit eta (TCP-1-eta) (CCT-eta)	cytosol	Cell	cytoskeleton	actin and tubulin folding	14.8	-0.2193	-0.12071	-0.0756447	-0.0824585					22	4	4	48.7	11.1	11.1	60.244	0	17.49	6153600	84	1.0007	0.189823	-1.8606	0.797764	0.264294	-1.55181	0.311591	0.78648	-0.726936	0.40916	1	-0.909231	17.1319	16.8011	16.7776	16.7295	16.5546	16.8246	17.0048	16.8521	16.8978	16.9083	16.879
A0A6A4QU57	AT5G04990.1	SUN domain-containing protein	endoplasmic reticulum,nucleus	Cell	cytoskeleton	cytoskeleton-nucleoskeleton linking	14.8	0.123613	0.0781601	0.102221	-0.298298					6	5	5	16	12.8	12.8	52.149	0	14.597	28046000	60	0.582855	0.411704	1.20866	0.355948	0.592827	0.8114	0.480657	0.702872	1.0357	0.390218	1	-0.874805	20.6017	20.3728	20.5925	20.4958	20.5359	20.4076	20.4953	20.4885	20.439	20.5411	20.5397
A0A6A4R5D5	AT1G24510.1	CCT-epsilon (T-complex protein 1 subunit epsilon)	cytosol	Cell	cytoskeleton	actin and tubulin folding	14.8	0.0154926	0.022036	0.0505524	0.0224083					20	6	7	44.5	14.4	19.3	59.202	0	37.877	8403900	143	0.073957	0.910031	0.204039	0.128969	0.837647	0.339365	0.248263	0.823228	0.600812	0.119557	0.997473	0.317009	17.111	16.9843	16.7826	16.9365	17.0264	17.0005	17.0705	17.0197	16.8545	16.9282	16.9661
A0A6A4R7G0	AT1G03080.1	NAB domain-containing protein	nucleus	Cell	cytoskeleton	microfilament network	14.8	2.39236	2.25863	2.44976	1.82425					2	2	2	1.2	1.2	1.2	204.14	0.0047278	2.9533	91269000	8	0.708922	0.32814	1.41261	0.661182	0.341056	1.33639	0.728652	0.604499	1.4438	0.472318	1	1.02121	21.5563	21.6808	22.1677	21.6096	21.8464	21.7059	21.5936	21.6109	21.6649	21.6169	21.6538
A0A6A5LD76	AT5G19780.1	Tubulin alpha chain	cytosol	Cell	cytoskeleton	microtubular network	14.8	-0.524047	-2.78076	-1.01339	-2.69278					13	2	2	27.8	6.4	6.4	49.851	0	25.026	34225000	32	0.311139	0.644284	-0.726061	0.875741	0.2277	-1.67171	0.634071	0.636188	-1.29258	1.06072	0.983304	-1.9503	20.759	20.4072	20.4293	20.9338	20.8357	20.3914	12.5696	18.8132	19.4928	20.8144	20.8927
A0A6A5LDW4	AT3G45780.1	phototropin 1	plasma membrane	Cell	cytoskeleton	cp-actin-dependent plastid movement	14.8	-0.0242458	-0.0469772	0.0722439	0.0663223					12	11	11	12.2	11.1	11.1	108.79	0	31.15	6749800	103	0.0658618	0.918264	-0.183084	0.257266	0.68914	-0.619191	0.290568	0.802835	0.685848	0.497974	1	1.0656	16.5497	16.4465	16.223	15.8651	16.3738	16.2232	16.2447	16.1326	16.3175	16.4262	16.0613
A0A6A5LET4	AT3G18190.1	T-complex protein 1 subunit delta	cytosol	Cell	cytoskeleton	actin and tubulin folding	14.8	-0.0383505	-0.154698	-0.149747	-0.147843					17	4	4	45.2	10.7	10.7	59.669	0	9.7403	2316500	13	0.0727813	0.910604	-0.201013	0.435876	0.514761	-0.9571	0.39106	0.747803	-0.876343	0.385377	1	-0.865937	16.6384	16.4468	16.1951	16.1566	16.0879	16.1297	16.1873	16.2477	16.1925	16.1858	16.1876
[truncated: 5,200 more rows]
[truncated: 14 more columns]

## Sheet: B
B: Enrichment of functional categories in proteins that are significantly increased or decreased in the plant proteome at day 28 after cotyledon loss at day 8 or day 12
[truncated: 50 more rows]

[truncated: 1 more sheets: C]
